# Supplementary material for: The gastrodin biosynthetic pathway in Pholidota chinensis Lindl. revealed by transcriptome and metabolome profiling
Source: Front Plant Sci. 2022 Nov 3;13:1024239. doi: 10.3389/fpls.2022.1024239 (PMC9673822; doi:10.3389/fpls.2022.1024239)
Supplement: Supplementary Table 3 — Species of components in positive and negative ion modes by UPLC-MS/MS. [file Table_3.xls]

## Sheet: Supplementary Table S3 meta_pos
name	Name_des	Formula	Molecular Weight	RT [min]	mzCloud_Results	mzVault_Results	MassList_Results	pos_B11	pos_B12	pos_B13	pos_B14	pos_B15	pos_B16	pos_B21	pos_B22	pos_B23	pos_B24	pos_B25	pos_B26	pos_B31	pos_B32	pos_B33	pos_B34	pos_B35	pos_B36	pos_B41	pos_B42	pos_B43	pos_B44	pos_B45	pos_B46	pos_QC1	pos_QC2	pos_QC3
Com_14334_pos	β-Zearalenol	C18 H24 O5	320.162	11.059	No results	No results	Full match	2.35682e+06	3.80405e+06	2.29027e+06	2.16227e+06	3.19362e+06	3.6747e+06	1.34397e+06	1.31029e+06	1.67742e+06	1.61728e+06	1.46484e+06	1.53919e+06	1.42979e+06	1.45661e+06	1.55958e+06	1.61027e+06	1.30509e+06	1.5087e+06	1.75963e+06	1.47477e+06	1.66833e+06	1.53414e+06	1.44859e+06	1.46026e+06	1.77462e+06	1.64109e+06	1.35988e+06
Com_14471_pos	Corylifol A	C25 H26 O4	390.182	14.413	No results	No results	Full match	2.79263e+06	2.82154e+06	1.85386e+06	2.78098e+06	3.53932e+06	3.28866e+06	1.72769e+06	1.81511e+06	1.79046e+06	1.74107e+06	1.55846e+06	2.10227e+06	896849	942048	896429	913478	852401	850797	961068	727255	666906	691150	627413	667145	915816	1.12682e+06	996959
Com_866_pos	1,2-dihydroxyheptadec-16-yn-4-yl acetate	C19 H34 O4	326.245	13.762	Full match	No results	No results	3.25193e+08	3.14551e+08	2.92703e+08	3.74249e+08	3.76427e+08	3.29352e+08	1.61859e+08	1.65688e+08	1.49394e+08	1.20982e+08	1.61513e+08	1.27181e+08	2.17716e+07	1.95224e+07	1.75813e+07	1.90144e+07	1.73974e+07	1.75563e+07	3.57433e+07	3.29385e+07	2.41207e+07	3.57208e+07	3.26592e+07	2.92982e+07	7.20566e+07	1.02771e+08	7.87874e+07
Com_1510_pos	(+)-Pulegone	C10 H16 O	152.121	11.191	No results	No results	Full match	3.44319e+06	3.92959e+06	4.16806e+06	3.93409e+06	4.34137e+06	3.97867e+06	3.54496e+06	3.62642e+06	2.69201e+06	3.84861e+06	3.66226e+06	3.46357e+06	1.38373e+06	1.48452e+06	1.45756e+06	1.49573e+06	1.42645e+06	1.40656e+06	8.98466e+07	9.45132e+07	1.05147e+08	1.06588e+08	9.81826e+07	1.02524e+08	2.57358e+07	2.09341e+07	1.77641e+07
Com_4044_pos	Arctigenin	C21 H24 O6	372.156	8.542	No results	No results	Full match	8.23423e+06	7.96258e+06	4.58615e+06	4.24984e+06	4.67144e+06	5.81256e+06	2.17916e+07	2.15513e+07	2.79382e+07	2.5635e+07	3.16264e+07	3.17062e+07	2.17352e+06	2.1756e+06	2.10356e+06	2.15518e+06	1.92371e+06	1.98014e+06	2.29576e+06	2.71819e+06	2.77921e+06	2.5533e+06	2.5971e+06	2.69159e+06	8.24635e+06	8.33212e+06	8.64548e+06
Com_13809_pos	4-O-Caffeoylquinic acid	C16 H18 O9	354.094	12.379	No results	No results	Full match	2.37516e+06	2.45715e+06	985093	2.5014e+06	1.54436e+06	2.18736e+06	552816	577742	629933	693304	543284	519534	909777	994034	922515	971106	902334	843498	2.18698e+06	2.01241e+06	2.20041e+06	2.10742e+06	2.20963e+06	2.08701e+06	2.10074e+06	1.86028e+06	1.45512e+06
Com_665_pos	Maltol	C6 H6 O3	126.032	1.417	No results	No results	Full match	5.36806e+08	5.09792e+08	2.67487e+08	1.61569e+08	2.36906e+08	3.07717e+08	1.4564e+08	7.65648e+07	1.59968e+08	1.24672e+08	1.39074e+08	1.404e+08	5.24587e+08	4.40439e+08	4.07719e+08	3.75717e+08	3.80215e+08	3.37335e+08	1.75531e+08	1.94196e+08	1.84337e+08	1.89155e+08	1.83166e+08	1.88514e+08	2.62854e+08	2.5845e+08	1.79779e+08
Com_126_pos	Salicylic acid	C7 H6 O3	138.031	6.553	No results	No results	Full match	1.09952e+09	9.29403e+08	9.52623e+08	9.0643e+08	1.12001e+09	1.19553e+09	2.9189e+08	2.57478e+08	3.41355e+08	3.16003e+08	3.24325e+08	3.37446e+08	1.41874e+08	1.42303e+08	1.42495e+08	1.40282e+08	1.25724e+08	1.35863e+08	1.90615e+09	1.98852e+09	1.93854e+09	2.11436e+09	2.02312e+09	2128199425	9.67107e+08	1.08798e+09	1.08056e+09
Com_10853_pos	D-Glucose 6-phosphate	C6 H13 O9 P	260.029	1.337	No results	No results	Full match	5.8523e+06	5.6644e+06	7.07747e+06	6.22931e+06	7.37774e+06	7.43643e+06	1.41388e+06	1.09802e+06	1.56798e+06	1.56856e+06	1.36431e+06	2.02555e+06	2.33883e+06	2.19275e+06	2.93333e+06	2.319e+06	2.4734e+06	2.12675e+06	2.12224e+06	1.79445e+06	1.97166e+06	1.93665e+06	1.91821e+06	1.86897e+06	2.30265e+06	2.88618e+06	2.64101e+06
Com_1102_pos	AL 8810	C24 H31 F O4	424.206	13.826	Invalid mass	No results	No results	1.94853e+08	1.71103e+08	1.93158e+08	2.88564e+08	2.33951e+08	2.82141e+08	8.82802e+06	8.37113e+06	9.30774e+06	9.06082e+06	8.72823e+06	8.01206e+06	642237	622454	627961	783196	595557	852449	616829	950969	765496	772947	765104	662091	2.19271e+07	3.94091e+07	4.42018e+07
Com_11437_pos	ε-Viniferin 2	C28 H22 O6	454.143	13.164	No results	No results	Full match	6.59439e+06	6.275e+06	6.76545e+06	5.09419e+06	5.16396e+06	5.42134e+06	4.27718e+06	4.2443e+06	4.24696e+06	4.46401e+06	2.77741e+06	3.37493e+06	763969	596715	519277	499376	487903	924869	526147	511753	537511	499839	501818	513835	1.78012e+06	1.75922e+06	1.41442e+06
Com_2255_pos	4-methoxy-6-(prop-2-en-1-yl)-2H-1,3-benzodioxole	C11 H12 O3	192.078	11.308	Full match	No results	No results	5.38219e+07	6.3653e+07	7.59921e+07	5.8843e+07	8.54055e+07	8.11964e+07	6.77626e+07	6.36583e+07	7.03578e+07	6.63686e+07	7.72808e+07	6.40145e+07	3.62663e+07	3.89541e+07	3.47052e+07	3.65272e+07	3.35488e+07	3.15178e+07	9.18707e+06	9.74015e+06	9.13751e+06	8.51404e+06	7.48561e+06	8.7957e+06	2.14219e+07	2.32964e+07	2.19625e+07
Com_4912_pos	Psoralidin	C20 H16 O5	336.098	13.022	No results	No results	Full match	8.02813e+06	1.2407e+07	1.30121e+07	1.72675e+07	1.58938e+07	3.26604e+07	5.7547e+06	6.30216e+06	6.51472e+06	5.95052e+06	5.34227e+06	6.32288e+06	969608	655491	759232	871632	699371	812330	3.68879e+06	3.70881e+06	3.68406e+06	3.7845e+06	3.97342e+06	4.58784e+06	5.71063e+06	2.86028e+06	5.41435e+06
Com_4291_pos	4-decyl-3-hydroxy-5-oxooxolane-2,3-dicarboxylic acid	C16 H26 O7	352.153	13.749	Invalid mass	No results	No results	2.01209e+07	4.05455e+07	3.0578e+07	2.78001e+07	2.64953e+07	2.7072e+07	1.20146e+07	1.17638e+07	9.83031e+06	1.16783e+07	1.43158e+07	1.26782e+07	2.52063e+06	2.63457e+06	2.1727e+06	2.89239e+06	2.61787e+06	2.56364e+06	755843	701434	632342	1.03612e+06	883777	1.06681e+06	5.22343e+06	4.19514e+06	4.0074e+06
Com_19332_pos	Theaflavins	C29 H24 O9	516.142	12.314	No results	No results	Full match	480706	497804	305268	468558	507105	486669	178086	143611	146669	156437	524063	100668	162853	172738	163813	188752	169535	150484	144749	130392	133487	139128	126120	138374	147474	97489.8	125874
Com_3456_pos	N-Glycyl-L-Leucine	C8 H16 N2 O3	188.116	1.293	No results	No results	Full match	5.06462e+07	5.73285e+07	5.53987e+07	4.41474e+07	4.34828e+07	4.28591e+07	3.26282e+06	3.00949e+06	3.15758e+06	3.52616e+06	3.06443e+06	2.85208e+06	958335	985577	1.19499e+06	4.08213e+06	1.50369e+06	3.77678e+06	850415	826374	759158	863599	744398	963399	1.35621e+07	9.92161e+06	1.01432e+07
Com_18499_pos	Vindoline	C25 H32 N2 O6	456.226	14.009	No results	No results	Full match	1.00089e+06	1.18956e+06	866890	874210	321696	566557	335562	300840	357734	280231	261721	853654	554660	625369	521745	212184	254956	187656	449438	383536	366654	392976	330005	359699	197553	312275	235745
Com_1901_pos	Dihydrojasmone	C11 H18 O	166.136	9.384	No results	No results	Full match	1.07985e+07	1.01509e+07	1.29707e+07	1.12865e+07	1.08075e+07	1.09192e+07	3.52135e+06	3.11558e+06	2.2501e+06	2.5775e+06	2.65098e+06	3.38546e+06	2.11998e+06	2.0734e+06	2.01533e+06	1.84468e+06	1.65499e+06	1.58425e+06	7.12763e+07	6.51106e+07	7.68496e+07	5.57187e+07	6.53621e+07	6.98769e+07	2.89307e+07	3.87164e+07	3.58106e+07
Com_19249_pos	Polygalic acid	C29 H44 O6	488.313	14.294	No results	Full match	No results	205331	250283	778410	157811	305806	233880	75487.8	94569.9	78789.4	73570.3	71203.3	73768.5	111516	112340	113754	110069	101933	110659	131963	121500	335920	115826	115070	110755	75412.3	106570	73247
Com_12544_pos	P-Aminohippuric Acid	C9 H10 N2 O3	194.069	8.239	No results	No results	Full match	3.24336e+06	3.50221e+06	3.87541e+06	4.80337e+06	5.21257e+06	5.01498e+06	549542	579683	1.12745e+06	552190	559593	591511	1.21232e+06	1.27131e+06	1.11147e+06	1.29343e+06	891938	1.02199e+06	2.32925e+06	1.84762e+06	1.64217e+06	1.37173e+06	1.31141e+06	2.13944e+06	1.58236e+06	2.11806e+06	2.15153e+06
Com_1685_pos	Citrinin	C13 H14 O5	250.083	10.762	Full match	No results	No results	2.22271e+07	2.00084e+07	1.96781e+07	4.19129e+07	4.76252e+07	1.48384e+07	9.38099e+07	9.39536e+07	9.65684e+07	1.20179e+08	9.76967e+07	9.72283e+07	1.10031e+07	7.51529e+06	1.24485e+07	1.23782e+07	1.0853e+07	1.13238e+07	1.0589e+07	1.11425e+07	1.09869e+07	1.03781e+07	1.1301e+07	1.15068e+07	2.30176e+07	3.95283e+07	4.10017e+07
Com_2476_pos	Isoeugenol	C10 H12 O2	164.083	9.085	No results	No results	Full match	5.55339e+07	5.06211e+07	5.41419e+07	5.07321e+07	6.23586e+07	9.53532e+07	5.78581e+07	6.38855e+07	6.14748e+07	6.50978e+07	6.37788e+07	6.51152e+07	5.64878e+06	5.26519e+06	5.29516e+06	5.52153e+06	5.65325e+06	4.61779e+06	3.63315e+07	3.30803e+07	2.67096e+07	3.21008e+07	2.8012e+07	2.52047e+07	3.21068e+07	2.75528e+07	4.0777e+07
Com_13041_pos	N2-Methylguanosine	C11 H15 N5 O5	297.107	8.448	No results	No results	Full match	1.68188e+06	2.0854e+06	1.38236e+06	1.81713e+06	1.86706e+06	1.5554e+06	1.28461e+06	1.43767e+06	1.73985e+06	525018	1.67471e+06	696722	429466	418618	587005	400063	543255	694680	2.43943e+06	2.02537e+06	2.34857e+06	2.64749e+06	2.57344e+06	2.45812e+06	1.72346e+06	1.97603e+06	1.99851e+06
Com_10384_pos	N-(4-butyl-2-methylphenyl)-N'-[4-(4-methylpiperazino)phenyl]urea	C23 H32 N4 O	380.255	13.591	Invalid mass	No results	No results	8.31402e+06	6.43874e+06	7.10309e+06	7.94829e+06	7.02901e+06	7.06543e+06	3.72955e+06	3.62698e+06	3.70375e+06	3.9614e+06	3.80964e+06	4.38678e+06	659301	649424	648244	769753	709300	601113	1.5756e+06	1.97199e+06	1.86287e+06	1.58172e+06	1.54327e+06	1.75801e+06	2.19301e+06	2.55415e+06	2.93629e+06
Com_5855_pos	p-Anisidine	C7 H9 N O	123.068	10.229	No results	No results	Full match	8.98186e+06	8.61077e+06	7.78142e+06	8.96685e+06	8.22794e+06	8.1691e+06	1.01712e+07	9.31472e+06	1.23742e+07	1.03513e+07	1.13768e+07	1.0366e+07	1.63863e+07	1.9973e+07	1.801e+07	2.19976e+07	1.54101e+07	1.62295e+07	1.16266e+07	8.89298e+06	1.0209e+07	1.33438e+07	8.76475e+06	9.53088e+06	1.01832e+07	1.11736e+07	1.01765e+07
Com_2376_pos	3-[4-methyl-1-(2-methylpropanoyl)-3-oxocyclohexyl]butanoic acid	C15 H24 O4	268.167	12.791	Full match	No results	No results	3.5459e+07	3.87212e+07	4.48693e+07	3.94051e+07	4.43477e+07	3.93403e+07	1.85738e+07	1.67688e+07	1.40287e+07	1.35469e+07	2.20051e+07	1.67842e+07	4.07791e+06	3.94817e+06	4.79054e+06	4.45855e+06	4.06649e+06	4.13817e+06	5.53776e+07	4.32669e+07	4.19793e+07	4.02414e+07	4.02667e+07	4.74776e+07	2.01878e+07	3.59601e+07	3.57479e+07
Com_1343_pos	3-[3,5-bis(trifluoromethyl)phenyl]-N'-hydroxyprop-2-enimidamide	C11 H8 F6 N2 O	320.029	5.481	Invalid mass	No results	No results	1.37293e+06	1.47753e+06	1.51348e+06	1.89551e+06	1.83727e+06	1.72633e+06	1.90189e+07	1.85813e+07	1.53955e+07	1.30862e+07	1.42902e+07	1.75233e+07	8.53986e+06	1.5132e+07	1.44837e+07	1.50094e+07	1.62097e+07	1.56839e+07	1.2536e+08	6.85305e+07	5.81841e+07	7.26677e+07	8.75242e+07	7.95078e+07	3.26978e+07	1.84823e+07	2.79413e+07
Com_9649_pos	Curcumin	C21 H20 O6	368.127	7.302	No results	No results	Full match	1.45861e+06	1.55176e+06	1.75921e+06	2.58703e+06	2.66856e+06	1.78935e+06	3.02054e+06	5.20323e+06	2.99192e+06	5.83276e+06	6.96486e+06	1.44431e+06	5.63058e+06	7.0177e+06	5.88885e+06	7.3317e+06	5.99243e+06	6.52223e+06	1.57832e+06	1.94854e+06	1.78479e+06	1.37285e+06	1.62511e+06	817508	2.18503e+06	2.58684e+06	2.62164e+06
Com_14040_pos	16α-Hydroxydehydrotrametenolic acid	C30 H46 O4	470.338	14.493	No results	No results	Full match	2.84773e+06	3.24168e+06	2.57854e+06	3.88816e+06	2.98883e+06	3.58936e+06	1.0835e+06	746889	701077	837541	866771	921888	936969	749859	918982	786824	858872	939229	1.29493e+06	1.28516e+06	484611	805634	824863	1.03931e+06	928262	1.24722e+06	1.06765e+06
Com_14681_pos	Warfarin Sodium	C19 H15 O4	307.096	11.721	No results	No results	Full match	592908	616018	678435	557280	999773	888848	775210	784300	1.03056e+06	445277	539877	839220	555645	588803	549731	627511	605993	674405	1.95241e+06	1.8329e+06	1.52452e+06	1.38422e+06	1.42014e+06	999935	1.12588e+06	834400	724168
Com_2378_pos	Reserpine	C33 H40 N2 O9	608.262	14.896	Invalid mass	No results	No results	1.87815e+07	2.16403e+07	2.30399e+07	3.50675e+07	3.73956e+07	3.37824e+07	1.19171e+07	1.08091e+07	1.27106e+07	1.02716e+07	7.7718e+06	9.64379e+06	3.79455e+06	4.7932e+06	6.02493e+06	6.8636e+06	5.49477e+06	6.37409e+06	5.53676e+07	4.65249e+07	4.0994e+07	3.89482e+07	3.41563e+07	3.17918e+07	1.02042e+07	1.12805e+07	1.36148e+07
Com_7993_pos	Palmitoleic Acid (C16:1)	C16 H30 O2	254.224	14.176	No results	No results	Full match	5.80581e+06	6.63613e+06	7.23324e+06	7.27877e+06	6.52747e+06	6.77995e+06	4.63034e+06	3.78523e+06	4.07171e+06	3.7417e+06	3.55557e+06	4.26232e+06	7.09249e+06	8.22395e+06	8.26528e+06	8.11656e+06	1.27756e+07	7.67808e+06	7.2482e+06	6.86947e+06	5.69295e+06	7.7075e+06	4.98823e+06	6.23757e+06	5.82564e+06	6.7355e+06	5.97005e+06
Com_3571_pos	3-(propan-2-yl)-octahydropyrrolo[1,2-a]pyrazine-1,4-dione	C10 H16 N2 O2	214.131	10.848	Invalid mass	No results	No match	2.3982e+06	2.49531e+06	2.5056e+06	2.68187e+06	2.212e+06	2.35553e+06	2.30073e+06	1.46388e+06	1.62373e+06	1.83953e+06	1.55065e+06	2.17912e+06	2.44779e+06	2.03044e+06	2.07848e+06	2.22699e+06	2.53546e+06	1.73563e+06	2.55265e+07	2.59675e+07	2.56954e+07	2.99465e+07	2.36924e+07	2.50796e+07	6.10804e+06	8.96157e+06	8.42387e+06
Com_5161_pos	β-Lonone	C13 H20 O	192.151	13.24	No results	No results	Full match	1.85927e+07	1.3812e+07	1.34704e+07	1.45871e+07	1.37253e+07	1.74904e+07	2.38119e+06	1.90723e+06	2.25931e+06	2.89533e+06	2.6211e+06	2.35408e+06	3.18934e+06	3.25334e+06	3.20385e+06	3.0898e+06	3.13659e+06	2.94857e+06	1.55673e+07	1.60557e+07	1.52799e+07	1.50105e+07	1.49699e+07	1.66413e+07	8.0516e+06	1.01796e+07	8.27873e+06
Com_6346_pos	4-(2,3-dihydro-1,4-benzodioxin-6-yl)butanoic acid	C12 H14 O4	222.089	11.817	Full match	No results	No results	1.22112e+07	1.7233e+07	1.80618e+07	1.76239e+07	1.80447e+07	2.13564e+07	5.53108e+06	5.2878e+06	6.00758e+06	6.25227e+06	5.95082e+06	6.17541e+06	3.12297e+06	3.35692e+06	2.83153e+06	3.30948e+06	2.61554e+06	2.58063e+06	1.94607e+06	3.05114e+06	1.85719e+06	1.82969e+06	1.84406e+06	2.0476e+06	3.50007e+06	4.71234e+06	4.80303e+06
Com_13783_pos	6-Sialyllactose	C23 H39 N O19	633.213	7.902	No results	No results	Full match	1.58659e+06	1.24739e+06	210999	600374	701487	530576	800349	721495	1.09964e+06	1.58975e+06	801165	1.30283e+06	184633	191802	207994	199341	171552	171748	1.66487e+06	2.32195e+06	1.40791e+06	1.87221e+06	1.91284e+06	1.8963e+06	1.52922e+06	1.02166e+06	1.19467e+06
Com_5643_pos	Isosakuranin	C22 H24 O10	448.136	7.782	No results	Full match	No results	2.39129e+07	2.3941e+07	2.21932e+07	2.3464e+07	2.46574e+07	2.47822e+07	1.1909e+06	1.05262e+06	1.22537e+06	1.23098e+06	1.58192e+06	1.41602e+06	232464	246990	269514	238490	223102	232572	400353	316627	300451	420925	418858	367279	3.88161e+06	4.7647e+06	4.23374e+06
Com_14_pos	2-oxopiperidine-3-carbohydrazide	C6 H11 N3 O2	157.085	1.243	Full match	No results	No results	6.18424e+08	4.92426e+08	5.34641e+08	4.66259e+08	3.66079e+08	4.14209e+08	1.93355e+10	2.25324e+10	17296069941	2.27658e+10	2.01404e+10	2.19856e+10	5.14381e+08	9.46884e+08	1.2808e+09	1.00393e+09	9.90119e+08	9.72426e+08	7.07675e+07	5.15006e+07	7.33652e+07	8.6318e+07	9.88276e+07	8.35447e+07	5.37425e+09	5.7441e+09	5.11895e+09
Com_3209_pos	Geranylacetone	C13 H22 O	194.167	14.055	No results	No results	Full match	1.05775e+07	1.10464e+07	1.10217e+07	1.05087e+07	1.06072e+07	1.11495e+07	5.1093e+06	4.70913e+06	4.891e+06	6.77975e+06	5.3136e+06	4.93924e+06	7.09626e+06	7.59642e+06	8.4956e+06	7.88348e+06	7.11071e+06	8.30737e+06	2.6799e+07	3.53707e+07	2.75249e+07	3.15505e+07	2.35105e+07	2.88675e+07	2.09773e+07	1.14451e+07	2.11593e+07
Com_3680_pos	Isorhamnetin	C16 H12 O7	316.057	9.596	Full match	Full match	Full match	2.50129e+07	2.21212e+07	2.34175e+07	2.0823e+07	2.04146e+07	2.41161e+07	604018	1.24176e+06	979836	995901	1.11092e+06	1.1895e+06	2.88398e+07	3.15134e+07	2.99034e+07	2.93984e+07	2.9419e+07	2.67022e+07	2.61133e+07	2.81679e+07	2.69391e+07	2.48806e+07	2.47928e+07	2.76791e+07	1.39598e+07	1.26913e+07	1.27916e+07
Com_2208_pos	N6,N6,N6-Trimethyl-L-lysine	C9 H20 N2 O2	188.152	1.138	Full match	Full match	No results	2.9904e+07	3.01462e+07	3.10644e+07	2.99402e+07	2.61192e+07	2.98584e+07	5.75269e+07	6.82052e+07	7.86111e+07	6.11107e+07	6.10772e+07	8.00357e+07	8.74415e+06	9.5511e+06	1.02918e+07	8.34389e+06	8.31157e+06	7.9247e+06	2.8838e+06	1.95278e+06	1.77944e+06	2.23648e+06	1.53152e+06	2.34711e+06	2.21211e+07	1.39134e+07	1.75695e+07
Com_2431_pos	O-p-coumaroyl-O-salicyloyl quinic acid	C23 H22 O10	458.121	10.347	No results	No results	Full match	6.35224e+06	5.00612e+06	5.61187e+06	8.94399e+06	9.25368e+06	9.1512e+06	5.57563e+07	4.69613e+07	5.00714e+07	4.36253e+07	4.80973e+07	3.23031e+07	9.71552e+07	1.00134e+08	9.86287e+07	1.19359e+08	1.0715e+08	1.06153e+08	3.58188e+06	3.81241e+06	4.039e+06	3.88693e+06	3.78345e+06	4.2166e+06	1.81648e+07	1.77548e+07	1.71909e+07
Com_2925_pos	β-Acetoxyisovalerylalkannin	C23 H26 O8	430.161	9.107	No results	No results	Full match	1.43737e+07	1.63273e+07	2.14089e+07	1.49195e+07	1.4607e+07	7.50788e+06	3.33026e+07	4.79661e+07	4.74303e+07	4.07466e+07	4.14659e+07	5.26255e+07	7.21701e+06	6.27481e+06	6.81675e+06	6.31388e+06	6.44131e+06	6.40582e+06	4.35256e+06	4.07062e+06	4.30837e+06	5.10441e+06	3.81012e+06	3.70624e+06	1.77556e+07	1.45889e+07	1.57168e+07
Com_11998_pos	Caffeoyl shikimic acid	C16 H16 O8	336.084	10.381	No results	No results	Full match	5.68911e+06	5.46226e+06	4.99802e+06	5.2806e+06	5.8267e+06	3.70818e+06	2.13229e+06	1.79812e+06	1.77275e+06	3.43975e+06	2.68791e+06	1.89655e+06	1.81903e+06	1.20941e+06	3.05221e+06	3.51797e+06	1.50858e+06	2.41687e+06	2.05793e+06	1.88384e+06	1.54978e+06	1.73006e+06	2.7294e+06	2.28445e+06	2.85856e+06	3.23345e+06	3.48951e+06
Com_956_pos	Cuminaldehyde	C10 H12 O	148.089	8.352	Full match	No results	No results	5.20179e+07	5.85735e+07	5.57888e+07	6.22493e+07	6.66594e+07	6.26002e+07	9.17409e+07	6.55093e+07	8.26189e+07	7.17354e+07	8.205e+07	7.00523e+07	4.29388e+07	4.0823e+07	3.97988e+07	4.21251e+07	3.79247e+07	4.10293e+07	1.78411e+08	1.74485e+08	1.76666e+08	1.87002e+08	1.82988e+08	1.67668e+08	8.39373e+07	8.54634e+07	6.39699e+07
Com_3329_pos	Plumbagin	C11 H8 O3	188.047	9.954	No results	No results	Full match	4.40697e+07	4.68504e+07	5.08765e+07	3.63604e+07	3.56123e+07	3.8778e+07	3.62686e+07	3.84313e+07	4.35626e+07	3.91206e+07	4.35228e+07	4.35019e+07	3.16493e+06	3.05348e+06	3.42119e+06	3.17262e+06	3.08019e+06	3.52816e+06	2.60084e+07	2.1309e+07	2.65831e+07	2.17502e+07	2.07068e+07	2.30179e+07	2.89223e+07	3.00675e+07	2.97038e+07
Com_1280_pos	Nicotinamide	C6 H6 N2 O	105.021	1.322	Invalid mass	Invalid mass	No results	1.50577e+08	1.40666e+08	1.53562e+08	1.20668e+08	1.12845e+08	1.16781e+08	1.39006e+08	1.68924e+08	1.5079e+08	1.43985e+08	1.58342e+08	1.40327e+08	1.19188e+08	1.19335e+08	1.28737e+08	1.18789e+08	1.07799e+08	1.15675e+08	5.89819e+07	5.78829e+07	5.8827e+07	5.80836e+07	5.19776e+07	6.33307e+07	1.35523e+08	1.12149e+08	1.11451e+08
Com_19821_pos	Dihydrozeatin (DZ)	C10 H15 N5 O	221.128	9.997	No results	No results	Full match	159681	118721	220443	382190	111159	225446	78024.2	84324.3	84534.9	115185	80848.6	76873.4	40534.8	46866.8	39356.1	39125.9	37585.1	36028.1	103209	106439	105092	105354	97324.4	102494	76605	74286.9	71538.1
Com_653_pos	Taxifolin	C15 H12 O7	304.055	5.51	Invalid mass	No results	No results	5.4499e+06	6.8048e+06	5.64173e+06	6.05083e+06	5.96935e+06	6.25095e+06	1.08827e+08	8.75573e+07	1.07606e+08	9.95022e+07	1.06951e+08	1.42003e+08	3.2674e+07	3.62758e+07	4.45878e+07	5.15022e+07	3.56754e+07	4.20318e+07	2.48969e+08	3.08897e+08	2.13062e+08	2.19401e+08	2.36234e+08	2.37508e+08	1.23168e+08	9.02751e+07	1.514e+08
Com_17541_pos	corynoxeine	C22 H26 N2 O4	382.188	7.472	No results	No results	Full match	264228	197697	253945	300999	208920	223191	352183	378917	560671	343867	450312	338625	1.211e+06	1.15303e+06	1.24977e+06	1.228e+06	1.24092e+06	1.44443e+06	868977	670957	943802	813209	629235	563263	606843	754727	589823
Com_4665_pos	N-[4-(benzyloxy)phenyl]-N'-[2-chloro-6-(4-methoxyphenoxy)benzyl]urea	C28 H25 Cl N2 O4	488.152	5.862	Full match	No results	No results	1.23749e+06	1.07202e+06	1.12543e+06	976091	1.12177e+06	1.27605e+06	468353	476986	469055	472570	506109	528516	727756	972320	915414	777696	853266	987761	1.57924e+07	1.52533e+07	1.31235e+07	1.57763e+07	1.5326e+07	1.95409e+07	7.10441e+06	5.56495e+06	5.8707e+06
Com_1651_pos	Trachelogenin	C21 H24 O7	388.151	9.508	No results	No results	Full match	6.14672e+07	5.23524e+07	5.91388e+07	5.19022e+07	4.83579e+07	5.13258e+07	1.05704e+08	1.06725e+08	1.04454e+08	1.2252e+08	1.10138e+08	1.14591e+08	1.41643e+07	1.40485e+07	1.71034e+07	1.54466e+07	1.55515e+07	1.8278e+07	1.1162e+07	1.1222e+07	9.95463e+06	1.14718e+07	1.0814e+07	1.09003e+07	3.48311e+07	3.73948e+07	3.61929e+07
Com_9813_pos	Neocnidilide	C12 H18 O2	194.13	11.403	No results	No results	Full match	8.09772e+06	8.48923e+06	7.64489e+06	7.83035e+06	9.04621e+06	9.42881e+06	3.0626e+06	2.65416e+06	2.75085e+06	2.66822e+06	2.19477e+06	3.39106e+06	3.24377e+06	2.91165e+06	4.17465e+06	4.19658e+06	2.64292e+06	3.33599e+06	3.34642e+06	3.35181e+06	3.0344e+06	2.90626e+06	3.14931e+06	3.15466e+06	3.67878e+06	4.1971e+06	3.71093e+06
Com_18023_pos	Aurantio-Obtusin	C17 H14 O7	330.073	7.835	No results	No results	Full match	268548	297316	405109	368807	339236	405306	219915	220019	223052	249793	231115	234289	205501	219333	210483	215545	198119	193860	503335	802488	497163	729891	428239	579186	411542	339496	318484
Com_16746_pos	Threonyl carbamoyl adenosine	C15 H20 N6 O8	412.135	10.102	No results	No results	Full match	205023	139891	289434	2.10939e+06	145004	622142	71226.4	126086	243647	118259	164281	169485	33422.6	47720.7	33920.6	34016	31063.4	31706.2	172771	221502	229647	213602	268415	138509	207870	112183	219480
Com_5190_pos	Creatine	C4 H9 N3 O2	131.069	1.274	No results	No results	Full match	1.26983e+07	1.20741e+07	7.9288e+06	7.25417e+06	7.85205e+06	7.44886e+06	1.35952e+07	2.06506e+07	1.8489e+07	1.31259e+07	1.95757e+07	2.02159e+07	2.37173e+06	2.49669e+06	3.08295e+06	2.23532e+06	2.5757e+06	2.8655e+06	3.82887e+06	3.3624e+06	3.33325e+06	3.70617e+06	3.87109e+06	3.75827e+06	8.24361e+06	8.19642e+06	8.80066e+06
Com_7187_pos	2-(3-thienylcarbonyl)-3-(3,4,5-trimethoxyphenyl)acrylonitrile	C17 H15 N O4 S	329.071	11.496	Full match	No results	No results	1.67583e+07	1.37323e+07	1.50094e+07	1.40196e+07	1.40096e+07	1.18268e+07	1.06323e+06	1.09233e+06	657452	628916	1.12735e+06	975034	1.21971e+06	1.31511e+06	1.31534e+06	1.29374e+06	1.24632e+06	1.24423e+06	698445	668221	674452	681246	649207	703889	2.32435e+06	2.07541e+06	1.86916e+06
Com_1850_pos	2-Methylglutaric Acid	C6 H10 O4	146.058	1.41	No results	No results	Full match	1.44274e+08	1.1484e+08	2.61874e+07	1.36321e+08	7.85917e+07	1.24857e+08	6.82957e+06	8.83605e+06	1.10145e+07	8.94432e+06	9.06988e+06	9.52942e+06	1.63888e+07	1.75552e+07	1.60561e+07	1.74825e+07	1.34768e+07	1.56781e+07	1.33368e+07	1.32392e+07	1.33541e+07	1.34349e+07	1.56339e+07	1.23252e+07	1.61025e+07	1.53291e+07	1.40465e+07
Com_6886_pos	Riboflavin-5'-monophosphate	C17 H21 N4 O9 P	456.104	10.261	No results	No results	Full match	1.68435e+06	1.74642e+06	1.7153e+06	1.85528e+06	1.5839e+06	1.79009e+06	1.20565e+06	1.25293e+06	1.66093e+06	1.31815e+06	1.25733e+06	1.25886e+06	1.84467e+07	1.96169e+07	2.2008e+07	1.98803e+07	1.92648e+07	1.8342e+07	2.77755e+06	2.74582e+06	2.37486e+06	2.5813e+06	2.49505e+06	2.89903e+06	2.54299e+06	2.57562e+06	2.56905e+06
Com_7286_pos	Anise oil	C14 H18 O3	234.125	10.287	No results	No results	Full match	4.65176e+06	5.55495e+06	4.06214e+06	5.36859e+06	4.90133e+06	4.95642e+06	5.37588e+06	6.60214e+06	5.7082e+06	6.29913e+06	5.9392e+06	5.51709e+06	1.90023e+07	1.70512e+07	1.28712e+07	1.74585e+07	1.3989e+07	1.65577e+07	3.42801e+06	3.94739e+06	3.64716e+06	3.83873e+06	3.64534e+06	4.01824e+06	4.34502e+06	4.75115e+06	4.65313e+06
Com_10238_pos	3-[(4-chlorophenyl)thio]-1-phenylprop-2-en-1-one	C15 H11 Cl O S	274.02	1.049	Invalid mass	No results	No results	4.74824e+06	5.51303e+06	5.2308e+06	4.77219e+06	4.45004e+06	4.13284e+06	3.91114e+06	3.78811e+06	4.1999e+06	4.76373e+06	2.55062e+06	4.2213e+06	4.9429e+06	5.15591e+06	5.44837e+06	6.34329e+06	3.58957e+06	3.62141e+06	4.68984e+06	4.15728e+06	4.73459e+06	3.93289e+06	2.70412e+06	3.85658e+06	4.59822e+06	3.14194e+06	3.10626e+06
Com_9794_pos	N-(1,3-benzodioxol-5-ylmethyl)-N'-(1-benzothiophen-3-yl)urea	C17 H14 N2 O3 S	364.024	16.948	Invalid mass	No results	No results	1.25326e+06	1.01505e+06	984502	1.10401e+06	1.07294e+06	1.12186e+06	832017	730303	854081	821738	778846	763168	1.13845e+06	1.13809e+06	1.58686e+06	1.23249e+06	1.30804e+06	1.21515e+06	4.20622e+06	4.03165e+06	5.17659e+06	4.84562e+06	4.15706e+06	4.11947e+06	2.05762e+06	2.27339e+06	2.20316e+06
Com_7267_pos	4'-O-Methylbroussochalcone B	C21 H22 O4	338.151	9.06	No results	No results	Full match	2.26609e+06	6.63898e+06	8.2934e+06	5.864e+06	5.41374e+06	4.93313e+06	6.12859e+06	4.06809e+06	5.10134e+06	2.38209e+06	4.74176e+06	5.33912e+06	1.7733e+06	2.0172e+06	2.23658e+06	1.81562e+06	1.8812e+06	2.13359e+06	8.0979e+06	7.52431e+06	7.48824e+06	8.50569e+06	4.97521e+06	9.23419e+06	7.69043e+06	6.06141e+06	5.59721e+06
Com_8927_pos	1-(3-ethyl-2,4-dihydroxy-6-methoxyphenyl)butan-1-one	C13 H18 O4	220.109	12.279	Invalid mass	No results	No results	2.91495e+06	3.17182e+06	2.49916e+06	3.47299e+06	2.58899e+06	2.38533e+06	7.06906e+06	6.25412e+06	1.92931e+06	8.16513e+06	7.67861e+06	6.52271e+06	882789	932102	833215	989152	783272	777329	690727	741144	629994	650091	779359	643044	1.99887e+06	1.87939e+06	1.93399e+06
Com_9452_pos	4-butyl-4-(hydroxymethyl)-1,2-diphenylpyrazolidine-3,5-dione	C20 H22 N2 O3	360.141	9.755	Invalid mass	No results	No match	1.22111e+06	1.3975e+06	2.08816e+06	2.049e+06	1.70436e+06	1.71742e+06	5.23879e+06	5.70183e+06	5.62768e+06	7.27189e+06	6.93025e+06	6.28913e+06	4.99403e+06	3.75716e+06	5.17469e+06	5.82785e+06	4.65889e+06	3.72418e+06	3.62552e+06	3.73217e+06	2.8217e+06	4.23424e+06	3.39023e+06	3.01184e+06	3.35334e+06	3.31454e+06	3.94525e+06
Com_6056_pos	Arctiin+NH3	C27 H34 O11	534.213	10.246	No results	No results	Full match	693291	749261	715836	745759	661830	754017	2.42885e+06	2.69273e+06	3.86745e+06	3.09701e+06	2.58213e+06	3.83251e+06	7.08623e+06	8.47219e+06	7.79886e+06	7.79631e+06	6.99029e+06	6.1756e+06	1.12125e+07	1.26606e+07	1.12728e+07	1.23498e+07	9.71636e+06	1.2214e+07	1.10746e+07	8.78624e+06	5.89619e+06
Com_9781_pos	Bisulfurous Acid	C11 H8 O2	172.052	8.249	No results	No results	Full match	3.6647e+06	3.97655e+06	4.06352e+06	3.23222e+06	3.15397e+06	3.52624e+06	3.76115e+06	3.48876e+06	3.92288e+06	3.98016e+06	4.10196e+06	4.779e+06	2.2356e+06	1.88087e+06	1.90714e+06	1.70321e+06	1.73205e+06	1.9674e+06	5.03074e+06	4.13468e+06	5.18873e+06	5.00386e+06	4.63227e+06	5.27074e+06	3.59876e+06	3.50723e+06	3.51024e+06
Com_6842_pos	(-)-Gallocatechin	C15 H14 O7	306.073	8.751	No results	Full match	Full match	1.64793e+07	1.24157e+07	1.84048e+07	1.43842e+07	1.61607e+07	1.8069e+07	2.65169e+06	2.41974e+06	2.74994e+06	2.57774e+06	3.11737e+06	2.47406e+06	5.79024e+06	5.83765e+06	4.74097e+06	5.19496e+06	5.13312e+06	4.83327e+06	3.8774e+06	6.40021e+06	6.32501e+06	5.15619e+06	5.1328e+06	4.4227e+06	4.45024e+06	5.73109e+06	4.62246e+06
Com_8272_pos	Terephthalic Acid	C8 H6 O4	166.027	1.288	No results	No results	Full match	5.18729e+06	1.25961e+07	8.77053e+06	7.4938e+06	8.84317e+06	9.24993e+06	1.68169e+06	1.7549e+06	1.94295e+06	1.86698e+06	1.88772e+06	1.91649e+06	6.3063e+06	9.76105e+06	8.38727e+06	1.08051e+07	1.48459e+07	8.59463e+06	2.17854e+06	1.77316e+06	1.39134e+06	2.16202e+06	2.0268e+06	3.56889e+06	3.05477e+06	2.78434e+06	3.21577e+06
Com_7016_pos	delta-Tridecalactone	C13 H24 O2	212.177	10.681	No results	No results	Full match	1.0119e+07	7.88061e+06	1.07692e+07	1.46786e+07	1.6739e+07	1.78904e+07	1.70789e+06	2.46483e+06	1.68228e+06	1.8869e+06	2.02324e+06	1.58984e+06	1.1769e+07	1.16405e+07	1.08389e+07	1.27043e+07	1.05874e+07	1.11003e+07	4.85384e+06	5.81919e+06	4.74574e+06	5.52045e+06	4.27514e+06	5.03929e+06	4.39706e+06	5.7502e+06	5.49473e+06
Com_120_pos	(-)-Caryophyllene oxide	C15 H24 O	220.182	10.992	Full match	No results	No results	4.55196e+08	4.47774e+08	4.72975e+08	5.2313e+08	5.13559e+08	4.94187e+08	6.53667e+07	6.90441e+07	6.5344e+07	5.88368e+07	6.22332e+07	6.06964e+07	1.60717e+07	1.66367e+07	1.68365e+07	1.63156e+07	1.61143e+07	1.56924e+07	1.32529e+09	1.64654e+09	2.15307e+09	2.16146e+09	2.09324e+09	1.85996e+09	1.53683e+09	8.76102e+08	1.06578e+09
Com_12647_pos	4,7,8-trimethoxyfuro[2,3-b]quinoline	C14 H13 N O4	259.084	8.594	Full match	No results	No results	832114	779513	793659	824064	803402	782121	871233	852585	943031	897568	813150	808534	658543	652018	633282	623836	597549	646326	1.95388e+06	1.97362e+06	1.95408e+06	2.93078e+06	2.34982e+06	1.91122e+06	983094	950479	975101
Com_3650_pos	6-(3-hydroxybutan-2-yl)-5-(hydroxymethyl)-4-methoxy-2H-pyran-2-one	C11 H16 O5	228.099	6.404	Full match	No results	No results	3.80991e+07	3.72387e+07	4.13135e+07	4.69464e+07	4.72299e+07	5.2319e+07	3.12881e+07	3.19324e+07	3.0354e+07	3.24932e+07	3.43336e+07	2.31532e+07	7.95826e+06	9.64597e+06	1.08851e+07	7.63862e+06	8.86205e+06	9.01331e+06	6.90352e+06	8.48266e+06	8.03195e+06	7.0699e+06	9.33977e+06	9.06133e+06	1.49319e+07	1.59444e+07	1.75661e+07
Com_1544_pos	N-Acetyl-L-Tyrosine	C11 H13 N O4	223.084	7.071	No results	No results	Full match	2.29667e+07	2.72964e+07	2.31293e+07	3.10419e+07	3.59148e+07	3.41983e+07	9.41176e+06	9.01055e+06	9.09249e+06	1.01844e+07	1.00553e+07	1.05678e+07	4.39654e+06	3.83571e+06	4.16232e+06	3.58148e+06	3.44734e+06	4.97795e+06	8.86838e+07	9.79869e+07	9.50216e+07	9.3205e+07	8.91644e+07	1.0424e+08	3.03967e+07	4.43009e+07	4.71042e+07
Com_359_pos	Hexadecanamide	C16 H33 N O	255.256	15.031	Full match	No results	No results	8.51427e+08	8.67008e+08	7.71609e+08	8.21322e+08	7.93448e+08	8.26447e+08	4.83821e+08	4.72382e+08	4.89945e+08	4.93565e+08	4.54178e+08	5.04217e+08	1.30577e+09	1.25767e+09	1.18848e+09	1.25664e+09	1.23346e+09	1.15237e+09	4.94168e+08	4.65961e+08	4.20982e+08	4.482e+08	4.03106e+08	4.23078e+08	5.70297e+08	6.27713e+08	6.00916e+08
Com_8799_pos	Ajugol	C15 H24 O9	348.141	10.636	No results	No results	Full match	8.56071e+06	1.10454e+07	1.15771e+07	9.12211e+06	8.67429e+06	9.79086e+06	1.38433e+06	1.40986e+06	1.41844e+06	1.3985e+06	1.50527e+06	1.38951e+06	1.02201e+06	1.09121e+06	1.01405e+06	1.01483e+06	933608	960294	1.6355e+06	1.63053e+06	1.57764e+06	1.63232e+06	1.53178e+06	1.65536e+06	2.41407e+06	1.53465e+06	1.79618e+06
Com_2939_pos	PE (4:0/18:3)	C27 H48 N O8 P	545.312	14.087	No results	Full match	No results	4.89731e+07	5.92951e+07	5.82927e+07	5.80396e+07	4.26499e+07	7.4097e+07	3.62219e+07	3.78005e+07	3.88345e+07	2.33447e+07	1.94224e+07	2.3542e+07	377521	389626	418565	390651	364071	364896	6.13479e+06	5.9098e+06	5.03261e+06	4.88219e+06	4.14027e+06	5.21782e+06	1.35332e+07	1.52258e+07	1.39124e+07
Com_4779_pos	D-Alanyl-D-Alanine	C6 H12 N2 O3	160.085	1.317	No results	No results	Full match	2.77883e+07	2.55372e+07	2.51078e+07	3.27381e+07	1.84371e+07	1.78845e+07	1.56353e+07	6.48551e+06	8.46461e+06	6.55869e+06	8.0896e+06	9.53034e+06	4.37089e+06	4.96748e+06	7.91652e+06	5.22919e+06	3.35543e+06	3.50754e+06	1.02816e+07	7.13935e+06	9.47069e+06	8.67686e+06	5.94691e+06	7.71362e+06	8.80241e+06	1.17333e+07	1.06976e+07
Com_10181_pos	L-Glutathione oxidized	C20 H32 N6 O12 S2	612.151	1.361	Full match	Full match	Full match	1.98612e+06	1.99861e+06	2.55039e+06	2.3486e+06	1.95264e+06	1.88271e+06	5.19923e+06	5.17425e+06	4.66316e+06	4.86929e+06	6.25782e+06	6.00102e+06	743482	723680	744124	749005	648634	720911	538096	685444	782110	1.4141e+06	536578	574167	2.53134e+06	1.86166e+06	2.80275e+06
Com_101_pos	Oleoyl ethylamide	C20 H39 N O	309.302	15.369	Full match	No results	No results	2.16817e+09	2.36475e+09	2.08339e+09	2.25527e+09	2.49353e+09	2.3343e+09	8.40492e+08	8.89486e+08	9.29699e+08	8.45907e+08	8.00904e+08	7.3649e+08	4.86774e+09	4.75574e+09	4.79749e+09	4.85233e+09	4.78748e+09	5.34449e+09	4.31087e+08	4.61651e+08	4.28163e+08	4.37869e+08	3.81601e+08	4.12938e+08	1.26106e+09	1.3721e+09	1.40249e+09
Com_3099_pos	D-Gluconic acid	C6 H12 O7	196.058	1.497	No results	No results	Full match	2.974e+07	3.11192e+07	2.92818e+07	3.29035e+07	3.83881e+07	3.51113e+07	1.29542e+07	9.90578e+06	1.26922e+07	1.43052e+07	1.31425e+07	1.32823e+07	1.79901e+07	1.60227e+07	9.15418e+06	2.19918e+07	1.70957e+07	2.14077e+07	2.63243e+07	3.71341e+07	3.73139e+07	3.64569e+07	3.44423e+07	3.5014e+07	2.68473e+07	2.71671e+07	2.23605e+07
Com_774_pos	Trigonelline	C7 H7 N O2	137.048	1.616	No results	No results	Full match	1.55243e+08	1.62187e+08	1.43073e+08	1.68742e+08	1.65028e+08	1.62901e+08	9.34176e+07	8.26062e+07	1.05651e+08	1.04187e+08	9.7653e+07	1.00479e+08	3.13129e+07	3.13213e+07	3.93704e+07	3.47234e+07	3.16065e+07	2.85158e+07	1.37572e+08	2.31519e+08	2.51667e+08	2.17577e+08	2.04273e+08	2.22548e+08	1.30984e+08	1.74192e+08	1.59836e+08
Com_8849_pos	(2R)-2-[(2R,5S)-5-[(2S)-2-hydroxybutyl]oxolan-2-yl]propanoic acid	C11 H20 O4	216.136	14.082	Full match	No results	No results	7.91627e+06	8.39216e+06	1.0635e+07	9.01273e+06	1.1044e+07	1.12086e+07	4.61689e+06	3.89866e+06	4.24874e+06	3.86332e+06	3.64645e+06	4.2242e+06	1.53723e+06	1.41352e+06	1.68108e+06	1.69726e+06	1.34915e+06	1.26479e+06	2.80005e+06	3.00951e+06	2.34835e+06	2.38548e+06	1.87099e+06	2.14425e+06	2.68959e+06	3.21235e+06	2.86988e+06
Com_4966_pos	N-(2-Furoyl)glycine	C7 H7 N O4	169.037	2.29	No results	No results	Full match	2.33605e+07	2.04508e+07	2.44687e+07	3.00841e+07	3.06057e+07	2.88359e+07	1.04399e+07	9.74494e+06	1.02671e+07	1.04948e+07	7.30708e+06	1.16604e+07	4.79632e+06	4.35137e+06	4.42984e+06	4.4207e+06	3.7412e+06	3.83469e+06	8.11274e+06	6.18156e+06	7.20213e+06	7.52226e+06	6.27405e+06	6.95274e+06	8.68264e+06	8.90754e+06	8.84622e+06
Com_8338_pos	Tanshinone IIA	C19 H18 O3	294.125	9.117	No results	No results	Full match	1.01207e+07	8.89966e+06	1.06365e+07	7.37728e+06	7.85432e+06	626261	7.17785e+06	7.27473e+06	7.60865e+06	6.61204e+06	7.05596e+06	5.68101e+06	1.59316e+06	1.652e+06	1.61142e+06	1.70444e+06	1.54699e+06	1.53607e+06	7.11218e+06	5.79668e+06	5.13628e+06	5.98939e+06	4.79357e+06	7.0779e+06	7.66395e+06	6.38543e+06	5.54548e+06
Com_8691_pos	11-Oxoetiocholanolone	C19 H28 O3	286.192	12.529	Invalid mass	No results	No results	9.45054e+06	9.62264e+06	9.48329e+06	1.14915e+07	1.06177e+07	1.01221e+07	3.55295e+06	2.83535e+06	2.50743e+06	2.52758e+06	3.56086e+06	2.90591e+06	1.1055e+06	1.24314e+06	1.09692e+06	1.44988e+06	1.13897e+06	1.23656e+06	2.03683e+06	2.14177e+06	1.6451e+06	1.54558e+06	1.83234e+06	2.36072e+06	2.40732e+06	2.86029e+06	3.1617e+06
Com_4511_pos	2-[amino(3-chloroanilino)methylene]malononitrile	C10 H7 Cl N4	218.039	1.501	Invalid mass	No results	No results	7.99307e+06	7.96284e+06	8.4465e+06	7.97111e+06	9.35459e+06	8.83487e+06	3.33863e+06	3.40576e+06	3.41345e+06	3.46452e+06	3.33936e+06	3.47226e+06	5.5088e+06	4.60637e+06	4.58093e+06	6.64058e+06	6.05654e+06	7.15082e+06	1.65311e+07	1.16346e+07	1.24101e+07	1.94011e+07	1.14413e+07	2.04777e+07	9.25627e+06	7.69227e+06	7.21115e+06
Com_11845_pos	Abscisic acid glucose ester (ABA-GE)	C21 H30 O9	426.188	7.324	No results	No results	Full match	3.07623e+06	2.51296e+06	2.87735e+06	3.36151e+06	2.75847e+06	4.02068e+06	469057	492222	477009	575370	503137	480797	1.47692e+06	2.27841e+06	7.50363e+06	1.70071e+06	1.93821e+06	1.4196e+06	1.65821e+06	1.58353e+06	1.8894e+06	1.76281e+06	2.20139e+06	1.88539e+06	1.972e+06	2.03125e+06	1.9398e+06
Com_3635_pos	Coniferyl Alcohol	C10 H12 O3	180.078	5.869	No results	No results	Full match	1.64149e+07	1.65325e+07	1.61503e+07	1.76589e+07	1.84907e+07	2.02024e+07	1.75766e+07	1.63699e+07	1.78749e+07	1.79466e+07	1.81501e+07	1.7352e+07	5.03465e+06	4.99891e+06	4.90846e+06	4.78576e+06	3.87911e+06	4.55237e+06	2.13661e+07	2.84389e+07	2.86799e+07	2.45087e+07	2.11429e+07	2.21516e+07	1.58018e+07	2.04477e+07	2.0295e+07
Com_18864_pos	Deoxycholic acid	C24 H40 O4	392.291	14.176	No results	No results	Full match	587341	777464	365205	956706	670340	971867	145448	146495	147903	151938	220011	138541	153842	172249	170401	171376	163458	158948	338368	299338	286314	308539	252734	269175	168830	319728	206686
Com_13323_pos	2,3-di(acetyloxy)-3-cyano-1-[1,2-di(acetyloxy)ethyl]propyl acetate	C16 H21 N O10	409.097	7.864	Invalid mass	No results	No results	2.0373e+06	1.56577e+06	2.09017e+06	1.15357e+06	2.11858e+06	1.7386e+06	791459	690231	669789	691639	836217	763574	273362	301154	364331	350353	329250	255650	2.00842e+06	2.54408e+06	2.07493e+06	2.09526e+06	1.72847e+06	1.61657e+06	1.76505e+06	1.23832e+06	1.04971e+06
Com_17680_pos	Phenprobamate	C10 H13 N O2	179.094	11.6	No results	No results	Full match	493528	504288	481771	750215	614149	812796	515945	599908	747636	661897	655016	759654	805796	935817	909209	870312	803442	774302	583654	890644	727812	712757	677523	909935	483382	847045	521988
Com_18901_pos	Glucosamine	C6 H13 N O5	179.079	9.708	No results	No results	Full match	465535	321636	400708	234382	419125	285761	320191	266206	243712	461669	169522	348496	601315	769042	893501	773711	754785	780430	490508	384086	316963	534218	396688	453593	605121	506696	338521
Com_18992_pos	Panaxydol	C17 H24 O2	260.177	9.73	No results	No results	Full match	260528	195875	199593	186352	239620	183680	156843	151912	156157	163445	153136	154399	104473	105873	110329	110515	101438	100702	292340	186541	211426	509557	324410	187313	248196	128501	210529
Com_13906_pos	Dihydroartemisinin	C15 H24 O5	284.162	12.778	No results	No results	Full match	3.28088e+06	4.14744e+06	2.59363e+06	3.94396e+06	1.95816e+06	3.29302e+06	1.06733e+06	1.07619e+06	1.09808e+06	944825	1.04282e+06	897950	698701	740974	743344	770098	727775	701434	2.18559e+06	1.70724e+06	2.25584e+06	2.23711e+06	2.079e+06	1.79724e+06	1.48644e+06	1.9394e+06	1.91489e+06
Com_19610_pos	Tricin 4'-O-(syringyl alcohol) ether 5-O-hexoside	C32 H34 O15	658.189	7.166	No results	No results	Full match	41943.2	73509.9	65488.3	84922.5	65530.1	45908.1	93192.1	48884.3	157799	392992	283097	225763	445734	580076	619800	652033	535370	472884	72708.5	67556.8	69786.7	67138.2	66400.2	65057.9	104133	75786.8	110436
Com_6113_pos	Parishin C	C32 H40 O19	745.257	10.322	No results	Invalid mass	No results	981578	785316	815353	793002	832811	852252	2.29372e+06	4.16099e+06	4.01043e+06	2.62226e+06	2.85643e+06	3.01251e+06	656837	616096	656173	628262	586068	569523	1.01782e+07	1.24988e+07	1.23399e+07	1.10999e+07	9.91144e+06	9.48369e+06	2.49775e+06	3.90656e+06	4.74325e+06
Com_5199_pos	Palmitoylethanolamide	C18 H37 N O2	299.281	13.796	No results	No results	Full match	2.07582e+07	2.15942e+07	2.13881e+07	2.742e+07	2.8372e+07	2.79966e+07	5.13752e+06	4.62846e+06	4.2315e+06	3.63463e+06	4.32305e+06	3.78363e+06	2.03717e+06	1.71083e+06	1.26965e+06	1.59324e+06	1.24393e+06	1.7867e+06	4.07209e+06	3.05263e+06	2.73804e+06	2.51693e+06	2.53471e+06	2.34936e+06	3.63064e+06	5.42569e+06	5.52129e+06
Com_6253_pos	Arctigenin-4'-O-β-Gentiobioside	C33 H44 O16	696.266	9.699	No results	No results	Full match	3.16172e+06	4.03179e+06	3.00909e+06	2.43343e+06	1.61947e+06	1.80661e+06	1.22078e+07	8.88959e+06	1.3574e+07	1.21891e+07	9.43338e+06	9.89495e+06	2.0747e+07	2.4227e+07	2.49307e+07	2.2015e+07	2.46358e+07	1.85008e+07	2.38824e+06	3.19267e+06	3.34157e+06	3.56052e+06	3.35866e+06	2.39736e+06	6.99575e+06	4.69734e+06	5.11026e+06
Com_657_pos	1-Palmitoylglycerol	C19 H38 O4	330.276	15.092	Full match	No results	Full match	1.51018e+08	1.40911e+08	1.53291e+08	1.84171e+08	1.39047e+08	2.02237e+08	3.91751e+08	3.86143e+08	3.73137e+08	3.79982e+08	3.30796e+08	3.51809e+08	8.03468e+07	1.21359e+08	1.16404e+08	1.3567e+08	9.87601e+07	8.88653e+07	9.8296e+07	8.7114e+07	8.08367e+07	8.22269e+07	1.60154e+07	6.56455e+07	2.04582e+08	1.60829e+08	1.30079e+08
Com_9932_pos	Agarotetrol	C17 H18 O6	318.11	8.109	No results	Full match	No results	3.26706e+06	2.16389e+06	2.23079e+06	1.963e+06	2.42361e+06	2.43926e+06	2.37373e+06	2.17476e+06	2.03715e+06	2.0599e+06	2.04439e+06	1.63509e+06	224359	362166	504911	306489	258026	203407	3.8273e+06	4.65943e+06	5.02365e+06	4.5143e+06	4.35741e+06	2.65141e+06	2.35709e+06	2.9697e+06	2.37374e+06
Com_3331_pos	Indole-3-acetamide	C10 H10 N2 O	174.079	6.418	No results	No results	Full match	2.29122e+06	1.95485e+06	1.97776e+06	2.17312e+06	2.3704e+06	2.07772e+06	2.43757e+07	3.21672e+07	4.3654e+07	3.3384e+07	3.01886e+07	2.54948e+07	2.23134e+06	2.22572e+06	2.47472e+06	2.00124e+06	2.01482e+06	2.09075e+06	3.71954e+06	4.55728e+06	5.2043e+06	4.7087e+06	4.59298e+06	4.8105e+06	2.24913e+07	3.61681e+07	4.32493e+07
Com_8586_pos	2-(14,15-Epoxyeicosatrienoyl) glycerol	C23 H38 O5	394.271	14.065	Full match	No results	No results	6.50489e+06	6.62317e+06	5.40712e+06	8.39803e+06	9.12263e+06	8.8804e+06	3.19828e+06	3.73436e+06	3.02579e+06	3.35301e+06	2.96507e+06	3.00366e+06	1.97863e+06	1.92379e+06	2.50885e+06	1.92374e+06	1.70764e+06	2.35316e+06	6.54236e+06	6.15996e+06	6.6587e+06	4.98628e+06	5.00608e+06	4.51697e+06	5.81721e+06	5.81677e+06	4.69029e+06
Com_4882_pos	N-α-L-Acetyl-arginine	C8 H16 N4 O3	216.122	1.349	Full match	No results	Full match	1.25369e+06	763623	756874	762046	1.37976e+06	1.4848e+06	2.2936e+07	2.09634e+07	2.13673e+07	1.5045e+07	1.82129e+07	2.21144e+07	726837	707478	727464	732236	821029	704771	837674	806270	989868	1.16854e+06	597022	561312	6.47496e+06	5.23727e+06	4.56562e+06
Com_6791_pos	Ganoderic Acid C2(Sh)	C30 H46 O7	518.324	13.293	No results	No results	Full match	1.98962e+06	1.64899e+06	2.05814e+06	1.47578e+06	1.86864e+06	2.187e+06	554300	779854	590920	550045	544178	554769	700768	624849	604499	608163	594282	574253	1.03411e+07	7.05683e+06	6.87248e+06	5.09702e+06	5.40958e+06	5.23149e+06	2.02617e+06	2.72402e+06	1.82502e+06
Com_484_pos	LPC 18:3	C26 H48 N O7 P	517.316	14.028	No results	Full match	Full match	7.30367e+06	8.49842e+06	6.58953e+06	7.48995e+06	8.97034e+06	8.94489e+06	1.33082e+06	1.52222e+06	1.67053e+06	1.21181e+06	1.14215e+06	1.39963e+06	5.4298e+06	6.80174e+06	6.24947e+06	6.08053e+06	6.66652e+06	5.69741e+06	4.31822e+08	4.09183e+08	3.32766e+08	3.54732e+08	3.19104e+08	1.83689e+08	5.57504e+07	5.96884e+07	5.61506e+07
Com_11168_pos	Methyl laurate	C13 H26 O2	214.193	10.154	No results	No results	Full match	6.10711e+06	7.05189e+06	6.70709e+06	5.43779e+06	5.59076e+06	7.24598e+06	1.44237e+06	2.93035e+06	2.76597e+06	2.6391e+06	2.84862e+06	2.32796e+06	4.56769e+06	3.88416e+06	5.06563e+06	4.40844e+06	4.16922e+06	4.34172e+06	1.33998e+06	1.33409e+06	1.30776e+06	1.39255e+06	1.35241e+06	1.34704e+06	2.01823e+06	2.24246e+06	1.97058e+06
Com_2209_pos	2-Arachidonoyl glycerol	C23 H38 O4	378.276	14.773	Full match	No results	No results	8.66632e+07	8.62752e+07	9.62425e+07	9.0831e+07	9.96999e+07	1.13188e+08	3.71781e+06	1.32949e+07	1.0154e+07	1.18078e+07	3.35918e+06	1.50298e+07	1.94018e+06	2.43008e+06	2.34225e+06	1.46014e+06	3.08366e+06	1.60371e+06	2.0475e+06	3.61294e+06	2.39521e+06	2.04549e+06	2.41374e+06	2.11657e+06	1.54689e+07	1.58261e+07	1.70451e+07
Com_6584_pos	Lycorine	C16 H17 N O4	287.115	6.27	No results	No results	Full match	1.06675e+06	1.19545e+06	1.02987e+06	1.16322e+06	1.22137e+06	1.1637e+06	1.10129e+07	1.30251e+07	1.2016e+07	1.15369e+07	1.4191e+07	1.11559e+07	540498	525585	623926	524430	549091	523603	3.02452e+06	1.23365e+06	2.89564e+06	2.69224e+06	2.79227e+06	2.95539e+06	2.42748e+06	3.0565e+06	3.29289e+06
Com_11138_pos	LPC 15:0	C23 H48 N O7 P	481.315	14.416	No results	Full match	Full match	2.64489e+06	2.29061e+06	3.56073e+06	2.42592e+06	2.55126e+06	2.34781e+06	2.5438e+06	2.5714e+06	1.98137e+06	2.37918e+06	1.93248e+06	2.80316e+06	3.61937e+06	3.23625e+06	3.319e+06	4.01311e+06	2.32726e+06	3.49598e+06	3.3591e+06	3.98399e+06	2.44312e+06	2.99761e+06	2.16291e+06	2.52123e+06	1.53552e+06	1.60183e+06	2.33654e+06
Com_10294_pos	Geranic acid	C10 H16 O2	168.115	8.352	No results	No results	Full match	4.36475e+06	4.48505e+06	4.41225e+06	5.42271e+06	5.01488e+06	5.45313e+06	5.08869e+06	5.43171e+06	5.01959e+06	5.78637e+06	6.14576e+06	4.91232e+06	2.12261e+06	2.04559e+06	2.21879e+06	2.09115e+06	2.09257e+06	2.11196e+06	3.50124e+06	4.59986e+06	3.3266e+06	4.41772e+06	3.95093e+06	4.35727e+06	3.66678e+06	3.40789e+06	3.73191e+06
Com_5893_pos	5-[(10Z)-14-(3,5-dihydroxyphenyl)tetradec-10-en-1-yl]benzene-1,3-diol	C26 H36 O4	412.257	15.327	Invalid mass	No results	No results	1.07424e+07	1.08205e+07	1.21594e+07	1.9068e+07	2.15533e+07	2.18672e+07	1.13241e+07	1.22189e+07	1.34935e+07	1.41027e+07	1.41467e+07	1.34442e+07	2.76251e+07	2.511e+07	2.52477e+07	2.65837e+07	2.5585e+07	2.54176e+07	6.10751e+06	8.2231e+06	9.19838e+06	9.90247e+06	9.24026e+06	1.07422e+07	4.5283e+06	7.16624e+06	5.4178e+06
Com_1167_pos	Maltitol	C12 H24 O11	344.13	1.281	No results	No results	Full match	2.51557e+08	2.79157e+08	2.71295e+08	2.57186e+08	2.49342e+08	2.47062e+08	5.33671e+06	4.96286e+06	4.8822e+06	5.70199e+06	5.24616e+06	4.9569e+06	4.52411e+06	4.33147e+06	6.58886e+06	3.2085e+06	3.4873e+06	3.11232e+06	5.82456e+06	5.39571e+06	5.14816e+06	8.96511e+06	5.20028e+06	5.32761e+06	4.62337e+07	3.93179e+07	4.51333e+07
Com_5243_pos	α-Asarone	C12 H16 O3	208.109	11.192	No results	Full match	Full match	9.12147e+06	8.59045e+06	7.77268e+06	8.8685e+06	1.0655e+07	9.34697e+06	1.4163e+06	1.0669e+06	1.46426e+06	1.09766e+06	1.51835e+06	1.11098e+06	1.20789e+06	1.22784e+06	1.28024e+06	1.57377e+06	1.2529e+06	1.23544e+06	1.6094e+07	1.04532e+07	1.0075e+07	1.14207e+07	1.50563e+07	1.24135e+07	9.77811e+06	9.67996e+06	6.34229e+06
Com_3043_pos	Malonicacid	C3 H4 O4	104.011	8.457	No results	No results	Full match	1.12051e+07	1.26567e+07	1.22723e+07	1.15592e+07	1.14102e+07	1.26595e+07	2.18283e+07	2.02857e+07	2.23542e+07	2.25728e+07	2.03753e+07	2.28049e+07	5.55245e+07	5.51242e+07	5.64375e+07	5.72996e+07	5.35171e+07	5.3273e+07	3.86491e+07	3.45608e+07	3.53486e+07	3.65463e+07	3.45316e+07	3.49481e+07	2.41829e+07	2.9171e+07	2.83162e+07
Com_1271_pos	3-Methoxyflavone	C16 H12 O3	252.078	11.848	Full match	No results	No results	1.79764e+08	1.82971e+08	2.4315e+08	2.30374e+08	2.27262e+08	2.10918e+08	1.70694e+07	1.63262e+07	1.57657e+07	1.4892e+07	1.7169e+07	1.54988e+07	1.43354e+06	1.31455e+06	1.76937e+06	852482	1.4975e+06	1.26261e+06	2.87965e+06	3.65897e+06	2.61735e+06	2.62032e+06	2.12478e+06	1.88396e+06	4.35085e+07	4.02075e+07	3.19071e+07
Com_2730_pos	Niacinamide	C6 H6 N2 O	122.048	9.132	No results	No results	Full match	8.01185e+07	6.51598e+07	7.1228e+07	4.97635e+07	3.05396e+07	1.60198e+07	1.11365e+07	1.31641e+07	1.23537e+07	1.01347e+07	4.42201e+07	4.56199e+07	1.40043e+07	1.40168e+07	1.45222e+07	1.4956e+07	1.47991e+07	2.13288e+07	4.37903e+06	4.22983e+06	4.78029e+06	4.46185e+06	4.39785e+06	4.20238e+06	7.37363e+06	1.03731e+07	1.03764e+07
Com_13986_pos	Tetrahydropalmatine	C21 H25 N O4	355.18	14.803	No results	No results	Full match	3.50128e+06	4.08086e+06	3.78354e+06	1.49344e+06	2.08129e+06	1.78953e+06	679253	501706	677829	760028	399914	702263	4.09252e+06	2.83296e+06	2.79359e+06	3.58273e+06	2.41419e+06	4.19455e+06	503047	395116	269603	388261	465814	447593	1.37776e+06	833794	746660
Com_5762_pos	Cytidine	C9 H13 N3 O5	243.085	1.352	Full match	Full match	Full match	2.34741e+07	2.13464e+07	2.47089e+07	2.22231e+07	1.99397e+07	2.30031e+07	1.08887e+07	1.10193e+07	1.14785e+07	1.21391e+07	9.87289e+06	1.10068e+07	1.31933e+07	8.51596e+06	7.76774e+06	9.85111e+06	9.96038e+06	1.37717e+07	2.9313e+06	3.04406e+06	3.02476e+06	3.56381e+06	2.65523e+06	2.9655e+06	9.53224e+06	5.91073e+06	6.93796e+06
Com_15878_pos	DIMBOA glucoside	C15 H19 N O10	373.102	1.207	No results	No results	Full match	304490	339601	311746	310070	273097	279908	1.32585e+06	1.81008e+06	1.60906e+06	1.65673e+06	1.93582e+06	1.76113e+06	297398	359742	377241	348512	383792	274681	207626	198997	188383	191135	200903	194856	392857	390504	510820
Com_2808_pos	L-Fucose	C6 H12 O5	164.068	1.434	No results	No results	Full match	7.64332e+07	7.59199e+07	6.78132e+07	7.53364e+07	6.54018e+07	6.94503e+07	4.8062e+06	5.82774e+06	5.84213e+06	5.20004e+06	5.23582e+06	5.03676e+06	7.96367e+06	1.02707e+07	6.09611e+06	8.72007e+06	4.36588e+06	8.81412e+06	7.80835e+06	8.66415e+06	8.49421e+06	8.21661e+06	1.04097e+07	8.42542e+06	1.40269e+07	1.30584e+07	1.2307e+07
Com_14222_pos	Xanthotoxol	C11 H6 O4	202.026	1.202	No results	No results	Full match	1.39783e+06	1.64677e+06	1.18732e+06	1.17635e+06	1.35328e+06	1.18293e+06	1.59395e+06	2.45776e+06	2.5771e+06	2.65073e+06	2.19948e+06	2.7725e+06	396493	448134	417172	405751	447613	335260	226059	221654	207107	222468	218822	229107	1.05982e+06	702737	693952
Com_1809_pos	Stigmasterol	C29 H48 O	412.369	15.733	No results	No results	Full match	1.3413e+07	6.54554e+07	8.08866e+07	3.35591e+06	1.32564e+08	1.27959e+08	1.06299e+08	1.38954e+06	1.2248e+07	1.81571e+06	1.2784e+06	1.21154e+06	2.45327e+06	1.06857e+06	976084	1.68901e+06	1.80968e+06	1.8819e+06	6.91065e+06	381748	375311	368374	347784	370229	1.27688e+06	1.66372e+06	1.4103e+06
Com_2764_pos	Isoquinoline	C9 H7 N	129.058	8.948	Full match	No results	No results	4.14344e+06	3.59625e+06	4.09547e+06	3.17379e+06	4.22299e+06	4.44067e+06	4.96539e+07	4.8203e+07	5.40133e+07	5.73046e+07	5.11749e+07	5.51964e+07	4.62825e+06	4.56729e+06	4.15697e+06	4.64838e+06	4.36099e+06	4.18472e+06	1.47867e+07	1.46607e+07	1.33361e+07	1.30234e+07	1.52104e+07	1.64226e+07	1.89943e+07	1.90043e+07	1.3234e+07
Com_3322_pos	Pseudolaric acid B +NH3	C23 H28 O8	432.177	8.704	No results	No results	Full match	4.0323e+07	3.92532e+07	3.2883e+07	3.81105e+07	4.19512e+07	4.11862e+07	3.07628e+07	4.13234e+07	7.58603e+06	8.90092e+06	4.38466e+07	3.36451e+07	3.83434e+06	3.84387e+06	4.95743e+06	3.28213e+06	4.60139e+06	3.28355e+06	6.15991e+06	5.5366e+06	5.57267e+06	4.97786e+06	6.25748e+06	3.79365e+06	2.33928e+07	1.91897e+07	1.93116e+07
Com_11184_pos	Hesperidin	C28 H34 O15	610.188	7.977	Full match	No results	Full match	5.70663e+06	4.69531e+06	5.59208e+06	5.63197e+06	6.87034e+06	5.43465e+06	1.85516e+06	1.93523e+06	1.85713e+06	1.79743e+06	2.03018e+06	1.43573e+06	561910	554590	472273	661481	445057	480791	685425	765166	656473	800795	671319	733462	1.35984e+06	2.08214e+06	1.58964e+06
Com_10186_pos	Indirubin	C16 H10 N2 O2	262.074	12.048	Full match	Full match	No results	2.26175e+06	2.38985e+06	2.80012e+06	3.26356e+06	2.37965e+06	3.24534e+06	2.93764e+06	3.61755e+06	4.29673e+06	3.47052e+06	3.71683e+06	2.3199e+06	9.81871e+06	1.04419e+07	1.04808e+07	1.0206e+07	9.18574e+06	8.83961e+06	2.54514e+06	3.80184e+06	2.21611e+06	1.79052e+06	2.55792e+06	1.31545e+06	2.55208e+06	2.96811e+06	2.66934e+06
Com_9222_pos	VERBENALIN	C17 H24 O10	388.135	7.726	No results	No results	Full match	9.34067e+06	1.01858e+07	8.50129e+06	1.02779e+07	4.95804e+06	9.49343e+06	5.56089e+06	5.89997e+06	5.61007e+06	7.07322e+06	6.01139e+06	6.06795e+06	197853	240565	280896	305813	188818	220746	315700	300629	455304	304996	293425	292767	516768	428758	408142
Com_187_pos	α-Lapachone	C15 H14 O3	242.093	12.117	Full match	No results	No results	7.30758e+08	7.3031e+08	7.41328e+08	7.02864e+08	6.78338e+08	7.7699e+08	1.54694e+09	1.53396e+09	1.55816e+09	1.70846e+09	1.66735e+09	1.71849e+09	1.03035e+07	5.62945e+06	3.65015e+06	4.73234e+06	2.6786e+06	3.24459e+06	3.06382e+07	2.87025e+07	2.70199e+07	2.7825e+07	2.03594e+07	2.60564e+07	3.18814e+08	3.7545e+08	3.55213e+08
Com_3700_pos	Methyl dihydrojasmonate	C13 H22 O3	226.156	13.136	Full match	No results	No results	2.87628e+07	2.75029e+07	2.88422e+07	4.63539e+07	3.50606e+07	5.11759e+07	1.24856e+07	1.24411e+07	1.15571e+07	1.19159e+07	1.24015e+07	1.08743e+07	1.11814e+06	1.31912e+06	1.21244e+06	1.43497e+06	1.06943e+06	1.32255e+06	5.53456e+06	6.24296e+06	4.70491e+06	5.30401e+06	4.76458e+06	5.21055e+06	9.43205e+06	1.38907e+07	1.2685e+07
Com_5481_pos	Bisdemethoxycurcumin	C19 H16 O4	308.104	8.869	No results	No results	Full match	6.7164e+06	5.96064e+06	5.67963e+06	3.65891e+06	2.00179e+07	5.93064e+06	1.65913e+07	1.54165e+07	1.21148e+07	1.68288e+07	1.92595e+07	1.87255e+07	1.83299e+06	2.04937e+06	2.12861e+06	3.56279e+06	1.82571e+06	2.30129e+06	2.31277e+06	2.5801e+06	3.6631e+06	2.74404e+06	3.3644e+06	3.29758e+06	7.49851e+06	8.67587e+06	7.58606e+06
Com_15967_pos	3-O-p-coumaroyl quinic acid O-hexoside	C22 H28 O13	500.152	6.899	No results	No results	Full match	477079	455427	312976	449718	372636	400858	119631	119709	130715	121950	206916	122634	98029.7	123231	104335	104180	91248.8	94223.6	1.35927e+06	1.34705e+06	1.17604e+06	1.46087e+06	1.3545e+06	1.46137e+06	741252	727159	602952
Com_17890_pos	2'-deoxyuridine	C9 H12 N2 O5	228.074	1.337	No results	No results	Full match	1.43552e+06	1.15272e+06	1.51251e+06	1.17259e+06	1.32582e+06	1.21004e+06	457478	451740	470429	475974	455894	472628	479688	466911	480102	483251	452567	465125	374254	360399	355409	360209	346195	370447	689028	887727	537976
Com_213_pos	L-Pyroglutamic acid	C5 H7 N O3	129.042	1.331	Full match	Not the top hit	Full match	2.06105e+08	2.23939e+08	2.2589e+08	1.94293e+08	2.04432e+08	4.5385e+08	1.47996e+09	1.4494e+09	1.35978e+09	8.9911e+08	1.35465e+09	1.40057e+09	1.0089e+08	1.08647e+08	1.08663e+08	1.08708e+08	1.09185e+08	9.83652e+07	7.14848e+07	6.57744e+07	6.52104e+07	7.01743e+07	4.59988e+07	6.5354e+07	3.47673e+08	4.18387e+08	4.38622e+08
Com_788_pos	Daidzein	C15 H10 O4	254.057	10.659	Full match	Full match	Full match	4.02462e+08	4.02976e+08	3.90635e+08	4.22808e+08	4.28591e+08	4.54889e+08	2.28675e+08	2.126e+08	2.08011e+08	1.95792e+08	2.07501e+08	2.03536e+08	1.80361e+06	1.19936e+06	1.28727e+06	1.18989e+06	1.32622e+06	1.18895e+06	2.27935e+06	2.02172e+06	1.84276e+06	1.98262e+06	2.09789e+06	1.91829e+06	8.9983e+07	1.14218e+08	7.08545e+07
Com_117_pos	L-Valine	C5 H11 N O2	117.079	1.261	No results	No results	Full match	3.91683e+09	4.05314e+09	3.99579e+09	3.44861e+09	3.2245e+09	3.35107e+09	5.14958e+08	5.26387e+08	5.23844e+08	5.43382e+08	5.49127e+08	5.54693e+08	4.41006e+07	4.53567e+07	5.02257e+07	5.13063e+07	4.28227e+07	4.18204e+07	1.68371e+08	1.7171e+08	1.62317e+08	1.56551e+08	1.45108e+08	1.67629e+08	1.06861e+09	8.52766e+08	8.34103e+08
Com_648_pos	6-Methylquinoline	C10 H9 N	143.073	6.417	Full match	No results	No results	2.33023e+07	3.32096e+07	2.40305e+07	2.46408e+07	2.97229e+07	4.38369e+07	3.95526e+08	3.68709e+08	3.72359e+08	4.02569e+08	3.88811e+08	3.97257e+08	5.32914e+06	4.96319e+06	5.79997e+06	4.9939e+06	5.00751e+06	5.17589e+06	1.21476e+07	8.51196e+06	9.24132e+06	1.17521e+07	1.1276e+07	1.06746e+07	8.61692e+07	9.6627e+07	9.87464e+07
Com_8271_pos	Sinapic acid	C11 H12 O5	224.068	8.162	No results	Full match	Full match	1.08805e+07	9.39841e+06	1.30391e+07	1.15954e+07	7.27415e+06	1.18255e+07	4.68923e+06	4.51859e+06	4.46704e+06	4.57773e+06	4.46017e+06	4.0049e+06	3.46301e+06	3.37273e+06	3.61002e+06	3.73074e+06	3.09357e+06	3.68724e+06	5.70823e+06	5.58592e+06	5.948e+06	5.37731e+06	3.75297e+06	5.78381e+06	6.45758e+06	6.07121e+06	5.3605e+06
Com_13644_pos	Linarin	C28 H32 O14	592.177	6.98	No results	No results	Full match	3.04545e+06	4.34133e+06	4.04516e+06	2.10816e+06	2.66197e+06	2.66935e+06	2.16333e+06	1.73469e+06	1.77515e+06	1.6098e+06	2.67046e+06	1.80035e+06	222896	234116	242305	234924	219193	217493	789356	756448	843626	647654	1.05534e+06	832489	1.4578e+06	1.46851e+06	1.42661e+06
Com_6793_pos	Kolavic acid	C20 H30 O4	334.214	11.619	No results	No results	Full match	1.65115e+07	1.72204e+07	1.52208e+07	1.80686e+07	1.59699e+07	1.60675e+07	2.88365e+06	275026	1.91429e+06	304138	1.8735e+06	2.70924e+06	648539	673765	683715	646566	610991	618397	567977	534109	479318	843959	605562	632420	382611	481110	698898
Com_4845_pos	γ,γ-Dimethylallyl pyrophosphate	C5 H12 O7 P2	246.007	1.058	No results	No results	Full match	1.01142e+07	1.55652e+07	1.33791e+07	1.39141e+07	1.21095e+07	9.1146e+06	1.7824e+07	1.21135e+07	2.32431e+07	1.64514e+07	1.3266e+07	1.57698e+07	9.27672e+06	9.37842e+06	1.706e+07	2.79463e+07	5.5986e+06	2.62699e+07	1.42447e+07	1.61777e+07	1.8114e+07	1.18003e+07	1.20391e+07	1.62957e+07	9.64861e+06	9.8769e+06	9.81257e+06
Com_2469_pos	1,4-dihydroxyheptadec-16-en-2-yl acetate	C19 H36 O4	328.261	14.178	Full match	No results	No results	3.99509e+07	9.50544e+07	4.25312e+07	9.06341e+07	5.54082e+07	5.90962e+07	1.40961e+07	3.17239e+07	1.39471e+07	1.17547e+07	1.25849e+07	2.78563e+07	5.46283e+06	5.95731e+06	6.24625e+06	6.82652e+06	6.07558e+06	5.16412e+06	3.23739e+07	3.1824e+07	3.04534e+07	2.99357e+07	2.84843e+07	3.07978e+07	2.32244e+07	2.67873e+07	2.67815e+07
Com_8904_pos	Desmethyldoxepin	C18 H19 N O	265.142	7.585	Invalid mass	No results	No results	465993	377551	429111	476852	608595	729505	932736	878258	855624	787758	859271	813544	221481	194329	195480	199117	179463	190667	4.55675e+06	5.05776e+06	6.24318e+06	5.29111e+06	4.56976e+06	5.14779e+06	1.62091e+06	2.03599e+06	2.10226e+06
Com_6260_pos	Resibufogenin	C24 H32 O4	384.229	10.087	No results	No results	Full match	2.62917e+06	2.69578e+06	2.57588e+06	2.32762e+06	2.28559e+06	2.38641e+06	1.56349e+06	1.4007e+06	1.57674e+06	1.48088e+06	1.64512e+06	1.63754e+06	790544	850789	883778	807476	711940	814202	9.63374e+06	1.14154e+07	7.43554e+06	9.27089e+06	7.96833e+06	1.20579e+07	6.03418e+06	5.13713e+06	5.0985e+06
Com_1879_pos	2-Picolinic Acid	C6 H5 N O2	123.032	1.372	No results	No results	Full match	1.01581e+08	1.05962e+08	1.16702e+08	9.17263e+07	1.01867e+08	9.39468e+07	4.60011e+07	4.81618e+07	4.49196e+07	4.59641e+07	3.16003e+07	5.05711e+07	8.26869e+07	7.32631e+07	1.46558e+08	1.43031e+08	1.6202e+08	1.34631e+08	1.23264e+07	1.44711e+07	1.73704e+07	1.30076e+07	1.34948e+07	1.62097e+07	5.56032e+07	6.0161e+07	3.74938e+07
Com_2876_pos	Usnic acid	C18 H16 O7	344.089	7.182	No results	Full match	Full match	4.82468e+06	5.45482e+06	5.1592e+06	5.76072e+06	5.18597e+06	6.36664e+06	1.24402e+06	1.62919e+06	1.1549e+06	5.92915e+06	1.00624e+06	6.79281e+06	2.72276e+06	2.09945e+06	4.1819e+06	3.6557e+06	4.04944e+06	2.58637e+06	3.37769e+07	3.45936e+07	3.01569e+07	4.1531e+07	3.48057e+07	3.26498e+07	1.24328e+07	1.67258e+07	1.20174e+07
Com_17805_pos	N-(9H-Purin-6-ylcarbamoyl)threonine	C10 H12 N6 O4	280.092	7.144	No results	No results	Full match	751091	966661	919970	589882	621757	364036	568576	726377	497576	343752	355108	1.11413e+06	212304	155884	157371	154861	208323	267843	638225	358410	359016	437643	372197	423655	705560	713776	446510
Com_2883_pos	Tianshic acid	C18 H37 N O5	347.266	12.067	No results	No results	Full match	5.74988e+07	6.03626e+07	6.49618e+07	7.24968e+07	6.0365e+07	7.0813e+07	1.31215e+07	1.73974e+07	1.82808e+07	1.91868e+07	1.80544e+07	1.81315e+07	5.5179e+06	5.91197e+06	6.07239e+06	6.08927e+06	6.14863e+06	5.34226e+06	2.94055e+06	1.83011e+06	1.8599e+06	1.48599e+06	1.42478e+06	1.72849e+06	7.86812e+06	1.08794e+07	1.17883e+07
Com_8173_pos	Trifolirhizin +HCOOH	C22 H22 O10	446.12	9.645	No results	No results	Full match	7.58394e+06	6.56614e+06	3.41911e+06	7.68825e+06	7.12643e+06	2.82948e+06	1.06534e+06	1.03084e+06	1.10457e+06	1.1684e+06	1.12624e+06	1.08531e+06	801309	800297	834476	864550	808324	761618	5.21618e+06	6.23689e+06	7.13863e+06	6.75127e+06	5.37194e+06	7.44359e+06	3.28249e+06	3.06179e+06	3.32295e+06
Com_3583_pos	4-Methylumbelliferyl-α-D-glucopyranoside	C16 H18 O8	338.099	6.897	Full match	No results	Full match	6.43032e+06	6.69224e+06	6.19274e+06	6.39473e+06	6.75626e+06	5.44092e+07	5.92688e+06	5.58479e+06	9.94412e+06	5.68807e+06	7.55321e+06	1.68377e+06	4.14538e+06	4.75151e+06	1.46438e+06	4.91241e+06	3.81916e+06	4.513e+06	1.4133e+07	1.5397e+07	1.55149e+07	1.46722e+07	1.30676e+07	1.6036e+07	7.8696e+06	7.47615e+06	7.75316e+06
Com_17807_pos	6??-Hydroxytestosterone	C19 H28 O3	304.203	14.243	Full match	No results	No results	598044	800977	436269	814204	481696	605413	262268	248282	252845	247551	248757	236768	365818	391825	364561	386579	331193	371031	822264	795808	854702	701304	606981	605740	432824	452667	463616
Com_8499_pos	Phenethylamine	C8 H11 N	121.089	5.629	No results	No results	Full match	5.95442e+06	5.40554e+06	6.08443e+06	1.11332e+07	1.18832e+07	9.99767e+06	2.88008e+06	3.2392e+06	3.06475e+06	3.4417e+06	3.47827e+06	3.41352e+06	746739	797330	853819	846739	877151	640863	1.28212e+06	1.01334e+06	1.11407e+06	1.07577e+06	1.05515e+06	1.10497e+06	1.80437e+06	2.74631e+06	3.24971e+06
Com_11295_pos	4-(β-D-Glucopyranosyloxy)benzyl 4,5-dideoxy-3-C-methylpentonate	C19 H28 O10	438.152	6.537	Invalid mass	No results	No match	986598	1.00297e+06	1.32738e+06	840602	965294	1.27618e+06	3.47548e+06	4.4261e+06	4.29881e+06	5.03328e+06	4.75077e+06	4.12171e+06	224649	201029	225919	251391	175819	211594	358929	512834	394638	568020	375337	447273	1.14772e+06	1.42314e+06	1.32418e+06
Com_145_pos	Polypodine B	C27 H44 O8	496.302	14.051	No results	No results	Full match	7.15831e+07	6.90097e+07	6.15952e+07	7.67688e+07	7.75605e+07	8.20946e+07	8.44958e+07	9.00401e+07	6.83508e+07	6.52529e+07	6.08858e+07	3.1079e+06	1.09185e+08	1.25378e+08	1.18761e+08	1.2565e+08	4.60275e+06	4.71195e+06	1.77436e+09	1.60971e+09	1.48193e+09	1.52842e+09	1.28222e+09	1.37316e+09	5.16723e+08	5.50622e+08	5.60828e+08
Com_12181_pos	2_furanoic acid	C5 H4 O3	112.016	10.026	No results	No results	Full match	4.17857e+06	3.53351e+06	3.53768e+06	3.4095e+06	2.39709e+06	3.30324e+06	2.46372e+06	2.52373e+06	2.65121e+06	2.96747e+06	2.94336e+06	3.00895e+06	4.921e+06	5.02188e+06	4.67113e+06	4.88654e+06	4.16052e+06	4.07792e+06	2.83282e+06	2.84394e+06	2.89292e+06	3.24156e+06	2.82865e+06	2.80077e+06	2.66254e+06	2.72444e+06	2.33241e+06
Com_17494_pos	Cytidine 5'-Monophosphate-N-Acetylneuraminic Acid	C20 H31 N4 O16 P	614.145	1.893	No results	No results	Full match	437295	423829	479522	312471	379822	398111	741659	1.00506e+06	947832	1.0252e+06	1.25222e+06	1.08841e+06	101388	102598	181433	308468	88006.9	173929	279809	292599	255562	248011	289615	191785	384110	302397	221142
Com_5910_pos	MN-18 N-(5-hydroxypentyl) metabolite	C23 H23 N3 O2	373.172	10.209	Invalid mass	No results	No results	2.24865e+06	1.96055e+06	1.60477e+06	3.25732e+06	2.47284e+06	2.54569e+06	5.13997e+06	5.77431e+06	8.17335e+06	5.07465e+06	6.37684e+06	5.63528e+06	2.73299e+07	2.63961e+07	2.6725e+07	2.49908e+07	2.70727e+07	2.44782e+07	676489	674151	657648	672747	653358	650761	2.40063e+06	2.50539e+06	2.44502e+06
Com_832_pos	Prolylleucine	C11 H20 N2 O3	228.147	1.391	Full match	No results	No results	3.25591e+08	3.41322e+08	3.60829e+08	4.01396e+08	3.96012e+08	4.24337e+08	1.22397e+08	1.38547e+08	1.22921e+08	1.28079e+08	1.38785e+08	1.30109e+08	4.1381e+07	4.50215e+07	4.39626e+07	4.49621e+07	4.13241e+07	4.49569e+07	4.29996e+07	4.74087e+07	4.92803e+07	5.42993e+07	5.27885e+07	5.53689e+07	1.2027e+08	1.54482e+08	1.53987e+08
Com_10568_pos	Kaempferol 3-A-L-Arabinopyranoside	C20 H18 O10	418.089	7.699	No results	No results	Full match	316060	282401	238891	273250	238950	243183	184837	185543	185925	185282	185409	185628	178974	184340	178365	189277	170801	168744	3.60873e+06	4.03196e+06	4.00217e+06	4.15757e+06	4.28467e+06	4.23884e+06	372450	418717	400639
Com_6447_pos	N-(1,3-benzodioxol-5-yl)-2-methyl-5-(piperidinosulfonyl)-3-furamide	C18 H20 N2 O6 S	392.107	9.566	Invalid mass	No results	No results	1.23688e+07	1.10695e+07	1.10667e+07	8.91049e+06	1.25904e+07	1.04869e+07	2.42678e+06	2.56232e+06	2.77343e+06	3.498e+06	2.60017e+06	3.40333e+06	1.90753e+07	1.2042e+07	2.29714e+07	2.5227e+07	2.33608e+07	2.07172e+07	1.56318e+06	1.63073e+06	1.55851e+06	1.70887e+06	1.86141e+06	2.30643e+06	3.12169e+06	3.32468e+06	3.0092e+06
Com_3543_pos	Senkyunolide I	C12 H16 O4	224.104	9.695	No results	No results	Full match	1.72579e+07	1.57399e+07	1.8085e+07	2.01357e+07	2.21407e+07	2.26596e+07	3.487e+07	3.4663e+07	3.69459e+07	3.75382e+07	3.94066e+07	3.72917e+07	4.39292e+07	4.33364e+07	4.41671e+07	4.17512e+07	4.33044e+07	3.89543e+07	6.04182e+06	6.0959e+06	5.9441e+06	5.97555e+06	5.1654e+06	7.33933e+06	9.69614e+06	1.00333e+07	1.57667e+07
Com_10320_pos	N-(2,5-diethoxy-4-morpholinophenyl)-4-methoxybenzenesulfonamide	C21 H28 N2 O6 S	436.166	8.879	Full match	No results	No results	393523	402337	405148	708426	386030	414657	523771	487717	539301	781402	526543	582655	528235	602215	990623	551668	654233	736713	3.8231e+06	3.84994e+06	4.67783e+06	4.10612e+06	4.18016e+06	3.9631e+06	2.33602e+06	2.68744e+06	2.11054e+06
Com_7392_pos	3-(1,3-benzoxazol-2-ylthio)-5,5-dimethylcyclohex-2-en-1-one	C15 H15 N O2 S	273.084	4.008	Invalid mass	No results	No results	4.46784e+06	8.17674e+06	6.45207e+06	1.00361e+07	1.12627e+07	1.62858e+07	4.93931e+06	5.13618e+06	5.28064e+06	5.55788e+06	5.31644e+06	5.06706e+06	1.38355e+06	1.28848e+06	997558	1.02055e+06	941882	985475	3.29806e+06	3.10985e+06	3.3561e+06	3.45666e+06	3.0093e+06	3.26629e+06	3.40159e+06	6.9591e+06	6.34086e+06
Com_16899_pos	Cnidioside A	C17 H20 O9	390.1	0.961	Invalid mass	No results	No results	161966	61274.7	96883.2	169414	140269	99838.3	99512.1	153518	559017	111657	211354	135475	221113	261048	253896	233546	230904	164061	331100	748702	1.04126e+06	1.05557e+06	1.10258e+06	891254	113328	112415	81663.6
Com_1696_pos	Benzoylformic Acid	C8 H6 O3	150.031	10.829	No results	No results	Full match	1.42709e+08	1.57632e+08	1.65228e+08	1.4467e+08	1.5122e+08	1.55418e+08	8.80963e+07	8.13883e+07	8.76807e+07	9.34319e+07	9.04369e+07	8.473e+07	1.28652e+07	1.40586e+07	1.58756e+07	1.21039e+07	1.41892e+07	1.40423e+07	7.92518e+06	7.59327e+06	6.96549e+06	7.25358e+06	6.72687e+06	8.51341e+06	5.60959e+07	5.91194e+07	5.32211e+07
Com_2718_pos	N-(9-oxodecyl)acetamide	C12 H23 N O2	213.172	13.473	Full match	No results	No results	6.05235e+07	6.54008e+07	5.46755e+07	6.7688e+07	7.31211e+07	8.0272e+07	3.57739e+07	3.72133e+07	4.07687e+07	3.57556e+07	3.92297e+07	3.8016e+07	7.99708e+07	9.89687e+07	8.25528e+07	8.88066e+07	8.04197e+07	8.4802e+07	4.23598e+07	4.07099e+07	3.86105e+07	3.52491e+07	3.53584e+07	3.58303e+07	3.11927e+07	4.47599e+07	4.04429e+07
Com_316_pos	7-hydroxy-3-(4-methoxyphenyl)-4H-chromen-4-one	C16 H12 O4	268.073	12.148	Full match	Full match	Full match	1.26463e+09	1.25743e+09	1.25145e+09	1.16999e+09	1.27713e+09	1.09086e+09	8.8234e+08	7.96284e+08	8.57291e+08	8.45229e+08	7.96187e+08	7.80366e+08	2.11052e+07	1.53006e+07	1.02391e+07	9.70108e+06	8.1558e+06	7.18818e+06	9.74333e+06	7.97698e+06	6.04073e+06	4.69446e+06	4.9709e+06	6.0664e+06	3.99333e+08	4.22704e+08	4.31668e+08
Com_6129_pos	α-Cyclodextrin	C36 H60 O30	972.315	7.231	Full match	No results	No results	487321	484205	492535	497902	478656	529273	552926	580232	551700	575483	593099	566765	679329	681719	686726	711927	668251	682836	9.43611e+06	1.24353e+07	7.46764e+06	1.06644e+07	1.12376e+07	1.15127e+07	2.74879e+06	4.91209e+06	4.02724e+06
Com_7947_pos	3-(3-nitrophenyl)-1H-pyrazole	C9 H7 N3 O2	189.055	9.098	Invalid mass	No results	No results	5.35005e+06	5.11891e+06	5.07386e+06	3.77308e+06	4.64665e+06	3.89028e+06	1.77376e+06	1.90133e+06	2.17802e+06	1.66337e+06	1.69343e+06	1.00773e+07	867255	1.11605e+06	812953	690785	619871	652976	2.07637e+06	2.13712e+06	2.58758e+06	1.72856e+06	1.37951e+06	1.82821e+06	7.80662e+06	7.16908e+06	1.09865e+07
Com_9905_pos	Ligustilide	C12 H14 O2	190.099	13.877	No results	Full match	Full match	2.71062e+06	1.74572e+06	1.81111e+06	2.40334e+06	1.98725e+06	2.84404e+06	980159	985932	952738	816519	783880	1.00641e+06	832395	993257	919603	981135	822150	1.08011e+06	5.09273e+06	4.29837e+06	4.12423e+06	3.55275e+06	3.82715e+06	3.31814e+06	2.09156e+06	2.32529e+06	2.45442e+06
Com_8585_pos	N-Hydroxy-L-tryptophan	C11 H12 N2 O3	220.084	5.381	No results	No results	Full match	640010	451564	666714	715354	664339	635209	7.548e+06	7.92505e+06	4.15398e+06	7.68585e+06	8.71415e+06	7.2211e+06	1.98095e+06	2.12533e+06	1.87684e+06	1.82212e+06	1.61778e+06	1.71193e+06	1.39944e+06	1.36505e+06	1.39272e+06	1.35043e+06	1.26643e+06	1.3532e+06	2.1712e+06	2.02721e+06	2.15728e+06
Com_2303_pos	Acetophenone	C8 H8 O	120.057	11.943	Full match	Full match	No results	6.96297e+07	7.61442e+07	7.35944e+07	8.67994e+07	7.81305e+07	8.2088e+07	7.30683e+07	7.04675e+07	7.39951e+07	7.46226e+07	7.2595e+07	7.39778e+07	1.00663e+08	8.97425e+07	1.07663e+08	1.07181e+08	1.01456e+08	9.99732e+07	2.79549e+07	3.68832e+07	3.34724e+07	3.47541e+07	3.24607e+07	3.55823e+07	4.37084e+07	5.29442e+07	5.02071e+07
Com_4713_pos	Deoxycytidine	C9 H13 N3 O4	227.092	9.986	No results	No results	Full match	7.54746e+06	9.54854e+06	1.03603e+07	1.06853e+07	9.69669e+06	8.12888e+06	838020	1.31471e+06	1.05301e+06	456246	1.13552e+06	884400	1.55546e+06	1.64966e+06	1.62056e+06	2.46066e+06	1.66144e+06	1.39088e+06	1.81499e+07	1.78091e+07	1.89304e+07	1.76951e+07	1.7581e+07	1.11435e+07	5.42452e+06	5.80316e+06	5.64145e+06
Com_5503_pos	Bakuchiol	C18 H24 O	256.182	13.158	No results	No results	Full match	1.91673e+07	1.89894e+07	2.10906e+07	2.2311e+07	2.15375e+07	2.69404e+07	4.88361e+06	3.84245e+06	3.97349e+06	4.02991e+06	5.00947e+06	3.57797e+06	365354	354213	366761	373763	351411	446005	4.72475e+06	4.75994e+06	4.47401e+06	4.75145e+06	4.07757e+06	4.06051e+06	5.83752e+06	6.35611e+06	6.70291e+06
Com_15957_pos	Monocrotaline	C16 H23 N O6	325.152	7.632	No results	No results	Full match	2.44943e+06	2.32149e+06	2.6407e+06	2.03726e+06	2.14254e+06	2.43944e+06	1.29979e+06	1.20765e+06	1.59694e+06	1.42558e+06	1.6397e+06	1.65413e+06	109663	114714	115002	115840	105842	108313	845075	591430	601974	693079	1.08528e+06	912204	1.19812e+06	871400	1.02598e+06
Com_3799_pos	Vasicinone	C11 H10 N2 O2	220.084	3.157	Invalid mass	No results	No match	2.17586e+07	2.05422e+07	1.97637e+07	2.7173e+07	2.698e+07	2.99841e+07	3.12811e+07	2.48598e+07	1.93443e+07	2.57083e+07	2.59272e+07	3.44864e+07	7.71064e+06	7.57496e+06	7.26215e+06	6.69758e+06	6.70736e+06	6.36518e+06	3.89825e+06	4.01908e+06	4.19935e+06	4.44443e+06	3.86768e+06	4.0415e+06	9.14595e+06	1.25458e+07	1.27068e+07
Com_369_pos	8-Hydroxyquinoline	C9 H7 N O	145.053	6.417	Full match	Full match	Full match	6.31906e+07	5.38176e+07	5.17218e+07	5.35444e+07	5.62461e+07	5.87828e+07	7.68446e+08	7.69774e+08	7.3474e+08	7.97633e+08	7.88424e+08	7.90817e+08	1.0782e+07	1.15945e+07	1.09796e+07	1.35092e+07	1.19885e+07	1.29192e+07	2.38751e+07	2.74522e+07	2.4896e+07	2.57755e+07	2.47001e+07	2.53868e+07	2.00391e+08	2.03766e+08	2.08805e+08
Com_8400_pos	5-Ethyl-2'-deoxyuridine	C11 H16 N2 O5	256.105	1.495	No results	No results	Full match	1.24819e+07	1.22169e+07	1.25196e+07	9.37445e+06	8.85098e+06	1.03738e+07	1.38494e+06	1.17087e+06	1.41538e+06	1.59741e+06	1.46547e+06	1.30044e+06	660663	642369	696357	912098	485682	424564	1.76167e+06	1.82923e+06	1.67778e+06	1.48442e+06	1.60271e+06	1.14325e+06	2.02322e+06	2.28473e+06	2.40889e+06
Com_1183_pos	Purpurin	C14 H8 O5	256.037	8.47	Full match	Full match	Full match	1.23196e+08	1.28366e+08	1.21354e+08	1.28896e+08	1.11396e+08	1.56619e+08	1.69022e+07	1.75471e+07	1.67592e+07	1.24852e+07	1.44823e+07	1.5005e+07	8.7478e+06	9.26979e+06	8.78792e+06	9.15517e+06	8.49917e+06	8.55644e+06	1.41763e+08	1.35858e+08	1.37207e+08	1.31322e+08	8.67551e+07	1.51047e+08	6.96241e+07	7.01764e+07	7.05834e+07
Com_10979_pos	Dihydrokawain	C14 H16 O3	232.109	8.39	Full match	Full match	Full match	2.22354e+06	1.3097e+06	1.47965e+06	2.017e+06	1.94452e+06	1.93003e+06	4.20969e+06	3.80325e+06	4.05502e+06	4.69915e+06	4.16993e+06	5.33306e+06	850042	641394	649582	969913	591760	781704	881162	1.41784e+06	934913	854231	1.53564e+06	1.05607e+06	1.8442e+06	2.13484e+06	2.31459e+06
Com_18583_pos	Histidine	C6 H9 N3 O2	155.069	0.559	No results	No results	Full match	760568	431158	778204	460504	411105	910142	292352	455020	574034	825991	456686	441332	758007	396120	266877	273504	257974	284841	223285	214434	250652	327705	263458	528389	280473	465853	252579
Com_15676_pos	2'-Deoxyadenosine	C10 H13 N5 O3	251.101	5.456	Full match	Full match	Not the top hit	2.23715e+06	2.54838e+06	2.20298e+06	2.49721e+06	2.69168e+06	2.85949e+06	555573	516648	730986	587754	661016	751596	299310	228715	223526	219576	197364	206820	548916	535427	546282	529692	537600	587217	708861	1.00203e+06	1.00087e+06
Com_1824_pos	Flavanone	C15 H12 O2	224.083	9.137	Full match	Full match	Full match	1.40464e+08	1.49835e+08	1.43738e+08	7.64787e+07	9.57726e+07	1.11524e+08	6.14022e+07	6.42827e+07	9.36644e+07	5.71936e+07	5.97834e+07	6.16945e+07	1.89139e+07	2.0659e+07	1.88534e+07	2.00006e+07	1.81819e+07	1.84871e+07	2.25653e+07	2.10358e+07	1.85223e+07	2.47722e+07	1.85402e+07	1.94898e+07	3.95737e+07	4.78741e+07	4.89156e+07
Com_2022_pos	Uracil	C4 H4 N2 O2	112.027	1.997	Full match	Full match	Full match	5.67927e+07	6.04905e+07	5.50405e+07	6.36373e+07	6.75962e+07	7.64056e+07	5.81998e+07	6.27493e+07	6.51311e+07	9.19491e+07	6.37742e+07	6.414e+07	4.2948e+07	4.28857e+07	4.38913e+07	4.42258e+07	4.12406e+07	3.97949e+07	3.27367e+07	3.41578e+07	3.43707e+07	3.37307e+07	3.13062e+07	3.46668e+07	3.38644e+07	4.96428e+07	4.87008e+07
Com_46_pos	Fenpropimorph	C20 H33 N O	303.253	15.063	Invalid mass	No results	No results	8.82943e+09	10389498141	9.05063e+09	1.14887e+10	1.17323e+10	3.80797e+09	6.36533e+09	7.92062e+09	7.00939e+09	9.19798e+09	7.16872e+09	6.6564e+09	1.31493e+10	4.58829e+09	1.36414e+10	1.09385e+10	1.38864e+10	1.14838e+10	2.98823e+09	1.50706e+09	3.27566e+09	4.36544e+09	2.97099e+09	4.48665e+09	4.53752e+09	6.6611e+09	6.93506e+09
Com_1528_pos	Nootkatone	C15 H22 O	218.167	13.265	Full match	Full match	Full match	2.13779e+07	2.203e+07	2.05104e+07	2.28084e+07	2.43014e+07	2.72594e+07	1.01277e+07	9.26812e+06	1.06645e+07	9.50225e+06	9.54708e+06	1.01545e+07	1.64587e+07	1.63069e+07	2.15846e+07	2.3525e+07	1.6116e+07	1.79862e+07	1.04882e+08	7.95349e+07	7.2743e+07	8.61848e+07	7.27088e+07	8.86093e+07	9.69851e+06	1.13881e+07	1.14519e+07
Com_4396_pos	D-erythrose-4-phosphate	C4 H9 O7 P	200.008	1.19	No results	No results	Full match	6.53635e+06	7.11241e+06	6.34747e+06	5.06033e+06	6.79713e+06	6.2029e+06	4.72695e+06	6.23081e+06	8.52337e+06	8.28716e+06	8.39266e+06	8.41117e+06	1.25583e+07	1.46569e+07	1.2181e+07	1.56518e+07	1.32197e+07	1.16693e+07	1.49673e+07	1.38283e+07	1.31862e+07	1.57726e+07	1.86776e+07	2.15094e+07	9.63732e+06	7.93286e+06	5.47939e+06
Com_17870_pos	Neoprzewaquine A	C36 H28 O6	556.186	10.214	No results	No results	Full match	536131	516085	547623	513673	505787	805166	508144	374530	382689	383167	582227	646621	244917	249742	240575	234845	229827	223505	331648	325427	322412	329814	320309	319035	1.02893e+06	1.24332e+06	1.05983e+06
Com_14544_pos	L-Ornithine	C5 H13 Cl N2 O2	168.066	9.002	No results	No results	Full match	1.0637e+06	1.10391e+06	1.0915e+06	1.11764e+06	1.09834e+06	1.13458e+06	2.16714e+06	1.90836e+06	1.81505e+06	1.84023e+06	2.59972e+06	2.03513e+06	706730	740696	728808	750106	696656	738460	1.44261e+06	1.42493e+06	1.35444e+06	1.41057e+06	1.36139e+06	1.45651e+06	1.33477e+06	1.4556e+06	1.52768e+06
Com_2833_pos	D-(+)-Tryptophan	C11 H12 N2 O2	187.063	8.21	Invalid mass	No results	No match	2.40552e+06	2.07199e+06	2.55106e+06	2.30872e+06	2.09007e+06	2.59269e+06	4.6736e+07	4.72198e+07	5.32205e+07	5.0361e+07	5.50837e+07	5.15448e+07	1.76898e+06	1.53961e+06	1.46632e+06	1.76204e+06	1.49871e+06	1.3193e+06	9.29172e+06	8.41878e+06	8.58587e+06	7.61312e+06	7.89339e+06	7.952e+06	1.43802e+07	1.57322e+07	1.38002e+07
Com_3974_pos	Skimmin	C15 H16 O8	324.081	6.012	No results	Invalid mass	No results	3.17502e+06	3.46098e+06	3.59411e+06	3.54374e+06	3.13625e+06	3.65185e+06	615375	654765	588243	620841	709006	693231	331479	404752	483215	520321	527250	533479	1.66266e+07	2.31151e+07	2.48316e+07	2.3841e+07	2.01019e+07	1.68762e+07	6.92708e+06	5.185e+06	5.90093e+06
Com_8982_pos	Quinolinic acid	C7 H5 N O4	167.022	6.651	No results	No results	Full match	6.72151e+06	6.17598e+06	6.48378e+06	5.64754e+06	6.31259e+06	5.71054e+06	455459	235678	415637	218705	339160	405560	878674	1.12727e+06	1.08376e+06	988161	1.10169e+06	920964	5.48255e+06	5.27182e+06	4.96879e+06	6.18318e+06	5.5985e+06	5.96734e+06	3.70063e+06	3.22229e+06	2.76531e+06
Com_407_pos	L-Allo-Isoleucine	C6 H13 N O2	131.094	2.278	No results	No results	Full match	3.78186e+07	3.94713e+07	4.09855e+07	7.75257e+07	8.45232e+07	8.86492e+07	5.03464e+08	6.46935e+08	6.89172e+08	6.03775e+08	6.52253e+08	4.26794e+08	5.7273e+07	5.66084e+07	5.32846e+07	6.01084e+07	5.03101e+07	5.08306e+07	8.52893e+07	9.14255e+07	8.64316e+07	9.06011e+07	8.55325e+07	9.16335e+07	1.40755e+08	2.10368e+08	2.30167e+08
Com_342_pos	9-Oxo-10(E),12(E)-octadecadienoic acid	C18 H30 O3	294.218	12.899	Full match	No results	Full match	8.80564e+08	9.78076e+08	8.01943e+08	1.15147e+09	1.16224e+09	1.15265e+09	2.62475e+08	2.32766e+08	2.89575e+08	3.1287e+08	2.39112e+08	2.73768e+08	1.54111e+07	1.56922e+07	1.66739e+07	1.67323e+07	1.48245e+07	1.38308e+07	8.74887e+06	9.04663e+06	8.25606e+06	8.30269e+06	8.25223e+06	9.26572e+06	2.53947e+08	2.92244e+08	2.17845e+08
Com_693_pos	3-hydroxy-3,4-bis[(4-hydroxy-3-methoxyphenyl)methyl]oxolan-2-one	C20 H22 O7	356.125	9.025	Invalid mass	No results	No match	5.03234e+08	4.16904e+08	5.10825e+08	5.08727e+08	4.30819e+08	4.75512e+08	1.13782e+08	1.0917e+08	1.0983e+08	1.14059e+08	1.17089e+08	1.3576e+08	1.74671e+07	1.60867e+07	1.6842e+07	2.00797e+07	1.62254e+07	1.75633e+07	8.2746e+07	9.51799e+07	7.429e+07	8.19092e+07	7.58936e+07	8.73016e+07	9.59034e+07	1.25186e+08	1.54826e+08
Com_5575_pos	5,5-dimethyl-3-morpholinocyclohex-2-en-1-one	C12 H19 N O2	209.141	5.471	Full match	No results	No results	438025	402630	447102	715094	621287	603466	1.41533e+06	845537	1.19491e+06	1.03775e+06	1.12066e+06	1.21055e+06	1.55275e+06	1.67668e+06	1.27136e+06	1.29018e+06	1.56547e+06	1.50585e+06	1.44658e+07	1.39208e+07	1.01606e+07	9.29685e+06	8.565e+06	9.94029e+06	2.66079e+06	3.54331e+06	3.37225e+06
Com_2685_pos	Sunitinib	C22 H27 F N4 O2	436.166	9.142	Invalid mass	No results	No results	5.14217e+07	6.10534e+07	8.33049e+07	5.64798e+07	5.89745e+07	5.37211e+07	3.39366e+07	3.60331e+07	5.78315e+07	3.52928e+07	3.00438e+07	4.4342e+07	4.93095e+06	4.53992e+06	6.5001e+06	8.99232e+06	6.04931e+06	6.21719e+06	8.35621e+06	1.00662e+07	7.86304e+06	1.0073e+07	9.85228e+06	7.78196e+06	3.06117e+07	2.88433e+07	2.77137e+07
Com_2151_pos	2-(4-aminophenoxy)isophthalonitrile	C14 H9 N3 O	235.072	1.145	Invalid mass	No results	No results	1.05769e+08	1.09953e+08	1.15794e+08	9.5028e+07	8.30728e+07	9.77081e+07	3.79784e+06	5.485e+06	4.31133e+06	4.73946e+06	4.65164e+06	5.08846e+06	3.04356e+06	3.27486e+06	3.25983e+06	4.10453e+06	3.1544e+06	3.28024e+06	7.75747e+06	3.5694e+06	4.13807e+06	4.42141e+06	2.81062e+06	4.34121e+06	1.68057e+07	1.09341e+07	1.12322e+07
Com_4776_pos	8,8-dimethyl-2H,8H-pyrano[3,2-g]chromen-2-one	C14 H12 O3	228.078	8.623	Full match	Full match	Full match	3.20704e+07	3.39953e+07	3.29758e+07	3.21249e+07	2.87511e+07	3.18432e+07	9.93307e+06	9.99953e+06	9.72534e+06	9.70561e+06	1.11403e+07	1.07111e+07	1.01591e+06	1.1463e+06	943230	990749	802045	798494	4.61692e+06	5.18408e+06	4.70684e+06	3.40869e+06	3.22096e+06	4.07854e+06	6.55656e+06	7.69639e+06	5.1252e+06
Com_5349_pos	3-bromo-2,6-dimethoxybenzoic acid	C9 H9 Br O4	241.959	1.251	Invalid mass	No results	No results	7.93895e+06	5.71573e+06	8.79555e+06	1.11675e+07	9.06183e+06	8.98235e+06	2.84021e+06	3.05258e+06	3.15329e+06	3.38687e+06	2.96045e+06	2.63575e+06	7.98109e+06	9.06168e+06	9.23076e+06	9.05501e+06	7.21662e+06	8.26966e+06	1.53483e+07	1.54539e+07	1.49317e+07	1.41313e+07	1.31068e+07	1.41387e+07	7.84711e+06	9.72447e+06	9.58752e+06
Com_383_pos	7-(3,4-dihydroxyphenyl)-5-hydroxy-1-(4-hydroxyphenyl)heptan-3-one	C19 H22 O5	330.146	11.522	Full match	No results	No results	1.01167e+09	9.41736e+08	9.89364e+08	9.89873e+08	1.00188e+09	1.0378e+09	1.80973e+08	1.61684e+08	1.64375e+08	1.76195e+08	1.5009e+08	1.68431e+08	8.84829e+06	9.75772e+06	1.22023e+07	1.19708e+07	9.30708e+06	1.00196e+07	9.14234e+07	8.40101e+07	8.57081e+07	8.01313e+07	8.05296e+07	7.03401e+07	1.35141e+08	1.18462e+08	1.40767e+08
Com_8781_pos	1,7-bis(3,4-dihydroxyphenyl)heptan-3-one	C19 H22 O5	330.148	14.726	Full match	No results	No results	4.5486e+06	4.98566e+06	7.51855e+06	5.71494e+06	6.62126e+06	6.1502e+06	7.93488e+06	7.65122e+06	8.13684e+06	7.89407e+06	7.3497e+06	8.32007e+06	5.52415e+06	4.68949e+06	4.7666e+06	4.04872e+06	3.5916e+06	3.95906e+06	4.73356e+06	5.39337e+06	4.99735e+06	5.51983e+06	6.03276e+06	5.61702e+06	8.33262e+06	6.4824e+06	5.82674e+06
Com_9009_pos	alpha-Asarone	C12 H16 O3	208.109	10.645	No results	No results	Full match	8.08242e+06	9.63892e+06	8.37384e+06	9.80372e+06	9.23955e+06	9.72225e+06	3.03762e+06	2.98398e+06	3.63078e+06	3.73206e+06	3.33026e+06	3.62331e+06	2.4303e+06	2.17294e+06	2.9819e+06	2.93277e+06	2.47758e+06	2.47371e+06	4.5465e+06	4.60978e+06	4.26257e+06	6.07969e+06	5.86008e+06	5.63168e+06	4.49347e+06	4.48217e+06	4.85101e+06
Com_14942_pos	Diammonium Glycyrrhizinate	C42 H68 N2 O16	856.454	13.791	No results	No results	Full match	308246	298679	305476	352854	345943	328749	149924	139201	144692	135351	151573	142048	135198	126782	129655	138170	130209	134691	1.15822e+06	919145	951081	1.8437e+06	679599	658215	196655	194881	168785
Com_2765_pos	7α-Hydroxytestosterone	C19 H28 O3	304.203	11.187	Full match	No results	No results	5.5117e+06	5.46556e+06	5.36657e+06	4.1819e+06	5.7308e+06	4.91128e+06	3.32175e+06	3.3522e+06	3.5135e+06	3.44886e+06	3.43896e+06	3.49069e+06	4.86017e+06	5.02352e+06	4.59454e+06	5.15662e+06	4.68276e+06	4.83294e+06	3.42266e+07	3.7154e+07	4.32562e+07	4.30489e+07	4.18765e+07	4.37845e+07	2.99673e+07	3.0983e+07	2.40367e+07
Com_7109_pos	1-Methyladenosine	C11 H15 N5 O4	281.112	5.326	Full match	Full match	Full match	2.92891e+06	2.98339e+06	2.52294e+06	3.49588e+06	3.32991e+06	3.39789e+06	1.21797e+07	1.0648e+07	1.06135e+07	1.07877e+07	1.01841e+07	8.9016e+06	223012	255683	257847	213629	279566	360404	519311	599400	498486	508970	515763	501205	2.34245e+06	2.72602e+06	3.38866e+06
Com_16053_pos	Cryptotanshinone	C19 H20 O3	296.141	12.183	No results	No results	Full match	205962	206873	199030	205864	195334	211039	131006	135428	133152	129128	133950	146923	159373	186841	165854	169762	172577	154939	1.43022e+06	183418	208310	425658	376596	332790	117152	129236	143359
Com_8755_pos	Chenodeoxycholic acid +Na	C24 H34 O5	402.239	12.419	No results	No results	Full match	6.67409e+06	7.55013e+06	8.16764e+06	1.13253e+07	9.61367e+06	1.01581e+07	1.19626e+06	2.00466e+06	1.16699e+06	1.24554e+06	1.18917e+06	1.52626e+06	1.92966e+06	2.10837e+06	1.95668e+06	2.05974e+06	1.90983e+06	1.81214e+06	1.66847e+06	1.668e+06	1.77723e+06	2.42619e+06	1.4311e+06	1.77261e+06	2.36373e+06	2.63419e+06	3.32451e+06
Com_5480_pos	Senkyunolide A	C12 H16 O2	192.115	12.506	No results	Full match	Full match	1.28673e+07	1.8156e+07	2.14258e+07	2.29582e+07	2.44279e+07	2.71149e+07	6.92284e+06	5.94393e+06	6.83413e+06	7.05697e+06	6.75834e+06	6.39631e+06	4.83547e+06	5.01372e+06	5.52533e+06	4.71194e+06	4.64284e+06	4.81436e+06	3.00379e+06	2.80835e+06	2.72581e+06	3.39695e+06	2.60184e+06	2.98621e+06	5.62685e+06	7.47634e+06	8.02972e+06
Com_1687_pos	Dihydrotanshinone I	C18 H14 O3	278.093	11.8	No results	Full match	Full match	1.12712e+08	1.13097e+08	1.04639e+08	9.66921e+07	1.22703e+08	1.0435e+08	6.5336e+07	6.8836e+07	5.96983e+07	6.3837e+07	6.05993e+07	5.83257e+07	1.42992e+07	1.43182e+07	1.25013e+07	1.11938e+07	1.16669e+07	1.25343e+07	9.22554e+07	8.55861e+07	7.91777e+07	6.21656e+07	7.14758e+07	7.47604e+07	6.23462e+07	6.3723e+07	6.55425e+07
Com_1816_pos	Cytosine	C4 H5 N3 O	111.043	1.346	Full match	Full match	Full match	1.48502e+08	1.40618e+08	1.43928e+08	1.22178e+08	1.26077e+08	1.35596e+08	4.17877e+07	4.23672e+07	4.55962e+07	4.2992e+07	4.54808e+07	4.19934e+07	7.29698e+06	6.97265e+06	7.64984e+06	8.39688e+06	7.73602e+06	6.63307e+06	3.27102e+06	2.88635e+06	3.2345e+06	4.14816e+06	3.39379e+06	4.01692e+06	2.98576e+07	3.23963e+07	3.20257e+07
Com_7826_pos	Hypoxanthine	C5 H4 N4 O	136.038	7.268	Full match	No results	Full match	1.05197e+07	1.10771e+07	1.1524e+07	1.40947e+07	1.36072e+07	1.11571e+07	2.97767e+06	2.05577e+06	2.19448e+06	1.7149e+06	2.40225e+06	1.85001e+06	509034	510825	514577	538199	500733	511662	400310	390691	396024	405136	498134	400715	2.39252e+06	2.57922e+06	1.99992e+06
Com_477_pos	1H-indene-3-carboxamide	C10 H9 N O	143.094	1.347	Invalid mass	No results	No results	3.89033e+08	3.80862e+08	3.88571e+08	2.29932e+08	2.28603e+08	4.24001e+08	5.59985e+08	2.69442e+08	2.79478e+08	3.98573e+08	2.86102e+08	2.69911e+08	4.63175e+07	4.17038e+07	4.84031e+07	4.09178e+07	3.60983e+07	4.71483e+07	7.42726e+07	7.41231e+06	1.19247e+07	8.08118e+07	3.02506e+07	7.82343e+07	2.03579e+08	1.13778e+08	1.15587e+08
Com_13000_pos	ethyl 2-{[2-(4-methoxyphenoxy)-5-nitrobenzoyl]amino}acetate	C18 H18 N2 O7	374.114	12.499	Invalid mass	No results	No results	1.35353e+06	706581	461570	442451	534844	385421	1.01733e+06	953429	1.06068e+06	729768	975417	869473	4.98574e+06	4.87776e+06	5.26876e+06	4.76931e+06	5.58967e+06	5.41591e+06	1.95162e+06	1.64958e+06	1.41166e+06	1.0391e+06	1.30585e+06	1.19871e+06	1.5062e+06	1.39656e+06	1.54671e+06
Com_7169_pos	Butyric acid	C4 H8 O2	88.0528	10.67	No results	No results	Full match	4.77752e+06	4.12097e+06	3.97407e+06	4.49988e+06	4.08002e+06	5.71761e+06	3.41258e+06	3.0812e+06	3.14806e+06	2.65736e+06	3.11672e+06	2.72743e+06	3.60559e+06	3.74638e+06	4.07748e+06	4.94597e+06	3.09863e+06	3.14803e+06	9.09076e+06	9.09325e+06	9.35897e+06	7.76364e+06	8.57185e+06	8.68004e+06	4.14123e+06	5.7269e+06	3.88582e+06
Com_16165_pos	4-{3-[(3,4-dihydroxyphenyl)methyl]-2-methylbutyl}benzene-1,2-diol	C18 H22 O4	302.151	12.492	Full match	No results	Full match	1.39999e+06	1.64548e+06	1.99019e+06	2.43289e+06	1.88244e+06	1.94898e+06	476335	485231	428522	492131	589238	448019	558625	549144	557570	553761	489601	508288	485268	613792	676351	482789	625255	474224	617369	526437	649907
Com_18676_pos	5-(2,5-dihydroxyhexyl)oxolan-2-one	C10 H18 O4	202.12	11.247	Full match	No results	Full match	676527	715752	531225	869346	548995	549853	611123	631385	625563	610916	643959	611863	880260	975240	884548	914428	835527	893523	586423	579283	601428	586671	573120	609551	571347	514368	500315
Com_1182_pos	(+)-ar-Turmerone	C15 H20 O	216.151	10.759	Full match	No results	No results	2.26511e+08	2.09191e+08	2.15131e+08	2.62554e+08	1.61463e+08	2.21121e+08	4.73099e+07	4.73016e+07	4.86425e+07	4.75119e+07	4.34596e+07	4.29484e+07	4.52658e+06	4.30944e+06	4.36616e+06	4.88218e+06	4.00044e+06	4.20107e+06	9.9814e+06	1.01916e+07	1.01864e+07	9.00701e+06	9.72065e+06	1.00969e+07	3.88865e+07	4.19794e+07	4.41146e+07
Com_3677_pos	(3β,5ξ,9ξ)-3,6,19-Trihydroxyurs-12-en-28-oic acid	C30 H48 O5	488.349	14.484	Full match	Full match	No results	1.74389e+07	1.99136e+07	1.73446e+07	2.18748e+07	1.84094e+07	1.64072e+07	3.03785e+06	2.77491e+06	2.30602e+06	2.46984e+06	2.71668e+06	2.03326e+06	2.58987e+06	3.2598e+06	3.48765e+06	3.99737e+06	3.80651e+06	4.33455e+06	2.82999e+07	2.53444e+07	2.12999e+07	2.20243e+07	1.95615e+07	1.99893e+07	9.39962e+06	9.72276e+06	9.84256e+06
Com_17779_pos	HexCer-NS (d18:2/16:1)	C40 H73 N O8	695.531	16.54	No results	Full match	No results	902476	497027	1.12195e+06	923097	1.27997e+06	1.58644e+06	178838	170992	177238	181500	175484	173828	1.02168e+06	588779	948008	1.40617e+06	1.14481e+06	1.78882e+06	315841	156175	151826	157467	145432	153548	594883	460034	437649
Com_19568_pos	Sennoside B	C42 H38 O20	862.199	12.272	No results	No results	Full match	82215.3	74902.5	71694.5	77461.9	74049.5	76279.5	56194.7	47610.3	48348.8	54485.3	52039.3	52283.9	102679	693784	94486.4	103362	116025	87845.9	77043	75931.1	77689.4	74460.2	70618.8	74950.8	53196.1	57152	50010.1
Com_4560_pos	Isophorone	C9 H14 O	138.104	14.927	Full match	No results	No results	2.81701e+07	2.66448e+07	2.68184e+07	3.25197e+07	3.47823e+07	3.26145e+07	1.77732e+07	1.91775e+07	1.67585e+07	1.47165e+07	1.66269e+07	1.49269e+07	3.56026e+07	3.17283e+07	3.21159e+07	3.10208e+07	2.87473e+07	3.20077e+07	1.63516e+07	1.7436e+07	1.39778e+07	1.53592e+07	1.60366e+07	1.42609e+07	1.72397e+07	1.71091e+07	1.83475e+07
Com_727_pos	PC (14:1e/4:0)	C26 H52 N O7 P	521.347	14.663	No results	Full match	Full match	8.65908e+06	8.5153e+06	7.62659e+06	6.44094e+06	6.7347e+06	6.59557e+06	3.79118e+06	3.73575e+06	3.58501e+06	3.91315e+06	4.28454e+06	3.64784e+06	7.7629e+06	1.01193e+07	8.16789e+06	7.36814e+06	6.31411e+06	8.87533e+06	2.7416e+08	2.59459e+08	1.80772e+08	2.0947e+08	2.03256e+08	1.9263e+08	2.95775e+07	2.80839e+07	2.71451e+07
Com_3064_pos	Acetylcholine	C7 H15 N O2	145.11	1.274	Full match	No results	No results	6.34105e+07	6.95101e+07	4.55403e+07	6.12371e+07	5.98672e+07	6.23299e+07	3.4914e+06	3.76881e+06	5.00274e+06	3.58347e+06	3.33846e+06	3.41067e+06	1.42459e+06	1.39067e+06	1.41073e+06	2.03007e+06	1.34156e+06	1.21951e+06	1.22754e+06	4.84453e+06	998101	1.00452e+06	1.05036e+06	1.21609e+06	6.49468e+06	4.49238e+06	4.78358e+06
Com_11421_pos	10-Hydroxy-2-decenoic acid	C10 H18 O3	186.125	9.058	No results	No results	Full match	6.71359e+06	3.18923e+06	4.36155e+06	4.01425e+06	4.50561e+06	4.9652e+06	3.42409e+06	3.24563e+06	3.38744e+06	4.60698e+06	3.56631e+06	4.38227e+06	1.92997e+06	2.49031e+06	2.42899e+06	2.24491e+06	2.12499e+06	2.55727e+06	2.47474e+06	1.77885e+06	2.41851e+06	2.679e+06	2.39448e+06	2.06229e+06	2.5372e+06	3.31973e+06	2.8056e+06
Com_11786_pos	Roburic acid	C30 H48 O2	440.365	14.49	No results	No results	Full match	4.22197e+06	3.88564e+06	3.9431e+06	6.10577e+06	5.62875e+06	5.10008e+06	2.97094e+06	2.98229e+06	2.85899e+06	2.31179e+06	2.59938e+06	2.08725e+06	3.22189e+06	2.89677e+06	3.04316e+06	2.77794e+06	2.66863e+06	3.20597e+06	1.49445e+06	1.11447e+06	1.89886e+06	1.54209e+06	1.36354e+06	1.42815e+06	1.62763e+06	2.35259e+06	2.37921e+06
Com_18758_pos	Sorbic acid	C6 H8 O2	112.052	8.961	No results	No results	Full match	642530	595647	675994	644718	376394	641740	409768	552362	447532	387275	393872	285420	158567	361390	359727	335727	232670	326906	580401	525003	494603	555837	462380	547882	507291	411140	540935
Com_11377_pos	LDGTS 15:0	C25 H49 N O6	459.355	14.387	No results	Full match	No results	2.79489e+06	3.2563e+06	3.15665e+06	3.89879e+06	4.10355e+06	4.18277e+06	4.83155e+06	4.65837e+06	3.87183e+06	4.37248e+06	3.28868e+06	3.8547e+06	997411	1.16299e+06	1.32731e+06	1.18321e+06	1.67153e+06	1.28385e+06	1.39074e+06	1.27396e+06	765044	533898	327486	446762	1.24665e+06	1.96631e+06	1.82438e+06
Com_4193_pos	5-Phenyl-N-(4-(trifluoromethyl)phenyl)oxazol-2-amine	C16 H11 F3 N2 O	304.084	9.653	Invalid mass	No results	No results	3.06588e+06	2.61856e+06	1.89087e+06	3.28863e+06	3.06533e+06	3.9839e+06	2.79739e+07	2.81487e+07	2.94955e+07	3.00361e+07	2.91767e+07	2.77589e+07	5.55133e+06	5.45967e+06	5.88876e+06	5.89946e+06	5.53346e+06	5.26011e+06	1.65626e+07	1.50017e+07	1.60263e+07	1.51765e+07	1.43619e+07	1.41817e+07	9.73797e+06	1.16209e+07	1.25844e+07
Com_2502_pos	Oxypaeoniflorin	C23 H28 O12	513.183	7.78	No results	Invalid mass	No results	7.93898e+07	7.8755e+07	7.65895e+07	8.96822e+07	7.97928e+07	8.94144e+07	3.07965e+06	2.86705e+06	2.57928e+06	2.41869e+06	2.99009e+06	3.08719e+06	239764	254746	237681	245979	604708	218909	634230	597796	604922	436325	926536	541960	1.38429e+07	1.35393e+07	1.31646e+07
Com_7273_pos	5-Methylcytosine	C5 H7 N3 O	125.059	1.913	Full match	No results	Full match	1.1217e+07	1.35125e+07	1.1859e+07	1.60131e+07	1.3939e+07	1.57224e+07	1.27005e+06	1.26878e+06	1.50363e+06	1.36967e+06	1.20462e+06	1.24404e+06	586690	520633	528040	470785	483447	432480	555243	452259	433593	482514	466230	423953	2.87501e+06	3.05582e+06	3.12683e+06
Com_12712_pos	N-Acetylglucosamine 1-phosphate	C8 H16 N O9 P	301.056	1.361	No results	No results	Full match	950247	966449	957908	964453	829373	892309	860719	866298	882543	889137	853264	844439	828838	843749	984497	845312	885492	794062	2.89045e+06	1.95158e+06	2.12575e+06	2.37004e+06	2.26087e+06	2.18835e+06	1.28695e+06	881943	969626
Com_18816_pos	SB-FI-26	C28 H22 O4	422.154	11.589	Invalid mass	No results	No results	127606	94587.9	90843.9	983594	348161	426432	63140.9	69367.4	70647	68812	66417	67853.5	151141	165315	145081	163242	150699	145234	77869.4	77332.1	76024.7	82526.2	79389.6	78992.6	76124.1	62064	60679.9
Com_8709_pos	18-β-Glycyrrhetinic acid	C30 H46 O4	470.338	13.845	Full match	Full match	Full match	1.16678e+07	9.44093e+06	1.00523e+07	1.04206e+07	9.52493e+06	9.79209e+06	1.65059e+06	1.58858e+06	2.04099e+06	1.88834e+06	1.18148e+06	1.61297e+06	410924	393565	396477	419958	432497	487292	973717	767265	771614	756570	750369	665109	2.07805e+06	2.49752e+06	2.60125e+06
Com_10599_pos	4-(4-methylphenyl)-2-phenyl-1,3-thiazole	C16 H13 N S	251.079	5.167	Invalid mass	No results	No results	1.23065e+06	1.28175e+06	1.17655e+06	1.33968e+06	1.344e+06	1.49391e+06	491993	617527	460542	672557	726529	793321	497922	546392	507593	504526	486072	547271	4.44591e+06	4.45831e+06	4.23977e+06	3.46636e+06	3.83989e+06	3.9489e+06	1.62667e+06	1.94059e+06	1.84762e+06
Com_7540_pos	Fraxinellone	C14 H16 O3	232.109	10.747	No results	Full match	Full match	3.7598e+06	4.08074e+06	3.98937e+06	3.73277e+06	4.65748e+06	4.07899e+06	2.25233e+06	2.65741e+06	2.51485e+06	2.36348e+06	2.67778e+06	2.80256e+06	4.0779e+06	4.95956e+06	4.55064e+06	4.7227e+06	4.01785e+06	3.71211e+06	8.63449e+06	7.5178e+06	6.33855e+06	7.95321e+06	5.89119e+06	8.03999e+06	3.6162e+06	5.30742e+06	4.16873e+06
Com_134_pos	3-[2-(3-Hydroxyphenyl)ethyl]-5-methoxyphenol	C15 H16 O3	244.109	11.149	Full match	No results	Full match	3.18391e+09	3.28383e+09	3.24067e+09	3.39319e+09	3.31578e+09	3.3834e+09	1.5108e+09	1.28638e+09	1.53864e+09	1.44026e+09	1.44353e+09	1.419e+09	2.89875e+07	2.5313e+07	3.2323e+07	3.02939e+07	2.71374e+07	3.06488e+07	4.53636e+07	4.75168e+07	4.70077e+07	3.83733e+07	3.99219e+07	4.78175e+07	2.44334e+08	4.86784e+08	5.21908e+08
Com_13555_pos	Azelaic Acid	C9 H16 O4	188.105	10.108	No results	No results	Full match	3.90025e+06	4.36302e+06	3.63634e+06	4.26448e+06	4.12951e+06	3.98523e+06	1.93872e+06	2.03388e+06	2.06078e+06	2.01352e+06	2.40638e+06	2.05602e+06	1.95305e+06	1.99775e+06	2.18514e+06	1.97121e+06	2.3126e+06	1.98934e+06	1.19242e+06	1.2476e+06	1.34818e+06	1.09764e+06	1.23446e+06	1.29443e+06	1.73961e+06	2.32624e+06	1.40195e+06
Com_3881_pos	Ailanthone	C20 H24 O7	376.151	9.531	No results	Full match	Full match	2.98861e+07	3.33007e+07	2.73375e+07	3.11385e+07	2.72772e+07	2.94999e+07	2.29979e+07	2.93311e+07	3.12285e+07	3.38311e+07	3.18734e+07	3.18342e+07	7.61711e+06	7.08024e+06	6.99259e+06	5.6643e+06	5.92011e+06	6.9734e+06	4.11699e+06	3.80315e+06	3.85027e+06	3.94454e+06	4.33078e+06	3.4628e+06	1.23198e+07	1.37577e+07	1.2978e+07
Com_5457_pos	Acetyl-11-keto-β-boswellic acid	C32 H48 O5	512.349	14.141	No results	No results	Full match	813508	524032	452646	412258	614885	824607	237222	248803	252124	240083	227116	240960	291069	289650	287321	401347	463830	380638	1.49826e+07	1.30772e+07	9.08723e+06	6.25328e+06	5.30031e+06	5.8259e+06	2.02346e+06	2.15203e+06	2.22086e+06
Com_11731_pos	γ-Glu-Leu	C11 H20 N2 O5	260.136	5.997	No results	No results	Full match	4.98349e+06	5.09789e+06	5.16428e+06	5.98475e+06	5.90034e+06	6.16214e+06	3.69786e+06	4.16243e+06	4.18666e+06	4.60471e+06	4.47899e+06	4.20225e+06	1.61178e+06	1.69284e+06	1.79915e+06	1.65563e+06	1.43551e+06	1.56376e+06	775834	739120	726606	947651	776298	916980	1.71052e+06	1.34714e+06	2.20353e+06
Com_4654_pos	gamma-Glutamyltyrosine	C14 H18 N2 O6	310.115	5.501	No results	Full match	No results	685868	393359	593898	870542	980404	1.10448e+06	1.91416e+07	1.51722e+07	1.92606e+07	1.9642e+07	1.86999e+07	2.51783e+07	1.47258e+06	1.4243e+06	1.50439e+06	1.56795e+06	1.21914e+06	1.35361e+06	2.11214e+06	2.81233e+06	1.98022e+06	1.95773e+06	1.92569e+06	2.04172e+06	2.85414e+06	5.37144e+06	4.67438e+06
Com_10031_pos	LPC(1-acyl 18:3)	C26 H48 N O7 P	517.316	14.698	No results	No results	Full match	1.33402e+06	1.62619e+06	1.40393e+06	1.4818e+06	1.42208e+06	1.43179e+06	1.8443e+06	1.71607e+06	775853	1.18652e+06	921512	2.06743e+06	5.13058e+06	4.95947e+06	6.7697e+06	6.18483e+06	5.98051e+06	4.11329e+06	4.9714e+06	4.83306e+06	4.12858e+06	3.26013e+06	3.74445e+06	3.68717e+06	1.7173e+06	1.47661e+06	1.44741e+06
Com_3741_pos	LDGTS 16:0	C26 H51 N O6	473.37	14.626	No results	Full match	No results	3.06408e+07	2.89117e+07	2.96237e+07	3.34164e+07	3.50077e+07	3.6234e+07	3.47483e+07	3.27085e+07	3.14898e+07	3.17347e+07	2.91325e+07	2.61125e+07	1.67115e+07	1.95449e+07	2.3474e+07	2.39964e+07	2.0914e+07	1.87388e+07	2.28879e+07	2.16286e+07	1.60739e+07	1.50024e+07	1.30742e+07	1.42613e+07	1.33265e+07	1.82776e+07	1.76942e+07
Com_14438_pos	Farrerol	C17 H16 O5	300.099	10.442	No results	No results	Full match	2.63336e+06	2.78301e+06	2.81277e+06	3.58799e+06	2.38853e+06	3.53071e+06	2.25558e+06	2.39728e+06	1.76254e+06	2.15818e+06	1.69548e+06	2.20151e+06	133662	287640	309657	223634	171651	1.85704e+06	846399	1.08635e+06	925219	575688	646567	943118	1.40287e+06	1.11274e+06	1.31632e+06
Com_8194_pos	5,7-dihydroxy-6-methoxy-2-phenyl-3,4-dihydro-2H-1-benzopyran-4-one	C16 H14 O5	308.065	10.578	Invalid mass	No results	No results	5.73528e+06	6.90649e+06	6.05956e+06	5.86427e+06	1.24357e+07	1.34286e+07	745531	637265	478364	438728	431136	602412	181370	187943	168038	181893	162396	190487	354069	335203	340222	340243	309498	338550	277077	407419	320797
Com_8508_pos	5-methoxy-8,8-dimethyl-2-phenyl-4H,8H-pyrano[2,3-h]chromen-4-one	C21 H18 O4	334.119	8.673	Full match	No results	No results	8.06661e+06	6.30794e+06	7.16562e+06	7.36787e+06	6.41002e+06	7.16153e+06	7.29995e+06	3.36435e+06	6.53403e+06	8.89578e+06	8.27369e+06	8.30135e+06	1.69477e+06	1.79589e+06	1.70254e+06	1.77369e+06	1.6466e+06	1.65769e+06	4.0684e+06	2.71765e+06	4.01371e+06	3.85266e+06	2.8381e+06	2.94397e+06	6.43734e+06	5.89062e+06	5.00218e+06
Com_6412_pos	D-Xylonic acid	C5 H10 O6	166.048	1.052	No results	No results	Full match	5.69307e+06	6.56985e+06	6.97208e+06	5.04842e+06	5.85991e+06	3.9215e+06	7.10289e+06	6.42629e+06	3.14152e+06	5.16881e+06	7.87969e+06	7.64755e+06	9.54846e+06	1.31535e+07	7.3366e+06	1.00553e+07	1.01668e+07	7.48164e+06	1.04165e+07	1.11585e+07	1.00456e+07	1.02647e+07	1.09342e+07	1.02111e+07	4.95766e+06	6.18335e+06	6.5961e+06
Com_1648_pos	Sedanolide	C12 H18 O2	194.13	13.131	Full match	No results	Full match	1.24102e+08	1.17519e+08	1.22172e+08	1.49203e+08	1.64119e+08	1.59636e+08	2.67283e+07	2.55418e+07	2.36527e+07	2.6651e+07	2.43418e+07	2.60429e+07	4.00827e+06	4.12992e+06	4.06886e+06	3.61704e+06	3.58369e+06	3.95487e+06	1.51401e+07	1.44373e+07	1.30132e+07	1.30509e+07	1.27907e+07	1.37684e+07	2.36218e+07	3.10664e+07	2.88888e+07
Com_15333_pos	3-Dehydroshikimic acid	C7 H8 O5	172.037	9.669	No results	No results	Full match	2.16741e+06	1.6785e+06	1.34819e+06	1.23655e+06	1.33299e+06	1.41371e+06	1.17423e+06	1.03062e+06	991674	931382	882864	1.52297e+06	929820	1.15474e+06	871787	718575	724405	965316	1.10402e+06	931393	1.24875e+06	1.15519e+06	1.32902e+06	1.69942e+06	1.00675e+06	998874	1.15766e+06
Com_1202_pos	2-Amino-1,3,4-octadecanetriol	C18 H39 N O3	317.292	11.976	Full match	No results	Full match	1.53099e+08	1.5885e+08	1.46469e+08	1.98564e+08	1.87468e+08	2.01132e+08	5.5219e+07	5.00607e+07	5.12572e+07	5.3683e+07	4.83781e+07	5.11035e+07	9.654e+07	1.01332e+08	1.02155e+08	1.02836e+08	9.49747e+07	9.4372e+07	1.47351e+08	1.26196e+08	1.13868e+08	1.09791e+08	1.0413e+08	1.00392e+08	6.54318e+07	8.01636e+07	8.81643e+07
Com_9256_pos	Omeprazole sulphone	C17 H19 N3 O4 S	361.112	8.019	Invalid mass	No results	No results	5.77119e+06	5.95829e+06	6.2858e+06	6.92983e+06	6.40864e+06	7.36227e+06	7.40112e+06	6.75161e+06	6.27999e+06	6.41224e+06	6.62616e+06	5.86742e+06	757811	779739	690999	758105	956229	842811	372271	397170	540541	466667	699676	500192	2.70981e+06	1.99169e+06	2.53176e+06
Com_230_pos	(+)-Isolariciresinol	C20 H24 O6	360.156	11.532	No results	No results	Full match	1.47276e+09	1.49145e+09	1.44269e+09	1.58407e+09	1.56012e+09	1.59679e+09	1.30781e+09	1.22251e+09	1.39475e+09	1.31209e+09	1.28095e+09	1.33676e+09	3.92865e+07	3.96125e+07	3.06093e+07	4.28751e+07	2.38084e+07	3.47272e+07	6.71691e+08	6.24935e+08	5.704e+08	5.7384e+08	5.7102e+08	5.47545e+08	6.51596e+08	6.41596e+08	6.78221e+08
Com_723_pos	4-Hydroxyisoleucine	C6 H13 N O3	147.089	1.395	No results	Full match	No results	5.44815e+07	5.92906e+07	5.16241e+07	4.7343e+07	4.99788e+07	5.58834e+07	3.26521e+08	3.23844e+08	3.19131e+08	3.5873e+08	3.44079e+08	3.5087e+08	1.59557e+08	1.73362e+08	1.53892e+08	1.59556e+08	1.38674e+08	1.4398e+08	1.30497e+07	1.21659e+07	1.14675e+07	1.22621e+07	1.25497e+07	1.26982e+07	1.2768e+08	1.12497e+08	1.08178e+08
Com_556_pos	5-hydroxy-6,7-dimethoxy-2-phenyl-4H-chromen-4-one	C17 H14 O5	298.083	10.301	Full match	No results	Full match	4.11871e+08	4.56098e+08	4.04502e+08	5.98217e+08	4.93079e+08	5.92718e+08	4.3541e+08	4.67615e+08	3.8652e+08	4.49226e+08	4.56172e+08	4.6985e+08	5.47919e+06	3.61474e+06	2.01453e+06	2.5318e+06	1.96598e+06	1.57551e+06	1.35227e+07	1.64516e+07	1.2195e+07	1.14083e+07	1.15985e+07	1.02108e+07	1.37579e+08	2.58278e+08	2.03538e+08
Com_13845_pos	2-(1,3-dimethyl-1H-pyrazol-5-yl)-1H-isoindole-1,3(2H)-dione	C13 H11 N3 O2	241.085	7.011	Full match	No results	No results	2.64282e+06	2.92632e+06	3.22517e+06	4.03384e+06	3.66428e+06	4.08201e+06	544709	465602	391453	460234	730712	657411	304606	427615	334383	249670	390217	398225	413007	440947	537393	418189	311417	433338	981601	1.25409e+06	1.23555e+06
Com_8478_pos	Biotin	C10 H16 N2 O3 S	244.087	5.616	No results	No results	Full match	955454	1.22141e+06	1.18035e+06	1.73699e+06	1.51646e+06	1.47308e+06	4.40537e+06	4.01177e+06	4.35642e+06	4.53182e+06	4.96313e+06	4.58513e+06	1.3681e+06	1.26893e+06	1.02681e+06	1.13049e+06	1.03843e+06	1.21497e+06	6.49748e+06	6.30058e+06	5.88032e+06	6.87255e+06	5.84328e+06	6.61617e+06	1.79237e+06	3.16082e+06	3.49091e+06
Com_7829_pos	Valepotriate +Na	C22 H30 O8	422.193	10.355	No results	No results	Full match	1.23402e+07	1.46207e+07	1.38382e+07	1.3151e+07	1.25086e+07	1.1551e+07	6.35782e+06	6.72044e+06	6.83903e+06	6.53166e+06	6.23019e+06	6.04035e+06	525259	751247	524728	705155	468666	455436	3.34041e+06	2.9167e+06	2.72527e+06	2.56253e+06	3.20855e+06	2.57054e+06	5.46939e+06	4.41514e+06	4.15167e+06
Com_11495_pos	4-methylphenyl 1-ethyl-3-methyl-1H-pyrazole-5-carbothioate	C14 H16 N2 O S	260.095	9.048	Invalid mass	No results	No results	1.36657e+06	1.20173e+06	1.19012e+06	1.26171e+06	1.00652e+06	1.62015e+06	3.42397e+06	2.45079e+06	3.06117e+06	3.70116e+06	2.61786e+06	2.62066e+06	621060	626826	517542	566424	535735	648798	2.69581e+06	3.69608e+06	1.96493e+06	2.33347e+06	2.2288e+06	2.2058e+06	1.5938e+06	2.12844e+06	1.97743e+06
Com_17887_pos	Deoxyguanosine	C10 H13 N5 O4	267.097	9.979	No results	No results	Full match	958689	991770	928845	847642	732480	549515	776900	887233	711502	962675	746562	1.08328e+06	150826	154041	147711	149288	137449	146233	393447	439712	482917	391609	365139	495397	645375	777799	500622
Com_5414_pos	N1-(3-pyridyl)-2,3,4,5,6-pentamethylbenzene-1-sulfonamide	C16 H20 N2 O2 S	304.13	11.255	Invalid mass	No results	No results	2.34442e+07	2.24494e+07	2.29395e+07	2.65052e+07	2.43406e+07	2.23103e+07	1.22383e+07	1.15929e+07	1.27279e+07	1.41652e+07	1.42817e+07	1.20713e+07	2.20639e+06	2.23997e+06	2.24355e+06	2.31143e+06	2.1029e+06	2.18908e+06	1.25814e+06	1.24887e+06	1.27299e+06	1.34406e+06	1.25115e+06	1.31538e+06	3.33434e+06	3.36275e+06	3.46022e+06
Com_14247_pos	Vitamin A	C20 H30 O	286.229	14.833	No results	No results	Full match	2.41661e+06	2.47799e+06	2.45601e+06	3.30946e+06	3.06672e+06	3.37702e+06	1.77061e+06	2.09073e+06	2.26951e+06	1.77579e+06	2.16548e+06	1.65486e+06	3.49337e+06	3.33611e+06	2.74512e+06	4.10178e+06	4.08812e+06	4.39695e+06	753990	697977	651681	873200	755794	456082	1.02929e+06	1.46604e+06	1.41748e+06
Com_13923_pos	(5ξ)-12,13-Dihydroxypodocarpa-8,11,13-trien-7-one	C17 H22 O3	274.156	9.692	Full match	No results	No results	766522	926700	938922	738134	878131	1.00863e+06	518582	533054	623337	666648	543075	570600	368433	407720	383778	387715	447259	384495	1.36202e+06	1.34238e+06	1.78091e+06	2.2758e+06	1.11962e+06	1.6071e+06	926965	778761	859157
Com_4667_pos	1-Methyladenine	C6 H7 N5	149.07	5.85	Full match	No results	Full match	464260	574627	390594	1.84935e+06	1.72342e+06	1.86227e+06	1.66491e+06	1.49773e+06	1.55137e+06	1.66097e+06	1.46749e+06	1.644e+06	3.48839e+07	2.68013e+07	2.60849e+07	3.52668e+07	3.98093e+07	3.13324e+07	7.45137e+06	7.81816e+06	7.00501e+06	6.23981e+06	7.29245e+06	4.72034e+06	3.14437e+06	4.23382e+06	5.05574e+06
Com_1701_pos	Ethyl paraben	C9 H10 O3	166.063	7.159	Full match	Full match	Full match	1.62866e+08	1.40806e+08	1.24893e+08	1.11924e+08	1.09115e+08	1.1333e+08	8.18746e+07	8.02599e+07	7.9271e+07	8.58321e+07	8.30699e+07	8.37511e+07	2.59677e+07	2.67876e+07	2.69097e+07	2.77598e+07	2.59174e+07	2.39985e+07	4.34789e+07	4.39823e+07	4.64758e+07	4.7478e+07	4.12458e+07	5.61027e+07	7.2833e+07	5.61762e+07	7.7089e+07
Com_401_pos	PC (16:2e/2:0)	C26 H50 N O7 P	519.331	14.334	No results	Full match	Full match	5.85256e+07	8.73459e+07	6.18069e+07	9.0248e+07	1.01301e+08	8.42073e+07	2.49699e+07	2.02152e+07	2.29523e+07	2.63952e+07	2.73062e+07	2.2842e+07	1.93083e+08	2.14404e+08	2.13685e+08	2.10607e+08	2.01891e+08	1.94594e+08	5.43149e+08	4.90314e+08	3.01034e+08	3.83292e+08	2.55065e+08	3.49174e+08	9.25082e+07	1.2956e+08	9.65941e+07
Com_100_pos	DL-Glutamine	C5 H10 N2 O3	146.069	1.239	Full match	Full match	Full match	8.67377e+08	8.62091e+08	8.49167e+08	7.65259e+08	7.49185e+08	7.54137e+08	2.81265e+09	3.22735e+09	3.10096e+09	3.38416e+09	3.05044e+09	2.9809e+09	1.20272e+08	1.35117e+08	1.28151e+08	1.31092e+08	1.60993e+08	1.21454e+08	8.79802e+07	9.1658e+07	1.03171e+08	9.80157e+07	1.17771e+08	9.98212e+07	1.14087e+09	9.47951e+08	9.55909e+08
Com_6921_pos	2-{1-[2-(1-benzothiophen-5-ylamino)-2-oxoethyl]cyclohexyl}acetic acid	C18 H21 N O3 S	331.126	1.855	Full match	No results	No match	1.36674e+07	1.7407e+07	1.38199e+07	1.75245e+07	1.28219e+07	1.1638e+07	3.67809e+06	3.52111e+06	3.80175e+06	3.94518e+06	3.42347e+06	3.61906e+06	1.18701e+06	1.2969e+06	1.036e+06	1.12895e+06	1.08199e+06	1.28532e+06	1.10797e+06	1.33323e+06	1.37393e+06	1.07997e+06	1.09769e+06	1.07163e+06	3.20337e+06	3.35411e+06	3.62604e+06
Com_343_pos	3-(4,5-diphenyl-1,3-oxazol-2-yl)propanoic acid	C18 H15 N O3	293.104	8.73	Full match	No results	No results	2.29805e+07	2.47021e+07	2.40781e+07	2.82202e+07	2.31593e+07	2.85942e+07	7.70395e+08	5.81751e+08	6.3343e+08	5.02333e+08	8.66953e+08	8.37246e+08	4.93716e+07	5.90694e+07	5.38422e+07	5.24655e+07	4.55331e+07	4.67157e+07	1.07202e+08	9.30908e+07	9.76206e+07	8.44301e+07	7.99802e+07	8.82712e+07	2.01098e+08	2.19729e+08	1.70686e+08
Com_5228_pos	2,6-Di-tert-butyl-1,4-benzoquinone	C14 H20 O2	220.146	13.496	Full match	No results	No results	6.07292e+06	6.41354e+06	5.72135e+06	6.8942e+06	5.83952e+06	6.74716e+06	2.92432e+06	2.40793e+06	2.38451e+06	2.33286e+06	2.45836e+06	2.27539e+06	2.04099e+06	2.10321e+06	2.47159e+06	2.3852e+06	2.26346e+06	2.24535e+06	1.61901e+07	9.47606e+06	1.30743e+07	1.00839e+07	8.20825e+06	9.04503e+06	6.66971e+06	7.14234e+06	6.45635e+06
Com_1781_pos	Validamycin A	C20 H35 N O13	497.204	8.962	Invalid mass	No results	No results	618944	674931	636409	947596	652571	694878	793252	916511	762328	711989	978484	800786	836145	953513	737887	852204	718356	905049	8.07597e+07	8.46771e+07	5.88996e+07	5.71355e+07	7.36852e+07	7.04758e+07	1.24611e+07	1.83433e+07	1.45038e+07
Com_121_pos	N-Lauryldiethanolamine	C16 H35 N O2	273.266	11.966	No results	No results	Full match	1.58966e+09	1.64252e+09	1.56321e+09	2.05407e+09	1.97384e+09	2.09193e+09	8.17646e+08	8.01066e+08	7.5433e+08	7.58287e+08	7.37585e+08	7.04419e+08	1.89183e+09	2.05515e+09	1.90982e+09	1.96043e+09	1.87856e+09	1.87127e+09	2.18865e+09	1927018023	1.77498e+09	1.67521e+09	1.63076e+09	1.55447e+09	1.07155e+09	1.47308e+09	1.4557e+09
Com_1946_pos	Nicotianamine	C12 H21 N3 O6	303.142	1.407	No results	No results	Full match	3.62108e+07	3.8137e+07	3.84882e+07	4.3782e+07	3.77877e+07	4.76226e+07	7.35028e+07	9.4282e+07	7.68936e+07	7.89673e+07	8.95517e+07	7.81536e+07	4.41465e+07	4.89691e+07	3.95796e+07	5.20014e+07	5.09678e+07	4.89991e+07	3.03006e+07	2.90239e+07	3.48298e+07	3.25254e+07	2.62895e+07	3.36602e+07	3.76587e+07	3.73375e+07	3.17518e+07
Com_10020_pos	N-[(Tert-butoxy)carbonyl]-L-tryptophan	C16 H20 N2 O4	304.141	7.748	No results	No results	Full match	3.8414e+06	3.9619e+06	4.10179e+06	2.85586e+06	4.3224e+06	4.33337e+06	5.62136e+06	6.28117e+06	5.93253e+06	5.81092e+06	4.67701e+06	5.74712e+06	563908	685553	563801	571388	430569	446526	719900	685534	679061	695492	669108	750242	2.01287e+06	2.2571e+06	2.25441e+06
Com_9039_pos	Hippuric Acid	C9 H9 N O3	179.058	8.127	No results	No results	Full match	854365	1.11119e+06	964859	2.02358e+06	1.72467e+06	1.84407e+06	1.16455e+06	933426	1.17241e+06	1.32769e+06	1.20937e+06	1.4248e+06	2.16785e+06	1.86889e+06	1.99123e+06	1.95157e+06	1.86435e+06	1.80552e+06	5.88712e+06	6.00108e+06	5.57469e+06	5.63604e+06	4.61792e+06	6.15725e+06	1.28256e+06	2.15539e+06	1.95743e+06
Com_1022_pos	Orotidine	C10 H12 N2 O8	288.06	1.296	No results	No results	Full match	4.54811e+06	2.85264e+06	4.74108e+06	5.11554e+06	5.14297e+06	3.40713e+07	6.76194e+06	7.40144e+06	5.91371e+06	7.40528e+06	7.75982e+06	6.95261e+06	8.25764e+06	1.58941e+08	1.4565e+08	1.63657e+08	1.5204e+08	9.71852e+06	3.24934e+06	4.04148e+06	1.77169e+08	2.61289e+06	3.61989e+06	2.84899e+06	8.80834e+06	4.7271e+06	5.38199e+06
Com_6604_pos	α-Aspartylphenylalanine	C13 H16 N2 O5	280.109	12.749	Invalid mass	No results	No results	1.24504e+07	1.42901e+07	1.58607e+07	1.21992e+07	1.57225e+07	1.37666e+07	1.37988e+07	1.2173e+07	1.34288e+07	5.13208e+06	1.25591e+07	1.24385e+07	454758	483222	484596	498690	480041	464302	552772	523067	528336	642165	409451	421045	4.2459e+06	4.85994e+06	4.28621e+06
Com_9142_pos	3-(2-Naphthyl)-D-alanine	C13 H13 N O2	215.095	1.411	No results	No results	Full match	5.29365e+06	4.18347e+06	4.52544e+06	4.56607e+06	4.55565e+06	3.88498e+06	956040	681045	722442	1.18684e+06	837684	811892	1.83078e+06	2.58321e+06	2.04403e+06	2.68552e+06	2.21006e+06	1.78186e+06	4.58915e+06	5.31827e+06	5.27833e+06	4.3979e+06	5.70504e+06	5.52911e+06	3.09677e+06	3.88537e+06	2.8667e+06
Com_4479_pos	Cimifugin	C16 H18 O6	306.109	11.486	No results	No results	Full match	3.4852e+06	4.02138e+06	3.49247e+06	3.21346e+06	3.786e+06	3.58383e+06	2.37597e+06	2.13759e+06	2.53575e+06	2.14253e+06	2.33413e+06	2.36027e+06	7.76569e+06	6.20992e+06	8.62092e+06	6.22621e+06	9.28479e+06	5.14028e+06	1.52109e+07	2.05725e+07	1.5905e+07	2.02942e+07	1.60546e+07	1.612e+07	8.17699e+06	9.99623e+06	9.48994e+06
Com_8864_pos	Parthenolide	C15 H20 O3	266.151	9.466	No results	Invalid mass	No results	3.42874e+06	7.38256e+06	5.92165e+06	6.45514e+06	6.28375e+06	6.87192e+06	2.75496e+06	2.89579e+06	3.11429e+06	3.39416e+06	2.88992e+06	2.9819e+06	1.17428e+06	1.13807e+06	1.32212e+06	1.33492e+06	1.11019e+06	967765	6.35423e+06	4.03763e+06	3.72653e+06	5.30057e+06	2.9517e+06	3.45395e+06	2.97116e+06	3.20334e+06	2.96231e+06
Com_19128_pos	Triptophenolide	C20 H24 O3	312.172	11.395	No results	No results	Full match	471673	366818	535176	581592	354474	624935	343787	340027	370223	359077	343922	348083	657702	710716	731738	735966	654203	641925	442839	461645	438542	455129	424207	471035	450089	346512	339669
Com_5328_pos	Dihydroactindiolide	C11 H16 O2	180.115	13.741	No results	No results	Full match	2.2858e+07	2.32899e+07	2.29019e+07	2.50259e+07	2.70969e+07	2.21112e+07	9.18569e+06	8.2886e+06	9.0961e+06	9.36221e+06	8.86096e+06	8.77517e+06	5.40802e+06	5.87028e+06	5.31867e+06	5.22464e+06	5.1077e+06	4.93133e+06	1.02401e+07	9.83062e+06	8.41856e+06	8.63869e+06	7.67137e+06	8.40971e+06	9.11782e+06	1.08444e+07	1.05782e+07
Com_14619_pos	Cholan-24-oic acid	C24 H40 O2	360.301	15.184	No results	No results	Full match	3.146e+06	3.27206e+06	3.03697e+06	3.42391e+06	2.33041e+06	3.60432e+06	302860	282680	397387	296308	296549	301453	583538	583504	583835	597678	571476	601704	258489	279854	245015	247502	241905	246215	747029	582944	667780
Com_153_pos	Methyl cinnamate	C10 H10 O2	162.068	11.48	Full match	No results	Full match	1.80697e+09	1.98327e+09	2.11924e+09	2.12244e+09	2.83005e+09	2.19151e+09	1.21762e+09	1.19308e+09	1.27583e+09	1.18951e+09	1.15679e+09	1.16734e+09	7.44762e+08	1.84997e+09	2.0846e+09	2.01113e+09	1.60241e+09	1.83044e+09	1.15484e+09	1.0019e+09	1.00454e+09	1.29544e+09	1.05012e+09	9.76173e+08	1.08013e+09	1.33773e+09	1.42331e+09
Com_3563_pos	p-Coumaric acid	C9 H8 O3	164.047	11.006	No results	No results	Full match	5.26267e+07	4.90184e+07	4.91991e+07	5.05495e+07	5.23172e+07	5.10668e+07	1.10837e+07	1.2197e+07	1.1138e+07	1.09763e+07	1.12386e+07	1.22526e+07	4.4164e+06	4.31563e+06	3.13779e+06	4.09413e+06	4.14439e+06	3.95726e+06	1.40619e+07	1.16332e+07	1.23974e+07	1.56966e+07	1.17321e+07	1.11724e+07	1.45842e+07	1.43383e+07	1.31198e+07
Com_5417_pos	Demethylcoclaurine hydrochloride	C16 H17 N O3	271.12	7.959	No results	Full match	No results	791236	750719	697497	883054	405517	1.08691e+06	1.79755e+07	1.91091e+07	1.85381e+07	1.83912e+07	1.8235e+07	1.80244e+07	420808	396421	352614	292293	655133	457906	6.71634e+06	5.37062e+06	6.71151e+06	6.94785e+06	6.35623e+06	6.47564e+06	3.35661e+06	5.85547e+06	5.1899e+06
Com_3060_pos	Tributyl citrate	C18 H32 O7	360.214	13.817	Full match	No results	No results	4.00819e+07	4.8241e+07	4.39815e+07	6.71667e+07	5.25118e+07	6.51264e+07	1.65993e+06	2.2152e+06	2.21251e+06	1.58895e+06	1.79783e+06	1.70455e+06	439987	422479	425605	450810	424838	421875	605843	619662	548531	548835	605048	539882	6.69651e+06	7.07774e+06	4.93116e+06
Com_9772_pos	trans-zeatin 9-O-glucoside	C16 H23 N5 O6	381.163	8.982	No results	No results	Full match	463294	586153	487358	414194	375182	527929	587355	405806	438285	408274	447714	449043	682265	741655	999406	1.12175e+06	1.07707e+07	885224	1.65107e+06	3.03808e+06	3.6486e+06	3.21966e+06	2.25984e+06	1.68239e+06	1.07414e+06	808801	863829
Com_14603_pos	Biopterin	C9 H11 N5 O3	237.086	11.504	No results	No results	Full match	610339	1.00292e+06	794075	917110	565344	639691	645673	1.87091e+06	946108	1.45698e+06	1.38921e+06	1.3541e+06	3.10709e+06	3.22748e+06	3.55001e+06	3.85112e+06	4.06635e+06	3.70916e+06	1.11755e+06	1.67611e+06	905594	1.50044e+06	1.60955e+06	1.48624e+06	1.79728e+06	1.78297e+06	1.89609e+06
Com_5058_pos	Rauwolscine	C21 H26 N2 O3	354.193	7.521	Full match	No results	No results	5.74674e+06	6.20094e+06	5.71243e+06	7.22099e+06	7.68726e+06	7.53711e+06	1.79519e+06	1.6256e+06	1.96767e+06	1.73377e+06	1.67464e+06	1.84547e+06	240194	360105	243128	260136	271831	235731	1.70567e+07	1.37038e+07	1.55053e+07	1.45923e+07	1.31352e+07	1.32973e+07	4.9839e+06	5.4882e+06	7.1421e+06
Com_18561_pos	N'-[6-(tert-butyl)thieno[3,2-d]pyrimidin-4-yl]-4-methylbenzohydrazide	C18 H20 N4 O S	322.126	6.928	Invalid mass	No results	No results	105478	225367	202359	296589	332211	249023	213265	231362	380388	215532	258496	295490	63421.5	63389.3	69384.5	74066.1	88892.5	65181.9	256179	303753	373250	432361	146587	645622	392221	343120	277363
Com_13690_pos	Ganoderiol A	C30 H46 O2	438.35	13.96	No results	No results	Full match	3.741e+06	3.57085e+06	3.48597e+06	4.14355e+06	3.63863e+06	2.88271e+06	982813	1.52631e+06	839310	1.04095e+06	1.07261e+06	994193	489624	539096	540514	537102	438946	486125	1.37315e+06	1.1718e+06	1.12022e+06	1.20064e+06	1.00825e+06	1.09897e+06	1.13747e+06	1.15829e+06	1.2606e+06
Com_13075_pos	Kumatakenin	C17 H14 O6	314.078	12.374	No results	No results	Full match	4.10872e+06	4.55498e+06	2.89243e+06	3.89727e+06	4.45654e+06	4.44531e+06	1.78664e+06	1.30979e+06	2.15109e+06	1.76717e+06	1.42685e+06	1.92921e+06	1.61113e+06	1.80294e+06	1.63369e+06	1.80007e+06	1.63983e+06	1.61009e+06	2.24855e+06	1.72215e+06	2.15619e+06	1.92042e+06	1.70038e+06	2.70162e+06	1.68954e+06	2.44513e+06	3.1132e+06
Com_7592_pos	N-γ-Acetyl-N-2-Formyl-5-Methoxykynurenamine	C13 H16 N2 O4	264.111	1.397	No results	No results	Full match	2.83183e+06	3.35347e+06	2.79076e+06	2.60212e+06	3.16385e+06	2.7004e+06	842188	1.37201e+06	1.09529e+06	1.04285e+06	1.06888e+06	1.20339e+06	2.97294e+06	2.82913e+06	2.808e+06	2.95598e+06	2.68224e+06	2.84865e+06	6.60972e+06	8.51164e+06	7.76755e+06	6.03515e+06	5.45966e+06	6.7081e+06	4.68343e+06	4.2223e+06	3.74939e+06
Com_5390_pos	1-Naphthol	C10 H8 O	144.057	8.712	Full match	No results	No results	2.02339e+07	2.77706e+07	1.96594e+07	1.80923e+07	2.02622e+07	2.24221e+07	1.57007e+07	1.55237e+07	6.46971e+06	1.74901e+07	1.78351e+07	1.8432e+07	3.46963e+06	3.72759e+06	4.03931e+06	3.93277e+06	3.51821e+06	4.18975e+06	6.29626e+06	5.92412e+06	6.26913e+06	5.37392e+06	5.96862e+06	6.2361e+06	1.1896e+07	1.0042e+07	1.0003e+07
Com_2416_pos	(Z)-3-butylidenephthalide	C12 H12 O2	188.083	8.886	No results	No results	Full match	4.23917e+07	3.81666e+07	3.70923e+07	3.69018e+07	3.56289e+07	3.79236e+07	6.43004e+07	6.64479e+07	5.7555e+07	4.41859e+07	4.62044e+07	7.01081e+07	1.19251e+07	1.11851e+07	1.23611e+07	1.2225e+07	1.26732e+07	1.06897e+07	3.18821e+07	3.10433e+07	3.14181e+07	3.202e+07	3.09944e+07	2.79464e+07	3.40231e+07	3.53526e+07	3.33017e+07
Com_4469_pos	L-Theanine	C7 H14 N2 O3	174.101	1.435	No results	No results	Full match	8.08941e+06	1.29624e+07	1.01345e+07	1.22819e+07	8.37137e+06	9.56646e+06	1.32641e+07	1.60896e+07	2.21331e+07	8.62083e+06	2.58026e+07	1.92377e+07	9.42009e+06	9.77879e+06	8.47936e+06	8.55816e+06	8.39127e+06	8.63012e+06	9.91123e+06	1.88906e+07	2.05451e+07	1.97066e+07	1.882e+07	1.99872e+07	1.88047e+07	2.29958e+07	2.19492e+07
Com_7066_pos	Kinetin	C10 H9 N5 O	237.063	6.869	Invalid mass	No results	No results	2.26576e+06	2.51665e+06	2.03055e+06	2.75042e+06	3.46396e+06	2.39909e+06	399508	486210	467835	522958	494878	558719	388588	313840	347965	408719	293912	293599	8.9004e+06	8.64115e+06	9.61424e+06	8.4534e+06	8.34009e+06	9.70133e+06	2.27758e+06	2.79339e+06	2.53721e+06
Com_5474_pos	(2,6-dimethylmorpholino)(1-methyl-5-nitro-1H-pyrazol-4-yl)methanone	C11 H16 N4 O4	290.093	12.399	Invalid mass	No results	No results	2.11433e+07	1.99105e+07	1.93193e+07	1.69442e+07	1.75587e+07	1.67136e+07	1.1056e+07	1.16473e+07	9.99843e+06	9.29858e+06	1.16161e+07	1.07337e+07	772138	816751	721003	1.07587e+06	719587	689768	1.48792e+07	1.23536e+07	8.03631e+06	6.76529e+06	6.57623e+06	5.82627e+06	8.28216e+06	7.36172e+06	6.4252e+06
Com_5472_pos	Hydrocinnamic Acid	C9 H10 O2	150.068	6.667	No results	No results	Full match	1.95888e+07	2.05918e+07	2.02596e+07	1.91091e+07	2.02098e+07	2.12358e+07	1.72075e+07	1.62963e+07	1.71825e+07	1.93866e+07	1.72279e+07	1.80657e+07	5.03251e+06	4.59609e+06	4.44645e+06	4.46879e+06	4.23406e+06	4.02223e+06	7.67762e+06	7.4124e+06	8.04744e+06	8.14397e+06	7.48449e+06	8.38953e+06	1.14457e+07	1.31973e+07	1.18747e+07
Com_10354_pos	L-Dopa	C9 H11 N O4	197.068	5.279	Full match	No results	Full match	5.14654e+06	4.95382e+06	4.66284e+06	8.17416e+06	6.34198e+06	6.4354e+06	1.06238e+06	1.09652e+06	1.11805e+06	1.09835e+06	1.11833e+06	1.15618e+06	787215	834311	883365	874404	674401	660093	2.68292e+06	2.73829e+06	2.34385e+06	2.59829e+06	2.96274e+06	2.87605e+06	1.52795e+06	2.32639e+06	2.44286e+06
Com_13890_pos	L-Arabitol	C5 H12 O5	152.068	1.449	No results	No results	Full match	3.21229e+06	4.15864e+06	3.71656e+06	3.50828e+06	3.47219e+06	3.72436e+06	1.02898e+06	913964	1.29755e+06	1.21918e+06	779926	1.54615e+06	601865	743810	790227	615656	562302	552700	539345	1.50108e+06	1.12066e+06	1.38516e+06	1.04279e+06	1.33189e+06	1.38366e+06	1.1999e+06	1.19459e+06
Com_821_pos	delta8-THC-d9	C21 H21 [2]H9 O2	323.281	14.537	Full match	No results	No results	1.12323e+08	1.35527e+08	1.19756e+08	1.54682e+08	1.6568e+08	1.51451e+08	2.95556e+08	2.99531e+08	2.67957e+08	2.57004e+08	2.62672e+08	2.52548e+08	3.90761e+07	4.18327e+07	4.52901e+07	4.33086e+07	4.02391e+07	4.24885e+07	1.83142e+07	1.45413e+07	1.4052e+07	1.53013e+07	1.28182e+07	1.33175e+07	5.65765e+07	7.08992e+07	7.04376e+07
Com_695_pos	1,3-dimethyl 2,4-bis(4-hydroxyphenyl)cyclobutane-1,3-dicarboxylate	C20 H20 O6	167.072	9.021	Invalid mass	Invalid mass	No results	4.19301e+08	4.39007e+08	4.25457e+08	4.3671e+08	3.5499e+08	5.3077e+08	1.22836e+08	1.1812e+08	8.46273e+07	9.16054e+07	1.23576e+08	1.10348e+08	1.3798e+07	1.68049e+07	1.30157e+07	1.6118e+07	1.25267e+07	1.32014e+07	5.89724e+07	6.7547e+07	5.61355e+07	5.86554e+07	5.78238e+07	6.15924e+07	8.2551e+07	1.07986e+08	1.28424e+08
Com_7573_pos	N'-{6-[(5-chloro-3-pyridyl)oxy]-3-pyridyl}-N,N-dimethyliminoformamide	C13 H13 Cl N4 O	254.1	1.434	Invalid mass	No results	No results	7.44974e+06	6.50911e+06	6.06442e+06	4.73727e+06	6.33913e+06	6.75912e+06	1.39562e+06	1.59363e+06	1.9531e+06	1.79695e+06	1.52173e+06	1.71438e+06	6.01106e+06	5.42728e+06	5.81532e+06	6.80437e+06	6.59913e+06	6.01261e+06	6.6975e+06	6.07996e+06	8.50314e+06	8.3031e+06	5.68904e+06	6.69869e+06	4.95158e+06	4.18165e+06	4.09368e+06
Com_5902_pos	Arecoline	C8 H13 N O2	155.094	7.688	Full match	No results	No results	7.25953e+06	7.9176e+06	6.41427e+06	1.13622e+07	9.14658e+06	9.75714e+06	3.48365e+06	4.05882e+06	4.10038e+06	3.92514e+06	3.65012e+06	3.85663e+06	3.41515e+06	3.48831e+06	3.54559e+06	3.12322e+06	3.00288e+06	3.32723e+06	4.24194e+06	9.31621e+06	1.02828e+07	3.98167e+06	9.05789e+06	1.32979e+07	5.16288e+06	6.14626e+06	5.90574e+06
Com_12839_pos	3,4-Methylenedioxy-α-pyrrolidinopropiophenone	C14 H17 N O3	247.12	6.517	Full match	No results	No results	532600	581689	383922	770933	972134	684772	585702	581841	595111	572932	539227	547312	152921	155152	146869	148379	133246	131487	2.60192e+06	2.04196e+06	2.7855e+06	2.36076e+06	2.47205e+06	2.09695e+06	839634	976794	930471
Com_5278_pos	(1E,4E)-1,5-bis(4-methoxyphenyl)penta-1,4-dien-3-one	C19 H18 O3	294.125	8.536	Full match	No results	Full match	2.82539e+07	2.8242e+07	2.64657e+07	2.01142e+07	2.2529e+07	2.4241e+07	1.23313e+07	6.66769e+06	1.23772e+07	8.15902e+06	8.80083e+06	1.08981e+07	1.95316e+06	1.83028e+06	1.87361e+06	1.6581e+06	1.89008e+06	1.76564e+06	3.34641e+06	3.13335e+06	3.43909e+06	2.9667e+06	2.62007e+06	3.01369e+06	8.14081e+06	6.97185e+06	7.19694e+06
Com_7193_pos	2-oxa-4-azatetracyclo[6.3.1.1~6,10~.0~1,5~]tridecan-3-one	C11 H15 N O2	193.107	14.315	Invalid mass	No results	No results	1.22677e+07	1.54706e+07	1.52961e+07	1.491e+07	1.63008e+07	1.23474e+07	3.25215e+06	4.05561e+06	3.26017e+06	4.34793e+06	2.97972e+06	3.88982e+06	4.37603e+06	3.79798e+06	4.24591e+06	4.73524e+06	5.47776e+06	3.9113e+06	8.14648e+06	8.10968e+06	7.27133e+06	7.38394e+06	6.81394e+06	7.95096e+06	7.28149e+06	1.20989e+07	1.32738e+07
Com_2062_pos	N3,N4-Dimethyl-L-arginine	C8 H18 N4 O2	202.143	1.271	Full match	No results	No results	1.89225e+07	1.99659e+07	2.04136e+07	1.42735e+07	1.47769e+07	1.53892e+07	4.86389e+07	8.42238e+07	8.8517e+07	8.62023e+07	8.01724e+07	8.21378e+07	5.07358e+06	4.94462e+06	4.83557e+06	4.42366e+06	3.78769e+06	4.10552e+06	1.31406e+06	1.13383e+06	770367	922698	1.33361e+06	1.39361e+06	1.49753e+07	1.53407e+07	1.62052e+07
Com_3086_pos	Carvone	C10 H14 O	150.104	14.626	Full match	Full match	Full match	5.35556e+07	5.41091e+07	5.1323e+07	5.63414e+07	5.56262e+07	5.97582e+07	3.18034e+07	2.84942e+07	2.75041e+07	2.9725e+07	3.26881e+07	3.2397e+07	5.66821e+07	6.31122e+07	6.20603e+07	6.21221e+07	6.67108e+07	6.09088e+07	3.03943e+07	3.1413e+07	3.09351e+07	3.7947e+07	2.96072e+07	2.83793e+07	3.45292e+07	3.52643e+07	3.35906e+07
Com_3715_pos	N-(4-chlorophenethyl)-N'-(4-chlorophenyl)urea	C15 H14 Cl2 N2 O	308.05	1.239	Full match	No results	No results	4.86106e+07	4.70231e+07	4.72178e+07	4.83996e+07	4.46161e+07	4.89044e+07	6.90418e+06	4.82768e+06	5.00624e+06	7.6054e+06	5.45718e+06	5.63326e+06	5.08809e+06	6.55013e+06	5.97043e+06	5.61741e+06	7.62196e+06	6.97688e+06	1.12359e+07	1.11149e+07	1.00223e+07	1.11444e+07	1.01608e+07	1.0481e+07	1.49126e+07	1.48496e+07	1.50292e+07
Com_10987_pos	Geranylgeraniol	C20 H34 O	290.26	12.295	No results	No results	Full match	482811	504296	511834	499461	484216	633929	327735	325991	352575	347063	334909	339219	539768	572530	574245	625609	561914	557650	3.82377e+06	3.81099e+06	4.00977e+06	3.31309e+06	3.93148e+06	4.09722e+06	1.43823e+06	2.10383e+06	1.93373e+06
Com_11582_pos	Cafestol	C20 H28 O3	316.204	11.395	Full match	No results	Full match	4.49008e+06	4.56007e+06	4.56782e+06	2.37259e+06	3.64573e+06	3.91294e+06	2.64309e+06	2.83783e+06	3.41841e+06	2.57747e+06	2.90119e+06	2.95992e+06	2.28318e+06	2.35676e+06	2.50912e+06	2.38461e+06	2.31101e+06	2.15165e+06	3.37799e+06	3.36762e+06	3.61453e+06	3.12868e+06	3.02371e+06	3.4601e+06	2.21237e+06	2.66661e+06	2.8261e+06
Com_307_pos	Sulforidazine	C21 H26 N2 O2 S2	402.146	12.113	Full match	No results	No results	1.38188e+09	1.02203e+09	1.01859e+09	8.24271e+08	1.00218e+09	8.19865e+08	7.78376e+08	4.67559e+08	2.48749e+08	4.65844e+08	1.73085e+08	4.64249e+08	4.69876e+06	1.98693e+06	1.29967e+06	1.13695e+06	1.19855e+06	857688	1.41451e+07	1.0982e+07	1.00094e+07	9.39147e+06	7.81818e+06	8.96024e+06	5.83661e+07	8.6073e+07	4.21192e+07
Com_3725_pos	Cysteinylglycine	C5 H10 N2 O3 S	178.041	6.068	Full match	Full match	Full match	6.37189e+06	6.14164e+06	4.57589e+06	5.98622e+06	6.65422e+06	6.64411e+06	2.0239e+07	2.30449e+07	2.35701e+07	2.28488e+07	2.22687e+07	2.23247e+07	2.21852e+06	2.58049e+06	2.40956e+06	2.98325e+06	2.59728e+06	2.48078e+06	2.68149e+07	2.62343e+07	2.73852e+07	2.27114e+07	2.10123e+07	2.00143e+07	1.41153e+07	1.63678e+07	1.73293e+07
Com_3655_pos	Mesalamine	C7 H7 N O3	153.042	1.789	Full match	Full match	Full match	1.0087e+07	1.00432e+07	1.0284e+07	1.4423e+07	1.20361e+07	1.232e+07	5.48184e+06	5.76901e+06	6.27266e+06	5.44437e+06	5.69908e+06	5.91424e+06	7.9815e+06	7.88858e+06	7.46896e+06	7.87137e+06	6.63504e+06	6.97493e+06	1.86793e+07	1.49422e+07	1.91898e+07	1.50944e+07	2.72263e+07	1.54498e+07	9.0368e+06	1.2313e+07	1.16304e+07
Com_677_pos	Citral	C10 H16 O	152.12	10.121	Full match	Full match	Full match	2.26517e+08	2.64743e+08	2.50588e+08	2.35022e+08	2.42153e+08	2.34434e+08	1.1025e+08	8.1852e+07	1.01923e+08	9.83213e+07	1.06209e+08	9.78617e+07	1.7143e+08	1.62764e+08	1.79196e+08	1.84041e+08	1.66423e+08	1.62785e+08	2.93036e+08	2.95512e+08	2.89224e+08	2.76604e+08	2.56261e+08	2.9733e+08	2.24524e+08	2.241e+08	2.34094e+08
Com_1004_pos	5-(hydroxymethyl)-4-methoxy-2,5-dihydrofuran-2-one	C6 H8 O4	126.032	8.865	Invalid mass	No match	No match	1.57786e+08	1.56658e+08	1.55962e+08	1.51879e+08	1.52587e+08	1.60489e+08	1.3559e+08	1.24081e+08	1.3576e+08	1.3856e+08	1.33804e+08	1.28739e+08	2.03723e+08	2.0452e+08	2.02243e+08	1.99406e+08	1.88624e+08	1.9554e+08	1.81602e+08	1.58673e+08	1.55877e+08	1.62945e+08	1.42059e+08	1.54659e+08	1.40832e+08	1.65975e+08	1.52461e+08
Com_7977_pos	(2R,3S,4S,5R,6R)-2-(hydroxymethyl)-6-(propan-2-yloxy)oxane-3,4,5-triol	C9 H18 O6	260.068	7.664	Invalid mass	No results	No results	1.24069e+07	1.26207e+07	1.13584e+07	1.30396e+07	1.16097e+07	1.41358e+07	1.23415e+06	1.04257e+06	1.27779e+06	1.38245e+06	1.57573e+06	1.1626e+06	362156	245705	464483	463216	341916	464639	2.16051e+06	2.01285e+06	1.68371e+06	1.64546e+06	1.74532e+06	1.78225e+06	3.50966e+06	3.89739e+06	3.95935e+06
Com_17868_pos	10-Deacetylasperulosidic acid	C16 H22 O11	390.115	6.033	No results	No results	Full match	133108	102259	92990.1	142660	103321	101840	202089	247925	226194	193096	187528	222265	73282.8	66470.1	65542.3	87603	80785.7	77692.1	844595	471964	661339	506084	524411	669268	138667	150306	144478
Com_16544_pos	N-(2,5-diethoxy-4-morpholinophenyl)thiophene-2-carboxamide	C19 H24 N2 O4 S	376.152	8.288	Invalid mass	No results	No match	922711	826428	703055	940235	725313	780858	1.61357e+06	1.14443e+06	1.55089e+06	970031	1.1336e+06	1.10371e+06	154489	149760	152210	158040	140800	139975	420038	297982	343392	218169	216025	228250	352399	595410	310693
Com_547_pos	Obscurolide A1	C15 H17 N O5	273.097	1.328	Invalid mass	No results	No results	3.44576e+07	3.01814e+07	3.70216e+07	3.35074e+07	2.57479e+07	3.70672e+07	6.4769e+07	6.29049e+07	5.88887e+07	5.98721e+07	6.17499e+07	6.10949e+07	1.47453e+08	1.61982e+08	1.49915e+08	1.62737e+08	1.5077e+08	1.52689e+08	3.65748e+08	3.70731e+08	3.42213e+08	3.76105e+08	3.51325e+08	3.6098e+08	1.85041e+08	1.50722e+08	1.57016e+08
Com_13166_pos	5'-S-Methyl-5'-thioadenosine	C11 H15 N5 O3 S	297.089	6.66	Full match	Full match	Full match	4.07566e+06	4.08904e+06	3.93693e+06	4.10614e+06	4.56421e+06	4.33083e+06	1.14694e+06	1.46705e+06	1.52212e+06	1.22023e+06	1.46688e+06	1.52801e+06	340702	376427	404129	435349	345226	335515	576549	717233	572802	395796	611025	504524	991972	1.2137e+06	971761
Com_1616_pos	4-(benzoylamino)-3-hydroxybutanoic acid	C11 H13 N O4	205.074	7.071	Invalid mass	No results	No match	1.89849e+07	2.28357e+07	1.93993e+07	2.78746e+07	2.98629e+07	3.04645e+07	6.54704e+06	6.36969e+06	6.44583e+06	7.21714e+06	7.11456e+06	7.23497e+06	2.05496e+06	1.577e+06	1.64376e+06	1.62666e+06	1.49586e+06	1.57e+06	8.36426e+07	9.32913e+07	8.84597e+07	8.7154e+07	8.26694e+07	9.82529e+07	2.71641e+07	4.04346e+07	4.45848e+07
Com_10111_pos	Prunin	C21 H22 O10	434.12	8.621	Full match	No results	Full match	8.72846e+06	7.20811e+06	7.276e+06	7.21769e+06	6.17972e+06	6.00586e+06	1.30458e+06	1.28051e+06	1.31429e+06	1.44485e+06	1.41867e+06	1.45677e+06	1.71089e+06	1.78611e+06	1.86095e+06	1.83599e+06	1.88083e+06	1.68139e+06	2.76293e+06	2.94923e+06	2.77843e+06	2.84273e+06	2.59664e+06	2.83438e+06	1.94073e+06	2.21579e+06	1.90423e+06
Com_4824_pos	3-(4-nitrophenyl)[1,2,3]triazolo[1,5-a]quinazolin-5-amine	C15 H10 N6 O2	306.088	9.406	Full match	No results	No results	7.61754e+06	8.68612e+06	7.6625e+06	7.03486e+06	6.6552e+06	8.1596e+06	1.81168e+07	1.20365e+07	2.01192e+07	2.03879e+07	2.39549e+07	1.95827e+07	2.08835e+06	2.2564e+06	1.75646e+06	2.07059e+06	2.01182e+06	1.9888e+06	2.48122e+06	2.75627e+06	2.40535e+06	2.70568e+06	2.43181e+06	2.93337e+06	8.11163e+06	7.12976e+06	6.10126e+06
Com_17431_pos	Cepharanthine	C37 H38 N2 O6	606.27	8.545	No results	No results	Full match	664856	858084	663453	710075	514319	742727	1.05808e+06	1.08204e+06	1.27593e+06	1.02245e+06	822188	657174	267014	267960	221930	219095	267309	172072	164349	157226	153983	158307	151440	153948	517162	476174	417273
Com_2929_pos	2-Amino-1,3-octadecanediol	C18 H39 N O2	301.297	13.127	Full match	Full match	Full match	5.27326e+07	5.98882e+07	6.48622e+07	6.69819e+07	7.0728e+07	6.72281e+07	7.8523e+06	8.30307e+06	7.79092e+06	7.85775e+06	7.40795e+06	6.86844e+06	6.97596e+06	7.59011e+06	7.34796e+06	7.90081e+06	7.61834e+06	7.36578e+06	2.63832e+07	2.72196e+07	2.69113e+07	2.54103e+07	2.20014e+07	2.27913e+07	1.59607e+07	1.73458e+07	1.72037e+07
Com_10806_pos	5,7-dihydroxy-2-phenyl-4H-chromen-4-one	C15 H10 O4	254.057	7.078	Full match	No results	Full match	789236	1.03093e+06	1.20791e+06	915538	1.16621e+06	1.27689e+06	1.30033e+06	1.29008e+06	1.57112e+06	1.38077e+06	1.32322e+06	1.27002e+06	8.14279e+06	8.9827e+06	8.66006e+06	9.51936e+06	8.38487e+06	8.79607e+06	640207	598532	741845	613761	579849	707674	656024	1.18836e+06	1.15833e+06
Com_2297_pos	7-Ethoxy-4-methyl-2h-chromen-2-one	C12 H12 O3	204.078	8.265	No results	No results	Full match	2.43445e+07	2.34357e+07	2.36077e+07	2.64943e+07	2.45983e+07	2.35553e+07	2.56286e+07	2.38078e+07	2.45818e+07	2.54225e+07	2.62117e+07	2.4403e+07	8.17853e+06	8.10404e+06	7.3888e+06	8.99667e+06	7.16225e+06	7.02972e+06	4.56293e+07	4.37116e+07	4.54086e+07	4.28514e+07	5.4993e+07	5.50484e+07	3.47685e+07	3.48697e+07	3.16539e+07
Com_10639_pos	1-Aminocyclopropane carboxylic acid	C4 H7 N O2	101.047	1.423	No results	No results	Full match	7.90732e+06	6.26762e+06	6.21212e+06	6.6048e+06	5.9655e+06	7.28161e+06	5.09751e+06	3.83193e+06	3.77122e+06	4.29547e+06	3.66672e+06	3.79087e+06	6.75926e+06	6.39059e+06	4.21936e+06	5.95416e+06	4.24854e+06	4.51254e+06	2.93065e+06	2.90955e+06	3.40025e+06	2.85382e+06	3.43727e+06	3.11858e+06	3.61133e+06	3.40874e+06	3.09071e+06
Com_346_pos	Perillene	C10 H14 O	150.104	11.188	No results	Full match	Full match	5.36803e+07	6.02161e+07	5.85907e+07	6.20686e+07	6.37787e+07	6.53535e+07	1.5674e+07	1.89966e+07	1.4227e+07	1.50807e+07	1.51663e+07	1.51101e+07	9.23279e+06	1.21804e+07	1.12218e+07	1.06179e+07	9.82919e+06	1.31109e+07	5.69161e+08	5.68028e+08	5.87533e+08	5.90953e+08	6.33914e+08	4.54279e+08	4.27967e+08	3.77725e+08	5.09376e+08
Com_4998_pos	2-[5-(2-hydroxypropyl)oxolan-2-yl]propanoic acid	C10 H18 O4	224.104	8.426	Invalid mass	No results	No match	3.03398e+07	3.07944e+07	2.86246e+07	3.04046e+07	2.45512e+07	2.97798e+07	1.83745e+07	1.93291e+07	1.85842e+07	2.00287e+07	1.82409e+07	1.88215e+07	1.09555e+07	1.13701e+07	1.98399e+06	9.6935e+06	1.19626e+07	1.11355e+07	2.63751e+06	2.54342e+06	2.77659e+06	2.8256e+06	2.44009e+06	2.06139e+06	6.54509e+06	9.56658e+06	8.3537e+06
Com_7428_pos	Methyl Gallate	C8 H8 O5	184.037	1.299	No results	No results	Full match	5.90044e+06	1.34651e+07	1.59566e+07	1.25963e+07	1.31855e+07	1.28269e+07	1.46495e+06	1.92e+06	1.62334e+06	1.99419e+06	1.98418e+06	1.72981e+06	907913	1.70214e+06	1.36171e+06	1.23154e+06	1.25289e+06	1.52588e+06	863506	776341	802714	861809	787107	836678	2.83377e+06	1.87088e+06	1.9092e+06
Com_2541_pos	Propionylcarnitine	C10 H19 N O4	217.131	1.453	Full match	Full match	No results	7.62538e+07	8.37316e+07	7.95455e+07	8.41131e+07	8.72323e+07	9.14083e+07	7.88835e+06	9.80521e+06	7.40685e+06	6.89105e+06	7.16665e+06	7.63375e+06	2.35858e+06	1.98695e+06	2.17272e+06	2.32733e+06	2.17247e+06	2.47987e+06	2.25973e+06	2.32369e+06	2.16905e+06	2.18367e+06	2.01703e+06	2.01138e+06	1.00373e+07	1.31608e+07	1.43849e+07
Com_2671_pos	5-[5-(ethylsulfonyl)-2-hydroxyanilino]-5-oxopentanoic acid	C13 H17 N O6 S	332.109	5.767	Invalid mass	No results	No results	2.16101e+07	2.38622e+07	2.14175e+07	2.75664e+07	2.14385e+07	2.17041e+07	5.88382e+07	4.56652e+07	4.85738e+07	5.04141e+07	6.02338e+07	5.48688e+07	1.51884e+07	1.87724e+07	1.98702e+07	2.19406e+07	2.17243e+07	1.99964e+07	7.4915e+06	7.4238e+06	8.22444e+06	7.88006e+06	7.99868e+06	7.37741e+06	2.11659e+07	2.01519e+07	1.26402e+07
Com_9528_pos	Boc-β-cyano-L-alanine	C9 H14 N2 O4	214.095	1.376	No results	No results	Full match	4.08153e+06	4.76448e+06	6.0517e+06	4.8981e+06	6.05863e+06	5.54473e+06	1.43897e+06	1.66944e+06	1.71556e+06	1.44887e+06	1.46577e+06	1.34446e+06	2.81916e+06	2.79754e+06	2.71702e+06	2.74445e+06	2.50969e+06	2.75128e+06	4.51554e+06	5.4716e+06	4.48584e+06	3.59199e+06	4.72141e+06	4.63955e+06	2.70058e+06	3.50818e+06	3.69527e+06
Com_9000_pos	2-[2-(5-bromo-2-pyridyl)diaz-1-enyl]-5-(diethylamino)phenol	C15 H17 Br N4 O	348.063	3.83	Invalid mass	No results	No results	3.25951e+06	5.03084e+06	4.03962e+06	6.03271e+06	5.43285e+06	5.04208e+06	7.79749e+06	7.16453e+06	7.59206e+06	8.02421e+06	7.46909e+06	7.47447e+06	171707	248921	199408	312922	231015	243275	375163	369489	422534	411890	395140	383019	2.56653e+06	2.46963e+06	3.16302e+06
Com_19575_pos	4-[(4-phenethyl-1,4-diazepan-1-yl)sulfonyl]-2,1,3-benzoxadiazole	C19 H22 N4 O3 S	386.135	12.473	Invalid mass	No results	No results	227478	266507	214602	162115	323296	309527	104492	67756.6	406628	51365	187291	121530	69367.7	74594	68780.1	71358.7	66160.4	64703.1	64260.1	92171.1	111794	65977.4	61267.7	121120	52786.1	110467	93316.2
Com_3935_pos	Dehydrocholic acid	C24 H34 O5	420.25	12.933	Invalid mass	Invalid mass	No results	5.21928e+06	5.27557e+06	5.67084e+06	6.01811e+06	5.85068e+06	8.21196e+06	2.14016e+06	2.29039e+06	2.3361e+06	2.34015e+06	2.27219e+06	1.90688e+06	2.57372e+06	2.43868e+06	3.53752e+06	3.27666e+06	3.47226e+06	2.92836e+06	2.07727e+07	2.52767e+07	2.34825e+07	2.02416e+07	2.41143e+07	2.30199e+07	1.21248e+07	7.70303e+06	1.15717e+07
Com_4958_pos	Tyramine	C8 H11 N O	137.084	2.042	No results	No results	Full match	4.41628e+06	4.06263e+06	4.32825e+06	6.29326e+06	4.81405e+06	5.81003e+06	4.77439e+06	4.39113e+06	9.73291e+06	8.08414e+06	3.62269e+06	5.62429e+06	2.24313e+06	1.75269e+06	1.80994e+06	2.09351e+06	1.5073e+06	1.70901e+06	1.18675e+07	1.08777e+07	1.09866e+07	1.65615e+07	1.68707e+07	7.76621e+06	4.65332e+06	6.28494e+06	7.2092e+06
Com_10786_pos	N1-(4-methylidene-3-thia-1-azaspiro[4.5]dec-2-yliden)-2-chloroaniline	C15 H17 Cl N2 S	292.076	1.243	Invalid mass	No results	No results	6.5662e+06	7.09463e+06	6.23291e+06	7.52608e+06	5.98098e+06	7.27201e+06	701320	721865	769181	766451	1.02442e+06	750786	500792	512833	528326	491155	466566	464751	277319	276033	265154	276939	274669	290099	688155	1.11723e+06	713056
Com_9987_pos	Irisflorentin	C20 H18 O8	386.099	5.489	No results	No results	Full match	254686	260609	250904	296713	247780	278289	570326	799446	576109	755975	667504	548305	409867	338552	484666	598954	448753	385738	5.01596e+06	4.01435e+06	3.60004e+06	3.64602e+06	4.15597e+06	2.73049e+06	780111	986544	1.14655e+06
Com_4310_pos	4-(2,3-dihydro-1,4-benzodioxin-6-yl)-1,2-diphenylbut-2-ene-1,4-dione	C24 H18 O4	370.119	12.587	Full match	No results	No results	2.22085e+07	2.05616e+07	1.65511e+07	2.37407e+07	2.30904e+07	2.19545e+07	2.2132e+07	2.66619e+06	2.04316e+07	1.1893e+07	2.87331e+07	1.91627e+07	466479	510253	475133	550582	502449	463255	387247	384044	394498	374617	348828	392819	3.54038e+06	3.55306e+06	3.03465e+06
Com_8241_pos	Allantoin	C4 H6 N4 O3	158.043	1.279	No results	No results	Full match	939318	1.74053e+06	1.28115e+06	634072	569936	623470	1.56384e+06	1.25065e+06	1.60834e+06	1.57325e+06	1.40658e+06	1.56873e+06	1.24031e+07	1.25553e+07	1.28903e+07	1.35142e+07	1.08928e+07	1.22071e+07	6.77508e+06	6.76793e+06	7.21766e+06	5.84021e+06	5.76469e+06	7.09159e+06	3.888e+06	2.75251e+06	3.00832e+06
Com_1994_pos	Tanshinone	C18 H12 O3	276.078	9.936	No results	No results	Full match	5.41633e+06	5.17858e+06	5.44965e+06	3.9215e+06	5.61193e+06	2.6379e+06	5.62325e+07	6.50381e+07	6.33723e+07	6.19608e+07	5.40383e+07	6.14729e+07	1.23555e+07	1.30178e+07	9.51988e+06	1.14861e+07	8.76476e+06	9.54123e+06	7.23617e+07	6.57657e+07	6.92743e+07	6.34533e+07	6.31703e+07	6.1883e+07	4.00737e+07	4.16683e+07	4.46064e+07
Com_12488_pos	Zeatin-7-N-glucoside	C16 H23 N5 O6	381.163	8.227	Invalid mass	No results	No results	4.48953e+06	4.48454e+06	3.93938e+06	5.29748e+06	3.83471e+06	4.32844e+06	694880	911571	1.0757e+06	922741	919291	853410	414303	463961	615641	345990	558948	319579	1.72376e+06	948625	1.54137e+06	859977	1.3379e+06	1.86512e+06	1.41403e+06	1.60667e+06	1.52141e+06
Com_14367_pos	Synephrine	C9 H13 N O2	167.094	1.352	No results	No results	Full match	2.53011e+06	2.84645e+06	3.18473e+06	2.79354e+06	2.77018e+06	3.80485e+06	1.00514e+06	821091	1.17617e+06	842738	1.27184e+06	1.30095e+06	1.16265e+06	1.15267e+06	1.63426e+06	1.28924e+06	1.26503e+06	1.05585e+06	795709	655067	666988	863347	671761	910870	1.01601e+06	920790	958850
Com_2343_pos	Dracorhodin	C17 H14 O3	266.093	10.827	No results	No results	Full match	8.78679e+07	8.97808e+07	1.01444e+08	6.95903e+07	7.81989e+07	8.04896e+07	4.89169e+07	4.85856e+07	4.85876e+07	4.58797e+07	5.00556e+07	4.73626e+07	5.94092e+06	6.88163e+06	7.16654e+06	6.83432e+06	7.06737e+06	6.47096e+06	5.63297e+06	4.89583e+06	6.03696e+06	5.18962e+06	5.1331e+06	5.01934e+06	3.31398e+07	3.06985e+07	3.0512e+07
Com_923_pos	Andrographolide	C20 H30 O5	332.195	13.479	Invalid mass	No results	No results	1.33068e+08	1.46676e+08	1.61565e+08	1.88162e+08	2.17375e+08	2.27565e+08	6.00558e+07	7.05395e+07	8.16476e+07	6.04464e+07	8.35295e+07	7.57043e+07	2.6574e+07	2.62349e+07	2.56236e+07	1.56759e+07	2.22174e+07	2.6713e+07	1.8743e+08	1.89301e+08	1.76075e+08	1.80365e+08	1.92385e+08	1.83889e+08	9.19632e+07	1.36133e+08	1.53815e+08
Com_11355_pos	3,4,5-Trimethoxyphenyl β-D-glucopyranoside	C15 H22 O9	346.123	6.7	Invalid mass	No results	No results	1.61478e+06	1.87984e+06	1.78101e+06	2.46502e+06	1.89065e+06	2.04534e+06	276863	345149	253672	305632	378343	264549	347247	324893	438872	426797	414378	435163	2.52298e+06	1.1909e+06	1.21282e+06	3.24037e+06	3.62557e+06	3.84664e+06	1.1646e+06	1.19999e+06	1.10225e+06
Com_2792_pos	(2S)-2-(2-hydroxypropan-2-yl)-2H,3H,7H-furo[3,2-g]chromen-7-one	C14 H14 O4	268.073	12.572	Invalid mass	No results	No match	7.43545e+07	7.26489e+07	7.01878e+07	6.45553e+07	6.54292e+07	6.85557e+07	5.51247e+07	4.94535e+07	5.52396e+07	4.95539e+07	4.99207e+07	4.67342e+07	3.74781e+06	3.12313e+06	2.094e+06	1.59001e+06	1.67571e+06	1.36095e+06	976128	562843	542402	501135	731574	309220	2.47597e+07	2.62088e+07	2.28831e+07
Com_1801_pos	Patchouli alcohol	C15 H26 O	222.198	14.289	No results	No results	Full match	9.95106e+07	1.03118e+08	9.69031e+07	1.1001e+08	1.03727e+08	1.07008e+08	8.04362e+07	7.10609e+07	7.01611e+07	7.03265e+07	6.99811e+07	6.59029e+07	1.64343e+08	1.83864e+08	1.75584e+08	1.73802e+08	1.68362e+08	1.65337e+08	5.55454e+07	5.1099e+07	4.91788e+07	4.44103e+07	4.09294e+07	4.23735e+07	3.89694e+07	5.99645e+07	5.44557e+07
Com_6502_pos	Nicotinate ribonucleoside	C11 H13 N O6	255.074	1.488	No results	No results	Full match	1.2611e+07	1.05076e+07	1.08044e+07	1.10152e+07	8.93302e+06	9.76102e+06	8.51191e+06	9.02502e+06	1.08064e+07	9.88997e+06	1.18476e+07	9.55375e+06	2.22659e+07	1.97438e+07	2.00063e+07	1.97274e+07	2.29677e+07	2.09821e+07	3.97995e+06	3.60068e+06	4.27738e+06	4.02317e+06	3.85373e+06	3.5932e+06	7.58941e+06	6.96922e+06	6.40101e+06
Com_999_pos	Tetrahydrocortisone	C21 H32 O5	346.213	11.184	Invalid mass	No match	No results	3.22804e+06	3.26486e+06	3.91833e+06	3.79139e+06	2.65993e+06	4.06591e+06	1.71548e+06	1.73121e+06	1.81451e+06	1.88624e+06	1.77601e+06	1.80273e+06	1.95997e+06	1.99236e+06	2.07737e+06	2.12226e+06	2.03302e+06	2.00468e+06	7.62976e+07	1.67495e+08	1.72305e+08	9.27161e+07	1.73482e+08	1.58986e+08	5.48058e+07	4.48155e+07	8.06544e+07
Com_14310_pos	Curcumol	C15 H24 O2	236.177	12.027	No results	No results	Full match	2.25674e+06	2.66281e+06	2.17732e+06	2.8275e+06	2.23849e+06	3.4156e+06	756889	746033	870830	896062	824333	956273	931543	1.13765e+06	1.16551e+06	1.14617e+06	1.04223e+06	848773	1.65238e+06	1.95705e+06	1.71967e+06	1.62134e+06	2.00747e+06	1.89393e+06	1.41936e+06	2.07187e+06	1.38059e+06
Com_13198_pos	2-{[(2-{[(2-hydroxyphenyl)methylene]amino}ethyl)imino]methyl}phenol	C16 H16 N2 O2	268.12	6.459	Full match	No results	No results	161689	149354	155572	228512	156059	158669	418847	414440	435381	422885	422647	412866	110477	93606.2	91141.1	89465.6	81500.1	93652.5	2.19376e+06	2.33649e+06	2.25236e+06	1.96383e+06	2.49065e+06	1.9058e+06	406709	559796	515069
Com_18553_pos	1_8-Dihydroxyanthraquinone	C14 H8 O4	240.042	5.743	No results	No results	Full match	573958	690493	526413	669135	808865	901070	125295	170738	185604	161916	363130	175894	479179	425792	499173	430871	475124	523993	455279	542977	615638	643764	599487	595968	337304	425015	481699
Com_2633_pos	2-(4-methoxyphenyl)-4H-chromen-4-one	C16 H12 O3	252.078	9.937	Full match	No results	No results	4.23029e+07	4.8922e+07	4.61409e+07	3.98962e+07	4.60208e+07	4.23905e+07	1.58763e+07	1.62502e+07	1.59385e+07	1.62213e+07	1.54028e+07	1.49364e+07	2.5437e+06	2.25234e+06	1.71376e+06	2.60413e+06	2.18577e+06	2.1686e+06	4.29736e+07	3.97665e+07	4.2491e+07	3.90482e+07	3.70909e+07	4.76948e+07	2.73606e+07	2.76453e+07	2.83059e+07
Com_10938_pos	Doxycycline	C22 H24 N2 O8	444.153	8.231	Full match	No results	No results	3.43335e+06	3.4679e+06	3.54291e+06	2.29756e+06	1.42091e+06	7.62119e+06	2.34576e+06	2.55597e+06	2.42113e+06	773274	1.01585e+06	1.18713e+06	291149	200632	954463	233150	221366	276831	739340	628893	226121	361076	634295	410619	821481	663972	862067
Com_9253_pos	O-7460	C25 H48 F O5 P	518.324	13.934	Invalid mass	No results	No match	2.0493e+06	1.74604e+06	1.84126e+06	1.52938e+06	1.54617e+06	1.9765e+06	670254	391075	709486	604390	593564	655809	394216	409317	414090	411088	381321	373735	5.47305e+06	5.82243e+06	3.87073e+06	3.66774e+06	3.34357e+06	3.589e+06	1.61946e+06	1.93471e+06	1.85447e+06
Com_4178_pos	5-[(E)-2-(3,5-dihydroxyphenyl)ethenyl]-2-methoxybenzene-1,3-diol	C15 H14 O5	274.083	16.933	Full match	No results	Full match	3.64265e+06	1.78541e+06	1.30016e+06	1.4537e+06	978996	966775	2.62046e+06	2.72712e+06	4.77395e+06	3.35907e+06	3.02018e+06	2.53509e+06	6.66549e+06	7.06357e+06	7.70806e+06	7.44018e+06	6.02271e+06	7.29833e+06	2.03965e+07	2.06423e+07	2.08268e+07	2.31481e+07	2.04135e+07	2.17753e+07	6.21109e+06	8.19081e+06	8.91457e+06
Com_4732_pos	Xanthurenic acid	C10 H7 N O4	205.038	1.252	No results	No results	Full match	3.37971e+07	3.16869e+07	3.15843e+07	2.71415e+07	2.61169e+07	2.62004e+07	1.63347e+06	1.69911e+06	2.06931e+06	2.26608e+06	1.67914e+06	963272	1.54706e+06	1.8447e+06	1.79348e+06	1.78359e+06	1.94498e+06	2.00881e+06	804898	866425	834665	622642	522994	886429	3.54074e+06	2.79385e+06	2.59398e+06
Com_9645_pos	1H-Indole-3-Acetic Acid	C10 H9 N O2	175.063	7.908	No results	No results	Full match	3.70442e+06	4.85236e+06	4.95979e+06	4.99004e+06	5.1286e+06	5.07065e+06	6.58697e+06	6.50411e+06	5.76967e+06	6.92971e+06	5.88791e+06	6.93355e+06	4.03018e+06	3.16455e+06	3.49197e+06	4.67525e+06	3.31433e+06	3.90897e+06	1.79111e+06	2.25314e+06	2.04772e+06	2.00874e+06	2.39145e+06	1.95325e+06	3.27809e+06	3.80578e+06	3.74736e+06
Com_10946_pos	8-Hydroxyguanosine	C10 H13 N5 O6	299.088	10.443	No results	No results	Full match	4.3024e+06	5.51178e+06	3.56077e+06	6.4095e+06	4.73169e+06	7.60672e+06	4.90495e+06	4.07608e+06	4.26354e+06	3.9721e+06	3.93185e+06	3.6926e+06	417257	437487	463407	416136	424697	390683	581398	615754	589692	570927	531356	597503	2.38899e+06	3.20286e+06	3.05144e+06
Com_2346_pos	gamma-Glutamylleucine	C11 H20 N2 O5	260.136	7.412	No results	Full match	Full match	7.96436e+07	8.19758e+07	7.82529e+07	9.25867e+07	9.75516e+07	9.77392e+07	4.6434e+07	4.12323e+07	4.55256e+07	4.27587e+07	4.45649e+07	4.53986e+07	693118	467364	371672	596397	420994	425728	1.06288e+06	1.3753e+06	1.03018e+06	1.43597e+06	1.28935e+06	1.12577e+06	2.25102e+07	2.44348e+07	2.53441e+07
Com_4389_pos	Riboflavin	C17 H20 N4 O6	376.137	8.035	Full match	Full match	Not the top hit	3.05503e+07	3.02131e+07	2.96118e+07	2.47585e+07	2.44054e+07	2.67435e+07	9.64314e+06	9.6829e+06	1.07905e+07	1.07651e+07	1.04334e+07	8.99157e+06	3.78965e+06	4.16781e+06	4.35778e+06	4.27091e+06	4.04597e+06	3.92827e+06	2.14259e+07	1.99284e+07	1.9071e+07	1.98609e+07	1.9352e+07	1.93448e+07	1.72483e+07	1.2701e+07	1.36733e+07
Com_7942_pos	methyl 2-[5-(4-methoxyphenyl)-3-oxo-2,3-dihydrofuran-2-yliden]acetate	C14 H12 O5	260.068	7.258	Full match	No results	No results	1.02794e+07	9.21208e+06	1.40941e+07	1.07654e+07	8.2771e+06	1.20636e+07	1.05932e+06	1.1654e+06	1.21675e+06	1.09054e+06	1.2441e+06	1.30595e+06	693137	695576	700685	732850	681834	696716	2.07421e+06	2.53262e+06	2.33562e+06	1.91619e+06	2.05039e+06	2.35885e+06	3.05367e+06	2.60558e+06	3.47459e+06
Com_10637_pos	Oleoyl ethanolamide	C20 H39 N O2	325.297	14.848	Full match	No results	No results	5.19219e+06	3.51739e+06	4.46157e+06	4.16154e+06	4.87819e+06	6.42546e+06	5.62405e+06	4.0067e+06	3.66304e+06	4.14823e+06	4.06189e+06	3.30081e+06	2.77586e+06	2.70453e+06	2.19204e+06	2.18533e+06	980543	1.30833e+06	4.18005e+06	2.95974e+06	2.32063e+06	1.60065e+06	2.1483e+06	1.38042e+06	2.39124e+06	2.14019e+06	2.20452e+06
Com_1626_pos	Homogentisic Acid	C8 H8 O4	168.042	7.121	No results	No results	Full match	1.1001e+08	1.38974e+08	1.36981e+08	1.17272e+08	1.19046e+08	1.27703e+08	1.0895e+08	1.15948e+08	1.19652e+08	1.1174e+08	1.12345e+08	1.19361e+08	3.92922e+07	4.5321e+07	4.78549e+07	4.79481e+07	4.16793e+07	3.88419e+07	8.71328e+07	9.63359e+07	8.82724e+07	8.63073e+07	7.91834e+07	9.03649e+07	7.09556e+07	8.89033e+07	7.22357e+07
Com_3649_pos	4-Ethylbenzaldehyde	C9 H10 O	134.073	10.357	Full match	No results	No results	1.46062e+07	1.29575e+07	1.39562e+07	1.36371e+07	1.48811e+07	1.55694e+07	3.11365e+07	3.12385e+07	2.89265e+07	3.74e+07	3.65945e+07	2.95572e+07	5.29582e+07	5.66289e+07	5.95957e+07	6.21041e+07	5.06709e+07	4.99993e+07	6.25715e+06	6.20758e+06	6.56414e+06	6.74087e+06	6.48493e+06	6.72025e+06	1.79897e+07	1.72493e+07	1.85898e+07
Com_15774_pos	Abrine	C12 H14 N2 O2	218.105	1.427	No results	No results	Full match	600709	599280	604828	627827	541751	551352	547025	572338	598283	611263	628860	590758	997756	761121	778859	870517	404594	713702	980041	1.5213e+06	672548	1.06794e+06	906510	845142	609028	668363	786593
Com_12328_pos	Ala-Ile	C9 H18 N2 O3	202.131	5.784	No results	Full match	No results	2.82918e+06	3.09013e+06	2.95125e+06	3.99995e+06	4.48818e+06	5.04498e+06	3.64364e+06	3.86621e+06	3.67059e+06	4.08675e+06	3.73026e+06	4.00642e+06	526961	610852	631644	703853	597142	778080	531634	465183	585957	370283	504344	474948	1.30886e+06	1.23471e+06	1.57224e+06
Com_777_pos	4-Guanidinobutyric acid	C5 H11 N3 O2	145.085	1.357	Full match	Full match	Full match	4.3572e+08	3.99622e+08	4.53769e+08	3.8052e+08	3.6662e+08	3.85629e+08	2.34717e+08	2.38133e+08	2.55339e+08	2.36578e+08	2.52257e+08	2.4221e+08	1.04236e+08	1.06981e+08	1.06282e+08	1.06281e+08	6.58433e+07	9.93593e+07	5.20481e+07	7.35845e+07	5.57799e+07	5.69047e+07	8.42684e+07	7.57011e+07	1.84689e+08	1.62772e+08	1.46749e+08
Com_8058_pos	Ethyl oleate	C20 H38 O2	310.286	14.753	Full match	No results	No results	1.20529e+07	1.29885e+07	1.14998e+07	1.32564e+07	1.13121e+07	1.23897e+07	3.56439e+06	4.41707e+06	4.28016e+06	3.21201e+06	4.006e+06	3.11203e+06	1.45007e+06	1.33269e+06	1.39962e+06	1.66261e+06	1.45236e+06	1.34445e+06	801316	843200	699388	653547	637045	592658	3.58988e+06	2.02973e+06	3.05696e+06
Com_8397_pos	Kaempferol	C15 H10 O6	286.047	9.56	Full match	No results	Full match	3.18578e+06	3.19987e+06	3.96359e+06	2.58851e+06	2.91977e+06	4.20626e+06	797455	596120	620805	670418	611294	861130	1.27042e+06	776306	1.12127e+06	901586	558619	813711	6.52448e+06	4.25323e+06	6.93959e+06	6.33117e+06	5.29414e+06	5.8692e+06	2.465e+06	2.16059e+06	1.78035e+06
Com_14885_pos	Isopimpinellin	C13 H10 O5	246.052	7.293	No results	No results	Full match	1.86044e+06	2.16262e+06	2.13307e+06	3.2665e+06	1.98931e+06	2.1011e+06	1.15754e+06	1.92136e+06	385941	394989	1.56531e+06	405926	466264	467905	470760	491052	458661	468672	630971	402246	635829	449720	563553	615041	738932	698548	821257
Com_8067_pos	(-)-3-(3,4-Dihydroxyphenyl)-2-methylalanine	C10 H13 N O4	211.084	1.326	No results	No results	Full match	1.22738e+07	1.09727e+07	1.36429e+07	1.17143e+07	1.13267e+07	1.30465e+07	1.34263e+06	1.09858e+06	1.0799e+06	932094	990985	1.32352e+06	925639	900984	926437	932514	873305	897537	732076	695450	685822	695084	672488	714840	2.67247e+06	2.38823e+06	2.09149e+06
Com_14702_pos	Diosgenin Glucoside	C33 H52 O8	576.365	14.323	No results	No results	Full match	234337	279391	418407	243163	398516	559522	165786	166954	213308	166401	153502	148017	223036	216077	229650	226401	363181	207337	1.22075e+06	1.93767e+06	1.82978e+06	1.39888e+06	1.35145e+06	1.17697e+06	489259	479279	438897
Com_3049_pos	2,4-dihydroxyheptadec-16-en-1-yl acetate	C19 H36 O4	328.26	14.524	Full match	No results	No results	6.87686e+07	6.15142e+07	6.70462e+07	6.27686e+07	5.86212e+07	6.24753e+07	2.32962e+07	2.01493e+07	2.09636e+07	1.99971e+07	2.03206e+07	2.09524e+07	1.49391e+07	1.64897e+07	1.42489e+07	1.35069e+07	1.69779e+07	1.6603e+07	1.18615e+07	1.0595e+07	1.1768e+07	1.09346e+07	9.11654e+06	1.12879e+07	1.71935e+07	1.81748e+07	1.80144e+07
Com_2687_pos	N-Butylbenzenesulfonamide	C10 H15 N O2 S	213.086	5.506	Invalid mass	No results	No results	624938	446747	578846	288923	275749	295898	1.36527e+07	1.42845e+07	1.50866e+07	1.66958e+07	1.60527e+07	1.51319e+07	1.23035e+06	1.3768e+06	1.30581e+06	975822	1.06165e+06	1.32369e+06	4.61428e+07	3.82632e+07	3.80809e+07	3.77232e+07	3.61198e+07	4.05874e+07	1.08517e+07	1.52739e+07	1.46817e+07
Com_4564_pos	Gallic acid trimethyl ether	C10 H12 O5	212.068	8.122	No results	Full match	Full match	2.94987e+06	2.72933e+06	2.86925e+06	2.6714e+06	2.66037e+06	3.01471e+06	1.55292e+06	1.21437e+06	1.37287e+06	1.33159e+06	1.21971e+06	1.51783e+06	915755	815263	749295	845100	744364	615289	1.99717e+07	1.80766e+07	1.64498e+07	1.86801e+07	1.52327e+07	1.5e+07	1.69264e+06	1.33203e+06	1.36903e+06
Com_2652_pos	α-Lactose	C12 H22 O11	359.142	1.452	Invalid mass	Invalid mass	No results	6.04396e+07	3.23061e+07	5.60534e+07	7.78949e+07	7.25049e+07	7.12024e+07	4.07263e+07	4.20227e+07	3.93543e+07	3.81878e+07	2.82012e+07	3.63149e+07	6.411e+07	6.27331e+07	6.76509e+07	6.80812e+07	6.3268e+07	8.46864e+06	3.92354e+07	4.67323e+07	3.87098e+07	4.00155e+07	3.92128e+07	3.96911e+07	5.21243e+07	4.387e+07	4.50541e+07
Com_3724_pos	Adenylocuccinic Acid	C14 H18 N5 O11 P	463.073	7.094	No results	No results	Full match	2.72505e+07	2.78601e+07	3.07495e+07	1.96356e+07	1.78575e+07	2.0811e+07	1.80133e+07	1.74881e+07	1.77318e+07	1.92504e+07	2.08409e+07	1.80787e+07	5.48161e+07	4.67071e+07	5.53383e+07	5.40644e+07	5.17802e+07	5.68762e+07	6.91694e+06	7.00407e+06	7.80188e+06	6.91612e+06	6.85492e+06	7.39015e+06	2.69747e+07	1.59073e+07	1.69365e+07
Com_13559_pos	gamma-Dodecalactone	C12 H22 O2	198.162	11.369	No results	No results	Full match	3.74054e+06	3.09445e+06	3.44732e+06	3.727e+06	4.23441e+06	3.86636e+06	1.41132e+06	1.24965e+06	1.26787e+06	1.13857e+06	1.2916e+06	1.19301e+06	2.83155e+06	3.45418e+06	2.81123e+06	2.99231e+06	2.10392e+06	2.13643e+06	1.69279e+06	1.26876e+06	1.23924e+06	1.24282e+06	1.17995e+06	1.30874e+06	1.09479e+06	1.29111e+06	1.67239e+06
Com_12311_pos	Phe-Phe	C18 H20 N2 O3	312.147	8.831	No results	No results	Full match	2.06134e+06	2.15182e+06	2.13789e+06	2.42213e+06	2.44689e+06	2.25688e+06	3.9882e+06	3.78486e+06	3.95169e+06	3.18638e+06	3.843e+06	3.62716e+06	748827	831630	1.419e+06	886976	1.38822e+06	821116	1.82793e+06	1.7361e+06	1.74804e+06	1.74735e+06	1.64282e+06	1.76678e+06	1.76683e+06	1.72529e+06	2.04979e+06
Com_12444_pos	Phillygenin	C21 H24 O6	372.156	9.837	No results	Full match	Full match	839870	1.05715e+06	1.32208e+06	1.08007e+06	1.10374e+06	959588	2.95338e+06	2.79081e+06	3.05021e+06	3.99115e+06	3.52689e+06	3.5834e+06	762954	478895	427830	420946	327577	321521	677935	881924	764027	743263	963737	831513	1.16705e+06	1.20522e+06	1.04006e+06
Com_3366_pos	Pyrrole-2-Carboxylic Acid	C5 H5 N O2	111.032	1.271	No results	No results	Full match	2.67787e+07	2.80694e+07	2.79152e+07	2.40261e+07	3.52914e+07	3.73619e+07	3.84202e+07	4.16458e+07	4.15645e+07	4.29637e+07	3.8699e+07	4.27365e+07	4.21076e+07	3.85358e+07	3.93556e+07	3.77987e+07	1.30221e+07	3.88052e+07	7.696e+06	4.56828e+06	8.3348e+06	1.0571e+07	9.61238e+06	5.97927e+06	1.7045e+07	1.05976e+07	1.64231e+07
Com_5772_pos	N-[2-chloro-6-(trifluoromethoxy)phenyl]-2,2-dimethylpropanamide	C12 H13 Cl F3 N O2	295.058	1.23	Full match	No results	No results	2.25446e+07	2.47579e+07	2.28296e+07	2.32957e+07	2.00418e+07	2.07693e+07	508635	1.32533e+06	1.7336e+06	855523	1.42653e+06	1.19627e+06	1.47555e+06	982173	1.66879e+07	1.46872e+07	1.53376e+07	1.69286e+07	4.89876e+06	5.50341e+06	7.49082e+06	5.12716e+06	4.65476e+06	6.41254e+06	1.34204e+07	1.05193e+07	8.52378e+06
Com_13612_pos	3-Indolepropionic Acid	C11 H11 N O2	189.079	7.514	No results	No results	Full match	1.10283e+06	1.00604e+06	960653	1.03889e+06	1.30978e+06	1.84945e+06	977620	601281	987173	946174	922165	949894	1.47302e+06	1.24151e+06	1.55141e+06	1.23442e+06	1.29893e+06	1.189e+06	2.41027e+06	1.82623e+06	1.38081e+06	2.10141e+06	2.00922e+06	1.95065e+06	1.10939e+06	1.59223e+06	1.69384e+06
Com_13648_pos	Trigonelline HCl	C7 H7 N O2	137.048	10.717	No results	Full match	Full match	1.83846e+06	2.58378e+06	1.68783e+06	2.15962e+06	2.17941e+06	1.91016e+06	1.86042e+06	1.49876e+06	2.23872e+06	2.15038e+06	2.0716e+06	1.79845e+06	1.82261e+06	1.94591e+06	2.36431e+06	2.12273e+06	1.81184e+06	1.91292e+06	2.15151e+06	2.38334e+06	1.3978e+06	1.49022e+06	1.75115e+06	1.84044e+06	1.45139e+06	1.71819e+06	1.16748e+06
Com_13642_pos	5_7_3'-Trihydroxy-6_4'_5'-Trimethoxyflavone	C18 H16 O8	360.083	7.475	No results	No results	Full match	1.23504e+06	913744	1.0433e+06	1.10131e+06	1.09954e+06	1.09975e+06	660002	831116	1.06003e+06	759300	627176	643145	1.96255e+06	1.56561e+06	1.88038e+06	2.03431e+06	1.92545e+06	2.40585e+06	2.1897e+06	2.38634e+06	2.12893e+06	2.04709e+06	1.94375e+06	2.13593e+06	1.39203e+06	1.63899e+06	1.47725e+06
Com_17728_pos	5,6-Dihydro-5-Methyluracil	C5 H8 N2 O2	128.058	12.69	No results	No results	Full match	358699	386226	346845	1.55205e+06	434362	398714	337572	358400	370531	465296	474255	415002	504757	419052	447575	602106	389058	454589	226720	214469	207975	215982	200243	206618	197201	241248	185308
Com_15467_pos	α-Zearalanol	C18 H26 O5	322.177	10.75	No results	No results	Full match	2.43377e+06	2.45195e+06	2.13793e+06	2.42647e+06	2.8525e+06	2.35041e+06	1.3418e+06	1.03451e+06	1.15798e+06	1.13715e+06	1.09778e+06	1.12524e+06	806854	786456	852320	804243	811593	746699	1.2963e+06	1.2852e+06	1.24373e+06	1.25261e+06	1.23774e+06	1.26975e+06	945581	966447	894436
Com_10974_pos	N1-(2,3-dihydro-1,4-benzodioxin-2-ylmethyl)-2,2-dimethylpropanamide	C14 H19 N O3	249.136	6.584	Full match	No results	No results	566335	891559	784353	827372	624319	613620	3.30274e+06	3.04537e+06	3.47138e+06	3.56368e+06	3.45716e+06	3.56051e+06	435097	482902	442536	525660	413501	456619	3.8994e+06	4.12249e+06	3.96584e+06	3.48339e+06	3.76505e+06	3.77339e+06	1.46449e+06	2.0196e+06	2.0822e+06
Com_2812_pos	Spermidine	C7 H19 N3	145.158	0.979	Full match	No results	Full match	4.05773e+06	4.24927e+06	4.29847e+06	5.1612e+06	3.37669e+06	5.08171e+06	1.49817e+07	1.59629e+07	2.44501e+07	2.15274e+07	2.13224e+07	2.1661e+07	3.69849e+07	4.35365e+07	7.86822e+07	7.56937e+07	8.83266e+07	7.16401e+07	1.26973e+07	1.48562e+07	1.17072e+07	1.23407e+07	9.95122e+06	1.56543e+07	1.77554e+07	1.90076e+07	1.89806e+07
Com_9796_pos	Panaxatriol	C30 H52 O4	476.385	15.339	No results	No results	Full match	4.76009e+06	5.6301e+06	5.26442e+06	9.12796e+06	4.08056e+06	7.29431e+06	1.04271e+06	1.14295e+06	896183	1.22591e+06	1.02395e+06	1.30676e+06	1.71501e+06	1.60881e+06	1.28262e+06	1.45003e+06	1.17366e+06	1.41387e+06	738278	815580	566309	868367	585451	602364	1.55155e+06	1.74349e+06	1.62329e+06
Com_9115_pos	Gallic acid	C7 H6 O5	170.021	13.818	No results	No results	Full match	6.88562e+06	6.80631e+06	7.10077e+06	9.57914e+06	1.04576e+07	1.01691e+07	804514	873412	554209	572434	566534	958975	1.0027e+06	657392	561166	895507	781074	920628	626704	642662	592952	587522	586020	558975	1.28137e+06	1.79676e+06	1.43597e+06
Com_5619_pos	(-)-Hyoscyanine	C17 H23 N O3	289.167	8.346	No results	No results	Full match	3.77338e+06	3.59883e+06	3.74428e+06	5.03823e+06	5.18117e+06	5.71053e+06	6.73304e+06	6.12222e+06	6.96572e+06	6.08641e+06	7.91689e+06	7.29963e+06	4.97972e+06	5.13016e+06	5.0373e+06	5.37414e+06	4.71776e+06	4.78766e+06	4.28305e+06	4.9875e+06	1.32943e+07	4.14291e+06	1.33268e+07	1.43834e+07	5.95265e+06	7.28076e+06	7.98034e+06
Com_129_pos	(2R,3S,4S,5R,6R)-2-(hydroxymethyl)-6-(2-phenylethoxy)oxane-3,4,5-triol	C14 H20 O6	266.115	8.761	Invalid mass	No results	No results	4.00756e+07	5.03112e+07	4.77805e+07	5.31314e+07	4.96884e+07	5.7446e+07	2.60181e+09	2.55368e+09	2.62199e+09	2.5237e+09	2.62212e+09	2.51112e+09	1.18017e+08	1.20217e+08	1.17207e+08	1.20057e+08	9.17351e+07	1.13891e+08	4.4374e+07	3.95496e+07	4.37365e+07	4.27319e+07	3.76497e+07	3.91023e+07	6.87817e+08	7.12886e+08	8.90482e+08
Com_2535_pos	Pachymic acid	C33 H52 O5	528.38	14.802	No results	Full match	No results	1.28665e+06	2.26173e+06	2.52231e+06	2.73023e+06	1.98818e+06	3.47558e+06	1.06886e+06	877000	1.03168e+06	985505	933252	865979	2.14149e+06	2.2687e+06	2.09621e+06	1.91715e+06	2.62387e+06	2.53295e+06	5.03208e+07	3.41103e+07	3.32283e+07	3.21439e+07	2.8561e+07	2.60533e+07	6.19464e+06	7.04155e+06	7.37145e+06
Com_306_pos	Stearamide	C18 H37 N O	283.286	15.269	Full match	No results	No results	6.31434e+08	6.2351e+08	562631402	6.57633e+08	6.41198e+08	5.6698e+08	2.04079e+08	2.18004e+08	2.26442e+08	2.17145e+08	1.98241e+08	1.69524e+08	1.55423e+09	1.55741e+09	1.6419e+09	1.6485e+09	1.4312e+09	1.60639e+09	1.45939e+08	1.58035e+08	1.58503e+08	1.61724e+08	1.53677e+08	1.567e+08	3.61758e+08	4.55456e+08	4.46336e+08
Com_9220_pos	Clofencet-potassium	C13 H11 Cl N2 O3	278.041	7.1	Invalid mass	No results	No results	9.03795e+06	1.0578e+07	1.06061e+07	9.35674e+06	6.7099e+06	1.0305e+07	1.68692e+06	1.30689e+06	1.73127e+06	1.34795e+06	1.83619e+06	1.71437e+06	605277	220046	271280	535905	201277	209394	356523	326904	932398	409027	406075	367584	1.00821e+06	1.11715e+06	1.21315e+06
Com_4872_pos	Muramic acid	C9 H17 N O7	251.1	1.35	No results	No results	Full match	2.35661e+07	2.40317e+07	3.2704e+07	2.94852e+07	2.3828e+07	2.67946e+07	4.65106e+06	5.1512e+06	6.84016e+06	5.90196e+06	6.93089e+06	7.65175e+06	7.19148e+06	6.29407e+06	6.6789e+06	6.58034e+06	6.185e+06	5.80559e+06	1.84738e+06	1.6836e+06	1.65398e+06	2.29593e+06	1.85512e+06	2.08429e+06	3.81255e+06	3.99588e+06	4.00503e+06
Com_5750_pos	6-Pentyl-2H-pyran-2-one	C10 H14 O2	166.099	13.92	Full match	No results	No results	2.28782e+07	1.99787e+07	1.9178e+07	2.30378e+07	2.38719e+07	2.341e+07	2.69221e+06	2.58808e+06	2.6499e+06	2.25422e+06	2.34814e+06	2.46755e+06	1.1773e+06	1.24471e+06	1.1591e+06	971503	992326	1.15771e+06	1.09735e+06	976223	1.06644e+06	1.14563e+06	915527	999848	4.28473e+06	2.9576e+06	4.61252e+06
Com_9474_pos	N6-Methyladenine	C6 H7 N5	149.07	1.312	Full match	No results	Full match	5.75334e+06	6.14904e+06	4.85033e+06	5.71545e+06	4.26382e+06	5.14334e+06	1.73217e+06	1.60538e+06	1.67174e+06	1.66725e+06	1.58704e+06	1.59436e+06	1.00076e+07	1.15546e+07	1.12733e+07	8.70158e+06	1.14103e+07	1.13e+07	1.41228e+06	1.55435e+06	1.62721e+06	1.52649e+06	1.34761e+06	1.65083e+06	3.0787e+06	3.30385e+06	2.30782e+06
Com_806_pos	DL-Lysine	C6 H14 N2 O2	146.105	1.105	Full match	Full match	No results	2.06923e+07	2.11018e+07	2.27507e+07	1.74001e+07	1.6849e+07	1.80754e+07	2.82903e+08	2.79684e+08	3.09107e+08	3.17271e+08	2.87568e+08	3.13921e+08	2.14784e+07	2.21883e+07	2.42282e+07	2.18939e+07	2.26752e+07	2.35659e+07	7.5808e+06	8.12955e+06	7.18245e+06	8.87622e+06	6.74334e+06	8.47705e+06	7.51076e+07	5.44377e+07	4.95063e+07
Com_11198_pos	Phytocassane E	C20 H28 O3	316.203	10.679	No results	No results	Full match	5.32758e+06	5.69226e+06	4.13205e+06	4.45415e+06	5.02811e+06	4.68107e+06	2.10568e+06	1.90217e+06	2.47668e+06	1.90038e+06	1.97897e+06	2.2621e+06	1.46061e+06	1.47914e+06	1.58755e+06	1.46746e+06	1.36518e+06	1.42711e+06	3.78411e+06	3.79604e+06	3.26866e+06	3.36305e+06	2.85572e+06	3.9678e+06	2.52334e+06	2.54021e+06	2.8654e+06
Com_2080_pos	N-(6-methoxypyridin-3-yl)thiophene-2-carboxamide	C11 H10 N2 O2 S	234.049	1.173	Invalid mass	No results	No results	6.7742e+06	7.31591e+06	7.33218e+06	6.37319e+06	5.81272e+06	6.70801e+06	8.57066e+07	8.36214e+07	8.59834e+07	8.70513e+07	8.17642e+07	8.31003e+07	1.61594e+06	1.77182e+06	1.72402e+06	2.33532e+06	1.7931e+06	1.62408e+06	353924	182668	210208	169080	229972	247399	1.95011e+07	1.56436e+07	1.53652e+07
Com_1066_pos	(4E)-1,7-bis(3,4-dihydroxyphenyl)hept-4-en-3-one	C19 H20 O5	328.13	8.27	Full match	No results	Full match	5.08224e+07	5.14445e+07	6.61632e+07	5.89125e+07	6.21429e+07	6.44966e+07	1.70151e+08	2.16545e+08	1.7813e+08	1.64748e+08	1.80001e+08	1.76514e+08	1.33888e+07	1.22339e+07	1.00944e+07	1.30461e+07	1.11605e+07	1.26284e+07	1.20113e+08	1.19729e+08	1.32224e+08	1.11057e+08	1.19624e+08	1.20571e+08	1.50791e+08	8.43277e+07	1.27251e+08
Com_10908_pos	3-(5-phenyl-1,3-oxazol-2-yl)-4-(trifluoromethyl)pyridine	C15 H9 F3 N2 O	580.14	1.471	Invalid mass	No results	No match	570900	547389	530318	522587	522357	498361	491708	531383	571922	572408	518016	499359	6.78759e+06	6.83718e+06	7.23551e+06	9.31182e+06	5.7112e+06	6.76007e+06	372666	371516	395782	384035	338145	383299	320728	352630	345897
Com_2320_pos	Apocynin	C9 H10 O3	166.063	12.536	Full match	Full match	Full match	1.01665e+08	8.41085e+07	7.206e+07	7.6459e+07	7.29563e+07	7.03092e+07	3.24437e+07	3.09476e+07	3.43216e+07	3.41955e+07	3.43212e+07	3.2363e+07	3.37329e+07	3.14889e+07	3.84183e+07	4.52196e+07	4.45545e+07	3.10338e+07	1.60119e+07	1.57553e+07	1.75178e+07	2.91351e+07	1.61569e+07	2.46388e+07	3.08169e+07	3.1943e+07	3.01279e+07
Com_8963_pos	Linoleic acid	C18 H32 O2	280.24	11.348	No results	No results	Full match	1.56339e+06	1.64599e+06	1.53493e+06	2.35247e+06	1.73793e+06	1.68955e+06	1.97407e+06	1.95882e+06	2.01531e+06	2.04882e+06	1.89793e+06	1.90256e+06	3.4224e+06	3.54271e+06	3.65696e+06	3.64216e+06	3.47657e+06	3.56949e+06	4.45499e+06	6.13563e+06	5.34049e+06	5.75612e+06	5.92094e+06	5.67158e+06	3.31375e+06	3.36209e+06	3.55287e+06
Com_2401_pos	Methionine sulfoxide	C5 H11 N O3 S	165.046	1.265	Full match	Full match	No results	1.01596e+07	1.068e+07	1.11163e+07	1.02045e+07	8.61116e+06	1.08021e+07	6.27749e+07	6.77504e+07	6.72544e+07	6.88222e+07	7.09698e+07	6.7635e+07	2.8742e+06	2.95189e+06	2.90867e+06	2.9459e+06	2.32411e+06	2.68711e+06	3.38614e+06	4.0459e+06	4.36141e+06	4.72865e+06	4.56096e+06	4.47632e+06	2.0752e+07	1.72149e+07	1.25404e+07
Com_13209_pos	Sebacic acid	C10 H18 O4	202.12	9.162	No results	No results	Full match	3.26873e+06	3.30815e+06	2.95282e+06	2.79526e+06	2.40424e+06	3.64613e+06	1.61718e+06	1.625e+06	1.71004e+06	1.66425e+06	1.7197e+06	1.67381e+06	2.85454e+06	3.22126e+06	2.83794e+06	3.472e+06	2.76525e+06	2.48501e+06	1.93959e+06	1.54349e+06	2.58732e+06	2.28797e+06	1.44435e+06	2.10712e+06	1.40208e+06	2.27904e+06	1.74756e+06
Com_5953_pos	N'-Formylkynurenine	C11 H12 N2 O4	236.079	5.567	No results	No results	Full match	3.71242e+06	3.69142e+06	3.70046e+06	4.55601e+06	4.13588e+06	5.07806e+06	2.83636e+06	3.70703e+06	2.42863e+06	2.21153e+06	2.84817e+06	2.68912e+06	973760	847574	1.035e+06	803651	833140	759133	5.34911e+06	1.1581e+07	9.52244e+06	1.29969e+07	1.06934e+07	1.20594e+07	2.10049e+06	4.49153e+06	3.84601e+06
Com_989_pos	3-hydroxy-4-methoxy-9H-xanthen-9-one	C14 H10 O4	242.057	9.616	Full match	No results	No results	1.5169e+08	1.31379e+08	1.54897e+08	1.52169e+08	1.50234e+08	1.72383e+08	3.97912e+07	4.3383e+07	4.04578e+07	3.83732e+07	4.43973e+07	3.80845e+07	1.72375e+07	1.70362e+07	1.77552e+07	1.69403e+07	1.55338e+07	1.78651e+07	1.56299e+08	1.46269e+08	1.50208e+08	1.52185e+08	1.62172e+08	1.85741e+08	7.82711e+07	6.77358e+07	7.25854e+07
Com_6940_pos	Ethyl sorbate	C8 H12 O2	140.083	13.984	Full match	No results	No results	1.674e+07	1.79142e+07	1.54722e+07	1.29817e+07	1.73153e+07	1.47727e+07	2.43959e+06	2.42779e+06	2.53374e+06	2.7724e+06	2.58499e+06	3.05823e+06	2.4349e+06	2.3368e+06	2.55699e+06	2.22595e+06	2.75812e+06	2.30413e+06	1.3843e+06	1.24512e+06	1.11395e+06	1.54578e+06	1.19998e+06	1.02452e+06	4.49448e+06	4.49248e+06	3.92544e+06
Com_15723_pos	Trifolin	C21 H20 O11	448.099	7.762	Full match	Full match	Full match	2.76639e+06	2.58611e+06	2.56241e+06	2.47277e+06	2.18906e+06	1.97785e+06	437959	271320	261409	454440	424565	264246	283487	263674	242785	338011	365493	230593	1.12678e+06	924529	929515	1.23088e+06	1.21284e+06	839672	783439	1.0818e+06	786785
Com_11111_pos	Kaurenoic acid	C20 H30 O2	302.224	11.064	No results	No results	Full match	2.3936e+06	1.98944e+06	2.27436e+06	2.4178e+06	2.41188e+06	2.50106e+06	1.35036e+06	1.58759e+06	1.37861e+06	1.26351e+06	1.8859e+06	1.57552e+06	863224	704984	676618	670798	1.28572e+06	828237	3.38015e+06	3.35327e+06	3.1484e+06	3.84881e+06	3.82546e+06	3.56827e+06	2.5594e+06	2.14989e+06	2.31556e+06
Com_12133_pos	IBA	C12 H13 N O2	203.094	5.92	No results	No results	Full match	4.61842e+06	4.56645e+06	4.356e+06	5.58033e+06	5.65671e+06	5.96615e+06	711484	728199	1.04326e+06	862655	844508	736660	285336	252142	235474	306763	299696	263553	233480	292188	237863	245220	251516	246674	787769	1.32834e+06	1.3286e+06
Com_16597_pos	Methylophiopogonone A	C19 H16 O6	340.094	11.391	No results	No results	Full match	2.06681e+06	2.28223e+06	1.20247e+06	1.75963e+06	2.04021e+06	1.679e+06	809375	788129	966403	803232	805045	864110	1.53235e+06	1.61007e+06	1.68768e+06	1.6203e+06	1.58781e+06	1.48117e+06	972838	1.01395e+06	986751	995061	937781	1.0364e+06	813484	923193	772318
Com_16657_pos	Aripiprazole	C23 H27 Cl2 N3 O2	447.151	8.214	Invalid mass	No results	No results	201710	274408	372181	227625	323389	294462	129735	109221	166902	143928	81898	90137	43550.6	44128.2	42837.3	44942	40954.1	39890.2	262157	1.23298e+06	371216	422399	352156	315030	219932	175369	266359
Com_12076_pos	cis-Resveratrol	C14 H12 O3	228.078	5.394	Full match	Full match	Full match	1.26092e+06	976190	1.08411e+06	863615	1.05687e+06	1.02678e+06	824123	845576	850484	1.06147e+06	844717	755454	1.1977e+06	1.17563e+06	1.14032e+06	1.01991e+06	911209	974167	2.02388e+06	3.02867e+06	2.86155e+06	3.12976e+06	3.15438e+06	2.81953e+06	910632	1.56556e+06	1.58132e+06
Com_1231_pos	2,6-Dimethyl-γ-pyrone	C7 H8 O2	124.052	8.437	Full match	No results	Full match	1.79806e+07	1.75352e+07	1.99538e+07	1.48221e+07	1.81325e+07	1.90947e+07	7.57769e+07	8.15554e+07	8.42301e+07	7.57342e+07	8.66647e+07	7.95641e+07	1.9178e+08	1.86327e+08	1.91755e+08	1.92817e+08	1.88805e+08	1.87986e+08	1.11245e+08	1.40629e+08	1.29079e+08	1.29016e+08	1.01049e+08	1.21388e+08	9.03608e+07	9.29404e+07	8.85228e+07
Com_9036_pos	2-[(carboxymethyl)(methyl)amino]-5-methoxybenzoic acid	C11 H13 N O5	239.079	6.774	Full match	No results	No results	1.74886e+06	1.80099e+06	1.60449e+06	2.44516e+06	2.10111e+06	2.88865e+06	1.07541e+06	1.02158e+06	1.29361e+06	1.04778e+06	1.26502e+06	1.11683e+06	441900	371607	383769	363374	441994	309078	4.29541e+06	4.67471e+06	4.21789e+06	4.41499e+06	5.10953e+06	6.15885e+06	1.31968e+06	1.60068e+06	2.41317e+06
Com_1999_pos	5-fluoro AB-PINACA N-(4-hydroxypentyl) metabolite	C18 H25 F N4 O3	386.178	1.189	Invalid mass	No results	No results	871627	972244	898376	887700	791102	859453	6.28194e+07	9.04912e+07	8.98918e+07	9.2744e+07	9.32493e+07	8.49181e+07	705056	736008	774832	847068	849828	666830	500559	439596	435767	460186	448633	493076	4.43567e+06	3.59455e+06	3.46719e+06
Com_8307_pos	3-benzyl-1-butyl-4-hydroxy-1,2-dihydroquinolin-2-one	C20 H21 N O2	329.141	12.495	Invalid mass	No results	No results	1.77923e+06	1.62511e+06	1.42701e+06	1.14482e+06	1.43653e+06	1.63297e+06	492388	601080	851197	529239	546133	568015	412543	376194	407442	408995	361386	344642	6.68709e+06	7.14482e+06	4.90093e+06	4.89546e+06	4.07533e+06	4.14336e+06	1.44633e+06	1.70161e+06	1.99804e+06
Com_18012_pos	Aromadedrin (Dihydrokaempferol)	C15 H12 O6	288.063	12.089	No results	No results	Full match	799338	601894	1.15063e+06	993605	909435	1.16013e+06	412061	394097	584855	570710	673652	433426	571391	590880	562321	600953	513409	578920	807812	507703	480069	473955	431273	523136	450132	530170	360361
Com_3047_pos	N-Acetylsphingosine	C20 H39 N O3	363.274	14.012	Invalid mass	No results	No results	4.14364e+07	4.36147e+07	4.07584e+07	5.30887e+07	6.0264e+07	5.95476e+07	3.20406e+07	3.17969e+07	3.28114e+07	2.97928e+07	2.73359e+07	3.13411e+07	7.69687e+07	8.41367e+07	7.66313e+07	7.81007e+07	7.91964e+07	7.37563e+07	1.42231e+07	1.22236e+07	1.03588e+07	1.28294e+07	1.00817e+07	1.26025e+07	1.09156e+07	2.29418e+07	1.74995e+07
Com_10934_pos	Ritalinic acid	C13 H17 N O2	219.123	13.583	Invalid mass	No results	No results	3.79765e+06	4.06566e+06	3.31637e+06	5.48976e+06	4.4785e+06	6.8289e+06	3.08218e+06	3.35554e+06	2.91039e+06	2.83455e+06	2.5174e+06	2.69804e+06	7.67002e+06	8.92642e+06	9.08021e+06	8.35998e+06	6.99344e+06	8.40618e+06	2.75307e+06	2.14273e+06	3.14771e+06	2.17313e+06	2.28642e+06	2.13632e+06	1.77886e+06	3.18653e+06	3.10669e+06
Com_11012_pos	2-benzylideneindan-1-one	C16 H12 O	220.088	10.714	Full match	No results	No results	992414	954815	988494	990222	961518	950572	2.80737e+06	2.95007e+06	3.56175e+06	3.0228e+06	3.969e+06	2.24198e+06	6.89174e+06	8.61753e+06	7.5435e+06	9.09747e+06	8.38272e+06	7.17311e+06	3.03617e+06	2.32506e+06	2.15583e+06	2.47633e+06	3.20438e+06	2.93554e+06	3.26138e+06	2.28045e+06	2.47326e+06
Com_850_pos	Chalcone	C15 H12 O	208.088	11.58	Full match	No results	Full match	1.91154e+07	1.88415e+07	2.0015e+07	1.81633e+07	1.82006e+07	2.06842e+07	5.83918e+07	6.20641e+07	8.2275e+07	5.93644e+07	7.21899e+07	9.15529e+07	3.53894e+08	3.41458e+08	3.38088e+08	4.54114e+08	4.59891e+08	3.13694e+08	5.71449e+07	5.41052e+07	5.46152e+07	6.22747e+07	5.97504e+07	5.70469e+07	8.87131e+07	8.51395e+07	8.77211e+07
Com_4578_pos	2-(1H-benzimidazol-2-yl)-N-[4-(benzyloxy)phenyl]benzamide	C27 H22 N4 O2	434.172	12.266	Full match	No results	No results	7.47953e+06	8.58652e+06	7.89802e+06	7.00668e+06	5.88985e+06	7.18883e+06	2.16067e+07	2.33136e+07	1.91884e+07	2.41581e+07	2.57941e+07	2.11032e+07	686464	728130	730310	795634	677800	709206	2.30153e+06	3.66349e+06	2.60186e+06	2.03637e+06	1.50219e+06	1.13687e+06	5.16926e+06	5.63958e+06	5.65885e+06
Com_19076_pos	Dihydroartemisinic acid	C15 H24 O2	254.188	14.696	No results	Invalid mass	No results	298616	297015	300111	313963	363260	318509	234022	360230	322854	223938	626292	301818	339669	333164	329781	355410	327253	307897	211480	244720	243846	183880	186889	223588	221194	182848	207507
Com_11147_pos	Apigenin C-pentoside	C20 H18 O9	402.093	9.896	No results	No results	Full match	4.81972e+06	2.01908e+06	7.1953e+06	2.51208e+06	2.84897e+06	3.14125e+06	261550	256049	248177	262129	259728	244185	146973	146512	146659	147349	147975	139608	336034	345304	344202	344009	323556	373904	786357	634139	708213
Com_8152_pos	(5S)-5-hydroxy-1,7-diphenylheptan-3-one	C19 H22 O2	287.115	6.652	Invalid mass	No results	No match	1.04556e+06	1.08523e+06	1.32865e+06	1.20941e+06	1.40515e+06	1.75137e+06	799448	954769	766627	1.13644e+06	868728	900855	582774	647540	560935	632496	434211	691742	3.85581e+06	3.66298e+06	3.91427e+06	3.96913e+06	7.07336e+06	3.84426e+06	1.42104e+06	1.98922e+06	1.76452e+06
Com_1074_pos	3-benzyl-4-hydroxy-5-(4-hydroxyphenyl)-2,5-dihydrofuran-2-one	C17 H14 O4	282.088	10.521	Full match	No results	No results	2.75725e+08	3.02125e+08	2.87139e+08	2.8992e+08	2.87517e+08	3.11042e+08	7.23695e+07	6.862e+07	6.8074e+07	7.19983e+07	6.50643e+07	6.85095e+07	3.12199e+06	3.07089e+06	2.96259e+06	3.19587e+06	3.22074e+06	2.69579e+06	1.78148e+07	1.85274e+07	1.67582e+07	1.51724e+07	1.42325e+07	1.70848e+07	7.94915e+07	8.73676e+07	8.58544e+07
Com_3398_pos	Dihydrothymine	C5 H8 N2 O2	128.058	1.299	Full match	No results	Full match	2.58811e+07	2.8984e+07	2.67255e+07	2.30167e+07	3.43358e+07	3.65058e+07	3.78547e+07	4.01576e+07	4.08948e+07	4.24028e+07	3.78031e+07	4.20878e+07	4.16265e+07	3.82643e+07	3.87545e+07	3.73736e+07	1.21904e+07	3.84675e+07	7.50136e+06	4.39324e+06	8.15785e+06	1.03944e+07	9.42471e+06	5.69576e+06	1.64469e+07	1.01947e+07	1.62496e+07
Com_1909_pos	3,5-di(2-furylmethylidene)tetrahydro-2H-pyran-4-one	C15 H12 O4	256.073	9.908	Full match	No results	Full match	1.33246e+08	1.28512e+08	1.39074e+08	1.13022e+08	1.22163e+08	1.26226e+08	5.96942e+07	5.06283e+07	5.28993e+07	5.58176e+07	5.41804e+07	5.305e+07	1.63877e+06	1.65581e+06	933703	1.97346e+06	1.54806e+06	1.3086e+06	1.46269e+07	1.38749e+07	1.39552e+07	1.40303e+07	1.17994e+07	1.38349e+07	4.54237e+07	4.12774e+07	3.53577e+07
Com_19049_pos	2-(acetyloxy)-3-amino-1-[1,2-di(acetyloxy)ethyl]-3-oxopropyl acetate	C13 H19 N O9	315.095	1.578	Invalid mass	No results	No results	191106	270382	254388	226196	147801	202249	82158.1	54538	125899	82527.5	58939.7	57823.9	163650	197709	162275	130522	108737	171882	248049	487199	244493	252430	268774	309222	132876	195503	170557
Com_6273_pos	3-hydroxy-2-octylpentanedioic acid	C13 H24 O5	242.151	14.052	Invalid mass	No results	No results	1.40924e+06	1.4051e+06	1.34941e+06	1.30919e+06	1.23285e+06	1.48614e+06	1.0604e+06	1.05448e+06	1.20058e+06	1.2329e+06	921905	947204	1.47512e+06	1.60287e+06	1.6545e+06	1.6347e+06	2.13773e+06	1.60347e+06	1.1954e+07	1.14977e+07	1.00991e+07	1.05768e+07	9.74958e+06	9.51459e+06	6.10789e+06	7.30259e+06	4.95365e+06
Com_2702_pos	THC	C21 H30 O2	314.224	14.482	Full match	No results	No results	4.69293e+07	4.27587e+07	6.00636e+07	6.09226e+07	6.99864e+07	8.34493e+07	3.24324e+06	4.49145e+06	3.51164e+06	3.82478e+06	3.29244e+06	2.77203e+06	583073	587271	619079	611898	664693	594706	2.24754e+06	1.86912e+06	1.81982e+06	1.95689e+06	984653	1.54172e+06	9.17013e+06	1.00424e+07	9.69047e+06
Com_3810_pos	15-epi Cloprostenol	C22 H29 Cl O6	446.147	9.73	Invalid mass	No results	No results	2.17001e+07	1.58694e+07	1.8837e+07	1.82631e+07	1.6279e+07	1.98187e+07	2.13245e+07	2.04329e+07	1.57089e+07	1.84525e+07	1.8259e+07	1.84964e+07	1.14022e+06	1.14349e+06	740108	1.15794e+06	594324	851677	2.66596e+07	2.17082e+07	2.447e+07	2.33267e+07	2.29079e+07	2.22596e+07	1.39356e+07	1.41159e+07	1.35179e+07
Com_884_pos	5-(6-hydroxy-6-methyloctyl)-2,5-dihydrofuran-2-one	C13 H22 O3	226.156	7.914	Full match	No results	No results	7.28734e+07	7.46534e+07	7.18003e+07	8.41163e+07	7.75057e+07	8.3983e+07	1.35831e+07	1.13011e+07	1.13115e+07	1.40856e+07	1.11066e+07	1.10708e+07	3.54847e+06	2.92815e+06	3.47858e+06	3.33616e+06	2.78928e+06	3.03345e+06	2.00516e+08	2.12185e+08	1.91613e+08	2.01034e+08	2.01618e+08	2.02518e+08	9.63573e+07	1.11574e+08	9.10373e+07
Com_9166_pos	Thymidine	C10 H14 N2 O5	242.09	10.228	No results	No results	Full match	339772	367202	350821	365486	324353	369533	243206	252745	247961	265901	261431	255425	174262	177695	171172	168628	163525	169787	1.08971e+06	1.1676e+06	794608	690467	949206	1.04651e+06	5.93416e+06	8.48632e+06	8.51836e+06
Com_8005_pos	Dasyclamide	C18 H24 N2 O3	316.178	8.533	No results	No results	Full match	2.74135e+06	3.25131e+06	4.23086e+06	4.25906e+06	4.0695e+06	4.84517e+06	2.31454e+06	2.10284e+06	2.5749e+06	2.49279e+06	2.77582e+06	2.94793e+06	3.0468e+06	2.15273e+06	2.05111e+06	1.97621e+06	2.00276e+06	2.19992e+06	7.54595e+06	5.80121e+06	6.0323e+06	6.84178e+06	7.31961e+06	6.87942e+06	3.28186e+06	4.71871e+06	2.53463e+06
Com_290_pos	(11E,15Z)-9,10,13-trihydroxyoctadeca-11,15-dienoic acid	C18 H32 O5	310.213	12.164	Invalid mass	No results	No match	1.26794e+09	1.12808e+09	1.08113e+09	1.37947e+09	1.43951e+09	1.38974e+09	2.35269e+08	2.56701e+08	2.157e+08	2.55213e+08	2.46658e+08	2.44641e+08	1.51259e+07	1.5671e+07	1.56857e+07	1.70402e+07	1.49437e+07	1.4413e+07	2.99332e+07	2.75584e+07	2.76597e+07	3.01019e+07	2.23895e+07	2.67451e+07	2.04569e+08	2.32638e+08	2.60658e+08
Com_3670_pos	trans,trans-2,4-Heptadienal	C7 H10 O	110.073	14.918	Full match	No results	No results	4.29532e+07	3.63702e+07	3.74641e+07	3.98034e+07	4.8864e+07	4.37363e+07	2.20917e+07	2.37883e+07	2.28163e+07	2.4179e+07	2.5698e+07	1.30381e+07	5.91263e+07	4.66644e+07	4.4395e+07	4.74496e+07	5.72495e+07	4.96312e+07	2.42408e+07	2.31337e+07	2.13308e+07	2.07948e+07	2.10845e+07	2.10176e+07	2.21751e+07	2.42313e+07	2.31537e+07
Com_440_pos	Targinine	C7 H16 N4 O2	188.127	1.228	No results	Full match	Full match	3.04618e+07	2.97713e+07	2.50098e+07	6.81978e+07	2.39837e+07	6.80967e+07	6.17601e+08	6.1494e+08	4.33554e+08	6.18849e+08	5.93935e+08	6.13104e+08	2.55364e+07	3.63036e+07	1.44231e+07	1.44959e+07	1.4173e+07	1.5082e+07	2.10869e+06	2.46404e+06	2.06955e+06	2.55254e+06	1.99678e+06	2.3909e+06	1.34141e+08	1.3681e+08	8.18199e+07
Com_14817_pos	Betulin	C30 H50 O2	442.38	16.007	No results	No results	Full match	1.54128e+06	1.70367e+06	2.04957e+06	2.80836e+06	3.29184e+06	2.65477e+06	178731	202107	294142	164980	181371	214921	221141	244043	291075	298247	227070	349269	203780	151261	158217	156214	145159	168871	331448	480035	439271
Com_595_pos	3-(3,4-dihydroxyphenyl)propanoic acid	C9 H10 O4	164.047	8.559	Invalid mass	No match	No match	7.73697e+07	8.07811e+07	8.16123e+07	7.83379e+07	1.55491e+08	7.99025e+07	3.95844e+07	4.23403e+07	4.1001e+07	4.18339e+07	4.15411e+07	4.12667e+07	3.78135e+07	4.10978e+07	4.50863e+07	4.3193e+07	3.5848e+07	4.15386e+07	3.18073e+08	3.2389e+08	3.43358e+08	3.27471e+08	3.29366e+08	3.13551e+08	1.94947e+08	2.23405e+08	2.22376e+08
Com_15063_pos	2-Oxo-2H-chromen-7-yl 6-O-β-D-xylopyranosyl-β-D-glucopyranoside	C20 H24 O12	473.152	7.089	Invalid mass	No results	No results	1.22825e+06	1.16623e+06	1.11645e+06	1.36855e+06	1.31544e+06	1.19137e+06	919334	965159	1.20121e+06	1.53252e+06	489319	814585	543138	587150	651555	576554	539766	417610	1.41116e+06	1.67996e+06	1.44794e+06	1.37719e+06	1.1794e+06	1.80501e+06	1.31268e+06	1.25628e+06	689925
Com_9618_pos	Lupenone	C30 H48 O	442.38	14.376	No results	Invalid mass	No match	1.16361e+06	992358	1.40695e+06	1.22559e+06	1.11957e+06	1.26183e+06	6.36567e+06	5.12097e+06	5.8336e+06	4.74144e+06	5.36427e+06	6.96448e+06	1.13192e+06	1.18896e+06	1.12479e+06	1.1529e+06	1.07582e+06	1.06628e+06	1.01137e+06	917871	841704	872302	791860	842005	1.24206e+06	1.51148e+06	1.64946e+06
Com_11979_pos	Diacetoxyscirpenol	C19 H26 O7	366.167	11.726	Full match	No results	No results	3.13291e+06	3.12866e+06	4.42876e+06	4.69668e+06	3.49129e+06	4.4088e+06	1.13711e+06	1.11346e+06	1.13233e+06	921493	1.13632e+06	1.17065e+06	6.2461e+06	5.89889e+06	5.79701e+06	6.75906e+06	6.90785e+06	6.92338e+06	2.10719e+06	1.81372e+06	1.82474e+06	1.81571e+06	1.57305e+06	2.26787e+06	2.28962e+06	2.235e+06	2.09913e+06
Com_5894_pos	α-Linolenoyl ethanolamide	C20 H35 N O2	321.266	14.24	Full match	No results	No results	8.84374e+06	6.65937e+06	6.81419e+06	1.8701e+07	9.70013e+06	1.04903e+07	1.63371e+07	1.66999e+07	1.59512e+07	1.37267e+07	1.44166e+07	1.50238e+07	1.56296e+06	1.53022e+06	1.41919e+06	1.28603e+06	1.35117e+06	1.58109e+06	3.53253e+06	3.59591e+06	3.70344e+06	4.12882e+06	3.13836e+06	3.30064e+06	4.2762e+06	2.97879e+06	5.73058e+06
Com_8891_pos	Spinosin	C28 H32 O15	608.172	9.662	No results	No results	Full match	655407	671947	654481	648576	629979	678146	542632	562810	600800	590656	586628	581377	432726	436941	454811	472021	441323	415823	4.61525e+06	5.34456e+06	6.19728e+06	5.72914e+06	5.90277e+06	6.3494e+06	2.97816e+06	2.4863e+06	2.53708e+06
Com_2575_pos	2-(-)-Carvone	C10 H14 O	150.104	8.394	No results	No results	Full match	1.66122e+07	1.68749e+07	1.75174e+07	1.75004e+07	1.65147e+07	1.66759e+07	1.58628e+07	2.41143e+07	1.78771e+07	2.34543e+07	1.75501e+07	2.39248e+07	4.86013e+06	5.61584e+06	5.42794e+06	4.81004e+06	4.88246e+06	4.65258e+06	4.6111e+07	4.53047e+07	4.8021e+07	4.62714e+07	4.68091e+07	4.71807e+07	3.20307e+07	2.78247e+07	3.22786e+07
Com_2190_pos	Monoolein	C21 H40 O4	356.292	14.46	Full match	No results	No results	4.51575e+06	4.545e+06	4.1012e+06	4.74937e+06	5.53454e+06	4.61369e+06	1.31509e+06	1.39905e+06	1.20276e+06	1.28078e+06	1.00497e+06	1.33935e+06	2.09989e+06	2.30505e+06	2.09213e+06	1.88167e+06	1.63646e+06	1.77697e+06	6.29282e+07	5.91729e+07	5.10203e+07	4.6145e+07	3.55625e+07	4.22752e+07	1.21767e+07	1.60069e+07	1.42865e+07
Com_17140_pos	Formononetin 7-O-glucoside (Ononin)	C22 H22 O9	430.126	12.902	No results	No results	Full match	447019	477358	554756	568163	1.21318e+06	657692	288135	261227	372925	195219	214528	358501	191159	181207	161904	156184	195029	144038	1.04753e+06	697072	654775	705370	1.03036e+06	765016	372509	455375	412218
Com_5605_pos	8-(1,2-dihydroxy-3-methylbut-3-en-1-yl)-7-methoxy-2H-chromen-2-one	C15 H16 O5	254.115	7.932	Invalid mass	No results	No results	2.02261e+07	1.97875e+07	2.0629e+07	2.51232e+07	2.48028e+07	2.33337e+07	5.90033e+06	8.53917e+06	8.10947e+06	5.2929e+06	9.09954e+06	7.80396e+06	1.19812e+06	1.42706e+06	1.1995e+06	1.14297e+06	1.12132e+06	1.10731e+06	1.47871e+06	1.09791e+06	974984	824375	1.01961e+06	984410	3.73582e+06	4.29899e+06	5.29282e+06
Com_4404_pos	Thromboxane B2-biotin	C35 H60 N4 O7 S	702.397	13.375	Invalid mass	No results	No results	1.39487e+06	1.33317e+06	967499	1.03902e+06	1.02504e+06	1.09757e+06	559885	561346	585170	559031	501849	546325	598691	677662	677395	854179	601892	734882	2.13177e+07	1.52473e+07	1.63495e+07	1.50423e+07	1.60991e+07	1.06513e+07	3.60103e+06	4.7855e+06	4.18009e+06
Com_18183_pos	N'-Feruloyl putrescine	C14 H20 N2 O3	264.146	6.886	No results	No results	Full match	957290	944810	896923	1.12722e+06	1.31199e+06	1.21584e+06	473404	598427	605345	613637	562815	635360	176019	196295	156789	149873	170791	195666	445527	299842	347028	257452	284072	171294	457910	483370	500822
Com_13372_pos	L-Homoserine	C4 H9 N O3	119.058	6.815	No results	No results	Full match	4.31452e+06	3.6906e+06	4.56188e+06	3.96315e+06	3.98541e+06	4.05001e+06	1.41514e+06	1.42293e+06	1.48582e+06	1.55825e+06	1.45839e+06	1.65019e+06	821244	764229	747590	740568	577050	664840	1.23534e+06	1.3629e+06	1.28503e+06	1.43737e+06	1.45402e+06	1.31446e+06	1.37932e+06	1.44479e+06	1.34309e+06
Com_4983_pos	6-benzyl-4-oxo-1,4-dihydropyridine-3-carboxamide	C13 H12 N2 O2	250.068	1.609	Invalid mass	No results	No results	2.4646e+07	2.58844e+07	2.19206e+07	3.05284e+07	2.51178e+07	2.81976e+07	1.99815e+07	1.73932e+07	1.85686e+07	1.92334e+07	1.64809e+07	1.7521e+07	4.71648e+06	5.82101e+06	3.77431e+06	6.07499e+06	3.91457e+06	2.6467e+06	8.49327e+06	9.09928e+06	8.41057e+06	9.00384e+06	5.76649e+06	8.74804e+06	1.16748e+07	1.16187e+07	1.03377e+07
Com_6131_pos	4-methoxy-9-(2-methylbut-3-en-2-yl)-7H-furo[3,2-g]chromen-7-one	C17 H16 O4	284.104	7.126	Full match	No results	No results	4.05662e+06	3.85732e+06	4.09157e+06	3.90468e+06	3.36373e+06	3.95456e+06	1.87762e+06	1.89434e+06	1.94971e+06	2.15024e+06	2.53266e+06	2.27265e+06	617366	696227	707369	769001	580396	710393	1.13614e+07	1.08798e+07	1.15377e+07	1.24563e+07	1.02396e+07	1.18256e+07	3.8585e+06	3.20276e+06	3.11848e+06
Com_4844_pos	Cinnamic acid	C9 H8 O2	148.052	14.147	No results	Full match	Full match	1.38604e+07	1.27184e+07	1.31477e+07	1.46765e+07	1.59604e+07	1.61748e+07	1.26613e+07	1.11441e+07	1.31705e+07	1.19426e+07	1.05951e+07	1.12885e+07	8.42617e+06	9.96857e+06	1.06876e+07	9.77955e+06	9.65118e+06	9.34105e+06	1.66578e+07	1.56272e+07	1.72693e+07	1.73165e+07	1.73308e+07	1.83916e+07	1.17641e+07	1.40323e+07	1.4716e+07
Com_632_pos	Isohomovanillic acid	C9 H10 O4	182.058	8.014	Full match	Full match	Full match	5.02792e+07	5.15716e+07	4.85167e+07	6.67734e+07	6.47818e+07	6.54813e+07	3.40604e+07	3.39506e+07	3.42328e+07	3.32031e+07	3.49522e+07	3.661e+07	7.07535e+06	7.48857e+06	6.16999e+06	5.65421e+06	4.9571e+06	4.96741e+06	3.23082e+08	3.00465e+08	2.75071e+08	2.70377e+08	2.57183e+08	2.60851e+08	5.19227e+07	9.22676e+07	8.80388e+07
Com_7533_pos	Isopropyl myristate	C17 H34 O2	287.282	12.918	Invalid mass	No results	No results	1.12148e+07	1.26907e+07	1.25122e+07	1.51198e+07	1.29901e+07	1.47012e+07	3.50716e+06	3.42676e+06	2.48206e+06	3.37238e+06	3.78235e+06	3.55275e+06	1.93778e+06	2.86024e+06	3.63801e+06	3.60047e+06	3.21292e+06	2.80109e+06	6.21122e+06	5.37175e+06	4.46121e+06	4.9176e+06	3.63807e+06	3.21161e+06	3.17356e+06	4.23606e+06	4.03703e+06
Com_6426_pos	diethyl 2-hydroxy-2-(1-oxo-2,3-dihydro-1H-inden-2-yl)malonate	C16 H18 O6	306.109	9.76	Full match	No results	Full match	1.64361e+07	1.74335e+07	1.54247e+07	1.99959e+07	1.29275e+07	1.3765e+07	4.29794e+06	4.23721e+06	5.15471e+06	6.00698e+06	4.47784e+06	5.20988e+06	550528	475177	503563	532285	459126	531017	1.17322e+06	1.2617e+06	1.17038e+06	1.21908e+06	1.12986e+06	1.28777e+06	2.34576e+06	3.25414e+06	2.62342e+06
Com_4711_pos	Spectinomycin	C14 H24 N2 O7	364.185	11.861	Invalid mass	No results	No results	1.59779e+07	1.70653e+07	2.51181e+07	2.67974e+07	2.89919e+07	3.48847e+07	3.66945e+06	3.72546e+06	3.43645e+06	3.16599e+06	2.96819e+06	4.52487e+06	1.94799e+06	2.01469e+06	1.97056e+06	2.09217e+06	1.96011e+06	1.88305e+06	2.65557e+06	2.56151e+06	2.60527e+06	3.1086e+06	2.17499e+06	2.725e+06	2.56217e+06	3.59176e+06	4.14445e+06
Com_2126_pos	2-[2-(1-isobutylcyclohexyl)-1-methylethylidene]hydrazine-1-carboxamide	C14 H27 N3 O	291.168	5.218	Invalid mass	No results	No results	4.44589e+06	4.54514e+06	4.50982e+06	7.56369e+06	6.72648e+06	6.74664e+06	3.47888e+06	3.62767e+06	3.06443e+06	3.54642e+06	2.95243e+06	3.11536e+06	1.22624e+06	1.24789e+06	1.41827e+06	1.27284e+06	1.39963e+06	1.22622e+06	4.95506e+07	4.88183e+07	6.48682e+07	4.53097e+07	4.83057e+07	4.69394e+07	1.05448e+07	1.95665e+07	1.9443e+07
Com_8558_pos	Ambroxane	C16 H28 O	236.213	14.182	No results	No results	Full match	3.84577e+06	4.4704e+06	4.8565e+06	3.99811e+06	4.06689e+06	4.78522e+06	2.69073e+06	2.12069e+06	2.13407e+06	2.47547e+06	2.25422e+06	2.26034e+06	3.94654e+06	4.91995e+06	4.80095e+06	4.93744e+06	4.19528e+06	4.87822e+06	6.42041e+06	5.96395e+06	5.3219e+06	6.74645e+06	3.83462e+06	5.14493e+06	4.37028e+06	5.47378e+06	4.86317e+06
Com_16921_pos	Normorphine	C16 H17 N O3	271.12	10.029	Full match	No results	No results	642966	531564	957293	733064	552206	679999	356935	350820	416673	502891	384667	487252	119004	121854	122613	120249	106927	110311	1.15148e+06	784730	902339	1.06366e+06	744013	936639	660682	531731	632882
Com_1598_pos	4-Acetamidobutanoic acid	C6 H11 N O3	145.074	1.412	Full match	Full match	Full match	1.76965e+08	1.5761e+08	1.55641e+08	1.45917e+08	1.19101e+08	1.43476e+08	5.30788e+07	5.44117e+07	6.01183e+07	6.20328e+07	6.16606e+07	5.90094e+07	5.97556e+07	5.4918e+07	5.39267e+07	5.43074e+07	4.81419e+07	4.62321e+07	3.84153e+07	3.78967e+07	4.17594e+07	3.69624e+07	3.7761e+07	3.74325e+07	2.62534e+07	4.93302e+07	4.24522e+07
Com_3842_pos	Evernic acid	C17 H16 O7	332.089	7.795	Full match	No results	No results	2.89194e+07	3.07384e+07	2.92599e+07	2.93522e+07	2.03894e+07	3.5838e+07	7.3431e+06	7.72078e+06	8.23475e+06	9.16269e+06	8.71664e+06	7.60598e+06	2.09473e+06	3.13964e+06	2.63761e+06	2.80126e+06	3.61756e+06	4.16428e+06	1.98578e+07	2.35101e+07	2.29091e+07	2.63762e+07	2.43856e+07	2.61751e+07	1.80908e+07	1.86523e+07	1.87632e+07
Com_40_pos	Indole-3-acrylic acid	C11 H9 N O2	187.063	6.418	Full match	No results	Full match	5.61811e+08	6.0685e+08	6.16059e+08	6.7103e+08	6.27784e+08	6.8448e+08	9.06341e+09	8.67789e+09	9.28076e+09	9.64097e+09	9.2376e+09	9.84492e+09	1.30691e+08	1.24788e+08	1.14404e+08	1.42011e+08	1.2431e+08	1.14245e+08	2.76066e+08	2.90632e+08	3.00943e+08	2.93334e+08	2.78678e+08	2.85223e+08	2.10923e+09	2.46725e+09	2.33688e+09
Com_18587_pos	Flavone	C15 H10 O2	222.067	11.85	No results	No results	Full match	659418	692927	560060	725697	706544	527469	803066	404614	388545	528675	402208	351848	767798	751997	738523	771857	752276	878994	557561	495594	495579	472968	451945	486578	348686	460878	583968
Com_1541_pos	1,7,8-trihydroxy-3-methyl-1,2,3,4,7,12-hexahydrotetraphen-12-one	C19 H18 O4	310.119	9.026	Full match	No results	No results	1.21526e+08	1.15387e+08	1.30859e+08	9.69072e+07	1.10051e+08	1.24429e+08	1.20338e+08	1.18752e+08	1.28362e+08	1.25367e+08	1.10827e+08	1.34085e+08	1.01976e+07	9.98593e+06	1.07674e+07	1.02128e+07	1.0531e+07	9.36699e+06	3.13385e+07	3.15534e+07	3.04199e+07	3.30182e+07	3.37221e+07	3.30164e+07	6.98939e+07	5.95177e+07	6.44291e+07
Com_2240_pos	Dl-2-Aminooctanoic Acid	C8 H17 N O2	159.126	1.348	No results	No results	Full match	9.38706e+07	9.05984e+07	9.49734e+07	1.05357e+08	1.03304e+08	1.10311e+08	6.29427e+06	6.2898e+06	7.51833e+06	6.46502e+06	6.27069e+06	7.88429e+06	4.39991e+06	3.3582e+06	3.31918e+06	7.20823e+06	3.14124e+06	3.17245e+06	3.35221e+06	3.54988e+06	2.91617e+06	2.91441e+06	2.83935e+06	3.11226e+06	1.78716e+07	1.90602e+07	1.8916e+07
Com_214_pos	Acetyl-L-carnitine	C9 H17 N O4	203.115	1.365	Full match	Full match	No results	1.57327e+09	1.62365e+09	1.68013e+09	2.03755e+09	1.67366e+09	1.84147e+09	1.75824e+08	1.02225e+08	1.53602e+08	1.6018e+08	1.56165e+08	1.49802e+08	9.50886e+06	1.12161e+07	5.47648e+06	1.02578e+07	9.30508e+06	9.95117e+06	2.42252e+07	2.60312e+07	2.4857e+07	2.16411e+07	2.53338e+07	2.52006e+07	3.09399e+08	2.03221e+08	3.66842e+08
Com_1119_pos	4-oxo-4,5,6,7-tetrahydrobenzo[b]furan-3-carboxylic acid	C9 H8 O4	180.042	10.758	Full match	No results	Full match	4.17028e+07	4.54812e+07	4.05836e+07	3.55179e+07	3.83885e+07	4.07046e+07	1.99654e+08	1.83002e+08	1.95998e+08	1.98098e+08	2.09982e+08	1.97049e+08	1.39857e+07	1.69809e+07	1.90649e+07	1.78519e+07	1.35545e+07	1.95133e+07	1.61439e+06	2.44806e+06	1.91623e+06	2.11636e+06	1.78999e+06	2.01522e+06	5.38384e+07	4.81325e+07	3.00256e+07
Com_311_pos	DL-Carnitine	C7 H15 N O3	161.105	1.357	Full match	Full match	No results	9.28559e+08	8.99995e+08	1.36497e+09	6.99971e+08	6.84041e+08	9.34489e+08	6.76777e+08	6.70818e+08	4.04133e+08	5.75412e+08	4.65568e+08	4.64117e+08	1.07067e+08	1.129e+08	1.18299e+08	1.06745e+08	1.00143e+08	1.08556e+08	9.38826e+07	9.44322e+07	7.74011e+07	9.1421e+07	6.8212e+07	1.34144e+08	4.73804e+08	2.2976e+08	3.58804e+08
Com_891_pos	17α-Methyl-androstan-3-hydroxyimine-17β-ol	C20 H33 N O2	319.248	13.865	Invalid mass	No results	No results	2.56133e+08	2.55003e+08	1.73897e+08	3.67271e+08	3.1004e+08	2.87615e+08	2.00449e+08	1.77306e+08	1.90075e+08	1.63459e+08	1.81221e+08	1.63867e+08	3.94394e+08	1.23759e+08	4.05249e+08	1.3087e+08	4.08862e+08	4.05784e+08	4.91953e+07	4.85145e+07	3.42404e+07	1.69402e+08	1.71889e+08	3.74342e+07	1.45061e+08	2.39083e+08	2.50034e+08
Com_11729_pos	D-Desthiobiotin	C10 H18 N2 O3	214.131	9.899	No results	No results	Full match	1.79186e+06	1.49328e+06	1.85939e+06	2.31455e+06	2.09165e+06	2.48204e+06	1.43092e+06	1.55902e+06	1.52674e+06	1.60259e+06	1.79256e+06	1.82879e+06	1.56276e+06	1.703e+06	1.74985e+06	1.63341e+06	1.56715e+06	1.45938e+06	1.80491e+06	2.38682e+06	3.50334e+06	2.53694e+06	1.95014e+06	2.53777e+06	2.24284e+06	2.08021e+06	2.36068e+06
Com_11723_pos	JWH 018 N-(4,5-epoxypentyl) analog	C24 H21 N O2	355.162	7.153	Invalid mass	No results	No results	4.44138e+06	3.67022e+06	3.15188e+06	6.18794e+06	4.11614e+06	4.79706e+06	261697	271149	274935	294372	289101	275821	205513	199310	201212	203093	194561	193184	485290	320448	315794	451529	329837	369423	1.32032e+06	1.70264e+06	1.24191e+06
Com_7626_pos	Homosildenafil	C23 H32 N6 O4 S	488.219	13.845	Full match	No results	No results	792230	821482	796527	991923	1.05772e+06	1.1631e+06	1.07455e+07	9.06005e+06	8.14196e+06	7.72653e+06	8.56121e+06	8.06923e+06	493741	532120	442313	515717	421615	401177	650327	673298	615321	605455	632204	598220	1.70648e+06	3.14668e+06	2.21431e+06
Com_6066_pos	N-(2-Hydroxyethyl)iminodiacetic acid	C6 H11 N O5	177.063	1.415	No results	No results	Full match	1.53434e+07	2.29982e+07	2.12014e+07	1.27969e+07	1.73925e+07	1.48903e+07	3.5792e+06	3.65247e+06	4.64535e+06	4.30323e+06	4.17506e+06	3.89068e+06	1.40364e+07	1.35827e+07	1.36479e+07	1.16212e+07	1.56282e+07	1.39164e+07	3.84736e+06	4.04238e+06	2.26443e+06	3.69069e+06	3.80426e+06	4.04495e+06	5.2875e+06	4.97191e+06	4.94501e+06
Com_1291_pos	2,4-Dimethylbenzaldehyde	C9 H10 O	134.073	11.942	Full match	No results	No results	8.29162e+07	1.02537e+08	1.07958e+08	1.45375e+08	1.18325e+08	1.57976e+08	1.3144e+08	1.10568e+08	1.39259e+08	1.41201e+08	1.1971e+08	1.17614e+08	2.1932e+08	2.20308e+08	2.28696e+08	2.31149e+08	1.89298e+08	2.20085e+08	1.21742e+08	1.22359e+08	1.18319e+08	1.17038e+08	1.25825e+08	1.31807e+08	8.69245e+07	1.32444e+08	1.51495e+08
Com_2807_pos	Wogonin	C16 H12 O5	284.068	10.662	No results	No results	Full match	6.04704e+07	6.30918e+07	6.06629e+07	6.55393e+07	7.43954e+07	7.78116e+07	4.32557e+07	4.18239e+07	3.94454e+07	5.61665e+07	4.54428e+07	4.30175e+07	2.62166e+06	1.30722e+06	957403	1.39175e+06	749494	797018	3.59302e+06	4.01363e+06	3.09139e+06	3.6273e+06	3.65483e+06	4.01858e+06	1.92781e+07	2.49209e+07	1.92625e+07
Com_1862_pos	Angiotensin IV	C40 H54 N8 O8	774.415	13.906	Invalid mass	No results	No results	765639	1.35238e+06	766546	874800	880427	907500	453037	431461	604652	444611	413358	443555	1.29932e+06	2.00821e+06	1.14275e+06	1.64976e+06	1.83654e+06	1.50941e+06	7.97771e+07	7.00607e+07	6.3652e+07	6.54964e+07	5.89755e+07	5.34855e+07	8.78151e+06	1.15801e+07	1.34201e+07
Com_890_pos	D-(+)-Camphor	C10 H16 O	152.12	9.68	Full match	Full match	Full match	2.28301e+08	1.92611e+08	1.78362e+08	2.04042e+08	2.02173e+08	1.66901e+08	1.70089e+08	2.04151e+08	1.09828e+08	1.07382e+08	1.0066e+08	1.63597e+08	1.27029e+08	1.38253e+08	9.67627e+07	1.17387e+08	1.2623e+08	8.46611e+07	1.84392e+08	2.10613e+08	2.03914e+08	1.65544e+08	1.68139e+08	1.91041e+08	1.64814e+08	1.86141e+08	1.39082e+08
Com_5860_pos	4-Phenyl-3-buten-2-one	C10 H10 O	146.073	8.301	Full match	No results	No results	8.0837e+06	8.15473e+06	8.1503e+06	6.87058e+06	7.71496e+06	8.58527e+06	1.45501e+07	1.386e+07	1.29554e+07	1.73692e+07	1.07406e+07	1.21664e+07	2.94026e+06	2.82283e+06	2.5074e+06	3.21492e+06	2.54643e+06	2.72717e+06	7.73481e+06	7.25092e+06	7.52852e+06	7.48396e+06	7.99241e+06	7.81337e+06	7.95984e+06	7.42715e+06	7.28579e+06
Com_1224_pos	5-Methoxyindole-3-acetic acid	C11 H11 N O3	205.073	8.719	No results	No results	Full match	2.82226e+07	3.01308e+07	3.12364e+07	2.99116e+07	3.07786e+07	3.35572e+07	1.2116e+08	1.44617e+08	1.10961e+08	1.16199e+08	1.85186e+08	1.61748e+08	1.21716e+07	1.35207e+07	1.30895e+07	1.23167e+07	1.15239e+07	1.09048e+07	2.40119e+07	2.45179e+07	2.12512e+07	1.95493e+07	2.29509e+07	2.15242e+07	4.32477e+07	5.14865e+07	4.81213e+07
Com_6682_pos	Glycyl-L-Proline	C7 H12 N2 O3	172.085	1.341	No results	No results	Full match	1.76292e+07	1.92883e+07	1.20962e+07	1.4999e+07	1.606e+07	1.70594e+07	3.71148e+06	5.22689e+06	4.81117e+06	4.85987e+06	5.73866e+06	5.94713e+06	4.32765e+06	4.01306e+06	3.87684e+06	4.36336e+06	3.79569e+06	4.68749e+06	2.01123e+06	1.90762e+06	1.83299e+06	1.9846e+06	1.80114e+06	1.60705e+06	4.98545e+06	3.67856e+06	4.402e+06
Com_14983_pos	Chinese bittersweet alkaloid II	C18 H33 N3 O3	339.251	8.139	No results	No results	Full match	2.4079e+06	2.46066e+06	2.25727e+06	2.97248e+06	3.17451e+06	3.18751e+06	682534	808419	784547	629774	791521	638707	1.16564e+06	1.16283e+06	1.09088e+06	1.174e+06	1.1164e+06	1.18341e+06	489632	422534	542837	500520	468940	367251	820932	895739	931028
Com_331_pos	3-Methoxybenzaldehyde	C8 H8 O2	136.052	8.667	Full match	Full match	Full match	7.57191e+08	7.73729e+08	7.90371e+08	5.60278e+08	7.56755e+08	7.30505e+08	7.67007e+08	7.9439e+08	8.83802e+08	7.85456e+08	7.699e+08	7.88825e+08	1.21801e+08	1.70176e+08	1.53878e+08	1.43568e+08	1.27997e+08	1.16476e+08	2.195e+08	3.33026e+08	3.75493e+08	3.09408e+08	1.97992e+08	3.78598e+08	7.54191e+08	5.20686e+08	9.14597e+08
Com_278_pos	Muscone	C16 H30 O	238.229	15.01	Full match	No results	Full match	1.09622e+09	9.72654e+08	9.04266e+08	1.15295e+09	1.02641e+09	1.115e+09	6.84996e+08	4.76988e+08	6.9778e+08	6.87076e+08	6.92108e+08	5.21742e+08	1.63653e+09	1.86888e+09	1.49024e+09	1.58421e+09	1.52359e+09	1.5656e+09	6.85594e+08	7.35863e+08	6.58003e+08	4.49138e+08	6.15649e+08	5.55755e+08	8.72736e+08	8.57118e+08	8.52071e+08
Com_8625_pos	2,3,4,9-Tetrahydro-1H-β-carboline-3-carboxylic acid	C12 H12 N2 O2	216.089	7.408	Full match	No results	Full match	9.84251e+06	1.03816e+07	9.7659e+06	1.07569e+07	1.02797e+07	1.14135e+07	4.97352e+06	5.00133e+06	5.36353e+06	5.80355e+06	5.9069e+06	6.55248e+06	4.63372e+06	3.74776e+06	4.28614e+06	3.81998e+06	3.8445e+06	3.39908e+06	6.66291e+06	5.18021e+06	5.85519e+06	5.85324e+06	5.7431e+06	4.41749e+06	6.31066e+06	5.14806e+06	6.49778e+06
Com_1428_pos	Guanine	C5 H5 N5 O	151.049	3.041	Full match	Full match	Full match	1.60302e+08	1.71118e+08	1.74588e+08	1.97763e+08	1.97007e+08	2.11597e+08	1.89865e+07	1.84362e+07	1.77621e+07	1.80581e+07	1.93589e+07	1.76739e+07	3.68162e+06	3.67403e+06	3.41909e+06	3.38056e+06	3.27981e+06	3.81337e+06	2.85345e+06	2.81767e+06	2.63792e+06	2.72824e+06	2.7827e+06	2.52004e+06	3.7443e+07	3.9041e+07	4.46918e+07
Com_6006_pos	N6-Isopentenyladenosine	C15 H21 N5 O4	335.158	9.831	No results	Full match	No results	1.4254e+06	1.6477e+06	1.58696e+06	1.44019e+06	2.18402e+06	1.96415e+06	1.49178e+07	1.62156e+07	1.39605e+07	1.59346e+07	1.45815e+07	1.51088e+07	1.28749e+06	1.24763e+06	1.28101e+06	1.24438e+06	1.11438e+06	1.0135e+06	893888	956467	914992	960492	901303	952443	2.8797e+06	3.55109e+06	2.91689e+06
Com_9201_pos	1-Monopalmitin	C19 H38 O4	330.276	14.347	No results	No results	Full match	1.4952e+06	1.94331e+06	1.80472e+06	1.63153e+06	2.37705e+06	1.67694e+06	481416	402579	434833	557968	317130	763255	477605	618816	579004	689911	575261	448465	5.43631e+06	5.89159e+06	4.43352e+06	3.96478e+06	2.44939e+06	3.1533e+06	1.41169e+06	1.44009e+06	1.32712e+06
Com_18625_pos	Valeric Acid	C5 H10 O2	102.068	8.324	No results	No results	Full match	1.0435e+06	1.06031e+06	855718	973792	1.08293e+06	1.09028e+06	595867	487356	714398	632460	619840	520580	955945	942061	1.18011e+06	1.12518e+06	1.26707e+06	1.09501e+06	248920	155210	253646	397990	298344	328767	409336	355200	392478
Com_2574_pos	5-Hydroxyindole-3-acetic acid	C10 H9 N O3	191.058	7.107	Full match	No results	No results	1.33162e+07	1.88289e+07	1.83997e+07	1.76957e+07	1.84028e+07	1.87727e+07	5.90289e+07	5.79353e+07	5.89254e+07	6.12086e+07	6.37894e+07	6.21202e+07	7.14189e+06	7.09177e+06	6.71014e+06	7.55695e+06	6.90072e+06	6.91218e+06	2.16567e+07	2.09536e+07	1.87177e+07	2.042e+07	2.0599e+07	2.03517e+07	2.49584e+07	2.36777e+07	2.28395e+07
Com_411_pos	Methionine	C5 H11 N O2 S	149.051	1.758	Full match	Full match	Full match	5.35047e+06	5.86896e+06	5.01221e+06	1.34396e+07	1.27796e+07	1.18783e+07	5.67097e+08	6.66354e+08	5.41902e+08	6.44273e+08	6.56465e+08	5.86312e+08	1.11508e+07	1.23161e+07	1.02195e+07	1.09782e+07	8.82786e+06	9.09553e+06	2.0085e+07	1.9431e+07	1.95859e+07	1.82757e+07	1.87644e+07	2.01332e+07	1.73499e+08	1.50865e+08	2.04165e+08
Com_4391_pos	Pantothenate	C9 H17 N O5	219.11	8.193	No results	No results	Full match	3.77859e+07	3.66434e+07	3.7161e+07	3.7418e+07	3.52161e+07	3.81972e+07	1.05603e+07	1.10821e+07	1.07984e+07	1.07019e+07	1.18958e+07	1.11677e+07	4.85136e+06	5.07021e+06	4.63327e+06	4.71282e+06	4.07962e+06	4.11483e+06	1.70607e+07	1.97154e+07	1.95655e+07	2.02797e+07	1.59285e+07	1.51057e+07	1.40963e+07	1.83788e+07	1.71628e+07
Com_3749_pos	Quinoline	C9 H7 N	129.058	8.73	Full match	No results	No results	1.77596e+06	1.39508e+06	2.11293e+06	1.66784e+06	2.19332e+06	2.49005e+06	3.09186e+07	3.43601e+07	3.28713e+07	3.29307e+07	3.44172e+07	2.95768e+07	2.45327e+06	4.27851e+06	2.65827e+06	2.80799e+06	2.31214e+06	2.38032e+06	6.59188e+06	6.10716e+06	6.39519e+06	4.42851e+06	4.88769e+06	6.01193e+06	9.81828e+06	1.10122e+07	1.08687e+07
Com_8754_pos	2-[5-(4-phenyl-1,3-thiazol-2-yl)-2-thienyl]pyridine	C18 H12 N2 S2	320.05	1.385	Invalid mass	No results	No results	4.07823e+06	3.91093e+06	3.90461e+06	4.16859e+06	3.40023e+06	3.54793e+06	1.13671e+06	2.57574e+06	1.60731e+06	1.29396e+06	3.10908e+06	2.5256e+06	5.94499e+06	1.41575e+07	7.67763e+06	7.59791e+06	6.70579e+06	8.95736e+06	5.36378e+06	5.03115e+06	4.87118e+06	5.15149e+06	4.82933e+06	4.45362e+06	4.27607e+06	5.45038e+06	4.81046e+06
Com_9327_pos	Tricin 4'-O-(syringyl alcohol)ether	C26 H24 O10	496.137	1.364	No results	No results	Full match	752303	944797	963408	844677	890682	972539	1.36283e+06	1.35278e+06	1.27371e+06	1.52597e+06	913602	1.48351e+06	673839	708874	709410	669227	635364	706162	4.59229e+06	4.85279e+06	4.22818e+06	5.65246e+06	4.52823e+06	5.77677e+06	3.61438e+06	2.42794e+06	2.04664e+06
Com_13728_pos	Adenosine 5'-monophosphate	C10 H14 N5 O7 P	347.062	5.559	Full match	Full match	Full match	365026	424909	373346	686613	848714	665230	2.53005e+06	2.78981e+06	3.04828e+06	2.35993e+06	2.96756e+06	2.63184e+06	678974	627066	1.0862e+06	627667	876827	877840	1.69655e+06	1.12219e+06	1.22025e+06	866198	1.29613e+06	1.15161e+06	782632	891406	1.176e+06
Com_1940_pos	Heroin-d3	C21 H20 [2]H3 N O5	372.175	7.991	Full match	No results	No results	4.87479e+07	4.90288e+07	8.25252e+07	6.07224e+07	6.67705e+07	6.93537e+07	9.51392e+07	8.60221e+07	8.81172e+07	8.60229e+07	8.9817e+07	8.47632e+07	3.25603e+07	3.61833e+07	3.64242e+07	3.61153e+07	3.60841e+07	3.84988e+07	1.10878e+07	1.06499e+07	9.60032e+06	1.00013e+07	1.24165e+07	1.03821e+07	2.03603e+07	2.70065e+07	3.63245e+07
Com_12672_pos	Obacunone	C26 H30 O7	454.198	11.345	No results	No results	Full match	484280	767903	753319	732913	680067	913793	3.01621e+06	2.73948e+06	2.47226e+06	3.79616e+06	2.82311e+06	2.74637e+06	1.81601e+06	2.08243e+06	1.12304e+06	1.165e+06	1.14907e+06	1.79075e+06	636883	621145	600565	605716	578741	634247	534895	710815	512718
Com_570_pos	(2E,4E)-N-(2-methylpropyl)dodeca-2,4-dienamide	C16 H29 N O	251.224	14.153	Full match	No results	No results	3.60362e+08	3.7216e+08	3.62258e+08	4.28968e+08	4.36386e+08	4.03842e+08	3.25732e+08	2.78236e+08	2.95166e+08	2.93152e+08	2.85594e+08	2.85073e+08	7.38524e+08	7.86702e+08	7.65891e+08	7.99409e+08	7.30648e+08	6.86952e+08	1.73897e+08	1.61924e+08	1.48178e+08	1.46588e+08	1.35958e+08	1.38393e+08	2.05961e+08	2.29627e+08	2.29051e+08
Com_1796_pos	2,4-Dihydroxybenzoic acid	C7 H6 O4	154.026	5.741	Full match	No results	Full match	1.08226e+08	8.86842e+07	5.97564e+07	1.47451e+08	1.2218e+08	1.03129e+08	3.68691e+07	3.77767e+07	3.89785e+07	3.99046e+07	4.04509e+07	4.00131e+07	1.27741e+07	1.30673e+07	1.29351e+07	1.26694e+07	1.15018e+07	1.13913e+07	7.53896e+06	8.04344e+06	9.55811e+06	8.28659e+06	8.02328e+06	9.20407e+06	3.26019e+07	2.57417e+07	2.58319e+07
Com_3258_pos	4-Hydroxysphinganine	C18 H39 N O3	317.292	12.956	No results	No results	Full match	4.66291e+07	5.04912e+07	5.40876e+07	6.07744e+07	5.44541e+07	5.90275e+07	3.07409e+07	2.8864e+07	2.82017e+07	2.86502e+07	2.67386e+07	2.70207e+07	4.66116e+07	5.57928e+07	5.78636e+07	6.39918e+07	6.47815e+07	6.55311e+07	2.31861e+07	2.17584e+07	2.01987e+07	1.8374e+07	1.71216e+07	1.72138e+07	2.62523e+07	2.71778e+07	2.5529e+07
Com_5871_pos	tert-Butyl N-[1-(aminocarbonyl)-3-methylbutyl]carbamate	C11 H22 N2 O3	230.162	6.587	Full match	No results	No results	5.28853e+06	5.06169e+06	5.63755e+06	7.22344e+06	7.50845e+06	6.93222e+06	1.65359e+07	1.60454e+07	1.72077e+07	1.67415e+07	1.68723e+07	1.71696e+07	1.31045e+06	1.34852e+06	1.32768e+06	1.87856e+06	1.35773e+06	1.41403e+06	757601	447523	459336	584578	527002	568851	3.29394e+06	3.43532e+06	4.41126e+06
Com_5779_pos	Linalool	C10 H18 O	154.135	12.598	No results	Full match	Full match	1.93224e+07	1.54823e+07	1.87396e+07	2.22654e+07	2.36586e+07	2.31047e+07	6.00972e+06	4.53233e+06	7.40864e+06	8.64081e+06	6.42803e+06	7.51395e+06	2.62047e+06	2.46784e+06	2.12511e+06	2.12936e+06	1.70946e+06	1.91676e+06	2.75345e+06	2.05158e+06	2.73559e+06	1.91049e+06	1.90078e+06	2.07177e+06	4.83423e+06	7.90261e+06	7.36471e+06
Com_725_pos	5-(3,5-dichlorophenoxy)-N-(2-methyl-6-quinolinyl)-2-furamide	C21 H14 Cl2 N2 O3	412.042	8.714	Invalid mass	No results	No results	4.57079e+06	3.86628e+06	3.86589e+06	4.18752e+06	4.21733e+06	5.47254e+06	1.5692e+06	1.5017e+06	2.85767e+06	1.56116e+06	2.00352e+06	1.50085e+06	1.78814e+06	1.89484e+06	1.79634e+06	1.87141e+06	1.73732e+06	1.74902e+06	2.74898e+08	2.44526e+08	2.30963e+08	2.38779e+08	1.97291e+08	2.07855e+08	5.20422e+07	3.8536e+07	2.93844e+07
Com_1341_pos	Pantothenic acid	C9 H17 N O5	219.11	5.982	Full match	Full match	Full match	1.47551e+08	1.50416e+08	1.66552e+08	1.62535e+08	2.16096e+08	2.28893e+08	5.45489e+07	6.73683e+07	6.35108e+07	5.68043e+07	5.66549e+07	6.59698e+07	1.26027e+08	9.71708e+07	1.33739e+08	1.31235e+08	1.62783e+08	1.19709e+08	7.25327e+07	9.07007e+07	6.34325e+07	9.21461e+07	7.43184e+07	7.19704e+07	7.34977e+07	8.99873e+07	9.85239e+07
Com_81_pos	Sakuranetin	C16 H14 O5	286.083	10.27	No results	No results	Full match	3.63673e+09	3.70417e+09	4.34564e+09	4.15414e+09	4.28927e+09	4.73518e+09	3.44016e+09	3.37491e+09	3.58278e+09	3.60439e+09	4.13028e+09	4.15019e+09	3.83346e+07	2.32213e+07	2.04922e+07	2.20788e+07	1.94542e+07	1.9226e+07	1.18158e+07	1.26467e+07	1.3425e+07	9.25697e+06	8.6697e+06	1.07494e+07	1.4894e+09	1.95078e+09	1.77342e+09
Com_6282_pos	Corticosterone	C21 H30 O4	346.213	10.706	Full match	Full match	No results	1.35815e+06	1.41596e+06	1.26315e+06	1.11931e+06	1.87067e+06	2.14829e+06	736789	743291	787280	730572	806145	770631	619218	627073	673035	622121	583126	605015	1.02002e+07	1.05192e+07	1.18097e+07	1.07518e+07	1.13088e+07	1.00806e+07	4.601e+06	6.05994e+06	6.33037e+06
Com_7445_pos	N-(1-benzyl-4-piperidinyl)-4-(1H-pyrazol-1-yl)benzamide	C22 H24 N4 O	398.154	8.442	Invalid mass	No results	No results	6.92528e+06	6.12564e+06	7.31827e+06	7.81503e+06	4.30571e+06	7.61567e+06	1.03306e+07	1.03354e+07	9.24715e+06	1.14944e+07	1.09007e+07	9.52125e+06	2.41443e+06	2.2366e+06	2.6456e+06	2.35432e+06	2.19091e+06	2.41574e+06	2.11254e+06	2.03993e+06	1.92782e+06	1.70867e+06	3.01416e+06	1.33524e+06	4.58082e+06	5.1617e+06	4.65765e+06
Com_14495_pos	4-oxo-5-phenylpentanoic acid	C11 H12 O3	192.078	1.438	Full match	No results	No results	3.35691e+06	2.25941e+06	3.65591e+06	2.03237e+06	1.48887e+06	1.36753e+06	817919	807701	1.27356e+06	923044	1.02789e+06	982167	954140	1.09975e+06	612145	964459	498404	767189	982744	1.19852e+06	1.64638e+06	1.08457e+06	870734	993619	924722	989043	1.1528e+06
Com_4140_pos	2-Aminoethylphosphonate	C2 H8 N O3 P	125.024	5.616	No results	No results	Full match	3.70604e+06	3.79109e+06	3.90332e+06	4.15923e+06	4.5259e+06	4.71618e+06	1.473e+06	1.79961e+06	1.68121e+06	1.59006e+06	1.61809e+06	1.77584e+06	3.27708e+06	3.34977e+06	3.26275e+06	3.75265e+06	3.57217e+06	3.27421e+06	2.34796e+07	2.0785e+07	2.10651e+07	2.26332e+07	1.86044e+07	1.8103e+07	4.91594e+06	4.91536e+06	5.13051e+06
Com_16022_pos	2-{2-[(1-methyl-1H-pyrazol-5-yl)amino]-2-oxoethoxy}acetic acid	C8 H11 N3 O4	213.075	1.34	Full match	No results	No results	2.04816e+06	2.25304e+06	1.78947e+06	2.52047e+06	2.3031e+06	2.09076e+06	709479	700961	726874	724463	702715	719835	725819	725228	738822	727809	650022	722453	566766	559787	548379	559493	532451	554877	652469	597302	531807
Com_1097_pos	(2E)-3-(3,4-dimethoxyphenyl)prop-2-enoic acid	C11 H12 O4	208.073	9.946	Full match	Full match	Full match	2.85558e+08	2.99926e+08	3.0015e+08	2.35027e+08	2.8103e+08	2.71026e+08	1.68461e+08	1.41522e+08	1.85374e+08	1.8226e+08	1.32429e+08	1.22304e+08	2.94409e+07	3.13695e+07	2.7063e+07	2.79911e+07	2.56751e+07	2.8855e+07	6.39171e+07	5.53538e+07	5.88038e+07	5.79192e+07	5.03339e+07	6.00424e+07	1.34178e+08	1.27146e+08	1.33233e+08
Com_4737_pos	(2E,4E)-N-[2-(4-hydroxyphenyl)ethyl]dodeca-2,4-dienamide	C20 H29 N O2	315.216	13.229	Invalid mass	No results	No results	1.83328e+07	1.93264e+07	1.48909e+07	2.92337e+07	2.95403e+07	3.28081e+07	1.57125e+07	1.52019e+07	9.5222e+06	1.73909e+07	1.33563e+07	1.35558e+07	2.7931e+07	3.16037e+07	1.94889e+07	2.86393e+07	3.88729e+07	2.94155e+07	1.39465e+07	1.04078e+07	7.62324e+06	1.20381e+07	8.49668e+06	1.27793e+07	9.7348e+06	1.51484e+07	1.71921e+07
Com_7372_pos	Desthiobiotin	C10 H18 N2 O3	214.131	1.399	Full match	No results	Full match	1.33714e+07	1.59455e+07	1.61695e+07	1.31908e+07	1.06622e+07	1.1806e+07	2.69081e+06	3.87942e+06	4.15809e+06	3.55935e+06	4.28829e+06	3.60532e+06	5.73934e+06	5.24071e+06	5.1804e+06	6.77913e+06	5.01738e+06	4.41681e+06	3.38019e+06	2.97216e+06	2.54041e+06	2.61988e+06	2.40494e+06	2.49891e+06	4.55913e+06	4.03238e+06	4.71252e+06
Com_4241_pos	Phosphocholine	C5 H14 N O4 P	183.066	14.334	No results	Full match	No results	3.00984e+06	2.27773e+06	2.84947e+06	2.90093e+06	2.69888e+06	2.56952e+06	900847	1.16516e+06	1.09465e+06	1.09968e+06	991621	976762	6.31642e+06	7.21226e+06	6.24336e+06	6.37036e+06	5.71536e+06	4.84397e+06	2.27574e+07	1.88195e+07	1.62789e+07	1.62611e+07	1.48219e+07	1.2222e+07	4.45116e+06	4.33615e+06	4.26885e+06
Com_4282_pos	2-Methoxyresorcinol	C7 H8 O3	140.047	10.34	Full match	No results	No results	1.50898e+07	1.54322e+07	1.32788e+07	1.13688e+07	1.2563e+07	1.42974e+07	2.01106e+07	2.23713e+07	2.44547e+07	2.77106e+07	2.91577e+07	2.75917e+07	4.60736e+07	3.60189e+07	3.62158e+07	3.68297e+07	3.05999e+07	3.53444e+07	1.90862e+07	1.80209e+07	1.63241e+07	1.97379e+07	1.95989e+07	1.9596e+07	1.50156e+07	2.42131e+07	2.06887e+07
Com_6493_pos	Methylnissolin-3-O-glucoside	C23 H26 O10	462.151	9.158	No results	Full match	No results	6.74178e+06	6.81021e+06	7.654e+06	6.61344e+06	8.50622e+06	8.77509e+06	1.98685e+06	3.35991e+06	2.73282e+06	2.07061e+06	2.09991e+06	2.13101e+06	1.32426e+06	1.37317e+06	1.33944e+06	1.41676e+06	1.28588e+06	1.27681e+06	1.0438e+07	9.41513e+06	9.24609e+06	1.11144e+07	1.06937e+07	9.6627e+06	7.66086e+06	7.27063e+06	8.56999e+06
Com_5591_pos	trans-Zeatin (tZ)	C10 H13 N5 O	219.112	9.298	No results	No results	Full match	1.75324e+07	2.09407e+07	2.59854e+07	1.37478e+07	1.93796e+07	1.96858e+07	9.00342e+06	9.27038e+06	6.56178e+06	8.77971e+06	8.52272e+06	2.78555e+06	516348	572602	566379	665360	577010	562255	755711	720031	742835	1.01223e+06	758254	745728	3.98085e+06	5.36845e+06	4.97236e+06
Com_13562_pos	9_10-EODE	C18 H32 O3	296.234	11.09	No results	No results	Full match	1.84093e+06	2.23994e+06	2.72077e+06	2.45904e+06	1.90386e+06	2.86907e+06	1.41243e+06	1.36288e+06	1.39144e+06	1.45055e+06	1.44523e+06	1.48593e+06	1.49814e+06	1.67683e+06	1.63532e+06	2.23165e+06	1.52666e+06	1.47544e+06	2.30056e+06	1.63882e+06	2.08862e+06	2.43532e+06	2.21374e+06	2.40524e+06	1.6825e+06	1.6842e+06	1.60093e+06
Com_14923_pos	Oleandomycin	C35 H61 N O12	687.418	13.005	No results	No results	Full match	327744	310160	308557	341698	303367	317133	245106	227552	229842	234267	235554	231528	250677	182420	173397	189802	167607	166579	1.45408e+06	1.368e+06	1.84144e+06	934602	1.07265e+06	673663	159073	230014	215335
Com_13008_pos	3-O-p-coumaroyl shikimic acid O-hexoside	C22 H26 O12	482.141	7.107	No results	No results	Full match	3.67013e+06	4.477e+06	4.08869e+06	4.74689e+06	3.94911e+06	4.91092e+06	1.03222e+06	758911	973889	731885	984573	748257	1.32912e+06	1.09984e+06	976103	1.26097e+06	1.03171e+06	1.40077e+06	564601	887263	659368	754160	654426	693809	1.1523e+06	687824	1.33621e+06
Com_249_pos	Methyl 4-hydroxy-3-methoxycinnamate	C11 H12 O4	208.073	10.824	No results	Full match	Full match	1.71266e+09	1.72452e+09	1.74931e+09	1.42875e+09	1.47673e+09	1.56739e+09	9.40406e+08	8.81737e+08	8.88486e+08	9.0917e+08	9.27351e+08	9.08737e+08	1.45785e+08	1.36113e+08	1.28473e+08	1.36332e+08	1.26199e+08	1.26923e+08	4.77456e+07	6.53455e+07	4.38e+07	6.06147e+07	4.31301e+07	5.13005e+07	6.26989e+08	5.28749e+08	6.22567e+08
Com_66_pos	Choline	C5 H13 N O	103.1	1.207	Full match	Full match	No results	7.23307e+09	7.26671e+09	6.50317e+09	7.60694e+09	7.52407e+09	7.78881e+09	4.0534e+09	4.25731e+09	4.33459e+09	4.53263e+09	4.23811e+09	4.28195e+09	4.17673e+09	4.5981e+09	4.91485e+09	4.44517e+09	4.30045e+09	4.1164e+09	4.16908e+09	4.05345e+09	4.13072e+09	3.91052e+09	3.84894e+09	4001451965	4.56646e+09	5.74627e+09	4.33337e+09
Com_2429_pos	Smyrindioloside	C20 H24 O10	424.136	10.761	No results	No results	Full match	1.42926e+07	1.32148e+07	1.36457e+07	1.25026e+07	1.3386e+07	1.30956e+07	5.39959e+07	6.29438e+07	6.98224e+07	5.98569e+07	5.42316e+07	5.87673e+07	5.91825e+06	4.76344e+06	5.09101e+06	5.58479e+06	4.583e+06	4.67756e+06	1.0378e+06	1.39507e+06	1.0001e+06	1.00763e+06	1.35447e+06	1.03024e+06	1.84668e+07	1.57205e+07	1.19232e+07
Com_9352_pos	Ergocalciferol	C28 H44 O	396.338	12.479	Full match	Full match	Full match	9.28669e+06	9.50546e+06	9.4155e+06	9.97273e+06	8.69193e+06	8.2158e+06	1.47159e+06	1.12973e+06	1.49931e+06	1.45471e+06	1.43351e+06	1.14767e+06	1.00151e+06	1.02713e+06	1.02603e+06	993684	924840	942762	954150	915384	870529	877726	808349	868063	2.07309e+06	1.89043e+06	1.77139e+06
Com_3307_pos	4'-Methoxyflavone	C16 H12 O3	504.159	11.919	Invalid mass	No results	No results	4.35222e+07	5.11307e+07	5.518e+07	5.48183e+07	5.85104e+07	6.19758e+07	779578	1.25537e+06	943454	655276	641935	798181	698104	724933	754481	871161	633698	849890	628163	568887	1.06987e+06	567346	1.25549e+06	1.25746e+06	3.11073e+06	3.7227e+06	2.54084e+06
Com_16260_pos	Isomucronulatol 7-O-glucoside	C23 H28 O10	464.164	8.862	No results	Invalid mass	No results	1.42485e+06	2.17053e+06	2.09157e+06	1.28262e+06	1.79283e+06	1.25928e+06	1.25491e+06	979763	1.0483e+06	1.08319e+06	1.22792e+06	809718	634958	660179	644123	663126	615120	595419	1.36093e+06	1.27702e+06	1.23302e+06	1.20502e+06	1.27715e+06	1.27653e+06	743036	815727	845645
Com_272_pos	trans-3-Hexenoic acid	C6 H10 O2	114.068	7.429	Full match	No results	Full match	1.85224e+08	1.82528e+08	1.96374e+08	2.10676e+08	2.09602e+08	1.97048e+08	4.92662e+08	4.66685e+08	5.11929e+08	5.28151e+08	4.6217e+08	4.87707e+08	8.97969e+08	9.42874e+08	1.0324e+09	1.03612e+09	9.31885e+08	8.03102e+08	7.69914e+08	7.954e+08	8.67209e+08	7.65487e+08	5.90942e+08	3.8485e+08	9.50924e+08	4.42937e+08	6.93123e+08
Com_2917_pos	Dibutyl sebacate	C18 H34 O4	314.245	14.477	Full match	No results	No results	5.97349e+07	5.92843e+07	6.34204e+07	7.14554e+07	6.65006e+07	6.90313e+07	2.45668e+07	2.4207e+07	2.29322e+07	2.36777e+07	2.16541e+07	2.0303e+07	3.03914e+07	2.54202e+07	3.56295e+07	3.60187e+07	2.75375e+07	2.92706e+07	6.92964e+06	6.48569e+06	7.41377e+06	7.14331e+06	6.97494e+06	8.45296e+06	1.91167e+07	2.25618e+07	1.98009e+07
Com_6229_pos	LDGTS 16:1	C26 H49 N O6	471.355	14.136	No results	Full match	No results	1.36105e+07	1.39112e+07	1.51486e+07	1.05327e+07	2.09615e+07	1.10841e+07	1.93499e+06	1.08964e+06	1.47265e+06	1.50784e+06	1.15035e+06	1.22498e+06	309306	282442	319446	282346	286871	279192	1.92795e+06	2.54812e+06	2.09633e+06	2.47511e+06	1.51417e+06	1.23759e+06	3.31091e+06	3.30267e+06	2.96554e+06
Com_861_pos	LDGTS 18:2	C28 H51 N O6	497.37	14.31	No results	Full match	No results	2.39256e+08	2.27257e+08	2.15984e+08	2.77067e+08	2.83015e+08	2.92186e+08	1.6215e+08	1.07215e+08	1.66437e+08	1.55372e+08	9.06479e+07	1.04063e+08	6.05987e+07	5.21956e+07	4.42288e+07	6.63118e+07	5.82917e+07	6.06907e+07	2.18098e+08	2.1713e+08	1.85807e+08	1.71959e+08	1.49286e+08	1.49851e+08	9.61302e+07	1.05891e+08	1.07138e+08
Com_4397_pos	3-Indoleacetonitrile	C10 H8 N2	156.069	6.422	Full match	No results	No results	1.01474e+06	983847	945569	915015	893484	859791	1.10832e+07	1.67352e+07	2.76818e+07	1.98288e+07	1.80799e+07	1.53902e+07	1.13827e+06	1.16119e+06	1.267e+06	1.15876e+06	1.15222e+06	1.3179e+06	2.41601e+06	2.94813e+06	3.27791e+06	2.96507e+06	2.94659e+06	2.87029e+06	1.48138e+07	2.53431e+07	3.02714e+07
Com_14132_pos	Schisandrin A	C24 H32 O6	416.218	12.331	No results	No results	Full match	2.52353e+06	3.90851e+06	3.30235e+06	2.53579e+06	2.91099e+06	3.99765e+06	2.39314e+06	2.38051e+06	2.57836e+06	2.7954e+06	2.77905e+06	2.62939e+06	575016	628269	598101	651599	585258	580817	503322	450130	465798	490317	447139	477686	975481	971239	1.13342e+06
Com_3822_pos	N-(2,3-dihydro-1,4-benzodioxin-6-yl)-2,5-dimethyl-3-furamide	C15 H15 N O4	273.099	5.338	Full match	No results	No results	2.03915e+06	2.67253e+06	2.49819e+06	3.76352e+06	5.45202e+06	3.64578e+06	5.04388e+06	4.89677e+06	6.85983e+06	4.86761e+06	5.73136e+06	7.37102e+06	2.77589e+06	3.02813e+06	2.88572e+06	2.98502e+06	3.06082e+06	3.01211e+06	2.06778e+07	2.43094e+07	2.12061e+07	2.65823e+07	2.2569e+07	1.91418e+07	5.94101e+06	7.75597e+06	7.74183e+06
Com_495_pos	β-Lapachone	C15 H14 O3	242.093	12.383	Full match	No results	No results	4.92042e+08	5.14792e+08	5.32759e+08	4.08286e+08	4.36711e+08	4.95865e+08	4.87039e+08	5.2606e+08	5.13553e+08	5.1969e+08	5.27606e+08	5.19215e+08	1.46668e+07	7.39094e+06	6.44399e+06	5.36752e+06	5.44003e+06	4.49816e+06	2.30875e+07	1.97514e+07	1.9339e+07	1.69285e+07	1.5361e+07	1.72876e+07	1.66068e+08	1.78066e+08	1.75612e+08
Com_748_pos	1-(4-hydroxyphenyl)-2-phenylethan-1-one	C14 H12 O2	212.083	5.524	Full match	No results	No results	2.8939e+06	2.58614e+06	2.73834e+06	2.439e+06	2.82749e+06	2.94217e+06	1.0912e+08	1.36759e+08	1.45389e+08	1.2441e+08	1.03392e+08	1.17493e+08	1.02399e+07	1.00071e+07	1.00913e+07	1.08046e+07	9.86167e+06	9.41689e+06	2.43208e+08	2.56909e+08	2.45978e+08	2.65124e+08	2.3975e+08	2.62361e+08	9.54536e+07	1.17446e+08	1.28732e+08
Com_1953_pos	PC (14:0e/2:0)	C24 H50 N O7 P	495.331	14.678	No results	Full match	Full match	9.44116e+06	8.28882e+06	1.01093e+07	9.58767e+06	8.22923e+06	7.96639e+06	1.23642e+07	1.25434e+07	1.42302e+07	1.36696e+07	1.27179e+07	1.08259e+07	2.54435e+07	4.29566e+07	4.08642e+07	3.17107e+07	4.67198e+07	3.52502e+07	7.43668e+07	6.3539e+07	5.08101e+07	4.74156e+07	4.04306e+07	3.873e+07	1.40633e+07	1.36818e+07	1.61677e+07
Com_5570_pos	Jasmone	C11 H16 O	164.12	13.749	Full match	No results	No results	2.58125e+07	2.33287e+07	2.59119e+07	2.02523e+07	2.38656e+07	2.45143e+07	1.03787e+07	1.10247e+07	1.22888e+07	1.24795e+07	9.98245e+06	1.11857e+07	6.05429e+06	5.64651e+06	5.92701e+06	5.66457e+06	4.86739e+06	5.38124e+06	7.61277e+06	5.49795e+06	6.01602e+06	6.72057e+06	7.05492e+06	7.03209e+06	9.11779e+06	9.98515e+06	1.03765e+07
Com_7036_pos	2-(2-amino-3-methylbutanamido)-3-phenylpropanoic acid	C14 H20 N2 O3	264.147	7.607	Full match	No results	Full match	4.00172e+06	4.39149e+06	4.45767e+06	5.00026e+06	5.76426e+06	5.86063e+06	1.15699e+07	1.21347e+07	1.26541e+07	1.15878e+07	1.23796e+07	1.24811e+07	1.15668e+06	946157	894550	1.07157e+06	773342	908917	6.50211e+06	6.03102e+06	5.73218e+06	7.24465e+06	5.44336e+06	6.70121e+06	4.14771e+06	4.98168e+06	3.10398e+06
Com_5093_pos	1-adamantyl(piperidino)methanone	C16 H25 N O	247.191	13.864	Invalid mass	No results	No results	8.25721e+06	7.00266e+06	7.67098e+06	1.00819e+07	1.04879e+07	8.74083e+06	1.03502e+07	6.20675e+06	8.40932e+06	9.68102e+06	1.10832e+07	1.10899e+07	3.36542e+07	3.27766e+07	3.50697e+07	3.55677e+07	3.47241e+07	3.43782e+07	3.18618e+06	3.18978e+06	1.86979e+06	2.1038e+06	1.90789e+06	2.86e+06	5.25509e+06	3.56287e+06	5.91486e+06
Com_1436_pos	Coenzyme Q2	C19 H26 O4	318.186	15.014	Invalid mass	No results	No results	3.10035e+07	2.89817e+07	3.9245e+07	5.55561e+07	5.25907e+07	7.68263e+07	6.76202e+07	5.75039e+07	6.72829e+07	7.60953e+07	8.17827e+07	1.48895e+08	3.37958e+07	4.03345e+07	5.02334e+07	5.09766e+07	4.94638e+07	4.48188e+07	6.37399e+06	7.11108e+06	7.20081e+06	7.11917e+06	6.23423e+06	7.85249e+06	2.61538e+07	4.67066e+07	4.18706e+07
Com_15005_pos	2-(3,4-dihydroxyphenyl)-3,5,7-trihydroxy-6-methyl-4H-chromen-4-one	C16 H12 O7	632.125	7.075	Invalid mass	No results	No results	2.81639e+06	2.46558e+06	2.07593e+06	3.1768e+06	2.32817e+06	3.30686e+06	955544	653959	646756	879444	774361	631531	317053	318296	312792	327512	290554	302888	420847	561106	427653	432573	473079	455333	1.10939e+06	1.10212e+06	1.172e+06
Com_1256_pos	4-Phenylbutyric acid	C10 H12 O2	164.083	12.636	Full match	No results	Full match	1.50771e+08	1.97682e+08	1.49154e+08	1.66158e+08	2.38231e+08	1.6286e+08	1.0581e+08	9.52875e+07	1.11966e+08	1.0797e+08	7.75805e+07	7.76341e+07	2.50281e+06	2.3344e+06	1.86693e+06	2.03227e+06	1.77882e+06	2.33067e+06	3.65563e+06	3.62995e+06	3.38938e+06	2.76401e+06	2.91509e+06	2.8073e+06	4.1705e+07	6.11555e+07	4.65822e+07
Com_2757_pos	trans-Cinnamaldehyde	C9 H8 O	132.057	6.873	Full match	Full match	Full match	5.56078e+07	5.66966e+07	6.39993e+07	6.00287e+07	5.98029e+07	6.04537e+07	5.19241e+07	4.99273e+07	5.04956e+07	5.39161e+07	5.15421e+07	5.70317e+07	3.05737e+06	3.36306e+06	3.12229e+06	3.08499e+06	3.03544e+06	2.94294e+06	2.55574e+07	2.58647e+07	2.4874e+07	2.54218e+07	2.56554e+07	3.57616e+07	3.25098e+07	3.12449e+07	3.06215e+07
Com_7440_pos	8,8-dimethyl-2-phenyl-4H,8H-pyrano[2,3-h]chromen-4-one	C20 H16 O3	304.115	8.668	Invalid mass	No results	No results	1.98141e+06	4.34975e+06	1.46439e+06	2.51738e+06	1.52458e+06	5.19775e+06	8.94611e+06	3.78001e+06	3.17827e+06	2.96062e+06	2.71382e+06	3.33624e+06	1.18691e+07	1.24148e+07	1.27575e+07	1.19753e+07	1.19831e+07	1.35312e+07	6.07265e+06	8.09428e+06	6.25935e+06	6.64018e+06	6.87038e+06	8.88941e+06	7.0422e+06	6.22243e+06	6.5493e+06
Com_6311_pos	(2E,4E)-N-(2-methylpropyl)deca-2,4-dienamide	C14 H25 N O	223.193	13.564	Full match	No results	No results	1.27347e+07	1.61782e+07	1.67746e+07	1.94314e+07	1.62807e+07	1.83417e+07	1.01833e+07	1.33233e+07	1.30728e+07	1.04543e+07	1.05186e+07	9.65238e+06	2.26195e+07	2.37991e+07	2.3045e+07	2.58586e+07	2.22337e+07	2.43441e+07	9.81382e+06	8.79635e+06	9.35841e+06	9.25716e+06	9.96232e+06	8.74864e+06	9.35004e+06	1.21926e+07	1.13112e+07
Com_3513_pos	10-Gingerol	C21 H34 O4	350.244	14.273	No results	No results	Full match	4.40557e+07	4.68532e+07	3.89826e+07	4.64953e+07	4.81864e+07	5.62325e+07	8.5211e+06	6.0166e+06	7.92353e+06	6.75989e+06	5.75184e+06	6.326e+06	973818	996002	839664	1.12e+06	1.00905e+06	726726	3.55863e+06	3.42055e+06	3.39091e+06	3.15293e+06	2.81418e+06	2.59192e+06	8.78021e+06	1.00293e+07	9.17094e+06
Com_3560_pos	Ofloxacin impurity E	C17 H18 F N3 O4	347.127	11.004	Full match	No results	No results	4.41614e+07	5.07823e+07	4.84359e+07	4.1423e+07	4.42534e+07	4.09966e+07	2.60374e+07	2.82121e+07	3.19263e+07	3.92774e+07	2.95287e+07	2.55603e+07	1.61143e+06	1.30933e+06	1.01794e+06	961636	825994	875497	3.23044e+06	2.74512e+06	3.5313e+06	3.08987e+06	3.16008e+06	3.39021e+06	2.26413e+07	2.17979e+07	2.0166e+07
Com_7869_pos	3-N-BUTYLPHTHALIDE	C12 H14 O2	190.099	9.95	No results	No results	Full match	7.13149e+06	1.11774e+07	1.06212e+07	1.27418e+07	1.38452e+07	1.2319e+07	1.98089e+06	2.25689e+06	1.79977e+06	2.41814e+06	2.23114e+06	1.5915e+06	1.06904e+06	1.26423e+06	686237	1.12828e+06	920001	976087	2.17691e+06	2.03413e+06	2.37534e+06	2.57228e+06	2.41553e+06	2.4466e+06	3.26527e+06	3.46584e+06	4.13933e+06
Com_4317_pos	Pteroside D	C21 H30 O8	410.195	14.621	No results	No results	Full match	9.99584e+06	1.0725e+07	9.61427e+06	1.1498e+07	7.0008e+06	1.00292e+07	2.79826e+07	2.10405e+07	2.5476e+07	1.52577e+07	1.77515e+07	1.96415e+07	5.94256e+06	7.36872e+06	9.33313e+06	7.69583e+06	7.80683e+06	8.07436e+06	2.44723e+06	1.80317e+06	3.01592e+06	3.69161e+06	2.21969e+06	2.21732e+06	5.52596e+06	7.46985e+06	7.49623e+06
Com_1308_pos	L-Aspartic acid	C4 H7 N O4	133.037	1.438	Full match	Full match	Full match	1.70156e+08	1.99732e+08	2.01102e+08	1.70578e+08	1.69493e+08	1.82346e+08	9.40217e+07	1.24187e+08	1.39363e+08	1.23197e+08	1.24333e+08	9.47999e+07	8.9746e+07	8.9305e+07	7.98252e+07	8.97678e+07	8.16973e+07	8.4801e+07	1.21933e+08	1.20627e+08	1.23695e+08	1.29684e+08	1.21298e+08	1.22324e+08	1.23216e+08	1.54606e+08	1.45803e+08
Com_3005_pos	Sinapoyl malate	C15 H16 O9	340.078	7.121	No results	No results	Full match	5.44939e+07	6.65383e+07	6.66564e+07	6.49306e+07	5.56857e+07	7.15781e+07	2.05082e+06	1.90881e+06	1.96493e+06	1.9231e+06	2.20887e+06	1.84883e+06	259308	266427	261820	274142	243702	243860	428850	395808	492910	583144	385797	394548	1.44425e+07	1.24114e+07	1.20308e+07
Com_2228_pos	Adenosine	C10 H13 N5 O4	267.096	1.395	Full match	Full match	Full match	1.08894e+08	1.07069e+08	1.07441e+08	9.76679e+07	7.36994e+07	1.11794e+08	4.81731e+07	4.72934e+07	4.24767e+07	4.5655e+07	4.23989e+07	4.0894e+07	4.63743e+07	4.96837e+07	5.19276e+07	5.36255e+07	5.22179e+07	4.92683e+07	2.25869e+07	2.05302e+07	2.02279e+07	1.94064e+07	1.85075e+07	2.26002e+07	3.33753e+07	2.55663e+07	2.94749e+07
Com_1778_pos	Vanillactic acid	C10 H12 O5	212.068	7.053	No results	No results	Full match	1.17435e+08	1.19583e+08	1.4478e+08	1.43944e+08	1.39434e+08	1.55362e+08	3.68152e+07	3.14294e+07	3.443e+07	2.99856e+07	3.51194e+07	3.92814e+07	4.39075e+06	5.28622e+06	4.65212e+06	4.75387e+06	4.15169e+06	4.00828e+06	7.6664e+06	7.66682e+06	7.40403e+06	8.3032e+06	7.00532e+06	7.45475e+06	3.01628e+07	3.28711e+07	3.33825e+07
Com_9767_pos	Hamaudol Glycoside	C21 H26 O10	438.151	6.939	No results	No results	Full match	1.28634e+06	1.26525e+06	1.15102e+06	1.0188e+06	870362	946177	6.66028e+06	6.01463e+06	6.66282e+06	6.04976e+06	2.27402e+06	6.31291e+06	3.1785e+06	3.32443e+06	3.07268e+06	3.46963e+06	2.15542e+06	2.9477e+06	3.38709e+06	3.73634e+06	3.73953e+06	3.59969e+06	2.75779e+06	3.95271e+06	2.97359e+06	3.05971e+06	2.84792e+06
Com_329_pos	Denin	C33 H56 O14	676.365	13.858	No results	No results	Full match	1.49895e+08	1.10016e+08	1.95707e+08	1.74852e+08	1.91122e+08	1.72995e+08	6.12908e+07	7.55989e+07	6.31717e+07	7.33285e+07	5.46703e+07	7.36595e+07	8.14032e+07	8.69556e+07	8.90905e+07	8.20975e+07	8.42305e+07	8.28644e+07	6.41277e+08	5.8313e+08	6.3544e+08	6.7134e+08	6.59482e+08	6.83091e+08	5.13497e+08	4.44569e+08	4.61946e+08
Com_176_pos	2-Hydroxycinnamic acid	C9 H8 O3	164.047	2.024	Full match	Full match	Full match	4.56168e+07	4.91702e+07	4.88875e+07	4.73516e+07	4.31803e+07	3.58988e+07	1.6395e+09	1.60487e+09	1.82638e+09	1.35848e+09	4.5209e+08	1.49559e+09	9.00348e+07	7.2017e+07	1.07999e+08	1.14871e+08	8.7404e+07	6.75559e+07	6.18295e+07	9.53739e+07	8.70364e+07	9.07412e+07	6.45869e+07	6.79031e+07	5.14152e+08	5.1773e+08	5.45274e+08
Com_3000_pos	6-Phosphogluconic acid	C6 H13 O10 P	276.024	1.285	No results	No results	Full match	5.85535e+07	6.73449e+07	5.23916e+07	5.22132e+07	6.65089e+07	7.17054e+07	5.59303e+06	6.05402e+06	5.78338e+06	7.03751e+06	5.47026e+06	5.16941e+06	8.59171e+06	8.61401e+06	9.28077e+06	8.79631e+06	7.8945e+06	8.17681e+06	8.97173e+06	8.89377e+06	8.13159e+06	8.03808e+06	7.97528e+06	9.67605e+06	1.57572e+07	1.45547e+07	1.47655e+07
Com_724_pos	2-Aminoisobutyric Acid	C4 H9 N O2	103.064	1.223	No results	No results	Full match	2.50011e+08	2.09975e+08	2.77186e+08	2.36272e+08	1.89912e+08	2.01715e+08	3.20347e+08	3.36768e+08	3.4082e+08	3.58269e+08	3.52753e+08	3.47098e+08	1.50257e+07	1.35982e+07	1.32128e+07	1.41405e+07	1.38297e+07	1.29326e+07	4.29787e+07	5.56401e+07	4.58659e+07	4.43596e+07	4.70003e+07	5.52765e+07	1.20838e+08	1.14681e+08	1.13303e+08
Com_7986_pos	Nicotinamide-N-oxide	C6 H6 N2 O2	138.043	6.139	No results	No results	Full match	3.41586e+06	3.38721e+06	3.01945e+06	4.33994e+06	4.39773e+06	6.47418e+06	9.66651e+06	8.88565e+06	1.00207e+07	9.01061e+06	9.57852e+06	9.67983e+06	2.19294e+06	2.03531e+06	2.10541e+06	1.84329e+06	1.6303e+06	1.57984e+06	1.23896e+06	1.22526e+06	1.37034e+06	1.37117e+06	1.33461e+06	1.46725e+06	2.04036e+06	2.79479e+06	2.61051e+06
Com_10162_pos	Naringin dihydrochalcone	C27 H34 O14	582.193	12.632	Full match	No results	Full match	762203	802973	733677	836796	890425	870027	852393	730040	787717	849715	787588	744540	1.42999e+06	1.64407e+06	1.15512e+06	1.07532e+07	1.24778e+06	1.57798e+06	1.82171e+06	629720	1.71741e+06	2.67531e+06	1.86682e+06	1.83005e+06	438941	553316	563437
Com_8167_pos	1,2,3,7-Tetramethoxyxanthone	C17 H16 O6	316.093	7.674	No results	No results	Full match	5.60866e+06	6.8948e+06	6.83581e+06	5.72965e+06	4.42469e+06	6.97031e+06	2.5674e+06	2.60578e+06	2.22405e+06	2.38764e+06	2.3257e+06	2.84755e+06	748918	941152	896500	1.11015e+06	850361	803787	6.77752e+06	5.09836e+06	7.34156e+06	6.56915e+06	5.45142e+06	6.27112e+06	3.45864e+06	3.01233e+06	3.74554e+06
Com_3163_pos	Esculin	C15 H16 O9	340.078	6.618	Full match	Full match	Full match	1.50764e+06	1.30387e+06	1.41004e+06	1.40413e+06	1.72171e+06	1.58021e+06	494929	457593	658611	520705	551155	764784	490623	596724	496686	497553	452165	504178	3.31973e+07	3.33665e+07	3.60008e+07	3.41975e+07	3.18013e+07	3.35991e+07	1.26502e+07	1.26186e+07	1.26276e+07
Com_846_pos	Methylophiopogonanone B	C19 H20 O5	328.13	9.569	No results	No results	Full match	2.72775e+08	2.67264e+08	2.17041e+08	2.75967e+08	2.57502e+08	3.14732e+08	2.67428e+08	2.73182e+08	2.89866e+08	2.81304e+08	2.80881e+08	2.90966e+08	3.91533e+07	4.59938e+07	4.21783e+07	4.53343e+07	4.2978e+07	3.49804e+07	4.03213e+07	7.41623e+07	5.18031e+07	8.15251e+07	7.77575e+07	7.95885e+07	1.13085e+08	1.38879e+08	1.51984e+08
Com_2998_pos	Tricin 5-O-hexoside	C23 H24 O12	492.126	10.263	No results	No results	Full match	3.93141e+06	4.7407e+06	4.01658e+06	3.81617e+06	3.56629e+06	3.95919e+06	2.96413e+06	2.71696e+06	2.96628e+06	2.99057e+06	3.10243e+06	2.84156e+06	7.31475e+07	8.27222e+07	8.16134e+07	8.06026e+07	8.0658e+07	7.57809e+07	5.963e+06	6.07366e+06	5.74284e+06	5.77324e+06	6.20313e+06	4.96768e+06	5.32653e+06	5.31643e+06	3.7025e+06
Com_5765_pos	Prosapogenin A	C39 H62 O12	722.422	13.167	No results	No results	Full match	833254	791832	810543	1.20351e+06	859212	912616	451499	423766	481398	460822	446536	416314	885322	932685	1.00704e+06	708223	787682	1.30251e+06	1.36153e+07	1.27342e+07	1.01239e+07	1.32094e+07	1.30472e+07	8.80216e+06	4.45595e+06	4.77357e+06	4.646e+06
Com_360_pos	Esculetin	C9 H6 O4	178.026	7.399	Full match	Full match	Full match	6.68834e+07	6.99493e+07	6.99394e+07	6.29599e+07	6.05725e+07	5.73048e+07	3.20294e+06	3.39395e+06	3.74163e+06	4.17478e+06	3.70762e+06	3.35761e+06	1.11055e+07	1.13344e+07	1.09939e+07	1.08054e+07	1.11455e+07	9.96143e+06	6.20959e+08	6.14161e+08	6.18796e+08	6.11081e+08	5.86865e+08	5.92718e+08	2.4349e+08	2.74191e+08	3.11925e+08
Com_163_pos	DL-Arginine	C6 H14 N4 O2	174.111	1.553	Full match	Full match	Full match	4.24653e+07	4.28364e+07	4.4256e+07	4.70145e+07	4.15745e+07	4.25877e+07	1.85171e+09	1.67876e+09	1.78028e+09	1708036059	1.9883e+09	1.69385e+09	2.74269e+08	3.23767e+08	3.39093e+08	3.34673e+08	3.21323e+08	3.11308e+08	2.29675e+07	2.10053e+07	2.17087e+07	2.44761e+07	2.19892e+07	2.43472e+07	6.07631e+08	6.71758e+08	7.07235e+08
Com_10823_pos	Gardenoside	C17 H24 O11	404.131	6.894	No results	No results	Full match	2.78388e+06	2.64399e+06	2.35926e+06	2.24167e+06	1.88963e+06	2.45027e+06	3.76072e+06	4.97005e+06	4.87636e+06	4.90242e+06	5.53946e+06	4.8001e+06	1.00673e+06	979544	1.0242e+06	1.00391e+06	905618	905265	1.21423e+06	1.0375e+06	1.0665e+06	1.29529e+06	1.00618e+06	966387	2.14823e+06	2.1731e+06	1.74989e+06
Com_5262_pos	lactucopicrin	C23 H22 O7	410.136	11.121	No results	No results	Full match	8.76609e+06	8.65567e+06	1.12817e+07	8.80816e+06	8.51862e+06	1.08891e+07	2.01803e+07	3.96322e+06	1.554e+07	1.39618e+07	1.61487e+07	1.55069e+07	2.34958e+07	2.36588e+07	2.07923e+07	2.39604e+07	2.12682e+07	2.15575e+07	8.2277e+06	8.98938e+06	1.07463e+07	1.02124e+07	1.19977e+07	1.14213e+07	1.23213e+07	1.06285e+07	1.13942e+07
Com_630_pos	Argininosuccinic acid	C10 H18 N4 O6	290.122	1.346	Full match	Full match	Full match	1.77968e+07	1.60135e+07	1.95675e+07	1.77199e+07	1.89241e+07	1.6692e+07	4.05796e+08	4.0942e+08	3.9914e+08	3.93295e+08	4.13696e+08	4.10775e+08	2.52871e+07	2.94185e+07	2.72713e+07	4.46449e+07	4.47984e+07	2.7502e+07	1.87087e+06	1.60022e+06	1.39732e+06	1.92482e+06	1.59993e+06	1.5254e+06	1.28111e+08	1.19665e+08	1.08876e+08
Com_443_pos	Viscumamide	C30 H55 N5 O5	565.419	13.993	No results	No results	Full match	5.97323e+08	6.43228e+08	5.77165e+08	8.50662e+08	8.13308e+08	8.73808e+08	1.0293e+06	1.04947e+06	1.1357e+06	1.07073e+06	1.06636e+06	1.00585e+06	1.30342e+06	1.43512e+06	1.43889e+06	1.49531e+06	1.29405e+06	1.32731e+06	4.98633e+06	4.68197e+06	3.55054e+06	4.13763e+06	3.99952e+06	4.51521e+06	7.84361e+07	1.29761e+08	1.25151e+08
Com_1044_pos	5α-Dihydrotestosterone	C19 H30 O2	290.224	13.964	Full match	No results	No results	6.3409e+07	6.27659e+07	5.45128e+07	7.40854e+07	7.20351e+07	8.1792e+07	1.2971e+07	1.24693e+07	1.17872e+07	1.07941e+07	1.04293e+07	1.08822e+07	4.29056e+06	4.6643e+06	4.69848e+06	4.71745e+06	4.36288e+06	4.80794e+06	1.75647e+08	1.55466e+08	1.42292e+08	1.33405e+08	1.2846e+08	1.2498e+08	7.03874e+07	1.15238e+08	1.07216e+08
Com_7111_pos	Shikonin	C16 H16 O5	288.099	10.868	No results	No results	Full match	4.812e+06	2.47545e+06	4.5495e+06	3.76075e+06	2.68613e+06	2.55822e+06	3.72666e+06	2.6757e+06	3.81997e+06	3.39788e+06	3.1893e+06	3.45952e+06	780846	979439	1.12083e+06	655054	760420	597525	6.48223e+06	6.16209e+06	7.54432e+06	8.19676e+06	9.14499e+06	8.43935e+06	1.81722e+06	2.01808e+06	2.22663e+06
Com_3245_pos	Indole-3-Carboxaldehyde	C9 H7 N O	145.052	10.4	No results	No results	Full match	5.58097e+07	6.34328e+07	5.42312e+07	5.99282e+07	5.23436e+07	5.59095e+07	3.39871e+07	3.17302e+07	3.17062e+07	3.57059e+07	2.77784e+07	3.07012e+07	3.16063e+06	3.48744e+06	3.70458e+06	2.74892e+06	2.98225e+06	2.74334e+06	1.12833e+07	1.57024e+07	1.24205e+07	1.51856e+07	1.41478e+07	1.39928e+07	2.16309e+07	2.37812e+07	1.85762e+07
Com_2099_pos	Quinic acid	C7 H12 O6	192.063	4.708	No results	No results	Full match	2.71481e+07	3.55582e+07	2.63608e+07	3.38746e+07	4.28552e+07	3.13817e+07	2.38186e+07	2.33525e+07	2.08223e+07	2.50006e+07	2.49269e+07	2.43409e+07	3.12566e+07	3.17223e+07	3.0928e+07	3.16966e+07	2.97569e+07	3.09046e+07	6.29456e+07	6.6538e+07	4.97657e+07	5.39893e+07	6.19081e+07	6.6519e+07	3.17405e+07	4.19972e+07	3.67945e+07
Com_83_pos	L-Glutamic acid	C5 H9 N O4	147.053	1.41	Full match	Full match	Full match	7.98951e+08	8.51341e+08	8.36878e+08	7.86733e+08	7.5366e+08	8.30824e+08	3.49637e+09	4.01095e+09	3.8923e+09	3.57074e+09	3.58442e+09	4.01086e+09	5.03078e+08	5.50343e+08	4.71786e+08	5.2814e+08	4.5912e+08	4.76767e+08	5.34142e+08	5.211e+08	7.61568e+08	5.26906e+08	4.81673e+08	8.02456e+08	1.83766e+09	1.62532e+09	1.79541e+09
Com_8672_pos	Hesperetin	C16 H14 O6	302.078	8.073	No results	No results	Full match	9.31461e+06	8.70604e+06	1.01718e+07	1.05356e+07	1.05742e+07	1.20447e+07	1.98485e+06	1.81315e+06	2.06708e+06	1.97465e+06	1.50299e+06	1.78723e+06	2.38537e+06	2.79903e+06	3.18825e+06	2.73573e+06	2.1518e+06	448421	3.56527e+06	3.04905e+06	3.53676e+06	2.94803e+06	3.89538e+06	4.21786e+06	2.72047e+06	2.59221e+06	2.48761e+06
Com_509_pos	4-Coumaric acid	C9 H8 O3	164.047	7.541	Full match	Full match	Full match	7.7833e+07	7.60836e+07	7.67833e+07	7.14098e+07	7.31804e+07	7.13186e+07	2.94398e+07	3.05188e+07	3.05802e+07	3.22321e+07	3.1439e+07	3.03426e+07	1.66608e+08	1.79838e+08	1.81622e+08	1.71774e+08	1.57495e+08	1.74619e+08	3.69343e+08	3.484e+08	3.51937e+08	3.66269e+08	3.88239e+08	3.43293e+08	3.15098e+08	3.14966e+08	2.54047e+08
Com_8645_pos	Trans_Trans-Muconic Acid	C6 H6 O4	142.026	16.931	No results	No results	Full match	7.52397e+06	7.89545e+06	7.34136e+06	4.55897e+06	4.96766e+06	5.12101e+06	4.07608e+06	3.84487e+06	4.69277e+06	4.54978e+06	4.1924e+06	5.69737e+06	9.43576e+06	9.84224e+06	1.25747e+07	9.31915e+06	8.2536e+06	7.91753e+06	5.27875e+06	5.6546e+06	5.99657e+06	5.28332e+06	6.3206e+06	5.79257e+06	2.83741e+06	4.11715e+06	3.75589e+06
Com_13350_pos	Methyl jasmonate	C13 H20 O3	224.141	14.54	No results	No results	Full match	661830	1.02109e+06	952358	1.15529e+06	1.7764e+06	792121	3.22269e+06	2.92213e+06	2.24913e+06	679214	988657	2.7398e+06	805809	746479	858100	865535	769412	777023	509922	477492	419911	464370	418205	457483	361406	500641	403810
Com_1349_pos	N-Acetyl-L-aaline	C7 H13 N O3	159.089	1.397	No results	No results	Full match	2.11449e+08	2.25904e+08	1.89273e+08	1.74842e+08	1.84188e+08	2.10603e+08	8.65941e+07	1.12524e+08	1.94749e+07	7.8105e+07	7.55038e+07	8.3242e+07	1.60716e+08	1.59232e+08	1.52524e+08	1.46892e+08	1.3541e+08	1.4956e+08	7.22292e+07	9.15843e+07	1.12025e+08	1.05036e+08	1.05699e+08	1.11067e+08	7.90426e+07	9.74876e+07	1.16524e+08
Com_943_pos	Pheophorbide A	C35 H36 N4 O5	592.267	15.258	No results	No results	Full match	1.40382e+08	1.55794e+08	1.46386e+08	2.21747e+08	2.30063e+08	2.01732e+08	2.48614e+08	2.44341e+08	2.44266e+08	2.20164e+08	2.18285e+08	2.2225e+08	4.31279e+07	4.57692e+07	5.59713e+07	6.62476e+07	6.23464e+07	6.88087e+07	1.35192e+08	1.17054e+08	1.03279e+08	1.06535e+08	8.55728e+07	9.33888e+07	7.87988e+07	7.47433e+07	8.75743e+07
Com_2851_pos	Thymine	C5 H6 N2 O2	126.043	5.205	Full match	Full match	Full match	6.73798e+07	7.56768e+07	5.69879e+07	7.36923e+07	6.97176e+07	6.86637e+07	1.09758e+07	1.03882e+07	1.05634e+07	1.09648e+07	1.12177e+07	1.14659e+07	9.08495e+06	9.72335e+06	9.42501e+06	9.54378e+06	8.67504e+06	9.13964e+06	4.9227e+06	5.01294e+06	4.66121e+06	4.50033e+06	4.57083e+06	4.70473e+06	1.06927e+07	1.70653e+07	1.7292e+07
Com_1527_pos	Sanggenone H	C20 H18 O6	354.109	9.074	No results	No results	Full match	1.83934e+08	1.40993e+08	1.89127e+08	1.27999e+08	1.35008e+08	1.79063e+08	9.53683e+07	8.26326e+07	7.80566e+07	7.17213e+07	6.44439e+07	7.06459e+07	4.69188e+06	4.65615e+06	4.49155e+06	5.01288e+06	3.68588e+06	4.41335e+06	1.31738e+07	1.35886e+07	1.25458e+07	1.39932e+07	1.26798e+07	1.18634e+07	6.315e+07	5.2249e+07	5.73189e+07
Com_338_pos	Eugenol	C10 H12 O2	164.083	7.832	Full match	No results	Full match	3.7737e+08	3.74426e+08	3.77895e+08	4.12542e+08	4.0856e+08	4.35174e+08	8.56731e+08	8.44791e+08	8.54902e+08	8.55011e+08	8.32326e+08	8.37991e+08	2.04034e+07	1.90407e+07	1.965e+07	2.17305e+07	1.85351e+07	1.87559e+07	5.98598e+07	9.45855e+07	6.1358e+07	8.8584e+07	8.90497e+07	6.4768e+07	2.96015e+08	3.52867e+08	3.13609e+08
Com_636_pos	Asparagine	C4 H8 N2 O3	132.053	1.401	Full match	Full match	Full match	3.91404e+08	4.14481e+08	4.04103e+08	5.62182e+08	5.2467e+08	4.22821e+08	3.51905e+08	3.09764e+08	3.51999e+08	3.47194e+08	3.7145e+08	2.85839e+08	1.50045e+07	1.92441e+07	1.47557e+07	1.65493e+07	1.59365e+07	1.52448e+07	2.99322e+07	2.48413e+07	2.59048e+07	2.85621e+07	3.9204e+07	2.96269e+07	1.42271e+08	1.78918e+08	1.76523e+08
Com_2499_pos	Gentisic acid	C7 H6 O4	154.026	5.473	Full match	No results	Full match	2.88043e+07	2.62506e+07	2.74488e+07	2.76774e+07	2.65847e+07	3.19554e+07	4.88452e+07	5.21455e+07	6.65729e+07	5.10867e+07	5.83503e+07	6.52039e+07	7.43198e+07	7.0711e+07	3.3377e+07	8.49101e+07	6.24096e+07	4.15555e+07	1.26972e+07	1.26832e+07	1.30427e+07	1.22123e+07	1.14691e+07	1.34635e+07	2.46124e+07	2.7997e+07	2.6389e+07
Com_87_pos	Dihydroresveratrol	C14 H14 O3	230.094	9.01	No results	Full match	Full match	5.06927e+09	4.88703e+09	5.40324e+09	4.46984e+09	3.72368e+09	4.5313e+09	3.23063e+08	3.03327e+09	3.22026e+08	3.37285e+08	3.18403e+08	2.36619e+09	2.38423e+08	2.59543e+08	2.37009e+08	2.44379e+08	2.44188e+08	2.49115e+08	1.18227e+09	3.96767e+08	3.98449e+08	1.23276e+09	3.96325e+08	4.13597e+08	4.15884e+08	2.60734e+08	4.25e+08
Com_626_pos	A-Ketoglutaric Acid	C5 H6 O5	146.021	1.915	No results	No results	Full match	1.58277e+08	1.52132e+08	1.55583e+08	1.5142e+08	1.51607e+08	1.74791e+08	3.02245e+08	3.04398e+08	2.85648e+08	3.03202e+08	2.98743e+08	3.03937e+08	1.77021e+08	1.56321e+08	1.30952e+08	5.69253e+07	5.73683e+07	1.50234e+08	2.33367e+08	2.35661e+08	2.09552e+08	2.93119e+08	3.11053e+08	2.37227e+08	2.38409e+08	2.51511e+08	2.90113e+08
Com_9023_pos	Myricetin	C15 H10 O8	318.037	7.589	Full match	Full match	Full match	8.68377e+06	1.03363e+07	8.59988e+06	8.636e+06	1.06615e+07	1.01341e+07	386794	413197	407791	419766	419371	506553	422842	477486	432604	441134	423073	420933	540514	528840	501687	559281	506724	537004	1.65102e+06	1.55087e+06	1.49409e+06
Com_7640_pos	Methyl linolenate	C19 H32 O2	292.24	15.194	No results	No results	Full match	5.29594e+06	9.60447e+06	8.2285e+06	9.45701e+06	1.05684e+07	1.14025e+07	5.18579e+06	6.94062e+06	6.35249e+06	7.52956e+06	6.49154e+06	8.11456e+06	1.51035e+06	1.51723e+06	1.52283e+06	1.56547e+06	1.5002e+06	1.57526e+06	6.9387e+06	8.41947e+06	5.76798e+06	6.69331e+06	5.60288e+06	4.63352e+06	7.63994e+06	4.20163e+06	5.17988e+06
Com_6884_pos	Liquiritin	C21 H22 O9	418.125	10.199	No results	Full match	Full match	2.75639e+06	5.82672e+06	2.21343e+06	2.63847e+06	2.54653e+06	4.22328e+06	1.19436e+07	9.62316e+06	1.23931e+07	9.37689e+06	8.82591e+06	1.30726e+07	673978	906354	578341	696203	1.03242e+06	766867	693720	680707	674399	689883	691282	667337	3.33736e+06	3.37146e+06	3.07505e+06
Com_2300_pos	N-Propionylglycine	C5 H9 N O3	131.058	1.4	No results	No results	Full match	8.91989e+07	8.58788e+07	9.74143e+07	8.38818e+07	7.42058e+07	8.67217e+07	4.99228e+07	5.25454e+07	5.26798e+07	5.01105e+07	5.46308e+07	5.07055e+07	8.08305e+07	8.31955e+07	7.50211e+07	8.64387e+07	8.22061e+07	8.32973e+07	5.76985e+07	5.50225e+07	5.44514e+07	5.39937e+07	4.94197e+07	5.04689e+07	6.0109e+07	5.14741e+07	4.83612e+07
Com_5030_pos	Glycerophospho-N-palmitoyl ethanolamine	C21 H44 N O7 P	453.284	14.602	Full match	Full match	Full match	6.31929e+06	6.75569e+06	5.87845e+06	6.26139e+06	4.67401e+06	4.97339e+06	4.32946e+06	4.16521e+06	4.93157e+06	5.44725e+06	4.19124e+06	3.78868e+06	1.87948e+07	2.6335e+07	3.11672e+07	2.52066e+07	3.29315e+07	2.12426e+07	1.72204e+07	1.62161e+07	1.30297e+07	1.3177e+07	1.09736e+07	1.26259e+07	3.90919e+06	4.32503e+06	3.93211e+06
Com_377_pos	1_6-Anhydro-β-D-Glucopyranose	C6 H10 O5	162.053	7.211	No results	No results	Full match	1.52322e+08	1.2655e+08	1.28497e+08	1.75938e+08	1.39262e+08	1.32151e+08	2.32774e+08	1.20491e+08	1.1126e+08	2.0456e+08	2.05868e+08	2.63613e+08	2.00159e+08	2.85009e+08	2.51488e+08	2.93513e+08	3.22783e+08	2.63891e+08	5.4943e+08	5.016e+08	4.7498e+08	4.69954e+08	5.59563e+08	4.89267e+08	2.38342e+08	3.31289e+08	2.8976e+08
Com_1123_pos	Coumarin	C9 H6 O2	146.036	8.014	Full match	Full match	Full match	2.36041e+08	1.95259e+08	2.90702e+08	2.75858e+08	2.64734e+08	2.04345e+08	1.08587e+08	9.87984e+07	1.01684e+08	1.19001e+08	1.05905e+08	1.40703e+08	1.77847e+07	1.70838e+07	1.64472e+07	1.58179e+07	1.45464e+07	1.38202e+07	1.47828e+08	1.52668e+08	1.48604e+08	1.55905e+08	1.46707e+08	1.60209e+08	1.37927e+08	1.46319e+08	1.36106e+08
Com_746_pos	Pyrogallol	C6 H6 O3	126.032	10.161	Full match	Full match	Full match	2.49945e+08	2.25291e+08	2.39409e+08	2.4391e+08	2.08851e+08	2.15816e+08	2.38247e+08	2.1336e+08	2.34329e+08	3.13663e+08	1.75499e+08	2.06212e+08	5.15428e+08	5.80462e+08	3.55542e+08	3.80862e+08	3.52661e+08	3.33629e+08	2.24276e+08	2.21902e+08	2.17545e+08	2.23045e+08	2.287e+08	2.3594e+08	2.04691e+08	2.54727e+08	2.32705e+08
Com_13189_pos	Pyridoxine	C8 H11 N O3	169.074	8.542	No results	No results	Full match	3.4137e+06	4.17515e+06	3.02373e+06	3.95551e+06	3.10888e+06	3.73051e+06	1.88238e+06	2.24759e+06	2.19699e+06	2.94336e+06	1.82082e+06	1.83505e+06	1.47092e+06	1.57621e+06	1.5999e+06	1.45741e+06	1.49149e+06	1.25698e+06	1.75846e+06	2.3685e+06	1.98161e+06	2.45355e+06	2.45224e+06	2.63278e+06	1.70069e+06	2.099e+06	1.92425e+06
Com_2531_pos	Tracheloside +NH3	C27 H34 O12	550.203	9.376	No results	No results	Full match	7.81631e+06	7.14754e+06	6.52299e+06	5.65481e+06	6.65488e+06	7.3025e+06	5.81899e+07	5.72299e+07	6.08587e+07	6.56286e+07	6.52441e+07	5.90669e+07	2.84133e+06	3.32166e+06	3.16205e+06	3.11039e+06	3.20771e+06	2.21275e+06	3.80139e+06	9.56487e+06	5.01145e+06	5.71031e+06	7.39611e+06	6.65017e+06	1.36916e+07	1.35421e+07	1.45443e+07
Com_9566_pos	Acetaminophen	C8 H9 N O2	151.063	1.381	No results	No results	Full match	9.69752e+06	7.18803e+06	9.36872e+06	8.05211e+06	8.65311e+06	8.14352e+06	3.22557e+06	3.65051e+06	3.2479e+06	3.90956e+06	3.57943e+06	3.65788e+06	4.56363e+06	5.28539e+06	5.07751e+06	4.59055e+06	4.25658e+06	4.94789e+06	3.48285e+06	3.44525e+06	3.2517e+06	4.42101e+06	3.59327e+06	4.40736e+06	4.48718e+06	4.38068e+06	4.43071e+06
Com_1465_pos	Isorhapontigenin	C15 H14 O4	258.089	10.798	Full match	Full match	Full match	9.27143e+07	9.66687e+07	1.02081e+08	1.12187e+08	1.12457e+08	1.21201e+08	1.40167e+08	1.32315e+08	1.35988e+08	1.39679e+08	1.44739e+08	1.32826e+08	7.44099e+06	8.09594e+06	8.86906e+06	9.21327e+06	8.58474e+06	6.09411e+06	8.18777e+06	9.03125e+06	9.05495e+06	8.92844e+06	7.66363e+06	9.39457e+06	3.42995e+07	4.87401e+07	4.95735e+07
Com_116_pos	(3beta,9xi)-3-(beta-D-Glucopyranosyloxy)-14-hydroxycard-20(22)-enolide	C29 H44 O9	536.294	14.06	Invalid mass	No results	No results	4.82946e+08	4.68496e+08	4.86643e+08	4.67796e+08	3.38831e+08	3.80564e+08	2.72372e+08	2.68847e+08	2.65165e+08	3.6293e+08	2.50952e+08	2.84416e+08	5.7551e+08	5.52955e+08	6.86502e+08	6.98694e+08	6.32736e+08	6.43043e+08	2.22458e+09	2.20893e+09	2.04475e+09	2.24426e+09	2.04115e+09	2.24892e+09	1.49354e+09	1.90691e+09	1.71139e+09
Com_2149_pos	Polygodial	C15 H22 O2	234.161	9.71	No results	No results	Full match	6.7442e+07	6.58924e+07	6.75759e+07	7.29691e+07	7.18206e+07	7.79247e+07	1.94325e+07	1.85728e+07	2.1071e+07	1.93565e+07	1.971e+07	2.04414e+07	5.77818e+06	7.47227e+06	6.36787e+06	6.20143e+06	5.70058e+06	5.50136e+06	4.66009e+07	6.40589e+07	4.13498e+07	5.00416e+07	3.32861e+07	3.37168e+07	3.69199e+07	3.84601e+07	3.79829e+07
Com_13245_pos	Sinapaldehyde glucoside	C17 H22 O9	370.125	10.248	No results	No results	Full match	2.94139e+06	2.65989e+06	2.23369e+06	2.88595e+06	2.85867e+06	3.01018e+06	2.27931e+06	2.54204e+06	2.91135e+06	2.30668e+06	2.84569e+06	2.08085e+06	1.01669e+06	1.02779e+06	974594	913723	996039	858888	1.81071e+06	2.2208e+06	2.04719e+06	1.48391e+06	2.47062e+06	2.19552e+06	2.7662e+06	2.28677e+06	2.09251e+06
Com_3266_pos	9,17-Octadecadiene-12,14-diyne-1,11,16-triol	C18 H26 O3	290.187	13.1	No results	No results	Full match	2.32675e+07	2.41273e+07	2.35168e+07	2.69496e+07	2.74923e+07	2.71185e+07	9.7435e+06	8.54028e+06	8.74396e+06	8.7305e+06	9.03337e+06	8.68338e+06	8.68917e+06	8.82832e+06	9.14937e+06	9.38806e+06	8.34817e+06	9.61567e+06	3.42118e+07	3.45101e+07	3.07981e+07	3.0618e+07	2.90967e+07	2.89788e+07	1.47816e+07	1.82144e+07	1.58137e+07
Com_12565_pos	Praeruptorin C +Na	C24 H28 O7	428.183	13.087	No results	No results	Full match	1.09658e+06	1.22348e+06	1.05279e+06	1.13261e+06	1.20004e+06	1.24764e+06	3.4195e+06	3.76747e+06	3.61798e+06	3.68056e+06	3.69132e+06	2.84099e+06	596006	604701	601507	629837	589021	592796	621949	607372	601517	611821	618328	671916	865806	1.05022e+06	890335
Com_7658_pos	Isobavachin	C20 H20 O4	324.135	7.787	No results	No results	Full match	1.04327e+07	9.86093e+06	1.15908e+07	1.01865e+07	1.08759e+07	1.02709e+07	8.87933e+06	8.80644e+06	1.03758e+07	9.04459e+06	1.09094e+07	8.71222e+06	352102	374104	361662	372194	337921	330656	2.803e+06	2.21658e+06	3.04329e+06	2.23652e+06	2.64209e+06	1.65181e+06	5.36141e+06	5.31307e+06	5.00033e+06
Com_1557_pos	Cinnamal	C9 H8 O	132.057	12.631	No results	No results	Full match	1.678e+08	1.33893e+08	1.828e+08	1.38594e+08	1.35065e+08	1.87229e+08	1.07937e+08	7.26368e+07	7.83165e+07	7.47509e+07	9.02564e+07	8.85324e+07	1.2899e+07	1.18539e+07	1.15741e+07	1.23691e+07	1.22351e+07	1.22432e+07	1.63189e+07	1.36228e+07	1.21942e+07	1.15702e+07	1.06608e+07	9.78781e+06	4.34975e+07	4.99494e+07	4.8083e+07
Com_1132_pos	Threonine	C4 H9 N O3	119.058	1.247	Full match	Full match	Full match	7.52779e+07	8.31406e+07	6.95426e+07	6.03794e+07	5.78856e+07	5.99048e+07	1.78448e+08	2.01649e+08	1.81492e+08	1.73849e+08	2.01685e+08	2.01185e+08	1.16087e+07	1.18958e+07	1.25677e+07	1.31829e+07	1.04846e+07	1.31347e+07	1.59056e+07	1.74988e+07	1.45249e+07	1.7825e+07	1.25458e+07	1.31331e+07	9.0524e+07	7.0707e+07	5.36433e+07
Com_4394_pos	Heptamethoxyflavone	C22 H24 O9	432.14	11.467	No results	No results	Full match	1.10232e+07	1.18917e+07	1.23072e+07	1.34947e+07	1.30072e+07	9.3605e+06	3.16304e+06	6.30577e+06	3.15271e+06	3.24444e+06	2.8986e+06	2.40816e+06	2.65996e+06	2.68778e+06	2.72015e+06	2.96021e+06	2.54719e+06	3.10099e+06	1.54905e+07	1.74155e+07	1.81884e+07	2.11624e+07	2.03905e+07	1.93527e+07	1.07203e+07	1.24048e+07	1.20995e+07
Com_11817_pos	Eupatilin	C18 H16 O7	344.088	8.524	No results	No results	Full match	5.66446e+06	5.75048e+06	5.52593e+06	6.06895e+06	5.06616e+06	6.21369e+06	1.10196e+06	1.18709e+06	1.35452e+06	886268	1.05082e+06	1.14459e+06	634441	658856	624452	674253	614642	627764	2.76956e+06	3.08988e+06	3.11064e+06	1.97265e+06	2.93831e+06	2.82936e+06	2.37623e+06	2.59788e+06	2.91189e+06
Com_15483_pos	4'-Demethylepipodophyllotoxin	C21 H20 O8	400.116	11.307	No results	No results	Full match	2.30565e+06	1.89939e+06	1.81857e+06	2.43809e+06	2.2977e+06	2.34719e+06	1.46393e+06	893699	911065	335635	883802	1.07317e+06	1.54213e+06	1.57648e+06	1.63022e+06	1.82268e+06	1.50995e+06	1.58321e+06	879365	1.63069e+06	860247	883387	922812	1.04456e+06	1.21154e+06	1.0714e+06	1.53189e+06
Com_43_pos	DL-Tryptophan	C11 H12 N2 O2	204.089	6.417	Full match	Full match	Full match	5.57821e+08	6.03443e+08	6.1286e+08	6.65814e+08	6.25003e+08	6.8127e+08	8.93764e+09	8.55232e+09	9.15068e+09	9.50731e+09	9.11692e+09	9.70563e+09	1.30072e+08	1.24454e+08	1.13561e+08	1.4105e+08	1.2354e+08	1.14007e+08	2.78955e+08	2.92584e+08	3.03995e+08	2.9564e+08	2.81204e+08	2.86853e+08	2.08061e+09	2.4376e+09	2.30662e+09
Com_2055_pos	Secoisolariciresinol diglucoside	C32 H46 O16	686.277	10.674	No results	Full match	No results	1.04484e+08	1.13784e+08	1.14744e+08	1.07611e+08	1.19531e+08	1.24705e+08	3.7087e+07	3.47195e+07	2.13974e+07	3.05203e+07	2.98281e+07	3.15991e+07	2.01831e+06	2.74797e+06	2.11596e+06	2.14011e+06	1.95124e+06	2.09811e+06	6.37267e+06	6.32796e+06	4.37191e+06	5.10028e+06	5.076e+06	4.95595e+06	1.98023e+07	1.43531e+07	1.7528e+07
Com_11625_pos	Columbin +HCOOH	C20 H22 O6	358.141	11.557	No results	No results	Full match	2.79369e+06	4.30319e+06	3.31166e+06	3.29814e+06	4.1039e+06	3.44029e+06	2.64259e+06	2.81043e+06	2.14931e+06	2.85637e+06	2.47888e+06	3.55579e+06	1.50975e+06	1.45077e+06	1.50696e+06	1.3675e+06	1.3543e+06	1.60593e+06	3.61357e+06	2.60979e+06	3.0927e+06	2.84137e+06	2.40107e+06	2.21256e+06	1.67056e+06	1.62757e+06	2.13134e+06
Com_4375_pos	Ethyl Gallate	C9 H10 O5	198.052	7.944	No results	No results	Full match	3.04714e+07	3.17863e+07	3.25711e+07	3.76969e+07	3.48642e+07	3.89966e+07	2.27264e+07	2.2337e+07	2.22615e+07	2.35867e+07	2.35557e+07	2.51108e+07	6.72985e+06	7.25471e+06	7.10937e+06	5.88029e+06	5.70259e+06	5.95691e+06	7.38806e+06	7.70628e+06	7.26615e+06	7.06757e+06	7.17747e+06	7.26508e+06	1.2317e+07	1.40311e+07	1.35403e+07
Com_4681_pos	Kaji-Ichigoside F1	C36 H58 O10	650.401	14.454	No results	No results	Full match	1.63452e+06	1.62355e+06	1.72552e+06	1.79033e+06	2.92481e+06	1.76906e+06	1.0823e+06	1.10848e+06	1.12359e+06	1.12337e+06	1.0496e+06	1.14169e+06	1.49526e+06	1.57061e+06	1.49456e+06	2.11564e+06	1.42115e+06	1.56681e+06	1.9342e+07	1.13726e+07	1.1537e+07	1.11225e+07	1.03558e+07	9.55344e+06	3.60553e+06	4.77206e+06	4.2995e+06
Com_9414_pos	Notopterol	C21 H22 O5	354.145	11.856	No results	No results	Full match	6.73203e+06	7.9408e+06	6.72367e+06	8.87956e+06	7.94884e+06	8.46291e+06	7.1507e+06	5.41884e+06	5.75896e+06	5.45695e+06	5.02294e+06	4.73155e+06	2.16214e+06	2.26507e+06	2.16639e+06	2.34399e+06	2.22238e+06	2.10861e+06	2.22684e+06	2.2799e+06	2.31544e+06	2.15836e+06	1.35738e+06	1.59201e+06	2.60353e+06	3.63648e+06	3.47216e+06
Com_14881_pos	Prim-O-glucosylcimifugin	C22 H28 O11	468.163	7.136	No results	No results	Full match	1.58483e+06	2.22842e+06	1.81078e+06	1.50947e+06	1.72027e+06	1.81082e+06	2.23709e+06	2.10942e+06	2.17548e+06	2.25539e+06	1.80978e+06	2.41535e+06	410104	565528	413278	477322	528444	390095	675778	647847	648622	649271	626883	628950	1.21903e+06	1.11132e+06	938581
Com_4678_pos	Bomyl acetate	C12 H20 O2	196.146	11.246	No results	No results	Full match	2.38896e+07	2.47212e+07	2.4883e+07	3.25646e+07	3.36169e+07	3.21869e+07	5.74532e+06	5.06688e+06	4.7359e+06	5.50159e+06	8.25145e+06	6.33201e+06	1.18776e+07	1.3525e+07	1.84973e+07	1.93751e+07	1.39061e+07	1.73244e+07	5.82041e+06	5.15769e+06	5.06573e+06	5.77834e+06	5.09583e+06	5.36875e+06	6.72791e+06	7.46727e+06	6.65423e+06
Com_3920_pos	Artemisinin	C15 H22 O5	282.147	9.031	No results	No results	Full match	1.86353e+07	2.34187e+07	2.99253e+07	2.32583e+07	2.34666e+07	4.65934e+07	9.60068e+06	9.67119e+06	1.15112e+07	1.20639e+07	1.09028e+07	1.07711e+07	2.38001e+06	2.11406e+06	2.51189e+06	1.50414e+06	2.22027e+06	2.03552e+06	6.1651e+06	5.34373e+06	5.70413e+06	4.27028e+06	7.08287e+06	5.07193e+06	9.76062e+06	8.41034e+06	1.1945e+07
Com_4898_pos	8-methylretusin-7-O-β-D-glucopyranoside	C23 H24 O10	460.135	9.755	No results	No results	Full match	3.10437e+07	2.98559e+07	3.21371e+07	3.14687e+07	2.91032e+07	3.04553e+07	1.36816e+07	1.17638e+07	1.08036e+07	1.10103e+07	1.32622e+07	1.28492e+07	739347	926667	795177	1.31439e+06	701834	803730	2.44508e+06	3.21206e+06	1.88101e+06	2.68155e+06	2.09283e+06	2.05163e+06	8.87317e+06	8.82279e+06	8.41343e+06
Com_17226_pos	Quercetin 3-alpha-L-arabinofuranoside (Avicularin)	C20 H18 O11	434.084	5.816	No results	No results	Full match	1.30508e+06	1.51108e+06	1.3567e+06	1.32489e+06	1.82948e+06	1.71111e+06	149129	222410	182362	218485	229471	309588	141595	141826	137068	136364	126447	125085	407909	372624	460880	426605	397711	395289	374579	584929	375966
Com_813_pos	Pipecolic acid	C6 H11 N O2	129.079	1.158	Full match	Full match	Full match	2.04693e+07	2.09674e+07	2.24887e+07	1.69885e+07	1.53956e+07	1.78568e+07	2.79434e+08	2.76558e+08	3.05458e+08	1.62878e+08	1.46795e+08	3.1003e+08	2.10298e+07	1.77579e+07	1.9257e+07	2.13713e+07	1.79665e+07	1.90161e+07	5.40715e+06	5.14045e+06	5.81724e+06	6.66665e+06	4.51504e+06	6.71409e+06	6.94488e+07	5.39291e+07	4.8667e+07
Com_3634_pos	Hydroxytyrosol	C8 H10 O3	154.063	8	No results	No results	Full match	8.55265e+06	8.80013e+06	9.65311e+06	9.46883e+06	1.00505e+07	1.08963e+07	3.74681e+06	3.78053e+06	4.44139e+06	3.71677e+06	4.21581e+06	3.98413e+06	3.40769e+06	3.36664e+06	3.11144e+06	3.40298e+06	3.08994e+06	3.12708e+06	2.89453e+07	2.69881e+07	2.39005e+07	2.35859e+07	2.33904e+07	2.25378e+07	7.23992e+06	1.1781e+07	1.1477e+07
Com_8158_pos	Ganoderic Acid C6	C30 H42 O8	530.287	10.715	No results	No results	Full match	1.22074e+06	1.19872e+06	1.20051e+06	1.13913e+06	1.17472e+06	1.22183e+06	1.06799e+06	1.07741e+06	1.10562e+06	1.05898e+06	1.03272e+06	1.09646e+06	846216	908341	975576	901765	845252	873670	4.49762e+06	7.3949e+06	4.4433e+06	7.2129e+06	7.01296e+06	5.24292e+06	1.8541e+06	1.70975e+06	1.66761e+06
Com_4412_pos	3-Hydroxy-glabrol	C25 H28 O5	408.195	14.638	No results	No results	Full match	2.06608e+07	1.92685e+07	2.05362e+07	1.77589e+07	1.71079e+07	8.68945e+06	2.59382e+07	2.68093e+07	2.37082e+07	2.3275e+07	1.31695e+07	2.52144e+07	1.37788e+07	9.12219e+06	9.67194e+06	1.37779e+07	1.06662e+07	8.95445e+06	2.6476e+06	2.69124e+06	3.86513e+06	3.44175e+06	3.01088e+06	2.39886e+06	1.05903e+07	1.09574e+07	1.08632e+07
Com_10223_pos	Prunindihydrochalcone	C21 H24 O10	436.136	11.168	No results	No results	Full match	2.13354e+06	2.38379e+06	1.4427e+06	2.20348e+06	2.47337e+06	2.44105e+06	4.78348e+06	3.81983e+06	4.99337e+06	3.09504e+06	5.10031e+06	3.69736e+06	4.66227e+06	5.32698e+06	5.61859e+06	5.09236e+06	5.62661e+06	5.41075e+06	3.08556e+06	3.59692e+06	4.05855e+06	4.79061e+06	4.00854e+06	4.15487e+06	4.14063e+06	2.97423e+06	4.34077e+06
Com_1209_pos	Gingerglycolipid B +HCOOH	C33 H58 O14	678.381	14.153	No results	No results	Full match	2.21141e+08	2.30731e+08	2.17886e+08	2.19916e+08	2.22601e+08	2.03643e+08	6.94796e+07	7.36967e+07	5.89314e+07	6.7747e+07	7.68376e+07	7.05206e+07	5.33874e+07	6.12069e+07	6.47567e+07	7.0411e+07	4.50076e+07	5.83346e+07	1.46076e+08	1.43327e+08	1.45535e+08	1.41013e+08	1.18729e+08	1.38518e+08	8.03213e+07	1.22729e+08	1.11357e+08
Com_61_pos	1-(2,4-dihydroxyphenyl)-2-(3,5-dimethoxyphenyl)propan-1-one	C17 H18 O5	302.114	11.21	Full match	No results	Full match	2.64083e+09	2.63534e+09	2.649e+09	3.19194e+09	3.01379e+09	3.13564e+09	6.37427e+09	6.65144e+09	6.38202e+09	6.71239e+09	6.44252e+09	6.17844e+09	1.25727e+07	3.91758e+06	2.78325e+06	2.77338e+06	2.33573e+06	3.00071e+06	4.76627e+06	3.62869e+06	3.81471e+06	3.59355e+06	3.80913e+06	4.5565e+06	1.33171e+09	1.44941e+09	1.50937e+09
Com_1116_pos	LPE 18:2	C23 H44 N O7 P	477.284	14.3	No results	Full match	No results	6.84018e+07	6.46698e+07	6.20363e+07	5.45173e+07	6.61804e+07	7.33375e+07	1.35531e+07	1.54006e+07	1.05445e+07	8.7825e+06	1.07647e+07	1.51787e+07	1.02e+08	1.19967e+08	7.84139e+07	8.18678e+07	7.2531e+07	1.07746e+08	1.62495e+08	1.44927e+08	1.30474e+08	1.29337e+08	1.10774e+08	1.17519e+08	4.65639e+07	5.65652e+07	5.71709e+07
Com_1899_pos	LPE 18:3	C23 H42 N O7 P	475.269	14.01	No results	Full match	No results	3.47087e+06	3.9023e+06	3.63618e+06	3.97252e+06	3.32724e+06	3.09675e+06	340242	343514	617103	357135	405013	371532	1.64041e+06	2.47724e+06	2.08058e+06	2.30588e+06	1.84043e+06	949848	7.64239e+07	7.74111e+07	6.23255e+07	6.26814e+07	5.55388e+07	4.50086e+07	1.16372e+07	1.29759e+07	1.31832e+07
Com_5634_pos	LPE 18:1	C23 H46 N O7 P	479.3	14.604	No results	Full match	Full match	2.63784e+06	2.94955e+06	4.3831e+06	4.12842e+06	4.59108e+06	4.2352e+06	643801	899802	624289	896446	765723	972284	1.68541e+06	1.78774e+06	2.00454e+06	2.50454e+06	1.99408e+06	1.27984e+06	9.93305e+06	1.42024e+07	1.28661e+07	1.30549e+07	1.15949e+07	1.16796e+07	2.98503e+06	3.3094e+06	2.75509e+06
Com_507_pos	Indole	C8 H7 N	117.058	6.417	Full match	No results	Full match	3.30329e+07	3.41204e+07	3.73089e+07	3.669e+07	3.80784e+07	4.00123e+07	5.00472e+08	5.07716e+08	4.80141e+08	5.32792e+08	4.88887e+08	5.0299e+08	9.61573e+06	7.52169e+06	6.06014e+06	8.98632e+06	8.48285e+06	6.62531e+06	1.31603e+07	1.64494e+07	1.70801e+07	1.69009e+07	1.80135e+07	1.62694e+07	1.19457e+08	1.40661e+08	1.3798e+08
Com_3605_pos	Salicylic acid O-glucoside	C13 H16 O8	300.084	6.331	No results	No results	Full match	5.47454e+06	4.74396e+06	4.78115e+06	5.98586e+06	5.70971e+06	5.94542e+06	2.31949e+06	2.17612e+06	2.26251e+06	2.2252e+06	2.04327e+06	2.168e+06	1.33903e+06	1.20869e+06	1.35222e+06	1.35937e+06	1.23901e+06	1.22149e+06	2.65484e+07	2.93426e+07	2.73343e+07	2.74699e+07	2.60415e+07	2.82978e+07	1.07386e+07	1.25276e+07	1.38872e+07
Com_4806_pos	Poricoic Acid B	C30 H44 O5	484.317	14.545	No results	No results	Full match	1.21149e+07	3.36501e+07	2.75723e+07	3.05591e+07	1.09872e+07	1.98887e+07	1.42663e+07	1.2474e+07	1.25213e+07	1.08011e+07	1.22034e+07	1.16331e+07	1.30016e+06	1.22046e+06	1.3026e+06	1.27694e+06	1.29952e+06	1.33005e+06	736595	697438	619478	695476	600846	620935	6.29842e+06	5.90974e+06	5.29328e+06
Com_6749_pos	Harpagide	C15 H24 O10	364.136	8.539	No results	No results	Full match	3.52955e+06	3.37896e+06	3.25978e+06	3.42736e+06	4.13143e+06	3.87227e+06	5.22048e+06	6.46203e+06	5.55502e+06	5.57665e+06	5.07398e+06	5.98048e+06	4.6955e+06	4.95514e+06	9.57883e+06	8.52923e+06	8.60984e+06	4.54663e+06	1.02024e+07	8.8369e+06	5.95455e+06	6.18579e+06	9.96601e+06	5.90458e+06	9.26782e+06	8.10208e+06	8.83861e+06
Com_531_pos	Butylparaben	C11 H14 O3	194.094	10.36	No results	No results	Full match	8.11566e+07	8.17439e+07	7.9315e+07	9.87395e+07	8.03534e+07	8.08876e+07	3.90216e+08	3.83303e+08	4.1255e+08	4.25655e+08	3.76172e+08	3.86985e+08	7.86131e+08	8.41903e+08	7.43325e+08	7.46162e+08	6.79601e+08	7.86088e+08	2.51803e+07	2.67763e+07	2.58157e+07	3.01968e+07	2.62968e+07	2.22183e+07	1.89024e+08	1.85062e+08	1.68452e+08
Com_6076_pos	Cys-Gly	C5 H10 N2 O3 S	178.041	7.12	No results	No results	Full match	258826	264799	256796	274563	266129	771298	1.55066e+07	1.50627e+07	1.21541e+07	1.31695e+07	1.50621e+07	1.63446e+07	1.34633e+06	922957	1.04579e+06	1.18393e+06	891996	1.01271e+06	6.23359e+06	5.57167e+06	5.74889e+06	6.11277e+06	5.91527e+06	5.72013e+06	4.69581e+06	4.47572e+06	4.44968e+06
Com_12949_pos	Corylin	C20 H16 O4	320.104	10.803	No results	No results	Full match	3.54059e+06	4.30922e+06	4.94706e+06	3.85202e+06	3.7798e+06	4.1194e+06	1.2036e+06	1.20764e+06	2.55305e+06	2.19446e+06	2.20016e+06	2.32299e+06	327332	330505	324025	366837	313200	352242	1.05915e+06	1.07614e+06	664091	512494	571489	845741	1.99546e+06	1.36915e+06	1.42035e+06
Com_3858_pos	N-Acetylthreonine	C6 H11 N O4	161.069	1.359	No results	No results	Full match	4.40169e+07	3.36655e+07	3.42823e+07	4.5801e+07	2.96123e+07	4.02403e+07	1.9464e+07	2.40535e+07	2.31842e+07	2.29973e+07	2.00658e+07	2.15087e+07	4.93382e+07	5.06121e+07	4.05115e+07	4.50839e+07	4.68784e+07	3.9588e+07	1.99656e+07	2.15544e+07	2.26362e+07	2.27037e+07	2.20728e+07	1.78852e+07	3.3205e+07	2.466e+07	2.22801e+07
Com_2572_pos	1-O-b-D-glucopyranosyl sinapate	C17 H22 O10	386.12	7.547	No results	No results	Full match	2.31244e+07	2.03815e+07	1.3659e+07	2.74271e+07	2.54514e+07	2.91701e+07	1.63647e+07	1.62322e+07	1.8331e+07	1.67881e+07	1.78495e+07	1.67463e+07	6.23057e+06	5.46572e+06	6.45568e+06	6.71567e+06	6.84181e+06	6.97066e+06	4.88818e+07	4.68951e+07	4.87553e+07	4.34134e+07	4.55411e+07	4.55978e+07	2.80237e+07	2.48311e+07	2.33803e+07
Com_287_pos	L-Phenylalanine	C9 H11 N O2	165.079	4.673	Full match	Full match	Full match	5.87877e+07	6.07595e+07	5.91812e+07	7.57388e+07	7.30346e+07	8.20405e+07	1.04279e+09	1.01089e+09	1.04643e+09	1.05819e+09	1.07778e+09	1.05583e+09	4.05015e+07	4.26369e+07	3.91404e+07	4.46562e+07	3.93447e+07	3.86618e+07	1.18073e+08	3.39867e+08	1.12216e+08	1.14417e+08	3.04751e+08	3.23631e+08	2.53366e+08	2.68575e+08	3.48634e+08
Com_4767_pos	Shikimic acid	C7 H10 O5	174.053	1.418	No results	No results	Full match	3.34888e+07	2.96375e+07	2.47579e+07	2.36738e+07	2.42137e+07	2.78878e+07	5.00776e+06	5.60571e+06	5.65167e+06	5.59474e+06	4.41855e+06	6.39535e+06	1.25174e+07	1.4242e+07	1.19229e+07	1.28468e+07	1.06153e+07	1.28196e+07	1.20178e+07	1.03133e+07	1.10318e+07	1.05141e+07	1.18478e+07	1.18334e+07	8.3477e+06	9.45485e+06	9.86383e+06
Com_470_pos	Coniferylaldehyde	C10 H10 O3	178.062	9.967	No results	No results	Full match	7.55242e+08	7.25202e+08	7.1983e+08	6.98607e+08	7.50576e+08	7.99858e+08	5.64759e+08	5.31281e+08	5.77397e+08	5.63136e+08	5.81583e+08	5.49388e+08	2.83629e+07	1.84075e+07	2.0936e+07	1.88193e+07	1.7297e+07	1.6385e+07	1.19928e+08	1.03752e+08	9.22808e+07	9.60013e+07	8.92364e+07	9.39786e+07	2.75278e+08	2.76254e+08	3.14734e+08
Com_5499_pos	BRUCEINE D	C20 H26 O9	410.156	8.08	No results	No results	Full match	1.88894e+07	1.74142e+07	1.74661e+07	2.34554e+07	1.67142e+07	2.69606e+07	8.77132e+06	5.91491e+06	8.6175e+06	8.74047e+06	6.19108e+06	8.33261e+06	600182	736765	616517	780813	736673	666629	1.14287e+06	1.10611e+06	1.08712e+06	1.2891e+06	983192	1.14149e+06	4.75074e+06	5.76998e+06	4.83991e+06
Com_1549_pos	2,6-Diaminooimelic Acid	C7 H14 N2 O4	190.095	1.327	No results	No results	Full match	1.83784e+08	7.2655e+07	6.78664e+07	1.03056e+08	7.59599e+07	1.03972e+08	1.40436e+07	1.65323e+07	2.11188e+07	1.92579e+07	1.18522e+07	1.55085e+07	1.0392e+07	1.82767e+07	5.90675e+06	5.93957e+06	1.10377e+07	6.53748e+06	1.05353e+07	1.0652e+07	1.18926e+07	1.08604e+07	1.27339e+07	1.65095e+07	1.56974e+07	2.22281e+07	1.65302e+07
Com_2749_pos	Isoliquiritigenin	C15 H12 O4	256.073	9.4	No results	No results	Full match	6.51635e+07	5.95588e+07	5.93668e+07	6.7946e+07	6.46827e+07	8.1103e+07	2.68655e+07	2.66744e+07	2.51825e+07	2.51804e+07	2.41407e+07	2.58431e+07	3.66417e+07	4.99096e+07	2.65093e+07	5.70198e+06	4.31725e+06	3.07307e+06	4.88872e+06	5.18667e+06	4.44228e+06	4.32902e+06	4.72378e+06	4.28558e+06	1.41524e+07	1.92808e+07	2.14405e+07
Com_175_pos	L-Tyrosine	C9 H11 N O3	181.074	2.052	Full match	Full match	Full match	4.76023e+07	5.11698e+07	5.09586e+07	4.91073e+07	4.48525e+07	3.77167e+07	1.64057e+09	1.60618e+09	1.82729e+09	1.35963e+09	1.10419e+09	1.497e+09	9.01979e+07	7.44067e+07	1.08153e+08	1.15028e+08	8.7539e+07	6.97033e+07	6.39718e+07	9.75207e+07	8.93373e+07	9.31216e+07	6.69512e+07	7.03993e+07	5.14298e+08	5.17987e+08	5.45528e+08
Com_7542_pos	Angelol B	C20 H24 O7	376.151	8.645	No results	No results	Full match	1.53923e+07	7.2729e+06	1.1001e+07	9.87818e+06	8.63461e+06	9.17845e+06	4.87058e+06	5.10962e+06	5.07167e+06	3.4345e+06	3.43958e+06	3.75741e+06	1.70363e+06	1.74002e+06	1.73806e+06	1.68176e+06	1.67296e+06	1.66674e+06	2.7885e+06	2.74438e+06	2.7332e+06	2.7862e+06	2.7195e+06	2.85197e+06	2.45911e+06	2.14746e+06	2.71014e+06
Com_9789_pos	LPE 15:0	C20 H42 N O7 P	439.268	14.168	No results	Full match	No results	7.01028e+06	7.37529e+06	8.02316e+06	7.86306e+06	7.6934e+06	9.54075e+06	378447	588480	487320	401258	672794	618003	419642	439286	492281	483267	413842	402423	919286	889589	761267	781158	754203	745862	1.3605e+06	1.99187e+06	1.93075e+06
Com_9103_pos	Nobiletin	C21 H22 O8	402.13	8.429	Full match	No results	Full match	9.00165e+06	8.24697e+06	7.30253e+06	8.4636e+06	9.9371e+06	1.10304e+07	6.13075e+06	6.60706e+06	6.67044e+06	6.75707e+06	5.83072e+06	5.44457e+06	4.27588e+06	4.26286e+06	5.68669e+06	4.62828e+06	4.69587e+06	4.68372e+06	1.40962e+06	1.62778e+06	1.55242e+06	2.09845e+06	1.59848e+06	2.1934e+06	4.75966e+06	4.51398e+06	3.86112e+06
Com_451_pos	14,15-Dehydrocrepenynic acid	C18 H28 O2	276.208	13.233	No results	No results	Full match	7.25114e+08	7.09586e+08	7.01173e+08	8.33774e+08	7.57144e+08	8.27668e+08	2.87591e+08	2.58144e+08	2.55506e+08	2.47151e+08	2.18287e+08	2.39782e+08	1.38243e+08	2.70285e+08	2.0347e+08	1.84401e+08	1.92191e+08	1.60057e+08	2.14327e+08	2.32593e+08	1.76521e+08	1.7957e+08	2.02402e+08	2.09348e+08	2.46311e+08	3.05925e+08	2.94135e+08
Com_7105_pos	Ophiopogonanone E	C19 H20 O7	360.12	7.096	No results	No results	Full match	3.42391e+06	3.68935e+06	3.62693e+06	4.03748e+06	4.1687e+06	4.73103e+06	1.6088e+06	1.32675e+06	1.53907e+06	1.77766e+06	1.70384e+06	1.57744e+06	1.56051e+06	1.62973e+06	1.49108e+06	1.28769e+06	1.40715e+06	1.46503e+06	8.25854e+06	9.58304e+06	8.4781e+06	8.64289e+06	8.3197e+06	8.08803e+06	3.27156e+06	4.33439e+06	4.77754e+06
Com_13088_pos	Oxypeucedanin hydrate	C16 H16 O6	304.094	8.283	No results	No results	Full match	1.71929e+06	1.7641e+06	1.89973e+06	2.17027e+06	2.03494e+06	2.73142e+06	1.98468e+06	1.9692e+06	1.9731e+06	2.52944e+06	2.38184e+06	2.4721e+06	976685	362485	473382	586695	254858	384214	1.82611e+06	2.13428e+06	2.65685e+06	2.06592e+06	1.88454e+06	2.28091e+06	1.48504e+06	1.88953e+06	1.52129e+06
Com_7054_pos	Schisantherin A	C30 H32 O9	536.204	8.737	No results	No results	Full match	7.95685e+06	8.31656e+06	8.51956e+06	9.98246e+06	8.92169e+06	7.9829e+06	5.15334e+06	5.09831e+06	5.15178e+06	5.07297e+06	6.90752e+06	4.84931e+06	4.00376e+06	4.24267e+06	4.02213e+06	4.19021e+06	3.88997e+06	3.91618e+06	9.73165e+06	8.79011e+06	8.73767e+06	7.93305e+06	2.70175e+06	9.07745e+06	8.81485e+06	7.9784e+06	8.32697e+06
Com_12477_pos	Biliverdin	C33 H34 N4 O6	582.246	11.845	No results	No results	Full match	1.53069e+06	952787	1.71213e+06	2.60246e+06	1.47712e+06	1.65389e+06	3.79037e+06	3.8258e+06	3.4741e+06	3.39222e+06	2.73955e+06	3.15852e+06	722008	707150	694479	725826	707413	652147	524310	466038	466024	444762	424992	457560	843204	1.2153e+06	994419
Com_2075_pos	Hesperetin 5-O-glucoside	C22 H24 O11	464.131	1.396	No results	No results	Full match	9.19051e+07	8.60913e+07	1.07438e+08	9.39202e+07	8.95134e+07	9.76422e+07	5.17517e+07	4.59965e+07	4.99456e+07	4.48405e+07	4.72866e+07	4.99126e+07	6.77133e+06	6.82376e+06	6.83291e+06	7.75259e+06	7.03018e+06	7.37383e+06	5.78669e+07	5.77459e+07	5.6367e+07	6.22172e+07	5.98423e+07	5.61643e+07	9.50685e+07	9.96508e+07	9.17808e+07
Com_2338_pos	3,5-Dimethoxy-4-Hydroxycinnamic Acid	C11 H12 O5	224.068	7.567	No results	No results	Full match	1.95574e+07	1.92944e+07	1.78509e+07	1.94808e+07	2.1014e+07	1.91102e+07	7.148e+07	3.13851e+07	3.22113e+07	3.122e+07	3.36499e+07	2.963e+07	5.93269e+07	5.67153e+07	5.17515e+07	5.71309e+07	5.6688e+07	5.54948e+07	2.34475e+07	2.6717e+07	2.51795e+07	2.63903e+07	2.67533e+07	3.93296e+07	3.39367e+07	3.10257e+07	2.93124e+07
Com_3517_pos	L-Glutathione (reduced)	C10 H17 N3 O6 S	307.083	7.112	Full match	Full match	Full match	7.61716e+06	8.16281e+06	8.48891e+06	9.34616e+06	8.883e+06	9.97227e+06	3.79944e+07	3.2364e+07	2.9809e+07	3.1579e+07	3.98901e+07	3.86773e+07	1.55579e+07	1.81992e+07	1.86773e+07	1.81073e+07	1.66967e+07	1.87234e+07	2.2731e+07	2.25239e+07	1.87612e+07	2.23396e+07	1.96827e+07	1.4946e+07	1.41874e+07	1.41527e+07	1.08952e+07
Com_4018_pos	L-Citrulline	C6 H13 N3 O3	175.095	1.309	No results	No results	Full match	2.31952e+07	4.27731e+07	4.45631e+07	3.51718e+07	3.56202e+07	3.90047e+07	2.24586e+07	1.65858e+07	2.45682e+07	1.4741e+07	1.88038e+07	1.47449e+07	5.76006e+06	2.38822e+06	4.41899e+06	6.20116e+06	2.18329e+06	1.90864e+06	1.73598e+06	1.38707e+06	1.62301e+06	2.02194e+06	1.81551e+06	1.70718e+06	9.52042e+06	8.2702e+06	7.68938e+06
Com_1037_pos	Caffeic acid	C9 H8 O4	180.042	6.477	Full match	Full match	Full match	8.31502e+07	8.36161e+07	8.5159e+07	7.60164e+07	6.9222e+07	7.00959e+07	2.51641e+07	2.12801e+07	2.34361e+07	2.28785e+07	2.12345e+07	2.16904e+07	2.62753e+07	2.65403e+07	2.51122e+07	2.58619e+07	2.4358e+07	2.31616e+07	1.7653e+08	1.70266e+08	1.70472e+08	1.72377e+08	1.64616e+08	1.71809e+08	1.00015e+08	7.77774e+07	8.40039e+07
Com_3521_pos	Catechin	C15 H14 O6	290.078	10.852	No results	No results	Full match	1.07331e+06	1.44481e+06	1.29096e+06	1.25345e+06	1.30398e+06	1.79515e+06	1.9983e+06	5.75214e+06	1.81997e+06	2.89935e+06	2.76449e+06	1.95436e+06	1.5767e+07	1.77342e+07	1.43131e+07	1.66552e+07	1.40222e+07	1.54366e+07	1.77636e+07	3.05821e+07	2.0463e+07	3.07323e+07	2.42389e+07	2.28181e+07	4.78168e+06	5.73381e+06	5.81201e+06
Com_1635_pos	Glu-Gln	C10 H17 N3 O6	275.111	1.441	No results	Full match	No results	4.19764e+07	4.27039e+07	4.30646e+07	3.20664e+07	3.36073e+07	3.62771e+07	9.21827e+07	1.00652e+08	1.0014e+08	8.54261e+07	1.15986e+08	1.24079e+08	5.1611e+06	3.57364e+06	4.2885e+06	7.19952e+06	6.24337e+06	5.22808e+06	6.92925e+06	5.49449e+06	5.42262e+06	5.26983e+06	4.84473e+06	4.66784e+06	4.0791e+07	3.45292e+07	3.66803e+07
Com_12531_pos	N-Sinapoylputrescine	C15 H22 N2 O4	294.157	7.384	No results	No results	Full match	2.04283e+06	2.13879e+06	2.27813e+06	2.36102e+06	2.73284e+06	2.78973e+06	3.81319e+06	3.78806e+06	3.71496e+06	3.471e+06	3.41767e+06	3.80549e+06	1.19978e+06	1.72367e+06	800781	1.70307e+06	1.23451e+06	1.05647e+06	320359	370861	464835	337444	318598	468910	1.15148e+06	1.47704e+06	1.37072e+06
Com_4946_pos	4-Coumaroylquinic acid	C16 H18 O8	338.1	7.296	No results	No results	Full match	367751	327402	342990	317009	340861	3.2402e+07	278512	338304	225746	203760	384536	788825	209329	250255	130706	165201	210511	256385	899592	1.02421e+06	962956	1.07663e+06	866191	1.08216e+06	623626	438648	642416
Com_722_pos	Trehalose	C12 H22 O11	342.115	1.44	No results	No results	Full match	3.32078e+08	2.34252e+08	2.81092e+08	3.06192e+08	3.07272e+08	2.7053e+08	2.60529e+08	3.004e+08	3.42596e+08	3.18403e+08	3.45483e+08	2.99231e+08	3.31314e+08	3.14574e+08	3.51119e+08	6.11045e+08	3.46191e+08	2.82462e+08	2.07992e+08	1.89409e+08	2.23131e+08	2.04423e+08	1.66361e+08	2.53744e+08	2.82033e+08	3.13285e+08	2.86539e+08
Com_5760_pos	Schisandrin C	C22 H24 O6	384.156	7.811	No results	No results	Full match	555984	717497	600634	909006	927463	956037	3.1886e+06	3.0519e+06	2.84217e+06	1.9835e+06	3.16532e+06	2.30295e+06	5.92365e+06	6.83307e+06	5.20851e+06	6.04369e+06	5.38666e+06	5.82552e+06	1.28143e+07	1.21002e+07	1.24353e+07	1.31272e+07	1.30597e+07	1.26989e+07	7.29615e+06	1.05545e+07	9.37975e+06
Com_5383_pos	Salidroside	C14 H20 O7	300.12	6.073	No results	No results	Full match	1.78194e+07	1.87285e+07	2.27592e+07	2.68003e+07	2.62947e+07	2.56456e+07	7.57964e+06	8.75597e+06	7.41208e+06	7.21992e+06	8.10227e+06	6.90719e+06	1.20108e+06	1.24557e+06	1.58743e+06	1.36051e+06	1.20563e+06	1.2193e+06	1.76964e+06	2.65834e+06	2.36814e+06	2.42495e+06	2.03513e+06	2.20492e+06	6.04837e+06	5.7963e+06	4.40136e+06
Com_10664_pos	1,2,3,6,7-Pentamethoxyxanthone	C18 H18 O7	346.104	7.143	No results	No results	Full match	1.14519e+06	1.24202e+06	989219	964771	1.02854e+06	1.02071e+06	803282	878070	980286	976063	1.2892e+06	1.10066e+06	391624	430657	413934	424345	455928	443238	4.40755e+06	4.14371e+06	3.89407e+06	3.59108e+06	3.48141e+06	3.87536e+06	2.04104e+06	1.96873e+06	1.81969e+06
Com_467_pos	(+)-piperitol	C20 H20 O6	356.125	9.967	No results	No results	Full match	7.12289e+08	7.04546e+08	7.14355e+08	6.97736e+08	7.22927e+08	7.06863e+08	5.74503e+08	5.37085e+08	5.88668e+08	5.94997e+08	5.72768e+08	5.50455e+08	2.0209e+07	1.02957e+07	1.3342e+07	1.12771e+07	1.01307e+07	9.84249e+06	5.68239e+07	5.25962e+07	3.74397e+07	3.37361e+07	3.47486e+07	3.80978e+07	2.08513e+08	2.22662e+08	2.45601e+08
Com_7699_pos	C-hexosyl-chrysoeriol O-caffeoylhexoside	C37 H38 O19	786.198	9.106	No results	No results	Full match	1.47932e+07	1.43042e+07	7.49485e+06	8.62451e+06	9.15079e+06	1.35074e+07	849711	838257	887672	872699	887471	857968	1.88564e+06	2.73237e+06	2.02578e+06	4.08946e+06	2.06617e+06	1.28115e+06	570502	570368	563748	571833	549825	575895	1.81377e+06	2.20619e+06	2.42686e+06
Com_10195_pos	Ganoderic acid A	C30 H44 O7	516.307	13.062	No results	No results	Full match	638286	1.08225e+06	600919	946891	651610	1.06078e+06	446575	443160	406991	456238	458746	450905	339934	340895	337693	364882	326418	342493	4.74455e+06	4.79882e+06	3.93087e+06	4.55304e+06	3.28109e+06	3.19008e+06	1.55953e+06	1.00173e+06	1.11738e+06
Com_4345_pos	Cucurbitacin I	C30 H42 O7	514.292	13.263	No results	No results	Full match	1.52374e+06	1.13774e+06	1.44794e+06	1.3132e+06	1.20902e+06	2.1293e+06	646000	649031	618546	629275	501310	618388	541589	582287	563324	552411	546641	535137	2.18084e+07	1.64452e+07	1.66245e+07	1.37718e+07	1.3239e+07	1.15189e+07	3.53196e+06	3.73737e+06	3.30632e+06
Com_60_pos	D-(-)-Glutamine	C5 H10 N2 O3	146.069	1.41	Full match	Full match	Full match	8.52833e+08	8.42755e+08	8.75665e+08	8.02553e+08	7.65263e+08	7.99212e+08	6.44406e+09	6.47338e+09	6.86735e+09	6.31828e+09	6.48304e+09	5.81851e+09	6.72816e+08	7.09829e+08	6.68736e+08	6.88185e+08	6.29516e+08	6.44958e+08	4.65023e+08	5.03203e+08	4.99514e+08	5.27688e+08	4.99776e+08	5.25882e+08	2.36738e+09	2.24248e+09	2.48878e+09
Com_4590_pos	8-Epiloganic acid	C16 H24 O10	376.136	10.366	No results	No results	Full match	9.26603e+06	1.26694e+07	1.03577e+07	8.285e+06	8.50491e+06	9.51485e+06	2.25222e+06	1.88203e+06	1.96099e+06	2.1319e+06	1.99573e+06	1.98565e+06	3.78118e+07	4.12528e+07	4.0344e+07	4.10955e+07	4.06903e+07	3.73138e+07	2.59964e+06	2.33833e+06	2.72926e+06	2.88905e+06	2.64853e+06	2.82385e+06	4.59636e+06	4.81047e+06	5.57373e+06
Com_631_pos	Υ-Aminobutyric acid (GABA)	C4 H9 N O2	103.064	6.547	Full match	Full match	Full match	4.25729e+07	4.32649e+07	4.37912e+07	5.46973e+07	4.54682e+07	4.21857e+07	1.01863e+08	9.9722e+07	9.59617e+07	9.39029e+07	9.27161e+07	8.55191e+07	3.60271e+07	3.54314e+07	3.42245e+07	3.43886e+07	3.2261e+07	3.12767e+07	3.03033e+08	3.2215e+08	3.01426e+08	2.21571e+08	3.07398e+08	2.7413e+08	1.35482e+08	1.60807e+08	1.49429e+08
Com_2582_pos	Sweroside	C16 H22 O9	358.125	7.374	No results	No results	Full match	8.3378e+07	8.76197e+07	8.39882e+07	8.37707e+07	8.17225e+07	8.93783e+07	6.43305e+06	7.67344e+06	7.10053e+06	7.2951e+06	6.30247e+06	6.49612e+06	1.85961e+06	1.71158e+06	2.31833e+06	2.12346e+06	1.95627e+06	1.90022e+06	2.25073e+06	2.60721e+06	2.63621e+06	2.01021e+06	2.63205e+06	1.93595e+06	6.19808e+06	7.5206e+06	7.37839e+06
Com_1240_pos	Isoferulic acid	C10 H10 O4	194.058	7.844	Full match	Full match	Full match	1.00603e+08	9.99138e+07	9.8568e+07	9.37683e+07	9.44171e+07	1.03618e+08	5.48739e+07	5.27067e+07	5.58989e+07	5.77955e+07	5.90587e+07	5.49766e+07	8.91782e+07	7.3823e+07	7.55347e+07	9.12721e+07	7.98285e+07	8.94581e+07	1.33427e+08	1.39285e+08	1.37608e+08	1.36434e+08	1.27217e+08	1.35315e+08	1.05122e+08	1.04236e+08	1.04827e+08
Com_9478_pos	Maltopentaose	C30 H52 O26	850.247	9.483	Invalid mass	No results	No results	7.50435e+06	5.14196e+06	7.01741e+06	6.60499e+06	8.01518e+06	1.01374e+07	1.07909e+06	1.10848e+06	1.14813e+06	1.14678e+06	1.1108e+06	1.39613e+06	1.17611e+06	1.02133e+06	649116	1.56191e+06	1.37118e+06	1.54641e+06	979870	924571	917347	967226	916768	946535	1.0992e+06	1.20916e+06	1.74526e+06
Com_1894_pos	Coumalic acid	C6 H4 O4	140.011	1.917	No results	No results	Full match	1.05733e+08	9.05213e+07	1.10023e+08	8.89875e+07	1.35603e+08	1.39315e+08	2.5806e+07	2.7333e+07	2.72483e+07	2.9837e+07	2.78407e+07	2.7642e+07	3.76198e+07	3.49236e+07	3.73384e+07	3.89839e+07	3.46262e+07	3.57828e+07	1.8146e+07	1.99099e+07	2.05318e+07	2.00483e+07	1.97379e+07	2.04662e+07	2.82821e+07	3.49914e+07	3.62555e+07
Com_6175_pos	JA-Ile	C18 H29 N O4	323.209	12.057	No results	No results	Full match	1.17791e+07	1.14619e+07	8.86569e+06	1.52229e+07	1.35306e+07	1.41595e+07	1.46083e+07	1.41442e+07	1.46633e+07	1.43027e+07	1.58978e+07	1.38902e+07	1.23505e+06	1.27248e+06	1.18637e+06	1.28097e+06	1.18056e+06	1.19226e+06	1.2056e+06	1.15431e+06	1.07969e+06	1.04561e+06	999231	1.05533e+06	3.54161e+06	4.07181e+06	3.72683e+06
Com_14450_pos	8-O-Acetylharpagide	C17 H26 O11	406.146	10.373	No results	No results	Full match	1.84095e+06	1.10609e+06	1.71008e+06	1.27853e+06	1.23782e+06	1.38977e+06	2.56154e+06	2.41119e+06	2.65317e+06	1.63074e+06	1.70232e+06	2.3166e+06	2.78579e+06	3.39507e+06	3.57029e+06	3.81764e+06	2.64092e+06	2.78686e+06	1.41262e+06	1.76071e+06	1.23683e+06	1.2275e+06	1.15815e+06	1.48485e+06	1.56653e+06	1.63285e+06	1.69116e+06
Com_3487_pos	Geniposidic acid	C16 H22 O10	374.12	10.36	No results	No results	Full match	4.97637e+06	4.54413e+06	5.30637e+06	3.77768e+06	3.62257e+06	5.28296e+06	1.21575e+07	1.55898e+07	1.3584e+07	1.07363e+07	2.16943e+07	9.90898e+06	3.24741e+07	3.40375e+07	2.94201e+07	3.5497e+07	3.03276e+07	3.36716e+07	2.26737e+07	3.10983e+07	2.90417e+07	2.27205e+07	2.8205e+07	2.76765e+07	9.94483e+06	1.1731e+07	1.18782e+07
Com_6995_pos	N2, N2-Dimethylguanosine	C12 H17 N5 O5	311.123	12.462	No results	No results	Full match	956516	963790	1.05645e+06	733863	867637	661826	824005	671714	876942	817138	655708	755269	455669	552201	686551	479516	573821	596559	6.71968e+06	9.07207e+06	9.58684e+06	9.83833e+06	8.21105e+06	9.88942e+06	1.16739e+07	9.41315e+06	7.86567e+06
Com_9969_pos	Linderane	C15 H16 O4	260.104	9.369	No results	No results	Full match	6.92911e+06	6.98222e+06	6.5394e+06	8.7914e+06	7.0531e+06	8.84971e+06	5.75173e+06	4.22683e+06	4.43264e+06	4.73342e+06	4.4423e+06	5.94507e+06	1.22069e+06	1.26139e+06	1.2362e+06	1.27204e+06	1.19767e+06	1.17459e+06	1.31791e+06	1.35388e+06	1.35559e+06	1.3677e+06	1.30616e+06	1.39264e+06	2.26712e+06	2.34481e+06	2.86645e+06
Com_317_pos	syringaresinol	C22 H26 O8	418.162	10.863	No results	No results	Full match	1.1043e+09	1.28554e+09	1.31471e+09	1.09408e+09	1.14954e+09	1.1064e+09	3.78975e+08	3.68897e+08	3.93011e+08	3.92422e+08	4.16185e+08	3.67515e+08	8.26441e+07	8.21958e+07	7.83504e+07	6.81877e+07	7.35173e+07	7.15741e+07	3.58734e+08	3.74363e+08	3.74103e+08	3.74787e+08	3.12711e+08	3.31314e+08	6.015e+08	3.4248e+08	3.31008e+08
Com_1164_pos	D-Pyrrolidine-2-Carboxylic Acid	C5 H9 N O2	115.063	1.218	No results	No results	Full match	1.33419e+07	1.32103e+07	1.42607e+07	1.18869e+07	1.26343e+07	1.28144e+07	1.53765e+08	1.95264e+08	1.33228e+08	1.39324e+08	1.9534e+08	1.38681e+08	7.45004e+06	7.10229e+06	7.24521e+06	7.77416e+06	6.32171e+06	5.96208e+06	2.66227e+06	1.93521e+06	1.8127e+06	2.52748e+06	2.69272e+06	2.77418e+06	3.8763e+07	3.20379e+07	2.95958e+07
Com_4413_pos	4beta-Hydroxy-11-O-(2'-pyrolylcarboxy)epilupinine	C15 H22 N2 O3	278.162	8.725	No results	No results	Full match	6.52427e+06	5.85538e+06	6.31179e+06	6.05726e+06	7.63874e+06	9.11551e+06	2.55951e+07	2.51154e+07	2.75446e+07	2.13637e+07	2.31049e+07	2.43297e+07	2.73926e+06	2.20004e+06	2.35737e+06	1.96387e+06	2.32165e+06	1.99732e+06	3.11659e+06	3.056e+06	3.00318e+06	3.02003e+06	2.94859e+06	3.13119e+06	6.31468e+06	9.13012e+06	8.4363e+06
Com_5206_pos	L-Tryptophan	C11 H12 N2 O2	204.089	8.214	No results	No results	Full match	471253	635435	611268	899086	681809	915017	1.54271e+07	1.74813e+07	1.941e+07	1.91445e+07	2.11382e+07	1.98524e+07	717849	474954	443128	593004	473970	429989	3.53686e+06	2.80511e+06	2.96338e+06	3.22659e+06	2.49215e+06	2.64747e+06	4.79507e+06	4.86584e+06	4.78241e+06
Com_8221_pos	Erucic acid	C22 H42 O2	338.317	15.187	No results	No results	Full match	1.30396e+07	1.124e+07	1.20236e+07	1.17111e+07	8.34511e+06	1.29389e+07	1.80051e+06	1.45262e+06	1.99364e+06	1.63233e+06	1.75215e+06	1.78818e+06	1.86432e+06	1.88307e+06	1.87538e+06	1.94589e+06	1.83055e+06	1.92843e+06	857032	896430	789738	810524	780768	788677	2.63295e+06	2.57335e+06	2.20872e+06
Com_2120_pos	Roseoside	C19 H30 O8	386.193	8.307	No results	No results	Full match	1.81787e+07	1.77375e+07	2.23767e+07	2.85063e+07	2.3318e+07	2.95523e+07	2.40699e+07	2.6557e+07	2.3487e+07	2.18238e+07	2.36145e+07	2.40686e+07	3.43274e+07	3.47157e+07	3.56139e+07	3.88536e+07	3.53736e+07	3.99647e+07	6.11161e+07	5.84991e+07	5.48676e+07	5.6947e+07	6.24971e+07	5.85379e+07	2.69618e+07	3.61502e+07	4.16316e+07
Com_82_pos	Formononetin	C16 H12 O4	268.073	10.31	Full match	Full match	Full match	3.63417e+09	3.70187e+09	4.34337e+09	4.15244e+09	4.28761e+09	4.73195e+09	3.43962e+09	3.37413e+09	3.58181e+09	3.60336e+09	4.12946e+09	4.14991e+09	3.52504e+07	1.88916e+07	1.60948e+07	1.75778e+07	1.48604e+07	1.49693e+07	7.2116e+06	5.41032e+06	6.01627e+06	4.05764e+06	4.40896e+06	4.95752e+06	1.48755e+09	1.94915e+09	1.77264e+09
Com_11_pos	Oleamide	C18 H35 N O	281.271	15.143	Full match	No results	Full match	3.04508e+10	3.37935e+10	3.2872e+10	3.66679e+10	3.46462e+10	3.36769e+10	2.19569e+10	2.28937e+10	2.1862e+10	2.37178e+10	2.2281e+10	2.18132e+10	3.94808e+10	3.458e+10	4.09288e+10	4.2056e+10	4.09483e+10	4.14825e+10	1.5155e+10	1.35074e+10	1.42273e+10	6.6557e+09	1.33691e+10	1.36059e+10	2.12284e+10	2.4134e+10	2.14265e+10
Com_9699_pos	Syringin	C17 H24 O9	372.141	8.39	No results	No results	Full match	1.58566e+06	1.9554e+06	2.1859e+06	2.21776e+06	1.92213e+06	1.84288e+06	1.4495e+06	1.29047e+06	1.30467e+06	1.29341e+06	1.51659e+06	1.39766e+06	810496	802324	987985	945141	800903	855324	3.84628e+06	3.87561e+06	5.25915e+06	3.7391e+06	3.68342e+06	3.96116e+06	3.20205e+06	3.42749e+06	3.77519e+06

## Sheet: Supplementary Table S3 meta_neg
name	Name_des	Formula	Molecular Weight	RT [min]	mzCloud_Results	mzVault_Results	MassList_Results	neg_B11	neg_B12	neg_B13	neg_B14	neg_B15	neg_B16	neg_B21	neg_B22	neg_B23	neg_B24	neg_B25	neg_B26	neg_B31	neg_B32	neg_B33	neg_B34	neg_B35	neg_B36	neg_B41	neg_B42	neg_B43	neg_B44	neg_B45	neg_B46	neg_QC1	neg_QC2	neg_QC3
Com_418_neg	Ornithine	C5 H12 N2 O2	132.09	1.531	Full match	No results	No results	2.04286e+07	2.01449e+07	2.19564e+07	1.97315e+07	2.30002e+07	2.28831e+07	3.87462e+08	4.00016e+08	4.01947e+08	3.97143e+08	4.22964e+08	6.37841e+08	2.12468e+07	2.56888e+07	2.42811e+07	2.12209e+07	2.39252e+07	2.51134e+07	4.70645e+06	4.91695e+06	4.60471e+06	5.20277e+06	5.075e+06	5.22146e+06	8.08534e+07	8.21129e+07	6.2823e+07
Com_4988_neg	Cistanoside D	C31 H40 O15	652.24	8.14	No results	No results	Full match	9.41157e+06	9.66652e+06	1.29353e+07	9.64719e+06	1.24566e+07	1.24997e+07	5.31897e+06	1.38735e+07	8.80477e+06	3.60437e+06	5.52901e+06	6.44846e+06	520902	516846	622639	513128	571556	582618	805262	468990	435252	501705	489562	487654	3.72157e+06	4.14521e+06	4.245e+06
Com_7082_neg	Calcium pantothenate	C9 H17 N O5	219.111	8.189	No results	Full match	Full match	9.25005e+06	8.51075e+06	8.10952e+06	9.01738e+06	1.02694e+07	9.37812e+06	1.36743e+06	1.48462e+06	1.62597e+06	1.68296e+06	1.23974e+06	1.40146e+06	794406	851733	879971	1.00609e+06	969641	1.0217e+06	2.9207e+06	2.60127e+06	2.10415e+06	2.35196e+06	2.59734e+06	2.52043e+06	3.45732e+06	2.90006e+06	3.14303e+06
Com_12183_neg	Irisolidone 7-O-beta-d-glucoside	C23 H24 O11	476.133	8.451	No results	No results	Full match	1.75036e+06	1.5052e+06	1.59915e+06	1.63464e+06	1.99201e+06	2.51467e+06	540378	517297	493936	514963	525469	494447	467069	486991	460726	461108	506344	506726	316549	294352	321576	317005	302667	313997	455164	451986	524100
Com_14076_neg	D-Xylulose	C5 H10 O5	150.053	6.444	No results	No results	Full match	18354.9	87680.4	80464.4	21250.7	102669	20917.4	8267.83	8380.02	41059.2	6767.61	7643.11	63748.2	49632.4	47277.3	55197.7	56581.2	33094.2	35533.6	421958	24962.9	24315.7	24326.5	156469	24133.7	36307	45964.6	48228
Com_2581_neg	Pinocembrin	C15 H12 O4	256.073	11.76	No results	Full match	Full match	2.47848e+07	3.3389e+07	3.14553e+07	3.05476e+07	2.92914e+07	3.42779e+07	2.99496e+07	3.06765e+07	3.22605e+07	3.08733e+07	4.25026e+07	3.4719e+07	1.18716e+06	870145	1.02753e+06	568831	603086	974841	799567	614793	614053	577902	766115	626294	1.04705e+07	1.0029e+07	9.68024e+06
Com_10412_neg	Purpureaside C	C35 H46 O20	786.261	8.794	No results	No results	Full match	1.51023e+06	2.48597e+06	2.70398e+06	2.42025e+06	1.17119e+06	1.66082e+06	2.4884e+06	3.06696e+06	2.44853e+06	2.30784e+06	2.42241e+06	2.04485e+06	215079	252441	218113	234559	245774	261383	1.33303e+06	1.21159e+06	1.28077e+06	1.3077e+06	1.39711e+06	1.2779e+06	623354	1.08369e+06	779384
Com_998_neg	5-Aminovaleric acid	C5 H11 N O2	117.079	1.574	Full match	No results	Full match	2.40907e+07	2.79599e+07	2.51597e+07	2.43425e+07	2.69598e+07	2.71672e+07	1.68193e+08	1.67344e+08	1.74994e+08	173938596	1.66184e+08	1.54236e+08	2.40012e+07	2.49012e+07	2.67252e+07	2.28516e+07	2.33563e+07	24650183	1.23576e+07	1.08072e+07	1.18882e+07	1.18926e+07	1.14233e+07	1.08078e+07	2.43943e+07	4.15488e+07	3.9539e+07
Com_313_neg	L-Threonic acid	C4 H8 O5	136.037	1.206	Full match	Full match	No results	1.51609e+08	1.69256e+08	1.71633e+08	1.74056e+08	1.63178e+08	1.67646e+08	7.7707e+08	7.808e+08	7.45079e+08	6.34103e+08	7.45369e+08	7.08258e+08	1208940445	1217504510	1263469679	1355636049	1350234498	1322466578	607555735	5.7568e+08	3.01642e+08	5.72392e+08	595305614	3.48273e+08	4.36024e+08	4.73732e+08	2.53883e+08
Com_1805_neg	LPA 18:2	C21 H39 O7 P	434.243	14.04	No results	Full match	No results	7.91162e+07	9.90155e+07	9.63137e+07	9.37182e+07	9.18522e+07	7.55777e+07	3.9154e+07	6.72463e+07	5.18388e+07	6.26742e+07	5.49087e+07	5.24603e+07	102899474	9.33539e+07	1.11503e+08	1.10303e+08	1.30409e+08	8.2246e+07	4.64972e+06	4.26474e+06	6.10783e+06	5.1295e+06	5.10665e+06	4.6817e+06	3.40628e+07	2.06595e+07	2.14482e+07
Com_1011_neg	5-chloro-N-(4-morpholinophenyl)-1H-indole-2-carboxamide	C19 H18 Cl N3 O2	355.108	11.458	Full match	No results	No results	5.70119e+06	1.6316e+07	1.4881e+07	1.32465e+07	5.17633e+06	1.28843e+07	1.81929e+07	1.62321e+07	1.60311e+07	1.76658e+08	1.57589e+07	8.51698e+06	346197	392894	385344	375971	386308	386136	340246	294339	309667	312285	312987	317311	1.77372e+06	3.34977e+06	2.79434e+06
Com_1410_neg	L-serine	C3 H7 N O3	105.043	1.225	No results	No results	Full match	2.81419e+07	2.73654e+07	2.51573e+07	2.69675e+07	2.82829e+07	2.74676e+07	8.45171e+07	8.13216e+07	1.06363e+08	1.02899e+08	9.41613e+07	8.50607e+07	4.71711e+06	1.18954e+07	1.3897e+07	3.53269e+06	1.03337e+07	4.59869e+06	2.12507e+07	1.40883e+07	1.3851e+07	1.44175e+07	1.4841e+07	1.44611e+07	2.31229e+07	2.44124e+07	2.61715e+07
Com_1058_neg	Myristoleic Acid	C14 H26 O2	226.193	13.685	No results	No results	Full match	2.08575e+08	2.2154e+08	1.98816e+08	2.04557e+08	2.10575e+08	218574824	4.21853e+07	4.23555e+07	4.37584e+07	4.10952e+07	4.51311e+07	4.16401e+07	3.50603e+07	3.89586e+07	4.23909e+07	3.86007e+07	4.51159e+07	4.28146e+07	1.76276e+07	1.46647e+07	1.49101e+07	1.62871e+07	1.55998e+07	1.4781e+07	5.49888e+07	5.18219e+07	5.1166e+07
Com_3973_neg	Hesperetin 7-rutinoside (Hesperidin)	C28 H34 O15	610.191	8.369	No results	No results	Full match	2.54927e+06	2.85744e+06	3.23086e+06	2.32427e+06	2.53767e+06	3.89421e+06	1.37161e+06	938217	883169	1.24513e+06	1.38842e+06	1.0694e+06	414949	547245	373901	453464	575834	422946	8.07267e+06	6.51863e+06	1.20909e+07	1.29959e+07	7.42956e+06	6.10458e+06	1.7257e+06	2.17586e+06	2.21389e+06
Com_10615_neg	Pinobanksin	C15 H12 O5	272.068	9.003	No results	No results	Full match	3.12566e+06	3.25583e+06	3.42339e+06	3.83678e+06	3.26062e+06	3.82202e+06	1.51002e+06	1567889	1.47203e+06	1.60921e+06	1.42976e+06	1.50398e+06	1.66322e+06	1.68752e+06	1.74422e+06	1.91905e+06	1.69126e+06	1.81877e+06	1.7285e+06	1.47017e+06	1.55125e+06	1.65734e+06	1.69313e+06	1.67331e+06	1.4792e+06	2.1006e+06	1.41745e+06
Com_1189_neg	OxPG (18:0-18:2+2O)	C42 H79 O12 P	806.522	14.44	No results	Invalid mass	No results	3.40864e+06	3.61879e+06	3.84143e+06	3.91031e+06	3.74445e+06	3.47968e+06	6.51777e+06	6.76607e+06	6.29161e+06	6.66e+06	6.56162e+06	6.36358e+06	3.88538e+06	6.01823e+06	5.67098e+06	4.54386e+06	4.61693e+06	6.62259e+06	8.50452e+07	6.4536e+07	4.50682e+07	5.45072e+07	4.03429e+07	5.81431e+07	1.36287e+07	1.67871e+07	1.67254e+07
Com_563_neg	B Epimedin	C38 H48 O19	808.283	9.951	No results	No results	Full match	6.69684e+06	6.785e+06	5.5538e+06	6.26865e+06	5.73164e+06	5.00903e+06	3.50992e+07	4.63848e+07	3.30743e+07	3.97877e+07	3.13773e+07	4.086e+07	6.85647e+08	7.22197e+08	7.60431e+08	7.40414e+08	7.73382e+08	7.30403e+08	2.22095e+08	2.08553e+08	2.00915e+08	2.07631e+08	2.22858e+08	204848667	1.89563e+08	1.90129e+08	1.83338e+08
Com_5036_neg	Arachidic acid	C20 H40 O2	312.303	15.494	Full match	No results	Full match	4.05572e+06	1.38528e+07	1.75706e+07	1.80445e+07	18360831	1.78441e+07	4.84205e+06	3.58668e+06	4.64118e+06	4.76899e+06	4.27027e+06	4.32545e+06	7.20801e+06	9.46293e+06	1.05669e+07	8.73879e+06	9.4231e+06	1.05517e+07	2.75332e+06	2.12801e+06	2.60235e+06	2.38203e+06	2.45289e+06	2.90424e+06	5.58839e+06	4.67843e+06	4.81083e+06
Com_7732_neg	FAHFA (2:0/18:1)	C20 H36 O4	340.261	13.044	No results	Full match	No results	3.02254e+06	2.51589e+06	2.56037e+06	2.51105e+06	3.10592e+06	4.1015e+06	814437	1.25352e+06	1.10195e+06	1.12334e+06	1.12197e+06	1.27765e+06	215737	407657	308460	216875	221213	225324	3.57475e+06	3.39337e+06	3.64402e+06	3.36002e+06	3.86725e+06	3.89456e+06	2.10807e+06	2.33879e+06	2.5382e+06
Com_6854_neg	LysoPE 18:1	C23 H46 N O7 P	479.301	14.229	No results	No results	Full match	284709	1.12783e+06	753156	797380	932437	533538	1.6714e+06	1.44919e+06	845471	1.49705e+06	1.4802e+06	1.096e+06	1.77706e+06	2.22384e+06	1.22836e+06	1.80904e+06	1.82637e+06	2.02297e+06	3.36924e+06	4.28002e+06	3.63463e+06	4.02082e+06	5.03079e+06	3.23984e+06	2.47608e+06	2.45915e+06	2.59657e+06
Com_11983_neg	Mulberroside A	C26 H32 O14	568.178	8.004	No results	No results	Full match	373359	612354	492920	2.51177e+06	283882	378467	183252	187245	182967	191155	234101	185127	184207	320848	374586	139233	287163	272810	92002.1	86020.4	85185.4	96609.5	86381.7	85145.5	126277	107241	106566
Com_9331_neg	N-Feruloyltyramine	C18 H19 N O4	313.132	8.756	No results	No results	Full match	2.57215e+06	2.98057e+06	3.28878e+06	5.38664e+06	3.02361e+06	2.54597e+06	941085	924783	907100	588698	491328	1.34492e+06	288483	300105	329212	290847	279755	320902	1.3888e+06	1.30377e+06	1.45621e+06	1.30431e+06	1.4161e+06	1.45295e+06	1.14589e+06	813751	987386
Com_12748_neg	Vitamin C	C6 H8 O6	176.032	11.07	No results	No results	Full match	584098	287452	403027	233539	409923	2.05322e+06	74785.8	119226	313726	221386	183162	77100.5	128401	146884	158765	125366	163327	133163	683123	539229	606470	742748	688954	417946	358831	425241	453962
Com_5835_neg	Ribulose-5-phosphate	C5 H11 O8 P	230.019	1.272	No results	No results	Full match	3.81183e+06	3.55994e+06	3.63188e+06	3.40033e+06	4.90318e+06	3.73236e+06	1.76222e+06	1.82435e+06	1.33764e+06	1.11351e+06	1.2151e+06	1.45363e+06	3.90799e+06	2.68743e+06	2.2528e+06	2.27352e+06	3.0045e+06	2.27397e+06	6.1999e+06	5.97288e+06	5.56401e+06	6.07498e+06	6.11058e+06	6.68488e+06	3.13427e+06	3.1008e+06	3.59909e+06
Com_852_neg	(+/-)12(13)-DiHOME	C18 H34 O4	314.246	13.633	Full match	No results	No results	2.65555e+08	2.89384e+08	2.75606e+08	2.68434e+08	3.01867e+08	2.94208e+08	6.70827e+06	4.39392e+06	5.01256e+06	4.70314e+06	4.18891e+06	3.72585e+06	2.05531e+06	2.28951e+06	2.20108e+06	2.75132e+06	2.10808e+06	1.92212e+06	1.20134e+06	705994	802287	736745	590043	729872	3.69238e+07	4.18086e+07	4.01065e+07
Com_1627_neg	3,4,5-trihydroxycyclohex-1-ene-1-carboxylic acid	C7 H10 O5	174.053	1.209	Full match	Full match	Full match	9.82182e+07	8.4682e+07	8.05969e+07	1.03601e+08	1.18661e+08	9.0854e+07	2.62502e+07	2.59758e+07	3.15216e+07	2.86792e+07	2.49045e+07	2.26298e+07	3.63139e+07	4.44036e+07	3.53932e+07	2.39512e+07	5.37526e+07	2.9754e+07	2.54977e+07	2.59833e+07	2.64551e+07	4.27723e+07	2.40996e+07	1.41552e+07	2.06389e+07	3.37987e+07	3.50255e+07
Com_12284_neg	Agnuside	C22 H26 O11	466.148	6.71	Full match	No results	Full match	1.86454e+06	2.38818e+06	1.97528e+06	1.81205e+06	2.07209e+06	2.17719e+06	1.55041e+06	1.57261e+06	1.48127e+06	1.38282e+06	1.42652e+06	1.21009e+06	184580	191061	159185	138786	217389	201699	682804	432129	620604	690942	548437	429246	1.01581e+06	1.02134e+06	1.11615e+06
Com_10569_neg	Tigloylgomisin H	C28 H36 O8	500.241	12.951	No results	No results	Full match	310538	422163	306051	809574	637472	477564	2.12343e+06	1.95563e+06	2.98026e+06	2.44052e+06	2.33901e+06	1.94304e+06	175094	184830	175888	169827	176586	178447	108712	89318.2	97722.4	106401	111322	105187	547144	616117	737960
Com_1221_neg	Salvinorin B	C21 H26 O7	390.168	8.773	Full match	No results	No results	2.9579e+06	2.59495e+06	1.97927e+06	2.08125e+06	2.35606e+06	2.95749e+06	128295318	1.29716e+08	1.2764e+08	1.14636e+08	1.23891e+08	1.17641e+08	3.20404e+06	4.57776e+06	3.85767e+06	3.2208e+06	3.54271e+06	4.27698e+06	2.32875e+06	2.1166e+06	2.23745e+06	2.2845e+06	2.4407e+06	2.23245e+06	1.83957e+07	2.00075e+07	1.21749e+07
Com_1406_neg	Pyruvic acid	C3 H4 O3	88.0163	1.26	Full match	No results	Full match	6.34136e+07	6.25632e+07	6.16121e+07	6.07197e+07	5.85788e+07	6.09819e+07	4.08627e+07	5.35475e+07	6.2775e+07	3.51585e+07	7.29635e+07	3.41432e+07	8.29011e+07	1.56416e+08	7.68594e+07	7.02204e+07	8.23329e+07	8.19482e+07	6.67831e+07	5.98971e+07	4.67237e+07	5.59078e+07	5.84948e+07	5.71056e+07	7.18319e+07	5.41042e+07	3.96115e+07
Com_4428_neg	Pipecolinic acid	C6 H11 N O2	129.079	1.386	No results	No results	Full match	2.89616e+06	3.79298e+06	3.97419e+06	3.77424e+06	3.3214e+06	3.14055e+06	1.40283e+07	1.41445e+07	1.43943e+07	1.6697e+07	1.5045e+07	1.70252e+07	5.38124e+06	4.9598e+06	4.59044e+06	4.59587e+06	5.40892e+06	5.01371e+06	1.74727e+06	1.82542e+06	1.78095e+06	1.93153e+06	2.00922e+06	1.93847e+06	3.79721e+06	5.03515e+06	3.4918e+06
Com_209_neg	Gluconic acid	C6 H12 O7	196.058	1.198	Full match	Full match	Full match	4.48064e+08	5.22824e+08	5.06888e+08	4.75461e+08	5.30686e+08	4.46588e+08	2.95875e+08	3.24313e+08	3.06151e+08	2.86419e+08	3.10126e+08	2.26556e+08	1.10852e+08	1.79809e+08	1.13735e+08	2.06664e+08	212727194	2.11416e+08	7.55999e+08	6.48547e+08	6.73128e+08	7.50678e+08	1069125516	5.50881e+08	5.04755e+08	4.35771e+08	3.65513e+08
Com_4758_neg	N2-Acetyl-L-ornithine	C7 H14 N2 O3	174.101	1.34	No results	Full match	Full match	3.82053e+06	4.46785e+06	4.04719e+06	3.98041e+06	4.61288e+06	4.2091e+06	1.1445e+07	1.18583e+07	1.53247e+07	1.01744e+07	1.45109e+07	1.04761e+07	1.96591e+06	2.44118e+06	1.86619e+06	2.10595e+06	3.8847e+06	2.64951e+06	2.07503e+06	1.92624e+06	1.39654e+06	1.96661e+06	2.09145e+06	2.16408e+06	4.28084e+06	3.4696e+06	3.9777e+06
Com_3089_neg	Rutarin	C20 H24 O10	424.138	7.751	Full match	No results	Full match	4.16308e+07	1.81712e+07	2.15957e+07	1.71392e+07	4.20945e+07	3.70874e+07	4.05183e+06	5.73833e+06	5.58676e+06	4.02272e+06	5.47528e+06	5.51129e+06	1.26504e+07	1.07306e+07	5.50972e+06	1.12072e+07	5.04004e+06	1.46959e+07	1.41828e+06	1.48989e+06	1.34514e+06	2.11691e+06	2.09331e+06	2.47177e+06	8.2115e+06	6.82059e+06	5.71337e+06
Com_4836_neg	5-morpholino-2,4(1H,3H)-pyrimidinedione	C8 H11 N3 O3	197.077	5.587	Invalid mass	No results	No results	3.92145e+06	3.95431e+06	4.11602e+06	3.70154e+06	3.80613e+06	4.56242e+06	8.93148e+06	1.09105e+07	8.26233e+06	10283891	9.41869e+06	8.59383e+06	3.2976e+06	3.34983e+06	2.94139e+06	2.7763e+06	2.70574e+06	3.16422e+06	6.54837e+06	6.03074e+06	7.28042e+06	6.95893e+06	7.33206e+06	9.17334e+06	5.69774e+06	6.35468e+06	6.68505e+06
Com_4230_neg	N-Acetyl-L-glutamic acid	C7 H11 N O5	189.064	1.338	No results	No results	Full match	2.26134e+07	2.4184e+07	2.39776e+07	2.48164e+07	2.19013e+07	2.39071e+07	3.74119e+06	4.24038e+06	5.72725e+06	4.79686e+06	5.1398e+06	5.3755e+06	1.95685e+06	2.14944e+06	2.49972e+06	1.76114e+06	3.40115e+06	2.30787e+06	3.87542e+06	3.63757e+06	3.60813e+06	3.24509e+06	2.86549e+06	4.24262e+06	3.84928e+06	4.46461e+06	4.12149e+06
Com_6472_neg	AcylGlcADG (18:3-18:3-16:3)	C61 H96 O12	1020.68	14.145	No results	Invalid mass	No results	471543	440593	473686	485671	486105	440367	1.04565e+06	1.0269e+06	842853	966336	1.03637e+06	1.10355e+06	284937	352362	316952	323057	326336	361623	5.58407e+06	2.41579e+06	1.82334e+06	2.75074e+06	3.76935e+06	3.16715e+06	1.63437e+06	849370	1.26553e+06
Com_14031_neg	delta-Aminolevulinic acid hydrochloride	C5 H10 Cl N O3	167.035	1.277	No results	No results	Full match	318878	424742	330107	426857	407574	447784	326874	437172	316089	332012	416203	680183	835451	489144	584414	480957	513465	513127	170144	209371	155127	119538	317903	203683	276055	323892	247933
Com_2906_neg	2,4-Epibrassinolide	C28 H48 O6	480.345	14.049	No results	No results	Full match	9.06627e+06	9.65848e+06	1.05485e+07	8.67166e+06	8.51236e+06	1.01626e+07	1.54464e+06	1.68129e+06	2.02343e+06	1.83928e+06	2.11286e+06	1.71747e+06	2.95397e+06	3.1056e+06	3.59509e+06	2.86582e+06	3.90044e+06	3.07992e+06	2.17111e+07	1.63782e+07	1.58775e+07	1.94364e+07	1.54233e+07	1.71384e+07	9.80125e+06	1.12945e+07	1.17709e+07
Com_1656_neg	Lactitol	C12 H24 O11	344.132	1.278	No results	Full match	Full match	8.43036e+07	1.14379e+08	1.07137e+08	8.55681e+07	9.69239e+07	1.05054e+08	4.6342e+06	5.2323e+06	4.27056e+06	4.80223e+06	4.84417e+06	4.85776e+06	3.33615e+06	3.85233e+06	3.81127e+06	3.64786e+06	4.40702e+06	3.68816e+06	5.19773e+06	6.04238e+06	6.53213e+06	5.27296e+06	5.06638e+06	5.05597e+06	1.38208e+07	1.35873e+07	1.78988e+07
Com_7044_neg	LPG 18:3	C24 H43 O9 P	506.266	13.728	No results	Full match	No results	9.83926e+06	6.84801e+06	9.65905e+06	5.67615e+06	8.57774e+06	9.20109e+06	2.64651e+06	1.95043e+06	2.36979e+06	2.40386e+06	1.95585e+06	1.66081e+06	505578	557943	508654	506848	537633	526430	1.20809e+06	1.48362e+06	1.16025e+06	1.01045e+06	1.01959e+06	1.16044e+06	2.06643e+06	1.61153e+06	1.70961e+06
Com_1783_neg	2'-O-acetylpoliumoside	C37 H48 O20	812.277	9.689	No results	No results	Full match	9.6342e+07	8.64678e+07	6.33794e+07	8.21618e+07	8.45869e+07	8.70196e+07	1.07422e+07	9.04526e+06	1.69865e+07	1.01492e+07	1.54549e+07	8.07243e+06	2.38764e+06	774264	1.33151e+06	1.61508e+06	1.50484e+06	1.27153e+06	2.71488e+07	1.75666e+07	6.65347e+06	7.06402e+06	2.33558e+07	1.31299e+07	1.60948e+07	1.61289e+07	1.66662e+07
Com_8043_neg	Isorhamnetin-3-O-neohespeidoside	C28 H32 O16	624.171	7.396	No results	No results	Full match	7.1244e+06	7.97011e+06	7.43898e+06	6.64681e+06	6.60629e+06	6.69761e+06	4.55766e+06	4.82347e+06	4.31862e+06	4.92153e+06	5.07487e+06	4.79436e+06	375180	502581	434651	501505	686542	500320	1.6546e+06	1.538e+06	1.64077e+06	1.6793e+06	1.70581e+06	1.66993e+06	2.97991e+06	2.58737e+06	2.72479e+06
Com_7096_neg	8-O-Methylreyusin	C17 H14 O5	298.084	10.776	No results	No results	Full match	8.50573e+06	8.69498e+06	9.46471e+06	9.12556e+06	1.02291e+07	8.95089e+06	1.86262e+06	2.26507e+06	2.43218e+06	2.01459e+06	1.98451e+06	2.32502e+06	166488	171592	198186	171185	181876	182876	252008	233114	247568	271820	278146	259175	2.40025e+06	2.068e+06	2.49177e+06
Com_6579_neg	Ginsenoside CK +HCOOH	C36 H62 O8	622.445	13.941	No results	No results	Full match	1.00185e+07	9.40022e+06	1.14763e+07	7.4916e+06	7.88119e+06	8.36297e+06	443624	551036	577678	474649	620466	632034	310966	320870	328343	309274	324835	338390	204222	177293	183375	182808	186273	202621	1.68611e+06	1.21889e+06	1.46573e+06
Com_4493_neg	Desoxyrhaponticin	C21 H24 O8	404.148	10.911	No results	Full match	No results	6.43203e+06	6.07037e+06	7.47043e+06	4.72871e+06	5.28231e+06	7.92653e+06	5.92724e+06	6.05933e+06	6.02922e+06	6.13652e+06	5.98336e+06	5.63864e+06	1.10089e+06	1.06679e+06	1.07728e+06	1.05626e+06	1.08969e+06	1.25481e+06	1.02854e+07	8.59653e+06	1.03139e+07	1.03172e+07	1.02662e+07	9.12313e+06	7.35218e+06	8.28586e+06	5.39417e+06
Com_451_neg	Hematoxylin	C16 H14 O6	302.079	10.529	Full match	No results	Full match	5.59625e+08	627060731	5.66038e+08	6.21807e+08	590194622	6.05881e+08	5.19215e+08	4.97043e+08	5.57567e+08	4.11564e+08	5.1669e+08	5.60924e+08	3.84504e+06	2.76359e+06	1.80904e+06	1.28311e+06	1.71771e+06	1.36955e+06	3.01931e+06	2.08673e+06	1.7791e+06	1.77222e+06	2.01819e+06	1.76786e+06	1.6113e+08	1.42067e+08	1.60014e+08
Com_1912_neg	10-Formyl-THF	C20 H23 N7 O7	473.166	8.315	No results	No results	Full match	5.68123e+06	3.93997e+06	5.21884e+06	5.32573e+06	5.01028e+06	6.24106e+06	6.66915e+07	5.18478e+07	4.51041e+07	6.91396e+07	5.12734e+07	6.29322e+07	6.67286e+06	7.225e+06	7.79878e+06	7.08162e+06	5.48089e+06	7.88652e+06	7.65562e+06	6.65228e+06	6.16836e+06	9.57699e+06	8.26237e+06	8.24189e+06	1.65316e+07	1.20986e+07	1.52414e+07
Com_3678_neg	Maltotriitol	C18 H34 O16	506.185	1.336	No results	No results	Full match	1.46088e+07	2.16679e+07	1.92916e+07	1.86848e+07	1.52595e+07	1.67212e+07	2.36433e+07	1.47204e+07	1.11146e+07	1.08809e+07	1.47489e+07	2.21841e+07	1.94387e+06	1.86319e+06	2.09174e+06	1.84622e+06	3.20261e+06	2.5646e+06	9.33277e+06	9.88097e+06	9.23028e+06	9.08943e+06	9.48364e+06	1.06421e+07	1.20962e+07	1.19623e+07	9.06865e+06
Com_8177_neg	Azelaic acid	C9 H16 O4	188.105	12.474	Full match	Full match	Full match	1.69466e+06	1.85015e+06	1.87741e+06	1.83178e+06	2.73226e+06	1.77941e+06	1.50444e+06	1.36984e+06	1.39762e+06	1.4534e+06	1.31161e+06	1.26686e+06	2.37866e+06	2.44458e+06	2.17373e+06	2.20378e+06	2.27767e+06	2.28451e+06	2.56467e+06	2.12732e+06	3.2184e+06	2.68182e+06	3.58241e+06	3.0653e+06	2.52013e+06	2.24918e+06	2.42197e+06
Com_4360_neg	Tenuifoliside B	C30 H36 O17	668.197	9.836	No results	No results	Full match	1.39899e+07	2.14884e+07	2.32303e+07	2.27805e+07	2.45725e+07	2.50032e+07	4.47235e+06	2.65607e+06	5.34418e+06	4.92385e+06	5.15973e+06	2.56911e+06	240534	246203	245499	229993	248984	262420	1.21135e+06	1.07576e+06	1.12733e+06	1.07196e+06	1.21258e+06	1.11032e+06	4.33029e+06	4.31305e+06	2.64472e+06
Com_7184_neg	2-Hydroxy-2-methyl-3-buten-1-yl beta-D-glucopyranoside	C11 H20 O7	264.121	5.588	Full match	No results	No results	9.46241e+06	9.0167e+06	9.64493e+06	8.00899e+06	9.55896e+06	9.21639e+06	5.22191e+06	4.73246e+06	5.47817e+06	5.39997e+06	4.85668e+06	5.85964e+06	3.5645e+06	3.92765e+06	3.92199e+06	3.32881e+06	3.07525e+06	2.81331e+06	2.36631e+06	1.98542e+06	2.25677e+06	2.15305e+06	2.62625e+06	2.35254e+06	3.58036e+06	3.65237e+06	4.16776e+06
Com_1172_neg	Plantagoside	C21 H22 O12	466.109	1.383	No results	No results	Full match	1.75456e+07	2.19592e+07	1.75292e+07	1.93807e+07	1.71717e+07	1.80677e+07	8.13335e+06	5.20484e+06	3.75828e+06	6.81298e+06	4.16423e+06	1.10723e+07	1.17393e+08	1.18537e+08	111985310	1.1081e+08	1.22202e+08	1.2419e+08	7.93452e+07	7.8419e+07	7.74062e+07	8.55638e+07	7.58872e+07	8.36214e+07	6.00363e+07	7.11525e+07	7.01611e+07
Com_4137_neg	Tretinoin	C20 H28 O2	300.209	14.017	Full match	No results	No results	2.46852e+07	2.68299e+07	2.50678e+07	2.37712e+07	2.45725e+07	2.72467e+07	2.97485e+06	2.42982e+06	2.22309e+06	2.71048e+06	2.52194e+06	3.42821e+06	2.2826e+06	2.86849e+06	2.07719e+06	2.29412e+06	2.57829e+06	2.7189e+06	932892	698658	986581	1.28819e+06	726843	702799	4.51009e+06	4.0444e+06	4.23336e+06
Com_6276_neg	3-[(methoxycarbonyl)amino]-2,2,3-trimethylbutanoic acid	C9 H17 N O4	203.116	11.638	Full match	No results	No results	1.01264e+07	1.28985e+07	1.11615e+07	9.17825e+06	1.10729e+07	1.00994e+07	709379	709173	754741	724562	724557	760604	844728	907461	849088	830749	845348	875638	960252	872170	900849	826538	879400	792636	1.82663e+06	1.97781e+06	1.94197e+06
Com_12145_neg	FAHFA (18:2/21:1)	C39 H70 O4	602.531	14.587	No results	Invalid mass	No results	1.38546e+06	1.42168e+06	2.42891e+06	1.61796e+06	2.11671e+06	1.37965e+06	577807	718667	715906	1.13559e+06	832711	775162	717658	917814	1.06185e+06	830084	816393	878370	87527.9	188476	136378	183764	128588	105066	602591	398738	446612
Com_6250_neg	Prostaglandin A1 ethyl ester	C22 H36 O4	364.259	14.712	Invalid mass	No results	No results	9.21439e+06	1.29722e+07	1.26742e+07	1.1707e+07	1.30153e+07	1.05593e+07	3.18686e+06	3.4098e+06	3.42865e+06	3.62565e+06	3.53679e+06	3.471e+06	4.63583e+06	4.56319e+06	7.37513e+06	5.9413e+06	6.99131e+06	7.75235e+06	1.21626e+06	945773	1.27679e+06	1.19558e+06	1.21543e+06	1.34411e+06	4.19813e+06	4.28453e+06	4.14429e+06
Com_568_neg	trans-2-Hexenal	C6 H10 O	98.0732	1.431	No results	No results	Full match	3.32019e+08	6.74357e+07	1.94157e+08	3.4261e+08	2.48394e+08	3.3156e+08	3.82302e+08	2.32045e+08	2.44429e+08	2.79711e+08	366542452	2.415e+08	5.03859e+08	6.8766e+08	4.793e+08	5.18424e+08	416977996	4.92407e+08	1.67564e+08	1.26996e+08	9.04511e+07	7.42302e+07	8.76443e+07	1.28962e+08	1.7602e+08	1.8236e+08	2.51954e+08
Com_4285_neg	Uridine 5'-diphosphogalactose	C15 H24 N2 O17 P2	566.056	1.153	Full match	Full match	Full match	1.52848e+07	1.57054e+07	1.69819e+07	1.80554e+07	1.78948e+07	1.9737e+07	1.59074e+07	1.64602e+07	1.48578e+07	1.66835e+07	1.85634e+07	1.61935e+07	1.94849e+07	1.83212e+07	1.51158e+07	1.89194e+07	1.88958e+07	1.68416e+07	8.34339e+06	7.54628e+06	8.03646e+06	8.28948e+06	8.15724e+06	8.69792e+06	8.63188e+06	1.10089e+07	1.25711e+07
Com_2629_neg	LPI 16:0	C25 H49 O12 P	572.297	14.193	No results	Full match	No results	4.67215e+07	5.40048e+07	5.42484e+07	4.5903e+07	5.06129e+07	4.83953e+07	1.44418e+07	1.35249e+07	1.56958e+07	14133374	1.35201e+07	1.36553e+07	874788	1.16832e+06	1.07637e+06	1.13597e+06	1.0415e+06	1.04208e+06	1.56361e+06	1.58634e+06	1.23352e+06	1.16752e+06	1.35761e+06	1.0986e+06	1.44816e+07	1.05529e+07	1.07352e+07
Com_8933_neg	Neohesperidin dihydrochalcone	C28 H36 O15	612.208	7.655	No results	No results	Full match	3.84614e+06	4.20968e+06	3.80246e+06	4.12061e+06	4.85496e+06	5.31338e+06	3.71667e+06	4.50741e+06	2.78491e+06	3.67084e+06	3.02194e+06	3.1293e+06	683346	810926	749069	695309	1.10726e+06	798278	1.36332e+06	1.15348e+06	995436	1.02582e+06	1.32053e+06	1.02502e+06	2.42113e+06	2.02649e+06	2.77778e+06
Com_6876_neg	Silymarin	C25 H22 O10	482.119	3.124	No results	No results	Full match	8.44732e+06	7.6216e+06	1.04556e+07	7.7324e+06	8.2683e+06	8.03735e+06	5.18616e+06	5.80067e+06	5.72009e+06	5.93768e+06	3.90208e+06	5.53426e+06	574685	640770	538923	594324	530257	528067	662812	589369	821171	664742	640022	723036	2.59351e+06	3.21695e+06	3.01398e+06
Com_6366_neg	2-chloro-4-(dimethylamino)benzaldehyde 1-(2-quinoxalinyl)hydrazone	C17 H16 Cl N5	325.108	8.295	Invalid mass	No results	No results	1.29061e+06	892365	925582	900602	922593	1.25274e+06	8.32294e+06	7.27002e+06	8.19065e+06	8.19563e+06	9.26307e+06	7.13466e+06	291652	373502	516671	399015	503366	356902	782030	1.08557e+06	1.00024e+06	1.47266e+06	802773	762001	2.1794e+06	2.32175e+06	2.64239e+06
Com_2341_neg	LPC 18:1	C26 H52 N O7 P	581.37	14.678	No results	Invalid mass	No results	382220	476061	426460	427892	503755	494277	446209	525865	617647	828132	454317	600775	2.58073e+06	1.70873e+06	2.74844e+06	2.62808e+06	2.84341e+06	2.30155e+06	3.08127e+07	1.42872e+07	2.14672e+07	1.47408e+07	2.65961e+07	2.08839e+07	4.39078e+06	3.9267e+06	3.66518e+06
Com_1890_neg	Ethyl-β-D-glucuronide	C8 H14 O7	222.074	1.286	Full match	Full match	No results	5.60612e+07	4.66489e+07	5.35418e+07	6.20913e+07	5.51411e+07	4.45444e+07	1.75066e+07	1.68696e+07	1.43759e+07	1.66583e+07	1.40383e+07	1.69304e+07	2.87643e+07	2.82154e+07	2.87741e+07	3.18279e+07	3.33804e+07	3.28704e+07	3.66306e+07	3.04609e+07	41613488	3.09904e+07	3.02841e+07	3.40697e+07	3.42842e+07	2.28052e+07	2.57491e+07
Com_3402_neg	N-acetylglycine	C4 H7 N O3	117.043	10.432	No results	No results	Full match	4.84909e+06	4.29399e+06	3.91262e+06	4.38781e+06	4.21894e+06	3.69711e+06	2.66893e+07	2.4006e+07	2.6858e+07	2.74915e+07	2.58087e+07	2.66766e+07	2.80042e+06	3.10689e+06	2.76007e+06	2.65676e+06	2.40762e+06	3.00912e+06	857351	720433	1.13863e+06	1.81085e+06	838137	1.37398e+06	6.01297e+06	7.0669e+06	7.60307e+06
Com_9724_neg	Limocitrin O-hexoside	C23 H24 O13	508.121	9.123	No results	No results	Full match	2.27626e+06	2.2754e+06	2.1856e+06	2.20722e+06	2.32912e+06	2.34615e+06	3.26216e+06	3.66208e+06	3.03032e+06	2.4782e+06	2.37905e+06	2.1306e+06	3.59203e+06	4.07086e+06	3.87061e+06	3.76859e+06	4.99361e+06	3.76498e+06	1.15184e+06	1.01343e+06	1.18419e+06	1.14281e+06	1.18617e+06	1.18158e+06	1.15029e+06	1.83211e+06	1.3864e+06
Com_4252_neg	11(Z),14(Z)-Eicosadienoic acid	C20 H36 O2	308.272	14.849	Full match	No results	No results	1.84033e+07	2.17441e+07	2.49259e+07	2.32098e+07	2.55764e+07	2.50875e+07	8.56928e+06	8.84531e+06	9.69428e+06	1.01836e+07	9.7607e+06	9.89758e+06	7.68038e+06	9.72421e+06	1.09371e+07	1.07971e+07	1.21133e+07	1.30747e+07	961666	1.16909e+06	964722	1.29698e+06	1.09672e+06	1.02701e+06	8.06952e+06	6.54567e+06	5.3162e+06
Com_902_neg	D-(-)-Quinic acid	C7 H12 O6	192.063	1.195	Full match	Full match	Full match	2.13171e+08	2.73911e+08	2.19454e+08	2.10115e+08	1.32967e+08	2.56041e+08	6.62319e+07	7.01013e+07	1.02412e+08	9.82938e+07	1.01808e+08	6.84036e+07	4.71897e+07	5.87439e+07	6.53181e+07	3.65878e+07	6.98697e+07	3.83669e+07	7.92739e+07	7.91855e+07	7.80615e+07	6.96449e+07	7.78685e+07	7.07168e+07	6.392e+07	9.07483e+07	7.81466e+07
Com_7750_neg	Selgin 5-O-hexoside	C22 H22 O12	478.111	5.661	No results	No results	Full match	8.18258e+06	4.35725e+06	5.55509e+06	5.35991e+06	5.22532e+06	6.86412e+06	842093	978651	650537	714292	569729	520531	237775	218430	236759	211739	229706	217604	515944	368175	386949	361410	377696	534155	1.25115e+06	1.14301e+06	1.03164e+06
Com_12013_neg	PA (18:2/18:3)	C39 H67 O8 P	694.46	16.374	No results	Full match	No results	1.61984e+06	2.30116e+06	2.51299e+06	2.24672e+06	2.39706e+06	2.63737e+06	76328.9	66202.4	75018.6	71921.4	72110.7	69119.4	111320	110732	107537	105563	108947	106843	53639.2	54475.4	56110.9	58542.3	60646.7	59070.1	53549.4	69357.7	51062.9
Com_8081_neg	di-C,C-pentosyl-apigenin	C25 H26 O13	534.135	1.365	No results	No results	Full match	7.56378e+06	6.93512e+06	7.24765e+06	6.49936e+06	7.24059e+06	6.34737e+06	765736	950478	1.34463e+06	989416	1.04911e+06	1.04734e+06	1.24055e+06	1.63232e+06	1.10711e+06	1.21697e+06	1.35824e+06	1.32073e+06	1.26345e+06	1.14507e+06	1.37658e+06	1.13848e+06	1.35124e+06	1.20247e+06	848936	947045	1.04323e+06
Com_1734_neg	5-(4-chlorophenyl)-3-methylisoxazole-4-carbohydrazide	C11 H10 Cl N3 O2	251.046	7.205	Full match	No results	No results	9.68193e+07	1.04538e+08	103935500	9.44269e+07	1.04846e+08	1.04654e+08	2.98364e+07	3.43406e+07	2.89322e+07	2.54561e+07	2.53531e+07	2.50339e+07	2.27822e+07	1.64141e+07	1.32338e+07	1.11654e+07	1.24695e+07	1.20024e+07	1.56607e+07	1.49028e+07	1.49704e+07	1.34247e+07	1.42152e+07	1.38188e+07	4.23143e+07	4.53518e+07	4.6128e+07
Com_1042_neg	Benzyl 6-O-beta-D-glucopyranosyl-beta-D-glucopyranoside	C19 H28 O11	432.163	7.404	Full match	No results	No results	1.34305e+08	1.61145e+08	151600796	1.47471e+08	142063379	1.54557e+08	1.53757e+08	1.65224e+08	156389016	1.61346e+08	1.63993e+08	1.5814e+08	1.29515e+07	1.83153e+07	1.18977e+07	1.32088e+07	1.93206e+07	1.85402e+07	3.35542e+07	3.03763e+07	2.66709e+07	2.92847e+07	3.13907e+07	2.05284e+07	3.63701e+07	6.04742e+07	6.26246e+07
Com_146_neg	D-Saccharic acid	C6 H10 O8	210.038	1.104	Full match	Full match	No results	1363930052	1521912922	1725272131	1443986492	1497166904	1425919511	1936618585	2007128369	2039455415	1969379745	1947183177	1787557753	1070119576	1020141900	1080364604	1280997904	1169528786	9.46847e+08	1734272530	1654186377	1592150759	1544929324	1807521237	1689249317	1586512405	1346708993	1352828320
Com_10113_neg	2-O-Cinnamoyl-1-O-Galloyl-β-D-Glucose	C22 H22 O11	462.116	7.152	No results	No results	Full match	4.27916e+06	4.35986e+06	4.46163e+06	4.08947e+06	4.53522e+06	3.96376e+06	478770	492539	875169	598026	476476	533368	187393	192737	183224	169937	180054	180986	427769	375337	369129	355952	413116	369936	1.1137e+06	721933	930207
Com_13907_neg	Jionoside A1	C36 H48 O20	800.275	8.235	No results	No results	Full match	341616	310606	363607	482554	306613	290878	191580	275000	242684	239255	251513	145819	319968	369218	414072	715257	428794	308096	116292	88805.3	293800	240349	494835	363946	417752	314330	352852
Com_1312_neg	7-O-Ethylmorroniside	C19 H30 O11	434.179	8.122	No results	No results	Full match	5.49079e+07	5.18317e+07	5.91085e+07	5.39769e+07	5.45617e+07	6.25794e+07	1.10094e+08	1.10562e+08	1.18131e+08	1.15333e+08	1.15238e+08	9.65678e+07	5.16697e+06	4.49034e+06	4.5484e+06	7.14485e+06	5.34243e+06	6.72757e+06	5.02408e+06	5.85047e+06	5.67678e+06	5.32997e+06	5.88481e+06	5.56231e+06	2.6333e+07	3.39674e+07	3.33573e+07
Com_4213_neg	4-Hydroxy-2-Oxoglutaric Acid	C5 H6 O6	162.017	1.365	No results	No results	Full match	1.552e+07	1.63802e+07	1.42832e+07	2.50084e+07	1.32003e+07	1.65242e+07	1.3866e+07	12521408	1.46212e+07	1.34663e+07	1.35104e+07	1.39004e+07	5.77982e+06	6.37623e+06	5.38628e+06	6.0362e+06	7.47951e+06	7.35729e+06	9.26383e+06	7.91205e+06	8.26494e+06	9.46027e+06	8.88315e+06	8.57411e+06	9.13754e+06	1.0631e+07	9.06575e+06
Com_14132_neg	N-Phenylacetylglycine	C10 H11 N O3	193.074	1.228	No results	No results	Full match	781103	736885	579223	681102	866398	674735	369013	369617	375520	369966	367376	348879	1.01782e+06	1.12685e+06	1.05965e+06	1.00121e+06	1.107e+06	1.13766e+06	214803	246581	292926	205724	337773	202239	272491	413749	267850
Com_6024_neg	3-Methylamino-L-alanine	C4 H10 N2 O2	118.078	6.193	No results	Invalid mass	No results	153017	156060	139550	139071	156668	150754	591791	561198	468955	496288	443920	483484	191500	239864	203320	136179	152299	180139	6.39025e+06	5.3744e+06	5.40803e+06	5.93297e+06	5.58366e+06	5.86227e+06	2.52751e+06	2.79978e+06	2.86789e+06
Com_8715_neg	Rehmannioside A	C21 H32 O15	524.174	2.165	No results	No results	Full match	6.15318e+06	5.87917e+06	6.39915e+06	6.0869e+06	6.1279e+06	6.55927e+06	2.4337e+06	2.36868e+06	2.80059e+06	2.57871e+06	2.51155e+06	2.9173e+06	255222	269340	269263	235742	265298	260610	342383	261878	419201	404996	389535	416260	1.58294e+06	1.65192e+06	1.68662e+06
Com_8075_neg	Sinapyl Alcohol	C11 H14 O4	210.089	8.616	No results	No results	Full match	2.87639e+06	3.9386e+06	2.72838e+06	2.146e+06	1.88945e+06	2.39317e+06	4.27212e+06	3.68461e+06	4.41805e+06	4.0437e+06	3.41593e+06	3.72624e+06	9.87443e+06	9.81674e+06	1.10613e+07	1.10256e+07	1.06459e+07	9.99757e+06	1.94357e+06	1.75015e+06	1.76381e+06	1.62433e+06	1.92902e+06	1.85024e+06	2.60731e+06	2.98237e+06	2.43813e+06
Com_11533_neg	3,4,5-Tricetin 5-O-hexoside	C24 H26 O12	506.142	6.931	No results	No results	Full match	678870	703055	621857	636801	540501	574995	144350	137596	145133	237056	125495	128912	114755	117347	115152	103721	116025	107311	877407	654592	1.3423e+06	1.19695e+06	743806	997830	578248	460722	523172
Com_10571_neg	N-[4-(2,6-dimethylmorpholino)phenyl]-N'-(2-thienylmethyl)thiourea	C18 H23 N3 O S2	722.252	13.329	Invalid mass	No results	No results	1.23959e+06	842456	558101	1.03892e+06	1.20045e+06	682652	2.93523e+06	2.7881e+06	2.00449e+06	2.63408e+06	2.98294e+06	2.28423e+06	192166	219756	211042	206576	209281	210141	107478	94129.5	101637	102103	104035	105363	960289	798724	858958
Com_889_neg	Mestranol	C21 H26 O2	310.181	13.602	No results	Invalid mass	No results	1.92693e+08	2.09773e+08	1.89509e+08	209698312	2.00069e+08	2.09765e+08	8.57623e+07	8.35778e+07	8.73785e+07	8.48917e+07	8.53853e+07	8.39053e+07	1.32274e+08	1.46471e+08	1.5291e+08	1.44631e+08	1.56266e+08	1.45894e+08	5.26656e+07	6.16297e+07	4.60435e+07	4.47597e+07	4.43931e+07	1.26344e+08	8.71105e+07	8.50475e+07	1.0991e+08
Com_2413_neg	Thymidine 5'-diphosphate	C10 H16 N2 O11 P2	402.024	1.515	No results	No results	Full match	7.50122e+06	8.09258e+06	7.34268e+06	7.64205e+06	8.55077e+06	8.29984e+06	4.02039e+06	4.96193e+06	5.37791e+06	5.90634e+06	5.55741e+06	4.2582e+06	5.3168e+07	6.66208e+07	5.7675e+07	4.57405e+07	6.79555e+07	9.66956e+07	3.37084e+06	1.99557e+06	2.97798e+06	2.33382e+06	3.43405e+06	2.57002e+06	6.92571e+06	8.277e+06	1.02852e+07
Com_1551_neg	trans-Cinnamic acid	C9 H8 O2	148.053	12.228	Full match	Full match	Full match	1.28654e+07	1.49027e+07	1.24524e+07	1.2744e+07	1.24418e+07	1.05373e+07	1.46847e+07	1.47983e+07	1.37277e+07	1.39213e+07	1.37907e+07	1.29474e+07	3.49387e+07	3.66012e+07	4.1286e+07	3.61016e+07	4.32176e+07	3.94978e+07	5.3421e+07	5.47134e+07	5.46495e+07	5.46703e+07	5.19899e+07	5.75888e+07	3.67153e+07	3.15068e+07	3.37429e+07
Com_2411_neg	Hexanoic acid	C6 H12 O2	116.084	9.88	Full match	No results	Full match	1.64171e+07	1.89228e+07	1.76166e+07	1.87165e+07	1.65344e+07	1.8603e+07	2.80806e+07	2.7906e+07	2.79657e+07	2.87915e+07	2.95382e+07	2.50498e+07	2.56066e+07	2.62731e+07	2.62873e+07	2.38793e+07	2.45179e+07	2.73354e+07	2.72975e+07	2.61346e+07	2.76408e+07	2.90824e+07	2.92062e+07	2.80578e+07	2.82086e+07	2.35665e+07	2.34e+07
Com_1466_neg	N-[2-(6-amino-9H-purin-9-yl)ethyl]-N-(2-furylmethyl)amine	C12 H14 N6 O	258.126	12.333	Invalid mass	No results	No results	9.20719e+07	9.44544e+07	8.81066e+07	8.69795e+07	1.11943e+08	9.25791e+07	9.38934e+07	8.26341e+07	9.41922e+07	9.82611e+07	9.3974e+07	9.75263e+07	332455	309628	233070	234706	255974	240846	1.42206e+06	1.05108e+06	1.52778e+06	1.33919e+06	1.2026e+06	1.33157e+06	3.0514e+07	2.83597e+07	3.01532e+07
Com_2406_neg	ethyl 3-[(1-benzyl-4-piperidyl)amino]-2-cyanoacrylate	C18 H23 N3 O2	313.179	13.658	Full match	No results	No results	6.18044e+07	6.01077e+07	5.39336e+07	5.86672e+07	5.60287e+07	6.20609e+07	3.34677e+07	3.50836e+07	3.53375e+07	3.51226e+07	3.75747e+07	3.1975e+07	68871115	6.60572e+07	7.08274e+07	6.83081e+07	7.40764e+07	6.63677e+07	2.06652e+07	1.76614e+07	1.62953e+07	1.90768e+07	1.83616e+07	1.80718e+07	3.2741e+07	3.21605e+07	3.20161e+07
Com_4904_neg	Tryptamine	C10 H12 N2	160.1	5.796	No results	No results	Full match	1.07288e+06	830627	773698	683290	629427	1.0485e+06	1.15024e+07	1.0987e+07	1.44544e+07	8.21414e+06	7.52292e+06	7.8414e+06	291996	285337	338869	254512	278247	265682	377598	348822	395057	417209	476856	377225	2.49662e+06	2.47555e+06	2.43293e+06
Com_7420_neg	Tricin 5-O-rutinoside	C29 H34 O16	638.185	10.459	No results	No results	Full match	3.4667e+06	3.98378e+06	3.71573e+06	3.23227e+06	4.04209e+06	9.12355e+06	2.90804e+06	6.72201e+06	3.07675e+06	4.88495e+06	3.37556e+06	6.25159e+06	2.60801e+06	3.04601e+06	2.18735e+06	3.34359e+06	3.3869e+06	3.52406e+06	789910	1.23947e+06	1.05412e+06	841654	916429	1.53823e+06	1.70334e+06	1.6386e+06	1.68247e+06
Com_5156_neg	8-Iso-15-keto-prostaglandin-F2β	C20 H32 O5	334.214	12.334	Invalid mass	No results	No match	1.67406e+07	1.72231e+07	1.62752e+07	1.62449e+07	1.83521e+07	1.77781e+07	389574	273850	609176	536622	432294	538654	220434	241665	223302	224869	245246	230752	206556	196208	193767	186470	187896	173022	2.24209e+06	2.91791e+06	3.1136e+06
Com_715_neg	Dinoseb	C10 H12 N2 O5	240.078	10.562	Invalid mass	No results	No results	2.96748e+08	3.52332e+08	2.93981e+08	3.17269e+08	3.11318e+08	3.18053e+08	246248464	2.68516e+08	228311743	2.35502e+08	2.29823e+08	2.36767e+08	4.80972e+06	3.6991e+06	2.20433e+06	2.32936e+06	1.25452e+06	1.06114e+06	1.69619e+06	778567	621627	631907	675877	628297	9.74781e+07	9.7745e+07	1.03056e+08
Com_7989_neg	Epimedin C	C39 H50 O19	822.298	11.382	No results	No results	Full match	591681	695530	638852	554467	621753	618091	615986	1.12284e+06	554043	943512	820934	594971	8.71238e+06	9.75793e+06	9.55565e+06	1.12614e+07	1.15074e+07	1.15617e+07	1.59969e+06	721722	902281	1.44098e+06	1.33788e+06	1.04436e+06	1.63113e+06	2.1183e+06	1.9605e+06
Com_2186_neg	Ferulaldehyde	C10 H10 O3	178.063	7.324	No results	Full match	Full match	6.6844e+07	5.31011e+07	7.25551e+07	47955364	4.83157e+07	4.99737e+07	9.70643e+06	1.07424e+07	1.06366e+07	1.05104e+07	1.23243e+07	1.20643e+07	1.1393e+07	1.0805e+07	9.49881e+06	8.67299e+06	9.12446e+06	9.08462e+06	6.08367e+06	5.65222e+06	6.74527e+06	6.42327e+06	6.24956e+06	5.88269e+06	1.52519e+07	1.58606e+07	1.40927e+07
Com_2351_neg	Levodopa	C9 H11 N O4	197.069	1.375	No results	No results	Full match	5.27395e+07	5.57497e+07	5.55778e+07	5.89848e+07	4.33182e+07	6.73978e+07	7.6902e+06	6.45004e+06	6.80154e+06	8.56634e+06	8.65545e+06	7.81776e+06	9.67583e+06	1.00997e+07	8.52766e+06	9.43277e+06	11665575	9.86319e+06	1.19941e+07	1.23133e+07	1.17871e+07	1.18505e+07	1.34311e+07	1.23509e+07	1.05723e+07	1.01283e+07	1.17543e+07
Com_11960_neg	Polygalaxanthone Ⅵ	C23 H26 O12	494.143	7.278	No results	No results	Full match	525838	599036	626855	504840	513706	462852	137913	140632	130159	219654	129545	129721	90564.4	91342.2	92010	87498.7	87209.7	88448.3	1.02287e+06	840461	1.15608e+06	1.06513e+06	1.22836e+06	1.04521e+06	721600	687709	566688
Com_1644_neg	Lactobionic acid	C12 H22 O12	358.111	1.373	No results	No results	Full match	2.5346e+07	3.5859e+07	3.73953e+07	3.51432e+07	2.33947e+07	3.77256e+07	4.95828e+07	4.85767e+07	4.56749e+07	5.71717e+07	5.32073e+07	5.21559e+07	9.38549e+06	1.26626e+07	1.29412e+07	9.63037e+06	1.35547e+07	9.79505e+06	4.69287e+07	4.5977e+07	4.20455e+07	4.18215e+07	3.74547e+07	5.25144e+07	3.85584e+07	3.08605e+07	3.35974e+07
Com_367_neg	Pentadecanoic acid	C15 H30 O2	242.224	14.338	Full match	No results	Full match	9.43131e+08	1072024071	1013490310	9.9002e+08	9.45126e+08	9.6079e+08	4.18732e+08	4.44228e+08	4.57706e+08	4.51342e+08	4.7068e+08	4.27962e+08	1.59686e+08	1.95599e+08	1.75054e+08	1.86076e+08	2.06579e+08	2.14418e+08	5.44006e+07	4.51792e+07	5.08033e+07	4.49305e+07	5.1713e+07	4.52952e+07	2.91213e+08	2.76012e+08	2.59314e+08
Com_5660_neg	20-Hydroxy-(5Z,8Z,11Z,14Z)-eicosatetraenoic acid	C20 H32 O3	320.236	14.183	Full match	No results	No results	1.13108e+07	1.22077e+07	1.3258e+07	1.19059e+07	1.06725e+07	1.21765e+07	2.87182e+06	2.40994e+06	2.16418e+06	2.27805e+06	2.65923e+06	2.38617e+06	2.472e+06	2.63906e+06	3.02667e+06	2.48986e+06	2.70664e+06	3.72607e+06	5.68969e+06	5.51351e+06	5.81205e+06	6.64521e+06	7.20466e+06	5.8776e+06	2.92385e+06	4.37763e+06	3.9239e+06
Com_1950_neg	Dihydroquercetin (Taxifolin)	C15 H12 O7	304.058	6.13	No results	No results	Full match	5.14344e+07	6.66984e+07	6.51732e+07	8.12849e+07	8.40657e+07	9.05622e+07	9.46119e+06	8.81472e+06	1.39711e+07	1.4087e+07	1.18801e+07	1.49654e+07	344976	273676	378846	273694	698516	476660	3.56854e+07	3.24671e+07	3.01292e+07	2.9781e+07	2.43547e+07	3.00558e+07	2.91214e+07	2.66163e+07	2.41299e+07
Com_4592_neg	Tubuloside A	C37 H48 O21	828.27	9.735	No results	No results	Full match	1.58656e+07	1.70453e+07	1.63047e+07	2.0263e+07	2.25159e+07	1.69903e+07	7.74089e+06	6.86999e+06	5.61135e+06	6.43851e+06	7.03346e+06	5.41297e+06	1.30255e+06	1.1152e+06	1.39175e+06	981054	1.14431e+06	1.32985e+06	4.68925e+06	4.19708e+06	4.35852e+06	4.1697e+06	4.61445e+06	4.25612e+06	7.05839e+06	7.36861e+06	6.56048e+06
Com_1528_neg	Methylmalonic acid	C4 H6 O4	118.027	6.878	Full match	Full match	Full match	7.4775e+06	7.3126e+06	6.9467e+06	7.09738e+06	8.34046e+06	7.70565e+06	1.59212e+07	1.58338e+07	1.723e+07	1.84339e+07	1.68869e+07	1.64741e+07	1.93013e+07	1.99068e+07	2.02655e+07	1.83745e+07	1.95214e+07	1.94661e+07	5.93392e+07	4.65346e+07	5.2047e+07	5.06795e+07	4.66902e+07	5.28184e+07	3.15948e+07	3.19558e+07	3.08679e+07
Com_11134_neg	LPG 16:1	C22 H43 O9 P	482.264	13.986	No results	Full match	No results	3.20892e+06	2.94788e+06	2.97737e+06	2.35741e+06	3.46305e+06	3.32873e+06	188357	171684	189850	199842	179164	182132	250092	279739	262788	261199	292838	258615	432659	380950	351531	316338	302952	358851	793226	725834	602758
Com_29_neg	4,6-dimethyl-2-(methylamino)-5-nitronicotinonitrile	C9 H10 N4 O2	206.079	9.232	Invalid mass	No results	No results	8966714243	4486681492	6874550224	7312375445	8151989684	4226319572	5185221477	4942364903	5102286478	5242777056	4054706791	4184074904	4516603114	5477410296	4768507782	4722053829	5278191026	4870267086	5204338788	7314658098	7784338073	8914202279	8906621963	7883434029	6703634355	5858170903	4933528637
Com_12502_neg	Hydroxygenkwanin	C16 H12 O6	318.074	10.27	No results	Invalid mass	No results	1.59993e+06	1.78221e+06	1.94995e+06	2.12281e+06	1.84854e+06	2.17928e+06	1.43358e+06	897236	1.12537e+06	914930	1.42385e+06	955514	760422	762527	744390	761959	790567	788877	829560	851943	868502	888083	926726	826660	852699	902724	1.05789e+06
Com_5852_neg	N1-(1,3-benzodioxol-5-yl)-2-[(1-methyl-1H-imidazol-2-yl)thio]acetamide	C13 H13 N3 O3 S	291.063	1.688	Invalid mass	No results	No results	2.20742e+06	2.42058e+06	3.25354e+06	5.19988e+06	3.75339e+06	2.70056e+06	8.77744e+06	1.06017e+07	5.51618e+06	9.54478e+06	5.48281e+06	8.7902e+06	2.51088e+06	2.58248e+06	2.90962e+06	2.85961e+06	2.57906e+06	2.8315e+06	2.74079e+06	2.42389e+06	2.8009e+06	2.75309e+06	3.00688e+06	2.81174e+06	3.55799e+06	2.38739e+06	3.56152e+06
Com_9677_neg	Curculigoside	C22 H26 O11	466.149	8.165	No results	No results	Full match	3.67946e+06	3.85988e+06	4.99143e+06	4.05646e+06	4.73821e+06	4.88653e+06	668082	600105	507739	535277	594079	535582	313582	295694	350045	309957	357099	373265	479288	462498	482294	520325	612146	392931	1.12296e+06	1.34772e+06	1.21013e+06
Com_11213_neg	D-3-Phosphoglyceric acid	C3 H7 O7 P	185.993	1.247	No results	No results	Full match	1.74223e+06	1.67154e+06	1.77859e+06	1.93708e+06	1.17067e+06	1.71012e+06	647222	647608	658635	751283	653616	616693	1.68921e+06	1.87244e+06	1.80866e+06	1.68533e+06	1.86753e+06	1.8465e+06	1.08734e+06	1.39017e+06	1.07438e+06	1.4457e+06	1.37068e+06	1.52006e+06	817366	1.14805e+06	814568
Com_7604_neg	Cynaropicrin	C19 H22 O6	392.143	11.941	Invalid mass	Invalid mass	No results	7.3002e+06	6.86775e+06	6.80663e+06	6.45397e+06	5.50249e+06	5.68744e+06	6.11136e+06	5.60454e+06	5.54763e+06	6.66663e+06	4.99951e+06	5.44932e+06	239911	245364	248980	220678	244236	247491	181543	167267	196596	176243	185290	183189	2.47895e+06	2.13829e+06	2.38809e+06
Com_11251_neg	Angoroside C	C36 H48 O19	784.282	10.692	No results	No results	Full match	1.44043e+06	843838	1.71574e+06	3.16322e+06	1.0321e+06	2.07977e+06	1.96401e+06	1.01657e+06	804898	1.30375e+06	1.07385e+06	1.37081e+06	205673	213758	202035	242403	368871	208850	282952	253714	356398	300662	385785	281100	697571	685949	776426
Com_81_neg	4-Hydroxybenzylalcohol	C7 H8 O2	124.052	5.563	Full match	Full match	Full match	727023180	5.85258e+08	749274181	7.80384e+08	8.0971e+08	6.47053e+08	1891835519	2602681700	2023015087	2.96477e+08	2032864652	1969636045	1021998279	1342799393	1401265735	1170708040	1019080567	1520018236	2900207502	6.69829e+08	7.45405e+08	3602996804	2808375183	5.19721e+08	1687656504	2562633171	2718958200
Com_10961_neg	miltirone	C19 H22 O2	282.162	13.165	No results	No results	Full match	609043	671253	637192	616210	622009	658571	2.39315e+06	2.61657e+06	2.13404e+06	2.60562e+06	2.4205e+06	2.36397e+06	223958	252081	229495	213946	238865	236485	127007	122043	123237	135373	131261	123065	483091	454288	614215
Com_1128_neg	Uridine	C9 H12 N2 O6	244.069	2.035	Full match	Full match	Full match	6.55817e+07	9.19463e+07	7.47154e+07	7.45488e+07	7.80576e+07	7.46879e+07	1.29224e+08	1.42755e+08	1.40147e+08	1.144e+08	124450693	7.05304e+07	2.43297e+07	2.74815e+07	2.66184e+07	2.46167e+07	2.50759e+07	2.44671e+07	1.36303e+07	1.72379e+07	1.28953e+07	1.69789e+07	1.15397e+07	1.43805e+07	2.81394e+07	2.21602e+07	3.11119e+07
Com_5082_neg	Sattabacin	C13 H18 O2	206.131	12.471	No results	No results	Full match	731532	606107	558162	492409	623381	655895	646072	575480	639777	624076	505531	529687	483535	461676	495513	659234	776770	746281	8.12899e+06	7.82279e+06	8.25479e+06	6.25622e+06	8.43952e+06	8.25855e+06	2.4399e+06	3.164e+06	3.452e+06
Com_8490_neg	GlcADG (18:1-18:2)	C45 H78 O11	794.558	14.388	No results	Full match	No results	937740	1.05887e+06	987975	971172	1.29738e+06	1.01871e+06	1.72387e+06	3.30268e+06	2.58773e+06	1.65828e+06	1.72777e+06	2.25173e+06	500524	611492	597200	701702	578671	768210	2.21147e+06	2.48462e+06	2.62697e+06	2.69739e+06	2.45727e+06	3.19569e+06	2.88159e+06	4.57949e+06	4.78119e+06
Com_3164_neg	Homovanillic acid	C9 H10 O4	182.058	6.909	Full match	Full match	Full match	1.7028e+07	1.76859e+07	1.83703e+07	1.76361e+07	1.7098e+07	1.94142e+07	1.10876e+07	1.21719e+07	1.2513e+07	1.26573e+07	1.28014e+07	1.31997e+07	1.59745e+07	1.31642e+07	1.16874e+07	9.76647e+06	9.34295e+06	8.99422e+06	1.49552e+07	1.28256e+07	1.5503e+07	1.55586e+07	1.44877e+07	1.9099e+07	1.14045e+07	1.54534e+07	1.20802e+07
Com_8181_neg	Astilbin	C21 H22 O11	450.116	7.602	Full match	No results	Full match	7.12472e+06	7.57133e+06	6.13187e+06	6.37237e+06	7.12094e+06	7.80824e+06	786878	799376	806772	811947	770346	782710	198357	244036	209692	198326	205590	204855	540566	546322	529618	547692	561060	566356	1.0457e+06	1.30194e+06	1.36679e+06
Com_13806_neg	Saikosaponin B4	C43 H72 O14	812.496	13.252	No results	No results	Full match	268907	313201	298364	274083	273358	272190	235791	387710	268512	215422	246609	344588	153891	171913	162348	168251	165577	175423	446288	487926	509543	434752	446192	514778	340949	270371	291061
Com_4662_neg	3-Hydroxyvaleric acid	C5 H10 O3	118.063	9.701	Full match	Full match	Full match	1.32205e+07	1.88845e+07	1.46722e+07	1.39303e+07	1.70921e+07	1.23641e+07	1.25033e+07	1.29914e+07	1.59543e+07	1.45111e+07	1.09899e+07	1.12282e+07	1.49972e+07	1.5938e+07	1.59274e+07	1.41675e+07	1.40788e+07	1.58421e+07	8.65706e+06	9.19313e+06	9.0085e+06	7.35244e+06	7.46483e+06	7.72353e+06	1.23998e+07	1.26943e+07	1.25671e+07
Com_1291_neg	FAHFA (18:2/22:3)	C40 H68 O4	612.517	14.406	No results	Invalid mass	No results	6.28453e+07	6.44945e+07	6.95123e+07	6.50787e+07	6.58052e+07	6.23579e+07	1.18759e+08	109871382	9.8855e+07	1.2295e+08	1.15626e+08	1.06315e+08	3.16441e+07	4.087e+07	3.78411e+07	3.83528e+07	3.79209e+07	3.86737e+07	3.89207e+06	4.1966e+06	3.81678e+06	4.06761e+06	3.83308e+06	4.2213e+06	4.23762e+07	3.54708e+07	3.2124e+07
Com_8822_neg	N'-(4-methoxybenzoyl)-2-[(1-naphthylmethyl)thio]acetohydrazide	C21 H20 N2 O3 S	760.242	10.686	Invalid mass	No results	No results	1.80783e+06	1.92806e+06	1.93698e+06	1.69208e+06	1.4933e+06	1.78399e+06	1.50798e+06	1.64235e+06	1.36065e+06	1.46458e+06	1.37607e+06	1.4609e+06	4.36753e+06	4.77564e+06	4.53833e+06	4.4655e+06	4.20984e+06	5.134e+06	645841	618779	603958	686264	675142	641613	4.39978e+06	3.91122e+06	4.287e+06
Com_1409_neg	Phloretin	C15 H14 O5	274.084	8.319	Full match	No results	Full match	8.473e+07	8.41859e+07	8.57889e+07	8.59706e+07	6.57831e+07	89362196	1.02055e+08	1.03884e+08	1.04739e+08	1.09089e+08	1.05663e+08	9.3871e+07	3.04669e+06	3.47413e+06	3.3324e+06	2.03561e+06	3.02963e+06	2.61619e+06	2.40034e+06	2.29055e+06	2.61097e+06	2.25516e+06	2.92887e+06	2.16158e+06	1.83786e+07	1.69658e+07	1.6368e+07
Com_8824_neg	Rutin	C27 H30 O16	610.153	7.736	Full match	No results	Full match	5.1274e+06	6.06786e+06	4.94671e+06	3.99844e+06	6.09437e+06	6.51237e+06	606951	757899	655745	642106	624556	615648	431449	488137	450209	414450	460328	468946	591569	1.15642e+06	833287	608802	997264	790463	1.47878e+06	1.71063e+06	1.43633e+06
Com_1712_neg	3,5-Dimethoxy-4-hydroxybenzaldehyde	C9 H10 O4	136.053	8.286	No results	Invalid mass	No match	6.68906e+07	6.76888e+07	6.14949e+07	5.98264e+07	7.36146e+07	7.13274e+07	2.08928e+07	2.4962e+07	2.18091e+07	2.3614e+07	2.59375e+07	2.07571e+07	4.25463e+07	4.62033e+07	4.30073e+07	3.91818e+07	3.93859e+07	3.94161e+07	4.6086e+07	3.70481e+07	4.86209e+07	4.01474e+07	4.51174e+07	4.64373e+07	3.97552e+07	4.57557e+07	4.10247e+07
Com_12357_neg	6-Methylcoumarin	C10 H8 O2	160.052	10.776	No results	No results	Full match	546075	660789	507904	573742	550512	624133	511780	675701	1.70896e+06	641751	899972	731204	349825	307517	230627	244104	271014	323292	293817	277664	290095	306320	467412	292898	446146	385913	367886
Com_9096_neg	PC (18:0e/3:0)	C29 H60 N O7 P	611.428	13.779	No results	Invalid mass	No results	5.73655e+06	5.42782e+06	5.38214e+06	5.5092e+06	5.78224e+06	5.16825e+06	140385	140769	149201	144943	148379	141710	228187	244236	246865	228243	246030	243358	144829	122010	122299	137862	138889	158488	1.08033e+06	1.13429e+06	1.12193e+06
Com_7345_neg	Dodecanedioic Aicd	C12 H22 O4	230.152	9.576	No results	No results	Full match	7.63425e+06	8.57526e+06	7.07119e+06	6.51766e+06	7.90067e+06	9.59546e+06	1.56659e+06	1.1794e+06	1.23257e+06	1.70294e+06	1.39873e+06	1.18138e+06	2.34283e+06	1.80105e+06	2.15e+06	2.80653e+06	1.90512e+06	1.84214e+06	824515	651934	880063	704704	731906	960508	3.32043e+06	2.04892e+06	2.33316e+06
Com_2579_neg	Hordatine B	C29 H40 N8 O5	580.31	11.11	No results	No results	Full match	1.47151e+06	1.22664e+06	1.13814e+06	1.20072e+06	1.14421e+06	1.27262e+06	685231	740158	736325	816061	684554	679844	788029	879598	810923	879149	822497	853428	2.65335e+07	1.81833e+07	1.8588e+07	1.87922e+07	1.93025e+07	1.80807e+07	1.45945e+07	1.50725e+07	1.59963e+07
Com_9728_neg	LPI 17:0	C26 H51 O12 P	586.312	14.437	No results	Full match	No results	3.81435e+06	4.19842e+06	4.75895e+06	4.79135e+06	5.10292e+06	4.6161e+06	2.14069e+06	2.22224e+06	2.09976e+06	2.1874e+06	2.15386e+06	2.09005e+06	652779	808651	786935	730330	765248	752091	203896	194180	194664	195579	185138	198403	1.1435e+06	1.39541e+06	939577
Com_2383_neg	FAHFA (18:2/20:4)	C38 H62 O4	582.463	14.405	No results	Full match	No results	1.18379e+07	1.16933e+07	1.44576e+07	1.26907e+07	1.33016e+07	1.43086e+07	4.04092e+07	4.73376e+07	3.24677e+07	4.52683e+07	2.4205e+07	4.40307e+07	4.36872e+06	4.72234e+06	5.61851e+06	5.31084e+06	4.65327e+06	5.55304e+06	173900	154461	154846	155574	147269	520763	6.49215e+06	7.70468e+06	6.71672e+06
Com_6132_neg	N-Sinapoylagmatine	C16 H24 N4 O4	336.179	7.843	No results	No results	Full match	5.15482e+06	5.17193e+06	4.91838e+06	5.25212e+06	5.40815e+06	5.8729e+06	9.7725e+06	9.39122e+06	9.04632e+06	9.80011e+06	9.28814e+06	9.27308e+06	458922	749229	575978	301840	346891	339722	1.29019e+06	1.26643e+06	1.21276e+06	1.21137e+06	1.49392e+06	1.25825e+06	3.17704e+06	2.67142e+06	2.05003e+06
Com_6873_neg	LPS 18:2	C24 H44 N O9 P	521.275	13.925	No results	Full match	No results	1.03018e+07	1.06256e+07	8.25168e+06	9.47665e+06	1.026e+07	9.59101e+06	4.43555e+06	4.26353e+06	4.58059e+06	4.84743e+06	4.47569e+06	4.61828e+06	3.39481e+06	4.13741e+06	4.41663e+06	3.50557e+06	3.95269e+06	3.67929e+06	2.61707e+06	2.63038e+06	2.507e+06	2.65455e+06	2.59647e+06	2.7715e+06	4.14535e+06	4.10126e+06	4.22347e+06
Com_637_neg	δ-Ribono-1,4-lactone	C5 H8 O5	148.037	1.168	Full match	Full match	Full match	1.39645e+08	1.78779e+08	1.76335e+08	1.51491e+08	1.86247e+08	1.8608e+08	6.34933e+07	6.92396e+07	8.57361e+07	6.3214e+07	6.80604e+07	7.35433e+07	5.32763e+07	6.36747e+07	5.91915e+07	7.05948e+07	7.8676e+07	6.68328e+07	1.98065e+08	1.77836e+08	1.90977e+08	1.70447e+08	1.92048e+08	1.9426e+08	1.23261e+08	1.35067e+08	1.17741e+08
Com_4684_neg	(Rs)-Mevalonic Acid	C6 H12 O4	148.074	1.699	No results	No results	Full match	3.97536e+06	4.1529e+06	4.56358e+06	3.78022e+06	4.31858e+06	4.25721e+06	1.45422e+07	1.36835e+07	1.40421e+07	1.49158e+07	1.35464e+07	1.53783e+07	1.14315e+07	1.39012e+07	1.36056e+07	1.0029e+07	1.32956e+07	1.50932e+07	6.01836e+06	4.56928e+06	4.82452e+06	4.56807e+06	5.89942e+06	3.81957e+06	6.46288e+06	6.32044e+06	4.70771e+06
Com_4156_neg	Lupulin A	C30 H46 O11	582.304	11.166	No results	No results	Full match	778966	822146	738252	833268	854970	852962	516024	503244	526741	546957	525409	519757	644128	742281	728256	689124	738616	754999	9.08785e+06	9.42347e+06	7.94867e+06	1.20486e+07	1.13842e+07	7.86541e+06	2.93896e+06	2.32753e+06	2.78129e+06
Com_6151_neg	Phellamurin	C26 H30 O11	518.18	7.438	Full match	No results	No results	599585	710995	641180	689165	450227	474975	908728	694354	837271	971383	919300	1.01268e+06	385722	487028	349473	185475	290067	331251	5.23816e+06	4.78687e+06	4.83847e+06	3.71282e+06	6.22916e+06	5.72791e+06	3.56094e+06	3.64807e+06	3.65853e+06
Com_4108_neg	Bergeninum	C14 H16 O9	328.08	1.278	No results	No results	Full match	7.29156e+06	1.12885e+07	1.21613e+07	1.05679e+07	1.9991e+07	2.25917e+07	1.30232e+07	1.96819e+07	1.41788e+07	1.50129e+07	1.59889e+07	1.25847e+07	4.06411e+06	4.47683e+06	3.50727e+06	3.97143e+06	5.12433e+06	3.90899e+06	3.12214e+06	2.67656e+06	2.88977e+06	2.6861e+06	3.49727e+06	3.07458e+06	3.28599e+06	3.17822e+06	3.8369e+06
Com_28_neg	3,3-Dimethylglutaric acid	C7 H12 O4	160.073	9.248	Full match	Full match	No results	8991287353	4511467478	6896318576	7344357605	8174783597	7638832376	5203636595	4965530265	5117946532	5262059697	4070763849	4200839042	4531604812	5493043404	4788731088	4737106498	5299335551	4887056007	5229459656	7337158031	7810947261	8937323182	8929565122	7904349523	6726421263	5870796174	4952685019
Com_86_neg	Equol	C15 H14 O3	242.094	11.415	Full match	No results	No results	3045765404	3452845812	3321010215	3141098030	3305010472	3448511734	5623514203	5246814209	5001659864	5362978343	5621647222	5250413467	2.69638e+07	1.63978e+07	1.20824e+07	1.26321e+07	1.03922e+07	1.02185e+07	3.65385e+07	2.87901e+07	3.23722e+07	3.4012e+07	3.24812e+07	2.84956e+07	1131756886	1261330764	1415228425
Com_1744_neg	Glycolic acid	C2 H4 O3	76.0162	1.211	Full match	No results	No results	3.01012e+07	3.58292e+07	3.50489e+07	3.76683e+07	3.84571e+07	3.69449e+07	3.7929e+07	4.48964e+07	6.07494e+07	6.87704e+07	4.88579e+07	3.90107e+07	1.35594e+08	1.55493e+08	1.43193e+08	1.416e+08	1.38371e+08	1.30401e+08	3.31728e+07	3.0566e+07	1.68616e+07	3.25814e+07	3.09267e+07	3.32102e+07	3.79404e+07	4.51452e+07	4.34568e+07
Com_5467_neg	Docosanoic acid	C22 H44 O2	340.334	16.002	No results	No results	Full match	1.05254e+07	1.48425e+07	1.45163e+07	1.54887e+07	1.66201e+07	1.53615e+07	1.82256e+06	1.71112e+06	2.35809e+06	2.85918e+06	2.68919e+06	2.88705e+06	5.40662e+06	6.44633e+06	5.93119e+06	6.53617e+06	6.21839e+06	6.40375e+06	1.34586e+06	1.58374e+06	1.55029e+06	1.58414e+06	1.52723e+06	1.54536e+06	4.37343e+06	4.09688e+06	3.31563e+06
Com_94_neg	D-(+)-Malic acid	C4 H6 O5	134.022	1.255	Full match	Full match	Full match	6316521000	6118288960	5709867879	6868195101	6178478292	6280784366	2875883937	4042831360	2804869256	4397897047	4109993135	3007276539	8.24359e+08	5732841210	3.71688e+08	1283501243	6.42837e+08	1518407905	2191150427	1923298770	1981864525	2.87177e+08	2067684356	2013632891	3672279677	4267193997	4291083486
Com_9541_neg	Maltotetraose	C24 H42 O21	666.224	1.333	No results	No results	Full match	2.13299e+06	3.49668e+06	2.41658e+06	3.45885e+06	3.16968e+06	1.94069e+06	979569	1.14271e+06	1.11593e+06	1.04357e+06	1.10141e+06	915858	1.20847e+06	1.32634e+06	1.26375e+06	1.12761e+06	1.31564e+06	1.30127e+06	1.37329e+06	1.5072e+06	2.07371e+06	2.13066e+06	1.47686e+06	2.42707e+06	1.35256e+06	1.37423e+06	1.24024e+06
Com_1484_neg	Coniferyl alcohol	C10 H12 O3	180.079	7.275	No results	Full match	Full match	3.63723e+07	2.97813e+07	3.60095e+07	3.73472e+07	3.43188e+07	3.53299e+07	8.99617e+07	8.98376e+07	9.10793e+07	1.0078e+08	8.95899e+07	9.44224e+07	1.7072e+07	2.07347e+07	1.86901e+07	1.67158e+07	2.05024e+07	1.99225e+07	9.41517e+06	9.46986e+06	1.18048e+07	1.04535e+07	1.13586e+07	1.05331e+07	3.3791e+07	3.16959e+07	3.42514e+07
Com_5222_neg	4-Hydroxybenzophenone	C13 H10 O2	198.068	10.182	Full match	No results	No results	9.62267e+06	1.77135e+07	1.18512e+07	1.12741e+07	1.40845e+07	1.25384e+07	1.13525e+07	8.31434e+06	1.19469e+07	8.58641e+06	9.338e+06	8.74874e+06	769501	893577	824337	712226	766608	881831	1.53798e+06	1.1836e+06	1.27023e+06	1.20014e+06	1.25975e+06	1.2718e+06	4.33261e+06	4.58497e+06	4.05579e+06
Com_8823_neg	2-(1H-1,2,3-benzotriazol-1-yl)-N-(2,3-dihydro-1H-inden-2-yl)acetamide	C17 H16 N4 O	292.131	10.015	Invalid mass	No results	No results	4.60291e+06	5.08262e+06	5.04407e+06	4.11364e+06	5.3459e+06	6.51323e+06	3.10304e+06	3.22252e+06	3.32004e+06	3.10995e+06	2.44112e+06	2.89095e+06	444284	391445	430286	385688	419403	389087	952186	898881	900475	973781	942666	969458	1.89543e+06	1.60016e+06	1.72729e+06
Com_2821_neg	Sesamoside +HCOOH	C17 H24 O12	420.125	8.625	No results	No results	Full match	4.26476e+07	4.96967e+07	4.41513e+07	4.12191e+07	4.50232e+07	4.6442e+07	2.03907e+06	2.03907e+06	2.08764e+06	2.06872e+06	2.67551e+06	2.80955e+06	414783	300809	307922	283563	486025	293016	1.33431e+06	1.20152e+06	1.13765e+06	1.11514e+06	1.15309e+06	1.27024e+06	9.79926e+06	9.33439e+06	8.64296e+06
Com_7661_neg	LPI 18:1	C27 H51 O12 P	598.313	14.202	No results	Full match	No results	3.4696e+06	3.99039e+06	3.91862e+06	4.99287e+06	4.02874e+06	3.65986e+06	1.0768e+06	2.14984e+06	1.40028e+06	1.08241e+06	1.10227e+06	1.25257e+06	282508	305169	252625	280746	323162	341902	3.4435e+06	3.76591e+06	2.57208e+06	3.25964e+06	3.66325e+06	3.16818e+06	1.94199e+06	1.59718e+06	1.59989e+06
Com_3603_neg	5-amino-1-phenyl-1H-pyrazole-4-carbonitrile	C10 H8 N4	184.074	5.842	Invalid mass	No results	No results	1.44919e+07	1.43496e+07	1.42766e+07	1.32963e+07	1.33654e+07	1.70781e+07	2.13553e+07	2.26325e+07	2.48401e+07	1.85857e+07	2.21564e+07	2.15633e+07	1.55403e+07	1.43603e+07	1.51764e+07	1.3164e+07	1.35331e+07	1.43902e+07	4.6612e+06	4.22954e+06	4.85418e+06	4.80113e+06	5.62098e+06	4.28994e+06	1.32961e+07	1.22749e+07	1.26409e+07
Com_5130_neg	Cetirizine N-oxide	C21 H25 Cl N2 O4	404.15	8.223	Full match	No results	No results	1.5592e+07	1.72471e+07	1.78088e+07	1.55004e+07	1.69129e+07	1.74027e+07	2.34596e+06	1.80937e+06	2.10993e+06	1.42066e+06	1.89436e+06	1.38171e+06	549056	634336	641681	552817	646747	618149	935389	805483	898984	928060	942492	901302	3.0499e+06	4.02236e+06	4.0107e+06
Com_3688_neg	4-Acetyl-3-hydroxy-5-methylphenyl β-D-glucopyranoside	C15 H20 O8	328.116	9.924	Full match	Full match	Full match	1.28474e+07	1.12495e+07	1.2021e+07	1.15365e+07	1.2782e+07	1.48733e+07	7.19742e+06	8.04747e+06	7.92638e+06	7.05784e+06	9.01702e+06	7.81286e+06	1.77814e+06	1.31395e+06	1.70141e+06	1.77668e+06	2.21039e+06	1.87365e+06	1.12642e+07	1.40137e+07	1.04073e+07	9.2557e+06	8.90681e+06	1.09892e+07	1.05457e+07	1.09028e+07	1.21979e+07
Com_1302_neg	Ascorbic acid	C6 H8 O6	176.032	5.361	Full match	No results	Full match	4.31466e+06	4.4443e+06	4.38929e+06	4.13418e+06	4.39907e+06	4.92001e+06	5.37132e+07	117317734	6.36288e+07	5.4375e+07	6.18731e+07	59523169	9.73176e+06	1.011e+07	10034392	9.5763e+06	1.08034e+07	9.59872e+06	1.57601e+07	4.09685e+07	3.98281e+07	4.2433e+07	4.44586e+07	3.22445e+07	3.41183e+07	4.38698e+07	4.50079e+07
Com_3585_neg	6-Hydroxynicotinic Acid	C6 H5 N O3	139.027	6.986	No results	No results	Full match	2.86192e+07	3.10516e+07	2.14002e+07	3.26306e+07	2.24323e+07	2.74253e+07	3.72788e+06	4.78574e+06	4.46152e+06	4.36632e+06	4.03945e+06	3.86919e+06	5.28887e+06	5.32218e+06	5.2205e+06	5.03616e+06	5.44646e+06	5.26426e+06	1.86428e+06	2.17068e+06	2.1533e+06	1.84397e+06	2.05167e+06	2.35006e+06	5.10296e+06	6.07397e+06	5.81471e+06
Com_3185_neg	Sinapinic acid	C11 H12 O5	224.068	10.766	Full match	Full match	Full match	7.40373e+06	8.90351e+06	8.27402e+06	7.27734e+06	8.2019e+06	6.66408e+06	2.79584e+07	2.61805e+07	3.04978e+07	2.63685e+07	2.87221e+07	2.74538e+07	2.99627e+06	3.79733e+06	4.00635e+06	2.44066e+06	3.43726e+06	3.48373e+06	1.08969e+06	1.2357e+06	1.0897e+06	1.39136e+06	1.42357e+06	1.34409e+06	7.20782e+06	6.74948e+06	7.95251e+06
Com_10390_neg	Bufalin	C24 H34 O4	386.246	13.974	No results	No results	Full match	4.08221e+06	405080	399192	457111	426755	501930	179153	201239	276272	238691	241353	167258	459806	486717	358303	347827	409550	339926	464225	368040	367630	303881	288882	454851	491389	350488	260606
Com_284_neg	DL-Malic acid	C4 H6 O5	134.022	1.378	Full match	Full match	Full match	1167168433	1243025168	1144313145	1173268443	1186656285	1262553474	9.99439e+08	1084274511	1112300617	717107727	781371859	8.02624e+08	7.99362e+08	7.67117e+08	9.39512e+08	1105433208	8.6467e+08	9.08726e+08	2.22973e+08	1.91145e+08	1.98713e+08	2.25523e+08	2.28887e+08	2.29272e+08	159480282	3.36439e+08	3.31414e+08
Com_11538_neg	FAHFA (2:0/18:2)	C20 H34 O4	338.246	12.437	No results	Full match	No results	448241	575067	845194	612202	784682	606879	189930	263981	244892	262610	215133	221023	207568	217672	203528	189122	215140	216220	1.37291e+06	1.26975e+06	1.17243e+06	936672	1.40004e+06	1.14192e+06	401159	840124	664989
Com_4394_neg	Dodecanedioic acid	C12 H22 O4	230.152	8.489	Full match	No results	Full match	2.31657e+07	2.31594e+07	2.33181e+07	2.13587e+07	2.31871e+07	2.16724e+07	5.3385e+06	4.10952e+06	3.56413e+06	4.56002e+06	3.79924e+06	3.15533e+06	1.22798e+06	1.51427e+06	1.50441e+06	1.60143e+06	1.76021e+06	1.32746e+06	3.69746e+06	2.99157e+06	4.07353e+06	2.84864e+06	5.02892e+06	3.9634e+06	6.60794e+06	6.76852e+06	6.5784e+06
Com_1463_neg	Bisphenol A	C15 H16 O2	228.115	12.464	Full match	No results	No results	1.09635e+08	8.76807e+07	1.11596e+08	1.1583e+08	1.11873e+08	1.12647e+08	9.96835e+07	8.96859e+07	8.1042e+07	8.37813e+07	7.79045e+07	8.45635e+07	775475	824833	1.07207e+06	769509	1.0328e+06	816651	159586	168308	110086	155288	123030	164454	2.96464e+07	1.446e+07	3.00187e+07
Com_10755_neg	Icariin	C33 H40 O15	676.235	11.709	No results	No results	Full match	1.65951e+06	2.53986e+06	2.08955e+06	1.94767e+06	2.21192e+06	1.98499e+06	2.32146e+06	1.90375e+06	2.10221e+06	2.50219e+06	2.81006e+06	2.13122e+06	374181	401970	376113	367989	374456	373127	320718	293907	280117	269715	323586	293039	863932	977443	821399
Com_8861_neg	gomisin D	C28 H34 O10	530.214	10.929	No results	No results	Full match	3.04347e+06	2.03192e+06	2.31461e+06	2.32835e+06	2.56316e+06	3.03332e+06	731768	680836	483913	633249	597327	491128	7.1819e+06	8.06336e+06	9.32486e+06	4.88586e+06	7.77188e+06	7.58529e+06	514571	470458	455104	517749	507987	515243	574375	859826	706323
Com_76_neg	α,α-Trehalose	C12 H22 O11	342.116	1.325	Full match	Full match	Full match	2535297564	2368776784	2884667992	2629575128	2189210859	2771430035	5529846861	5625883849	5521861466	5554399992	6177979238	5073068065	1672058721	1775674843	1692514797	1740387335	2191439461	1716692994	2313074780	2074042986	2135769588	2270046283	2175846219	2404762113	2675875074	2449653652	2518983020
Com_6086_neg	2-Furoylglycine	C7 H7 N O4	169.038	7.383	Full match	No results	Full match	1.03011e+07	1.23758e+07	1.21865e+07	1.14155e+07	1.24025e+07	1.3862e+07	1.73936e+06	2.04075e+06	2.18828e+06	2.41113e+06	2.29666e+06	1.95486e+06	1.09783e+06	1.11448e+06	956219	1.05569e+06	967765	1.34626e+06	1.88819e+06	1.40292e+06	1.49666e+06	1.53181e+06	1.55599e+06	1.709e+06	2.38634e+06	2.0674e+06	2.21372e+06
Com_899_neg	1,4-Cyclohexanedicarboxylic acid	C8 H12 O4	172.074	10.083	No results	Full match	No results	2.244e+08	2.596e+08	2.20595e+08	258833212	2.61685e+08	2.79018e+08	5.03149e+07	4.59548e+07	5.172e+07	5.26711e+07	5.50874e+07	4.31573e+07	1.03427e+07	9.69572e+06	1.1142e+07	1.11159e+07	1.0136e+07	1.00974e+07	1.36405e+07	1.18967e+07	1.31646e+07	1.35468e+07	1.28493e+07	1.43017e+07	5.78051e+07	5.41821e+07	5.55306e+07
Com_5987_neg	2'-Hydroxydaidzein	C15 H10 O5	270.054	10.506	No results	No results	Full match	991944	1.2092e+06	1.00378e+06	1.12289e+06	1.18314e+06	1.24573e+06	888822	1.00791e+06	831158	989213	1.00115e+06	880061	145737	147188	137241	144551	148231	141147	187503	171298	182765	172389	189477	176281	9.64425e+06	5.68603e+06	6.40629e+06
Com_1685_neg	3-[3-(beta-D-Glucopyranosyloxy)-2-methoxyphenyl]propanoic acid	C16 H22 O9	358.127	7.326	Full match	No results	Full match	9.30382e+07	1.11989e+08	1.04246e+08	9.03942e+07	1.01048e+08	1.00878e+08	1.51285e+07	1.21072e+07	1.29142e+07	1.27102e+07	1.57939e+07	1.30319e+07	4.18922e+06	3.87777e+06	1.93232e+06	2.18602e+06	2.30453e+06	1.75683e+06	9.231e+06	6.84539e+06	7.87567e+06	7.76315e+06	6.55593e+06	6.86282e+06	2.33042e+07	1.44691e+07	1.4454e+07
Com_4748_neg	PA (18:3/24:4)	C45 H75 O8 P	774.532	16.487	No results	Invalid mass	No results	3.79102e+06	5.39705e+06	6.21923e+06	6.91372e+06	7.70718e+06	4.91478e+06	149776	145449	140037	148728	133349	136403	7.7078e+06	3.08173e+07	2.72267e+07	2.51785e+07	2.97278e+07	2.45311e+07	110085	107988	107916	118919	119302	118953	3.8215e+06	2.28899e+06	2.88887e+06
Com_285_neg	LPG 16:0	C22 H45 O9 P	484.28	14.11	No results	Full match	No results	1.14147e+08	1.26665e+08	1.30046e+08	1.12965e+08	1.22107e+08	1.2119e+08	9.8245e+06	1.18762e+07	1.24899e+07	1.08911e+07	1.05388e+07	9.83931e+06	3.05916e+07	3.63483e+07	3.03538e+07	3.02617e+07	3.56492e+07	3.3196e+07	694898682	6.09805e+08	6.26551e+08	5.90083e+08	6.00066e+08	5.55703e+08	189390241	2.09851e+08	2.10274e+08
Com_2221_neg	LPC 18:2	C26 H50 N O7 P	579.355	14.335	No results	Invalid mass	No results	5.29814e+06	5.20785e+06	6.91348e+06	5.01419e+06	6.36005e+06	6.85105e+06	3.69358e+06	3.54358e+06	3.82674e+06	4.02913e+06	3.33187e+06	3.83479e+06	3.85352e+07	4.68415e+07	4.46005e+07	2.71142e+07	3.87517e+07	3.97009e+07	3.32634e+07	2.654e+07	2.93488e+07	2.77312e+07	2.29945e+07	2.97312e+07	1.66971e+07	1.37916e+07	1.58322e+07
Com_5259_neg	H-Homoarg-Oh	C7 H16 N4 O2	188.127	1.294	No results	No results	Full match	780366	864920	831325	491473	576350	608834	1.2704e+07	9.82582e+06	1.10124e+07	9.91218e+06	1.23783e+07	8.91277e+06	675150	1.17189e+06	1.03634e+06	738019	800364	778937	402973	392180	413840	366141	337276	388851	2.09057e+06	2.05036e+06	2.08668e+06
Com_12364_neg	Neoeriocitrin	C27 H32 O15	596.175	8.618	No results	No results	Full match	1.14418e+06	2.31703e+06	1.02285e+06	519566	629958	600110	148134	204234	142164	185081	154697	146786	107486	116505	101739	109737	114847	110086	424122	406908	422712	359928	404521	385119	182135	156091	163765
Com_5017_neg	Glucose 1-phosphate	C6 H13 O9 P	260.03	1.166	Full match	Full match	Full match	8.31794e+06	1.22463e+07	9.31168e+06	9.47033e+06	9.70286e+06	1.92822e+07	4.60632e+06	6.49267e+06	5.92325e+06	6.20524e+06	6.41138e+06	5.38982e+06	1.08674e+07	2.32783e+07	1.30856e+07	2.54223e+07	2.47163e+07	2.46125e+07	3.00787e+06	2.84152e+06	2.57704e+06	1.67329e+06	3.19541e+06	2.58701e+06	4.38087e+06	5.47357e+06	6.00787e+06
Com_7224_neg	β-Estradiol 3-(β-D-glucuronide) 17-sulfate	C24 H32 O11 S	528.164	11.528	Invalid mass	No results	No results	857670	912003	4.41409e+06	1.68466e+06	1.92386e+06	1.18173e+06	431022	431871	459604	484624	463558	460025	304781	354895	374658	357600	346796	332079	3.80088e+06	4.21188e+06	2.95607e+06	3.32116e+06	3.69059e+06	3.20544e+06	2.29114e+06	1.94937e+06	2.39512e+06
Com_7473_neg	Tricin 4'-O-(β-guaiacylglyceryl) ether 5-O-hexoside	C33 H36 O16	688.203	9.349	No results	No results	Full match	7.30623e+06	5.82395e+06	5.25197e+06	8.77811e+06	6.52688e+06	5.78473e+06	1.33022e+06	1.23293e+06	1.26592e+06	1.27271e+06	1.32022e+06	1.26471e+06	1.04952e+06	1.21163e+06	1.02029e+06	1.07184e+06	1.14473e+06	1.06691e+06	865028	776589	807624	833432	954129	880346	1.57216e+06	982884	1.04572e+06
Com_8804_neg	Astragaloside Ⅳ	C41 H68 O14	784.465	14.317	No results	No results	Full match	857960	1.12087e+06	934209	816116	1.45805e+06	1.32339e+06	882142	766359	2.20233e+06	1.93135e+06	1.27125e+06	1.62635e+06	529480	583960	770703	615314	551207	540739	2.95479e+06	2.69074e+06	2.69083e+06	2.15389e+06	2.38332e+06	2.28762e+06	819868	1.02739e+06	1.27066e+06
Com_2323_neg	Osthole	C15 H16 O3	244.11	9.515	No results	No results	Full match	6.50565e+07	6.69119e+07	6.30061e+07	6.13259e+07	6.66251e+07	6.85533e+07	2.09102e+07	1.95807e+07	2.07208e+07	1.97742e+07	2.14301e+07	1.95378e+07	1.05305e+06	1.16388e+06	713730	713810	755742	740459	2.39297e+06	2.51148e+06	1.84857e+06	1.77539e+06	2.51101e+06	1.62781e+06	1.30264e+07	1.20779e+07	1.1867e+07
Com_5188_neg	Cotoin	C14 H12 O4	244.074	10.98	No results	Full match	No results	1.40251e+07	1.7031e+07	1.61463e+07	1.7217e+07	1.51071e+07	1.51925e+07	4.16589e+06	3.98435e+06	4.92307e+06	4.41555e+06	3.8848e+06	3.22464e+06	2.80115e+06	3.08028e+06	2.95743e+06	2.72858e+06	2.94121e+06	3.01134e+06	1.67684e+06	1.66379e+06	2.04642e+06	2.06116e+06	1.78664e+06	1.96946e+06	4.21949e+06	4.27143e+06	5.34268e+06
Com_969_neg	N-[2-acetyl-5-(tert-butyl)-3-thienyl]-2-(propylsulfanyl)nicotinamide	C19 H24 N2 O2 S2	376.131	11.34	Invalid mass	No results	No results	1.46617e+08	1.68559e+08	1.64168e+08	1.57032e+08	155848652	1.70896e+08	1.76647e+08	1.63916e+08	1.44655e+08	1.76409e+08	1.81835e+08	1.71322e+08	1.32816e+06	1.00857e+06	844716	824365	858246	830563	634218	603070	641552	554072	601560	619865	4.54966e+07	3.00479e+07	4.36257e+07
Com_5333_neg	Protocatechuic acid	C7 H6 O4	172.037	1.444	Invalid mass	Invalid mass	No match	1.64314e+07	1.63921e+07	1.58357e+07	1.61728e+07	1.53548e+07	1.45805e+07	5.78688e+06	6.9699e+06	6.14004e+06	5.85605e+06	6.42411e+06	8.33775e+06	4.13483e+06	4.08564e+06	2.97527e+06	3.34612e+06	3.19092e+06	2.97922e+06	1.99453e+06	2.19624e+06	2.45782e+06	2.45677e+06	2.1585e+06	3.30888e+06	3.73377e+06	3.47659e+06	5.20848e+06
Com_5573_neg	Thymidine 3',5'-cyclic monophosphate	C10 H13 N2 O7 P	304.043	5.571	Invalid mass	No results	No results	244548	256829	249382	237581	257254	275217	4.96517e+06	5.48092e+06	5.63845e+06	848815	5.43154e+06	5.08835e+06	774743	743475	714612	604539	976659	549012	5.54075e+06	5.79157e+06	6.09881e+06	5.34081e+06	6.55767e+06	7.22383e+06	3.35889e+06	3.46457e+06	3.60904e+06
Com_9148_neg	Pantetheine	C11 H22 N2 O4 S	278.13	7.155	No results	No results	Full match	4.58319e+06	5.0409e+06	5.75502e+06	4.23331e+06	5.45236e+06	5.67756e+06	3.66377e+06	3.66769e+06	3.78896e+06	3.67191e+06	1.95921e+06	4.01297e+06	556024	612103	622452	461622	732113	558536	764598	437953	442041	457360	621038	376591	1.12648e+06	1.37912e+06	1.64981e+06
Com_11325_neg	Timosaponin BII +HCOOH	C45 H76 O19	920.502	13.988	No results	No results	Full match	213465	210128	202065	205858	202639	202371	121048	127103	119707	118098	118434	111697	184253	207099	186758	193373	200938	187304	1.42679e+06	952664	1.05734e+06	1.45068e+06	1.05539e+06	371498	282180	326122	427789
Com_11035_neg	Quercitrin	C21 H20 O11	448.101	7.526	No results	No results	Full match	3.39276e+06	2.12906e+06	3.31505e+06	3.24483e+06	2.74689e+06	3.48825e+06	592151	666948	695936	553800	604846	659003	214218	206891	197320	185568	206085	201113	549014	478563	531240	552423	535896	630086	624046	439051	688275
Com_8602_neg	Protobioside	C45 H72 O17	884.48	14.21	No results	No results	Full match	723103	602284	405995	407564	516829	672171	680471	644021	561116	740755	820207	715671	341025	368380	304953	338899	372379	297455	1.28234e+06	2.92982e+06	1.34473e+06	1.08275e+06	1.89575e+06	1.91764e+06	1.20383e+06	1.18334e+06	1.359e+06
Com_7771_neg	9-HpOTrE	C18 H30 O4	310.214	15.078	No results	No results	Full match	6.74775e+06	7.46373e+06	8.27488e+06	7.98685e+06	7.10946e+06	7.78554e+06	424992	236588	312553	348455	315695	288963	447329	347038	576329	320503	323652	415423	723514	604700	659175	598303	671493	707171	761156	1.42041e+06	1.00054e+06
Com_1590_neg	Hydrocinnamic acid	C9 H10 O2	150.068	9.657	Full match	No results	Full match	1.17208e+08	1.15716e+08	1.12989e+08	1.11792e+08	1.22903e+08	1.14914e+08	2.22043e+07	2.331e+07	2.43112e+07	1.88381e+07	1.90073e+07	2.06543e+07	2.8637e+06	3.99124e+06	2.95369e+06	2.54698e+06	3.26064e+06	2.98569e+06	7.86228e+06	5.71737e+06	7.05321e+06	6.21323e+06	7.65296e+06	7.56055e+06	2.72512e+07	2.38825e+07	2.37123e+07
Com_13150_neg	FAHFA (6:0/24:4)	C30 H50 O4	474.371	14.728	No results	Full match	No results	408331	1.16879e+06	1.33189e+06	1.63948e+06	1.40053e+06	1.6644e+06	1.06718e+06	168440	359018	199939	162765	162326	269387	288569	297829	281317	303721	285588	139023	108086	105676	105381	99984.3	108927	123195	121678	126814
Com_61_neg	4-Methylphenol	C7 H8 O	108.058	8.744	Full match	No results	No results	7.53309e+08	7.63969e+08	7.84746e+08	7.61445e+08	801029441	8.2547e+08	9.24607e+08	1101594091	1162852611	1162359176	1164905751	1070815270	1231693853	1388421627	1370357434	1279478690	1457179735	1386490618	2924607146	4280078232	2776110075	2818193867	4505844830	3979817263	2509324272	3174219629	2776680594
Com_10146_neg	N'-(benzoyloxy)-2-(2,2-dichlorocyclopropyl)ethanimidamide	C12 H12 Cl2 N2 O2	321.999	1.107	Invalid mass	No results	No results	2.0625e+06	1.48422e+06	2.48112e+06	2.99611e+06	1.85395e+06	2.44122e+06	973688	1.14263e+06	1.58457e+06	1.44429e+06	2.0789e+06	2.27246e+06	5.67046e+06	4.20122e+06	4.42714e+06	4.76042e+06	2.45316e+06	5.08159e+06	1.32715e+06	1.93118e+06	1.61104e+06	2.05127e+06	890774	530139	2.06937e+06	1.88319e+06	1.60091e+06
Com_7159_neg	16-Hydroxyhexadecanoic acid	C16 H32 O3	272.235	13.811	Full match	No results	No results	6.07704e+06	7.91377e+06	8.06715e+06	7.60642e+06	7.43614e+06	8.30632e+06	5.52493e+06	5.61368e+06	5.53976e+06	4.89858e+06	5.20555e+06	4.80187e+06	1.29562e+07	1.39031e+07	1.4658e+07	1.29158e+07	1.45577e+07	1.2774e+07	2.80504e+06	2.21711e+06	2.46921e+06	2.34342e+06	2.33142e+06	2.22663e+06	5.09986e+06	4.88107e+06	5.02183e+06
Com_6963_neg	N-Caffeoylagmatine	C14 H20 N4 O3	292.152	8.289	No results	No results	Full match	5.5668e+06	3.94247e+06	4.38578e+06	4.70344e+06	4.4753e+06	5.38782e+06	3.54859e+06	3.7513e+06	4.16528e+06	4.73178e+06	4.86161e+06	3.82604e+06	3.84375e+06	4.34044e+06	3.92764e+06	4.11901e+06	3.99902e+06	4.58952e+06	4.51097e+06	4.02186e+06	3.55991e+06	4.73201e+06	4.58964e+06	4.25975e+06	4.97435e+06	4.28463e+06	4.02525e+06
Com_2903_neg	5-nitro-2-{[5-(trifluoromethyl)-4H-1,2,4-triazol-3-yl]thio}pyridine	C8 H4 F3 N5 O2 S	292.001	1.031	Invalid mass	No results	No results	4.46212e+07	3.92587e+07	4.56425e+07	4.53972e+07	4.20431e+07	4.30377e+07	1.42264e+06	1.11599e+06	1.07768e+07	5.89783e+06	1.40683e+06	4.72086e+06	9.31152e+06	8.23409e+06	1.16181e+07	1.00125e+07	9.97176e+06	1.19971e+07	8.95945e+06	8.5248e+06	9.63529e+06	8.80457e+06	9.85545e+06	8.72879e+06	5.96529e+06	5.33773e+06	1.01547e+07
Com_6923_neg	LPA 18:3	C21 H37 O7 P	432.228	13.764	No results	Full match	No results	5.93437e+06	8.8985e+06	5.41384e+06	7.54477e+06	8.73563e+06	6.84313e+06	3.70874e+06	6.55528e+06	5.27109e+06	5.26059e+06	5.24621e+06	4.15355e+06	3.25755e+06	3.08992e+06	4.48149e+06	3.93027e+06	4.06124e+06	3.55682e+06	1.60296e+06	2.09176e+06	2.27231e+06	2.54735e+06	2.14163e+06	2.50473e+06	7.2754e+06	4.10902e+06	4.25334e+06
Com_3677_neg	Citraconic acid	C5 H6 O4	130.027	1.241	Full match	Full match	Full match	2.49187e+07	3.04814e+07	2.82454e+07	1.64136e+07	2.41904e+07	2.66055e+07	1.06772e+07	1.33514e+07	1.43443e+07	1.53506e+07	1.04779e+07	9.85967e+06	11353724	1.24599e+07	1.07743e+07	1.08268e+07	1.04392e+07	1.14987e+07	1.4374e+07	1.35486e+07	1.3721e+07	1.47218e+07	1.46379e+07	1.40315e+07	1.23058e+07	1.49322e+07	1.13519e+07
Com_2117_neg	5,7-Dihydroxychromone	C9 H6 O4	178.027	7.121	No results	Full match	Full match	6.5925e+07	7.48476e+07	6.35314e+07	6.34047e+07	7.44723e+07	5.54805e+07	3.11576e+06	3.29974e+06	6.6258e+06	4.61138e+06	4.48145e+06	3.26386e+06	1.54559e+06	1.473e+06	1.42024e+06	1.15726e+06	1.35103e+06	1.47358e+06	6.26842e+06	8.28142e+06	1.01543e+07	1.09915e+07	3.6212e+07	1.2677e+07	1.42609e+07	1.26305e+07	1.55113e+07
Com_920_neg	Dactylorhin E	C27 H40 O16	620.234	7.77	Full match	No results	No results	2.56299e+08	2.59057e+08	2.35719e+08	2.4788e+08	2.45399e+08	2.5211e+08	5.82295e+07	5.21113e+07	4.98005e+07	3.69138e+07	4.78355e+07	5.70979e+07	9.83096e+06	7.27355e+06	8.97143e+06	1.00261e+07	1.21989e+07	8.8271e+06	3.25925e+07	3.8572e+07	4.20581e+07	4.24145e+07	4.46676e+07	4.32283e+07	6.41399e+07	5.27772e+07	6.81238e+07
Com_5317_neg	PC (22:4e/3:0)	C33 H60 N O7 P	659.427	13.87	No results	Invalid mass	No results	1.53649e+07	1.53007e+07	1.36117e+07	1.55207e+07	1.54171e+07	1.74799e+07	203988	186562	188789	200339	191547	198547	297885	316729	329941	311931	312497	341298	205977	191365	189843	195788	199792	207854	2.43851e+06	2.42567e+06	2.61485e+06
Com_10877_neg	PMeOH (13:1-18:3)	C35 H61 O8 P	640.422	14.476	No results	Invalid mass	No results	1.15945e+06	1.08458e+06	1.16129e+06	1.10544e+06	956926	1.07127e+06	2.68629e+06	2.67218e+06	2.04739e+06	2.57783e+06	2.26901e+06	2.07189e+06	664329	871618	745923	688854	767597	723056	1.22592e+06	1.31573e+06	861921	1.29343e+06	926356	896811	708578	1.22812e+06	653771
Com_9468_neg	Estriol 17-sulfate	C18 H24 O6 S	368.13	10.022	Full match	No results	No results	936808	1.01817e+06	831470	902914	760164	952922	2.92781e+06	3.5835e+06	3.99506e+06	3.59385e+06	3.90817e+06	3.63518e+06	380283	728282	534585	299782	347814	316724	775097	731706	733003	743409	767348	789157	603363	742872	551901
Com_10776_neg	Ciso-Cistanoside C	C30 H38 O15	638.223	7.665	No results	No results	Full match	433077	565054	483607	452588	490546	415532	369638	743112	730208	474799	728420	443586	107620	117570	109255	104662	134861	130209	1.74369e+06	1.29003e+06	1.63347e+06	1.18163e+06	1.71995e+06	1.62753e+06	367626	538620	517328
Com_4539_neg	3_4-Dihydroxybenzoic acid	C7 H6 O4	154.027	5.693	No results	No results	Full match	4.35864e+06	4.68174e+06	4.43875e+06	4.77099e+06	4.93283e+06	4.79126e+06	4.31652e+06	4.32467e+06	4.43049e+06	4.32984e+06	3.9185e+06	4.21834e+06	5.04428e+06	5.27592e+06	4.57227e+06	4.12079e+06	4.02459e+06	3.66247e+06	7.96002e+06	9.20507e+06	9.51391e+06	1.02527e+07	8.72219e+06	9.48527e+06	4.09233e+06	4.63218e+06	4.15772e+06
Com_2063_neg	Dihydroroseoside	C19 H32 O8	388.21	9.348	Full match	No results	No results	4.85434e+07	2.9104e+07	5.31007e+07	4.03813e+07	5.52364e+07	5.66302e+07	1.98016e+07	2.17691e+07	1.14945e+07	1.77538e+07	1.71613e+07	1.90825e+07	4.10469e+07	4.39542e+07	4.72453e+07	4.06949e+07	4.86386e+07	4.84265e+07	3.63202e+07	2.76497e+07	2.81967e+07	3.05653e+07	3.76538e+07	3.58938e+07	1.92294e+07	2.7446e+07	2.77778e+07
Com_5856_neg	Diacerein	C19 H12 O8	368.055	1.201	No results	No results	Full match	1.08526e+06	8.18061e+06	7.68702e+06	8.0651e+06	8.77502e+06	7.91697e+06	1.81572e+06	2.45465e+06	1.58889e+06	1.61777e+06	1.86608e+06	1.94852e+06	1.36905e+06	1.43222e+06	1.79345e+06	1.9772e+06	1.64931e+06	1.89883e+06	6.51834e+06	661756	5.02436e+06	450759	6.80733e+06	5.60157e+06	2.91053e+06	2.6977e+06	3.09057e+06
Com_13972_neg	7-Methylguanosine	C11 H17 N5 O5	299.124	1.259	No results	No results	Full match	213159	208569	209529	184820	214263	212146	473152	728569	573214	689819	652365	598964	466816	501026	546388	462226	455633	542055	117556	109419	121039	117803	122306	123484	128267	133075	126242
Com_12496_neg	3-(1-cyano-1,2-dihydroisoquinolin-2-yl)-3-oxopropyl propionate	C16 H16 N2 O3	284.118	12.444	Invalid mass	No results	No results	1.65046e+06	1.61236e+06	2.1579e+06	1.743e+06	2.1727e+06	1.7315e+06	441247	654549	505802	523032	448194	518404	738139	695323	677663	520481	775296	595006	298827	278686	395386	281825	274185	400778	833896	903416	1.49256e+06
Com_196_neg	β-Nicotyrine	C10 H10 N2	158.084	5.782	No results	No results	Full match	8.90309e+07	9.08513e+07	9.13794e+07	7.09845e+07	9.77254e+07	8.98927e+07	1195404734	1236367431	1865020359	1256638950	1094961920	1186253959	1.4661e+07	1.74925e+07	2.66873e+07	1.5454e+07	1.59305e+07	1.52341e+07	2.84901e+07	2.32162e+07	2.30708e+07	2.9417e+07	3.70558e+07	3.20026e+07	2.74965e+08	238796341	3.18345e+08
Com_121_neg	3-(4-Hydroxyphenyl)propionic acid	C9 H10 O3	166.063	11.467	Full match	Full match	Full match	4450470109	4875867982	4767439429	4492309919	4770963823	4812907997	7.76648e+08	8.26484e+08	8.55378e+08	8.04191e+08	7.79162e+08	6.84778e+08	1.37036e+07	1.77037e+07	1.35744e+07	1.4281e+07	1.46643e+07	1.62462e+07	2.56114e+08	230261144	2.44222e+08	2.39063e+08	2.64392e+08	2.55093e+08	8.9691e+08	9.69818e+08	8.67997e+08
Com_2788_neg	1-(1,8-dihydroxy-3,6-dimethyl-2-naphthyl)ethan-1-one	C14 H14 O3	230.094	9.846	Full match	Full match	Full match	3.47157e+07	3.64559e+07	3.37966e+07	3.47088e+07	3.46765e+07	3.55538e+07	3.47721e+07	3.66414e+07	3.59402e+07	3.4754e+07	3.49026e+07	3.08797e+07	609699	906991	607058	646256	893568	574825	1.53044e+06	1.35913e+06	1.42429e+06	1.35434e+06	1.532e+06	1.4028e+06	1.05226e+07	1.0786e+07	1.19776e+07
Com_3788_neg	Oxytetracycline	C22 H24 N2 O9	460.152	11.076	Invalid mass	No results	No results	2.27289e+07	2.07329e+07	2.07578e+07	2.32995e+07	2.33463e+07	1.63587e+07	1.6404e+07	1.92288e+07	1.46816e+06	2.35483e+07	1.92825e+07	1.90055e+07	550523	578697	564623	584047	615793	662301	348259	320891	329228	332748	369662	334724	4.18649e+06	7.10944e+06	6.08233e+06
Com_13404_neg	Calcitriol	C27 H44 O3	416.329	14.864	Full match	No results	Full match	1.22902e+06	1.48115e+06	1.00214e+06	1.20935e+06	1.34732e+06	1.05797e+06	131479	94465.2	101534	97068.5	100849	148264	157770	160891	162631	148307	157734	170643	115784	61010.7	112203	67800.9	67044.7	70588.9	195124	242030	273874
Com_6767_neg	Val-Ser	C8 H16 N2 O4	204.111	1.337	No results	No results	Full match	4.35644e+06	4.14146e+06	4.17563e+06	4.57503e+06	5.75656e+06	4.58872e+06	6.83368e+06	8.01201e+06	7.30622e+06	7.10628e+06	7.51433e+06	6.96354e+06	2.01002e+06	2.48898e+06	2.95056e+06	2.62982e+06	2.34469e+06	2.36504e+06	1.40293e+06	1.32733e+06	1.45486e+06	1.26929e+06	1.25422e+06	1.62381e+06	3.11279e+06	2.27351e+06	2.57863e+06
Com_9917_neg	FAHFA (2:0/22:5)	C24 H36 O4	388.263	11.841	No results	Full match	No results	4.09078e+06	3.9348e+06	4.28916e+06	4.61198e+06	3.70843e+06	4.13404e+06	932523	1.05389e+06	981590	1.43667e+06	912446	1.15911e+06	593404	713259	666833	602298	614365	658565	606559	546447	587671	558326	588073	583340	1.01876e+06	1.2054e+06	1.18368e+06
Com_5031_neg	2-Methyl-3-hydroxybutyric acid	C5 H10 O3	118.063	8.425	Full match	No results	Full match	1.27589e+07	1.88476e+07	9.6633e+06	1.59953e+07	1.74104e+07	1.74064e+07	7.84483e+06	8.05143e+06	8.7013e+06	8.60505e+06	8.94686e+06	7.74766e+06	7.13356e+06	8.21378e+06	8.15238e+06	6.3033e+06	8.01683e+06	6.72706e+06	2.58541e+06	2.40901e+06	1.98142e+06	2.65308e+06	2.9314e+06	2.25413e+06	6.00554e+06	5.76289e+06	5.5583e+06
Com_5656_neg	FAHFA (18:3/18:2)	C36 H60 O4	556.45	14.128	No results	Full match	No results	727665	746054	654753	369864	713376	651400	1.01138e+07	1.00671e+07	1.09695e+07	9.4023e+06	9.36229e+06	8.46982e+06	274270	320072	265223	303551	289902	307023	7.11041e+06	6.52715e+06	6.28176e+06	5.21183e+06	6.43224e+06	5.75705e+06	2.76524e+06	2.99802e+06	2.48893e+06
Com_2034_neg	Crotonic acid	C4 H6 O2	86.0369	1.09	Full match	No results	No results	1.60627e+07	2.04872e+07	2.03767e+07	1.24671e+07	2.01658e+07	2.17718e+07	9.80274e+06	1.21202e+07	1.24349e+07	1.04576e+07	1.13704e+07	1.45467e+07	1.13393e+07	1.26249e+07	1.1715e+07	13728275	1.42452e+07	1.11555e+07	3.24303e+07	3.1892e+07	3.71169e+07	3.29512e+07	2.94401e+07	3.71603e+07	1.9567e+07	1.16113e+07	2.47668e+07
Com_1766_neg	trans-Aconitic acid	C6 H6 O6	174.017	7.218	Full match	Full match	Full match	1.73099e+06	1.79324e+06	1.87141e+06	1.88455e+06	1.79709e+06	1.67621e+06	1.64016e+06	1.55321e+06	1.66199e+06	1.76672e+06	1.75631e+06	1.42866e+06	729388	773764	798273	821555	936254	979845	4.20543e+07	4.23431e+07	3.76763e+07	4.20834e+07	3.97138e+07	4.68283e+07	3.38572e+07	2.97038e+07	3.08384e+07
Com_5164_neg	D-(+)-Glucose	C6 H12 O6	180.063	10.733	No results	No results	Full match	6.59246e+06	8.87275e+06	6.36082e+06	9.16846e+06	6.98752e+06	7.64621e+06	9.12096e+06	9.16218e+06	9.20573e+06	7.54407e+06	9.31432e+06	7.51761e+06	2.23168e+07	2.53675e+07	2.66404e+07	2.2884e+07	2.48371e+07	1.87095e+07	7.69255e+06	6.12033e+06	6.65056e+06	7.56631e+06	7.21726e+06	6.48418e+06	9.07554e+06	8.49988e+06	8.35749e+06
Com_2976_neg	D-Raffinose	C18 H32 O16	504.169	1.331	Full match	Full match	Full match	3.60939e+07	3.64985e+07	4.44689e+07	4.29351e+07	4.05368e+07	3.80919e+07	2.3977e+07	2.42079e+07	2.07987e+07	2.47229e+07	3.217e+07	2.43524e+07	5.41692e+06	5.42713e+06	5.86736e+06	6.26737e+06	7.32279e+06	4.65222e+06	1.11008e+07	1.03032e+07	1.09502e+07	1.20755e+07	1.04335e+07	1.24439e+07	1.42492e+07	1.23729e+07	1.358e+07
Com_493_neg	Fumaric acid	C4 H4 O4	116.011	1.15	Full match	Full match	Full match	5.99828e+08	6.19793e+08	6.19043e+08	6.46831e+08	5.86398e+08	6.19468e+08	3.97408e+08	3.84819e+08	4.06074e+08	4.23587e+08	4.43161e+08	3.70375e+08	8.27805e+08	2.78718e+08	8.44762e+08	9.23227e+08	8.53821e+08	8.33813e+08	2.07668e+08	1.83254e+08	1.93201e+08	2.05264e+08	200468282	1.95695e+08	3.58975e+08	3.73499e+08	4.05794e+08
Com_49_neg	Harpagosid	C24 H30 O11	494.179	9.357	No results	No results	Full match	1.50457e+07	1.42831e+07	1.49444e+07	1.59633e+07	1.64283e+07	1.01789e+08	446103992	4.91872e+08	7.58872e+06	4.85193e+08	3.43118e+08	4.51454e+08	4471735666	4709970760	5186791454	4980307055	4948477615	4703591444	1565464874	4724557215	2108715139	3879344899	2268265531	1895811712	1560734086	1593237900	1631802034
Com_10350_neg	Sibiricose A6	C23 H32 O15	548.173	7.892	No results	No results	Full match	1.45925e+06	1.84476e+06	2.46806e+06	1.82967e+06	1.98359e+06	2.5683e+06	1.83166e+06	2.93866e+06	1.70337e+06	3.24884e+06	1.23952e+06	2.26185e+06	242778	278466	355368	299934	340177	155386	483340	449165	477558	457134	473683	452689	635191	1.10952e+06	1.31491e+06
Com_2324_neg	Mesaconic acid	C5 H6 O4	130.027	7.218	Full match	Full match	Full match	5.48833e+06	6.04326e+06	5.88451e+06	5.48595e+06	5.64469e+06	5.43839e+06	4.90298e+06	4.47341e+06	5.36058e+06	5.53999e+06	5.09285e+06	5.43717e+06	8.15565e+06	8.49615e+06	7.91384e+06	6.77167e+06	7.30584e+06	6.89081e+06	3.11481e+07	2.6005e+07	2.64209e+07	3.05144e+07	2.78915e+07	2.96779e+07	1.87809e+07	1.7826e+07	1.91891e+07
Com_7117_neg	2-Hydroxyadenosine	C10 H13 N5 O5	283.092	1.417	No results	No results	Full match	5.92751e+06	1.00634e+07	6.32734e+06	7.29642e+06	5.50011e+06	5.28222e+06	2.62983e+06	2.98392e+06	3.35695e+06	2.39896e+06	3.40621e+06	2.76581e+06	2.50189e+06	1.39857e+06	1.7963e+06	1.29174e+06	1.61136e+06	1.84493e+06	1.29122e+06	1.34897e+06	1.67618e+06	1.42739e+06	1.48481e+06	1.43252e+06	997380	994296	1.29736e+06
Com_6703_neg	Specnuezhenide	C31 H42 O17	686.244	7.279	No results	No results	Full match	1.48821e+06	4.03671e+06	4.879e+06	4.18759e+06	3.82734e+06	3.94579e+06	1.31123e+06	764403	1.44725e+06	1.15711e+06	1.12214e+06	928137	149559	148680	149767	142424	143211	143969	5.16822e+06	3.91965e+06	5.01531e+06	4.96612e+06	5.27242e+06	3.48675e+06	914593	838330	1.0225e+06
Com_154_neg	2,5-Dihydroxybenzaldehyde	C7 H6 O3	138.032	16.332	Full match	Full match	Full match	2911608332	3038828074	2930568464	2897001517	3140359330	3044511706	1852437724	1714376619	1889117684	1806366632	1683155410	1709368755	2204826580	2206711846	1941794861	1782241480	1554666340	1574899937	1526105892	1480885381	1518236101	1609036912	1582639663	1570190764	2112521020	2062782384	2051393730
Com_9554_neg	PA (16:0/18:2)	C37 H69 O8 P	672.475	15.009	No results	Full match	No results	853613	3.73359e+06	5.1651e+06	2.75477e+06	1.46091e+06	553505	337907	324472	329950	323629	312923	365820	573537	620557	593943	586063	579436	590939	234578	219196	237991	239219	245751	233382	236429	229435	235212
Com_9716_neg	LPI 15:0	C24 H47 O12 P	558.281	13.946	No results	Full match	No match	4.85412e+06	4.36344e+06	3.89932e+06	3.80078e+06	4.19918e+06	4.36388e+06	643476	1.26025e+06	996211	1.22696e+06	1.08447e+06	1.09277e+06	226272	243807	249485	234996	246819	257119	267024	129191	292366	269118	207193	200501	1.71517e+06	1.02818e+06	1.03549e+06
Com_14043_neg	Glutathione (oxidized)	C20 H32 N6 O12 S2	306.077	1.164	No results	Invalid mass	No results	375644	627031	446328	412275	701996	430537	352413	680306	282871	420789	337003	300056	343713	317618	336405	354756	348576	362138	96711.8	138300	137879	149065	95563.8	140206	169164	311992	362058
Com_185_neg	D-(-)-Lyxose	C5 H10 O5	150.053	1.25	Full match	No results	Full match	1158907288	1675632803	1112281978	1651729274	1178428006	1068010425	6.29708e+08	6.92517e+08	6.61241e+08	6.12363e+08	6.47819e+08	5.46512e+08	1.88612e+08	1.64521e+08	2.15893e+08	3.26872e+08	304771820	2.79246e+08	9.01778e+08	822292903	8.16211e+08	9.41649e+08	1257560264	9.57998e+08	7.79314e+08	6.29557e+08	6.50691e+08
Com_6249_neg	Tricin 5-O-hexosyl-O-hexoside	C29 H34 O17	654.181	7.589	No results	No results	Full match	1.36009e+06	1.67231e+06	1.42131e+06	1.20061e+06	1.42499e+06	1.18042e+06	2.91469e+06	2.18672e+06	2.03148e+06	2.0212e+06	2.4134e+06	2.31965e+06	1.02994e+06	1.08243e+06	965600	1.12216e+06	1.0039e+06	1.40062e+06	5.97815e+06	5.2636e+06	4.54391e+06	5.35403e+06	5.80638e+06	4.98207e+06	2.87164e+06	2.87692e+06	2.41075e+06
Com_7206_neg	Morin	C15 H10 O7	302.043	7.105	No results	No results	Full match	1.09832e+06	976381	1.09815e+06	928320	767265	1.07114e+06	331197	313630	255957	279324	356900	253185	165090	163969	156485	143098	202788	154818	3.1359e+06	2.97621e+06	2.75107e+06	3.21981e+06	4.56834e+06	3.65944e+06	1.13652e+06	1.28052e+06	1.4405e+06
Com_1888_neg	2-Hydroxy-1-(4-methoxyphenyl)propyl hexopyranoside	C16 H24 O8	344.147	7.937	Full match	No results	No results	5.38129e+07	5.26321e+07	5.13982e+07	50842141	5.53211e+07	5.16591e+07	3.21042e+07	2.73197e+07	2.74555e+07	2.69283e+07	2.87859e+07	3.30802e+07	1.72297e+06	2.45244e+06	2.32378e+06	2.01551e+06	3.61328e+06	4.11544e+06	3.91949e+07	3.46339e+07	3.97599e+07	4.14359e+07	4.1675e+07	4.25373e+07	2.77349e+07	2.80911e+07	2.03213e+07
Com_1452_neg	Tricin 4'-O-(β-guaiacylglyceryl) ether	C27 H26 O11	526.147	10.639	No results	No results	Full match	1.05209e+08	1.08685e+08	1.30086e+08	1.33658e+08	132107328	1.12912e+08	4.01337e+06	3.45993e+06	3.08948e+06	4.10971e+06	2.27221e+06	2.48038e+06	446476	464027	419007	428558	446798	444435	600925	588497	574400	583163	625493	597436	1.51446e+07	1.50989e+07	1.33527e+07
Com_7419_neg	Phenobarbital-d5	C12 H7 [2]H5 N2 O3	474.232	12.87	Invalid mass	No results	No results	8.38128e+06	8.98378e+06	8.28775e+06	7.7714e+06	9.018e+06	9.4336e+06	398668	219487	572338	400311	648334	187809	165496	176829	174721	172275	171072	169666	194884	165092	191189	192301	172920	180040	1.35837e+06	1.59375e+06	1.66873e+06
Com_460_neg	GlcADG (18:1-18:3)	C45 H76 O11	792.542	14.092	No results	Full match	No results	1.01638e+07	1.16319e+07	1.31573e+07	1.20474e+07	1.15333e+07	1.13898e+07	3.51611e+07	3.88416e+07	36532884	3.80648e+07	3.73738e+07	3.07893e+07	7.74324e+06	9.53528e+06	7.79151e+06	8.42339e+06	8.94161e+06	8.30669e+06	3.48974e+08	3.11459e+08	3.33196e+08	3.28446e+08	3.25043e+08	3.07498e+08	7.69544e+07	9.95459e+07	1.1645e+08
Com_6722_neg	Limonin	C26 H30 O8	470.194	10.883	No results	No results	Full match	3.78054e+06	4.01232e+06	5.26102e+06	6.51918e+06	4.42676e+06	6.08028e+06	6.43401e+06	7.8258e+06	6.68141e+06	7.61452e+06	4.63547e+06	8.02773e+06	1.44411e+06	1.39937e+06	1.73163e+06	1.38556e+06	1.91494e+06	1.39564e+06	933462	816385	825586	899393	921518	846811	2.76037e+06	3.62686e+06	4.36464e+06
Com_2837_neg	γ-Linolenic acid	C18 H30 O2	278.224	13.149	Full match	No results	Full match	3.99646e+07	4.85316e+07	4.79898e+07	4.56788e+07	4.16189e+07	4.45163e+07	1.32839e+07	1.17822e+07	1.34314e+07	1.29595e+07	1.31931e+07	1.0273e+07	3.91351e+06	4.32071e+06	3.50124e+06	4.05559e+06	4.09326e+06	3.44038e+06	3.72404e+06	3.68114e+06	5.56765e+06	6.18162e+06	6.66655e+06	5.63164e+06	1.20917e+07	1.25523e+07	1.23612e+07
Com_4427_neg	Gibberellin A4	C19 H24 O5	332.163	10.225	Full match	No results	No results	1.8219e+07	1.85657e+07	1.74659e+07	2.29082e+07	1.5708e+07	1.90565e+07	3.50539e+06	3.83589e+06	2.64724e+06	3.0076e+06	2.30294e+06	2.8043e+06	1.14335e+06	1.17892e+06	1.11924e+06	1.14566e+06	1.18867e+06	1.18613e+06	2.22117e+06	3.07351e+06	2.76727e+06	2.67111e+06	2.79943e+06	2.0525e+06	3.74846e+06	3.71179e+06	3.39998e+06
Com_11780_neg	Isoscopoletin	C10 H8 O4	192.042	8.812	No results	No results	Full match	600263	525773	511369	449924	497377	548342	350762	578081	426880	432015	774337	376030	598724	743365	584471	511004	775632	656356	1.24436e+06	1.12805e+06	1.16153e+06	1.21713e+06	1.30418e+06	1.17477e+06	550661	757697	666165
Com_891_neg	Cucurbitacin B +HCOOH	C32 H46 O8	558.322	14.028	No results	No results	Full match	1.66062e+07	1.73834e+07	16270477	1.47932e+07	1.33013e+07	1.67287e+07	9.61404e+06	9.73801e+06	8.48826e+06	8.38917e+06	9.88935e+06	7.88643e+06	1.8598e+07	2.06292e+07	1.90793e+07	1.80094e+07	2.08308e+07	2.04133e+07	1.27416e+08	1.04346e+08	5.00808e+07	122739254	1.02379e+08	9.44382e+07	103458939	6.33208e+07	6.31321e+07
Com_1689_neg	Neohesperidin	C28 H34 O15	610.19	10.482	Full match	No results	Full match	1.21637e+07	1.45655e+07	1.28447e+07	1.32333e+07	1.27954e+07	1.34724e+07	1.06682e+07	1.09003e+07	1.02756e+07	1.09157e+07	1.08272e+07	1.04179e+07	9.19037e+06	8.5944e+06	1.02691e+07	7.61263e+06	8.9376e+06	9.4365e+06	3.88421e+07	4.21908e+07	4.10641e+07	4.62257e+07	4.50036e+07	5.09119e+07	3.43284e+07	3.24971e+07	3.16107e+07
Com_4413_neg	Parishin E	C19 H24 O13	460.122	7.71	No results	Full match	Full match	607569	599479	597450	598438	597079	633594	692243	794099	764805	748898	728429	718039	503206	569322	525085	483379	536887	546939	9.83433e+06	1.03814e+07	9.51511e+06	9.22717e+06	1.10735e+07	1.05441e+07	4.87416e+06	4.34482e+06	5.08866e+06
Com_13346_neg	Tenuifoliside A	C31 H38 O17	682.21	10.719	No results	No results	Full match	1.10428e+06	1.16304e+06	1.17918e+06	1.04325e+06	1.26998e+06	1.15326e+06	880775	912511	787866	931417	742195	961271	1.63291e+06	2.24171e+06	1.70243e+06	1.48251e+06	1.93475e+06	2.11835e+06	581587	552603	561638	617988	607972	577779	474944	601332	443847
Com_8305_neg	13,14-Dihydro-15-keto Prostaglandin A2	C20 H30 O4	334.213	14.4	Invalid mass	No results	No results	3.23321e+06	4.11329e+06	4.40052e+06	3.74649e+06	5.00975e+06	5.78204e+06	4.43803e+06	4.6071e+06	4.94825e+06	4.54637e+06	5.45669e+06	4.33304e+06	3.53599e+06	5.50049e+06	4.93188e+06	4.42972e+06	5.25562e+06	5.36293e+06	523409	402570	774060	405470	383824	740899	2.68856e+06	3.0157e+06	3.68013e+06
Com_58_neg	(2R)-2,3-Dihydroxypropanoic acid	C3 H6 O4	106.027	1.382	Full match	Full match	No results	1.48415e+08	133757243	1.32265e+08	116355914	1.26031e+08	1.15035e+08	1.17853e+08	1.73063e+08	1.26447e+08	1.31374e+08	1.32825e+08	1.21157e+08	13745339962	13417404851	14615778264	11325170489	12230281630	12938888767	2.94927e+08	2.71142e+08	1.59015e+08	2.90459e+08	295925255	320068171	1708586343	1838181928	1558315718
Com_338_neg	1-Methylxanthine	C6 H6 N4 O2	166.048	1.368	Invalid mass	No results	No match	1130623557	1149558615	1074390164	1058296498	1032436072	1100044440	4.19785e+08	3.60375e+08	4.13256e+08	4.21153e+08	4.2918e+08	4.13511e+08	1.20292e+08	1.30068e+08	1.18761e+08	1.24112e+08	1.31881e+08	1.35481e+08	3.07276e+08	2.82e+08	2.91406e+08	2.98575e+08	2.8026e+08	3.164e+08	307236881	331597828	3.22488e+08
Com_144_neg	3-Coumaric acid	C9 H8 O3	164.047	3.092	Full match	Full match	Full match	9.91276e+07	1.06343e+08	1.06529e+08	96834508	9.47616e+07	1.01418e+08	7.48009e+07	7.31493e+07	7.83556e+07	7.68716e+07	7.75992e+07	7.25195e+07	225940183	2.50338e+08	2.43451e+08	2.31266e+08	249012051	2.4037e+08	1751073254	1716611872	1.35323e+08	4.40326e+08	1802675039	1729671793	199055638	2.43129e+08	171950347
Com_10930_neg	Glucarate O-Phosphoric acid	C6 H11 O11 P	290.004	1.183	No results	No results	Full match	1.19293e+06	1.24039e+06	1.09377e+06	926200	1.17597e+06	1.15838e+06	709731	888636	996461	975549	922611	1.07976e+06	4.95654e+06	4.94766e+06	3.88262e+06	3.97822e+06	4.86991e+06	4.02034e+06	1.14971e+06	955393	854635	818731	1.31237e+06	892967	1.43871e+06	1.9951e+06	1.77861e+06
Com_8951_neg	D-Mannose 6-phosphate	C6 H13 O9 P	260.032	7.248	Invalid mass	No results	No results	5.51867e+06	5.55992e+06	5.97979e+06	5.26663e+06	6.25948e+06	5.58417e+06	1.04088e+06	1.11821e+06	887247	769985	900101	739829	318096	303599	260484	261391	276440	212834	462552	509378	502122	454004	501780	440029	1.03807e+06	975552	970856
Com_3604_neg	Kinsenoside	C10 H16 O8	264.084	1.307	No results	No results	Full match	6.37833e+06	5.8194e+06	6.09166e+06	5.51628e+06	6.59184e+06	7.2844e+06	2.18098e+06	2.43644e+06	2.52441e+06	3.69333e+06	2.61495e+06	2.10371e+06	2.71761e+06	3.45119e+06	3.49087e+06	2.42559e+06	1.67683e+06	3.17705e+06	1.44195e+07	1.226e+07	1.50494e+07	1.33145e+07	1.38657e+07	1.47386e+07	6.3592e+06	9.07801e+06	7.78183e+06
Com_2620_neg	O-Phosphocholine	C5 H15 Cl N O4 P	219.043	1.397	No results	No results	Full match	272757	300226	286060	306794	288922	272796	377897	393138	399031	369342	399849	403035	6.89414e+07	6.95036e+07	5.56475e+07	6.45282e+07	7.60742e+07	8.44101e+07	634833	608194	647071	598713	730008	628684	2.22971e+06	1.5589e+06	2.543e+06
Com_1811_neg	Tridecylic acid	C13 H26 O2	214.193	13.744	Full match	No results	Full match	7.35722e+07	7.70805e+07	9.605e+07	8.70998e+07	8.32013e+07	8.38679e+07	3.09004e+07	3.04852e+07	2.92253e+07	3.40634e+07	2.99727e+07	2.72716e+07	2.936e+07	3.30228e+07	4.03946e+07	3.14449e+07	3.06374e+07	3.14856e+07	1.08843e+07	1.07556e+07	9.52344e+06	9.63071e+06	9.69757e+06	9.05294e+06	1.94523e+07	2.67048e+07	2.07305e+07
Com_5575_neg	Methyl hesperidin	C29 H36 O15	624.208	10.389	No results	Full match	Full match	4.41675e+06	3.1007e+06	2.08292e+06	2.53128e+06	2.48196e+06	3.12716e+06	6.74831e+06	6.03939e+06	5.68618e+06	5.96521e+06	1.16815e+07	7.09511e+06	2.00135e+07	2.26498e+07	2.56343e+06	1.81141e+07	1.98503e+07	2.07878e+07	1.72771e+06	2.7066e+06	3.00757e+06	3.4751e+06	2.70834e+06	1.02044e+06	5.76987e+06	5.04223e+06	5.59758e+06
Com_8702_neg	Abscisic acid	C15 H20 O4	264.136	8.668	No results	No results	Full match	2.54649e+06	2.46618e+06	2.52832e+06	2.25115e+06	2.34775e+06	2.80788e+06	1.8633e+06	1.9702e+06	1.47637e+06	1.77891e+06	1.77636e+06	1.62187e+06	8.85793e+06	9.70384e+06	9.67003e+06	9.0914e+06	9.77988e+06	9.9142e+06	1.56612e+06	1.41026e+06	1.3734e+06	1.30888e+06	1.55439e+06	1.65612e+06	2.24803e+06	2.66381e+06	2.91353e+06
Com_526_neg	3-Hydroxy-3-methylglutaric acid	C6 H10 O5	162.053	1.301	Full match	No results	Full match	4.01467e+08	4.02466e+08	2.31934e+08	2.84724e+08	3.69874e+08	2.87918e+08	142118344	1.2193e+08	1.33233e+08	1.30134e+08	1.60125e+08	1.08351e+08	2.73298e+08	2.43274e+08	195071851	161891543	2.99325e+08	3.97689e+08	2.60327e+08	2.122e+08	2.28392e+08	2.07794e+08	2.13674e+08	2.77985e+08	2.00093e+08	2.07108e+08	1.55029e+08
Com_3750_neg	Vanillic acid	C8 H8 O4	168.042	8.548	Full match	Full match	Full match	8.45625e+06	9.77538e+06	8.96261e+06	9.35433e+06	8.71528e+06	8.82303e+06	5.35028e+06	5.46375e+06	5.64238e+06	5.77347e+06	5.34708e+06	5.47537e+06	5.96575e+06	4.96713e+06	5.65741e+06	3.94355e+06	4.06945e+06	4.22024e+06	1.22137e+07	9.43644e+06	9.2132e+06	1.29664e+07	1.47048e+07	1.14237e+07	7.36479e+06	8.65408e+06	8.26469e+06
Com_2048_neg	Ferulic acid	C10 H10 O4	194.058	10.837	Full match	Full match	Full match	7.8463e+07	7.70527e+07	7.86646e+07	7.47301e+07	7.29854e+07	7.57649e+07	3.75468e+07	3.82639e+07	3.81578e+07	4.54768e+07	4.11558e+07	4.19439e+07	1.14426e+07	9.68768e+06	9.38692e+06	8.57062e+06	9.09803e+06	8.17702e+06	4.22697e+06	3.92786e+06	3.80165e+06	5.20476e+06	4.91263e+06	5.11114e+06	2.67974e+07	2.74865e+07	2.56888e+07
Com_1513_neg	3,4-Dihydroxyphenylpropionic acid	C9 H10 O4	182.058	10.975	Full match	Full match	Full match	1.18343e+08	9.07031e+07	1.27622e+08	1.17327e+08	1.24945e+08	1.22322e+08	1.28623e+07	1.19017e+07	1.0912e+07	1.04354e+07	1.09631e+07	8.55732e+06	8.79866e+06	9.81393e+06	6.33625e+06	5.58766e+06	6.34158e+06	7.15841e+06	1.12811e+07	8.29925e+06	9.31593e+06	8.97952e+06	1.16751e+07	8.01796e+06	9.63487e+06	2.10835e+07	1.8806e+07
Com_649_neg	Mevalonic acid	C6 H12 O4	148.074	1.413	Full match	No results	Full match	2.98603e+08	3.79367e+08	2.58487e+08	3.51559e+08	3.68435e+08	3.82548e+08	2.01249e+08	3.08709e+08	2.14654e+08	1.92088e+08	3.13677e+08	1.83632e+08	3.60967e+08	2.40563e+08	2.55142e+08	3.71211e+08	3.7495e+08	2.80948e+08	6.16437e+07	6.2306e+07	7.5073e+07	6.85786e+07	7.62415e+07	7.70783e+07	9.8927e+07	1.32928e+08	8.69238e+07
Com_5449_neg	8-O-acetyl shanzhiside methyl ester +HCOOH	C19 H28 O12	448.158	7.53	No results	No results	Full match	1.12092e+07	1.02632e+07	1.13405e+07	1.1121e+07	1.04429e+07	9.77083e+06	9.91155e+06	1.19772e+07	9.14293e+06	8.80925e+06	7.38898e+06	9.76407e+06	598835	722606	573082	648930	748091	927565	887193	1.11828e+06	744969	870109	1.41642e+06	362949	4.80755e+06	4.32901e+06	5.47715e+06
Com_803_neg	Monobenzyl phthalate	C15 H12 O4	256.073	9.293	Full match	No results	Full match	3.02274e+08	3.08729e+08	171162589	2.93418e+08	3.0086e+08	3.27668e+08	1.60339e+08	1.5349e+08	1.53397e+08	1.65203e+08	1.64614e+08	1.52563e+08	1.24522e+06	786892	766948	742356	779111	786862	1.83174e+06	1.04059e+06	682962	677889	874911	806749	6.42293e+07	5.87478e+07	5.98622e+07
Com_2401_neg	FAHFA (18:3/22:3)	C40 H66 O4	610.501	14.111	No results	Invalid mass	No results	1.55045e+07	1.60363e+07	1.66468e+07	1.51539e+07	1.6549e+07	1.44353e+07	4.35061e+07	3.96895e+07	4.36117e+07	4.05789e+07	4.20822e+07	4.61621e+07	8.3549e+06	1.10618e+07	9.61592e+06	9.91529e+06	1.03891e+07	9.20164e+06	1.65468e+07	15243954	1.15588e+07	1.66782e+07	1.55794e+07	1.39195e+07	1.97309e+07	1.60351e+07	1.52475e+07
Com_12874_neg	4-(beta-D-Glucopyranosyloxy)-2-methylenebutanoic acid	C11 H18 O8	278.1	7.285	Full match	No results	No results	228816	312002	373910	321266	430955	371818	250134	245445	177391	253756	317769	263586	197342	239865	264686	243837	324478	193906	443514	555574	853317	515126	604966	732218	465320	403152	520610
Com_7914_neg	diethyl 2-[(4-methoxy-2-nitroanilino)methylidene]malonate	C15 H18 N2 O7	338.115	8.613	Invalid mass	No results	No match	2.50873e+06	510026	3.94872e+06	3.28273e+06	2.97497e+06	4.48298e+06	4.66398e+06	3.22001e+06	3.81364e+06	4.37886e+06	6.02177e+06	4.27072e+06	944131	1.55514e+06	1.07372e+06	918070	1.02059e+06	606740	1.48304e+06	1.54799e+06	2.40463e+06	1.19153e+06	2.08135e+06	1.35753e+06	2.7246e+06	2.52357e+06	1.56212e+06
Com_4242_neg	Hexadecanedioic acid	C16 H30 O4	286.214	12.922	Full match	No results	No results	2.24917e+07	2.56526e+07	2.50283e+07	2.29213e+07	2.56449e+07	2.39893e+07	1.26903e+06	2.49166e+06	1.69256e+06	1.34828e+06	1.86451e+06	1.65983e+06	3.35329e+06	3.39032e+06	4.02275e+06	4.40296e+06	5.46514e+06	4.82676e+06	845268	730712	1.16577e+06	1.04465e+06	821937	930465	3.83029e+06	3.91517e+06	3.76344e+06
Com_1882_neg	LPI 18:2	C27 H49 O12 P	596.297	13.902	No results	Full match	No results	9.00143e+07	8.59969e+07	8.70271e+07	8.7819e+07	8.77606e+07	8.73315e+07	5.05272e+07	5.54982e+07	5.193e+07	5.18932e+07	5.05975e+07	4.72717e+07	4.03587e+06	5.72749e+06	4.58471e+06	5.24637e+06	5.89247e+06	5.34231e+06	1.21541e+07	1.06909e+07	9.89981e+06	1.06763e+07	9.75113e+06	1.01735e+07	2.75155e+07	2.20385e+07	2.59463e+07
Com_10898_neg	FAHFA (18:3/19:0)	C37 H66 O4	574.5	14.33	No results	Invalid mass	No results	2.4028e+06	3.63309e+06	3.42339e+06	2.99008e+06	3.72931e+06	3.68489e+06	1.24765e+06	1.36137e+06	1.59687e+06	1.56984e+06	1.40501e+06	1.45437e+06	481091	464238	842636	748518	641000	504881	95177.9	81457.5	88740.5	82488.3	86323.6	92562	774230	609862	559222
Com_976_neg	Glycitein	C16 H12 O5	284.068	10.529	Full match	Full match	Full match	1.77744e+08	1.93692e+08	1.78887e+08	1.91594e+08	1.72148e+08	1.86047e+08	1.48701e+08	1.54135e+08	1.31267e+08	1.84078e+08	1.51812e+08	1.49081e+08	3.13785e+06	2.4909e+06	1.29574e+06	1.11284e+06	1.54278e+06	1.14723e+06	2.8192e+06	1.88995e+06	1.48848e+06	1.45287e+06	1.80426e+06	1.46855e+06	4.4004e+07	2.75135e+07	5.10247e+07
Com_13811_neg	Atractyloside A	C21 H36 O10	494.236	9.977	No results	Invalid mass	No results	384395	288626	424579	580203	1.1542e+06	353378	125003	139908	255988	130260	153032	124426	96997.6	96847.3	98875.6	93320.4	105309	103909	268437	253996	254768	268093	263366	278679	159094	158067	165143
Com_13820_neg	PE (18:2/18:2)	C41 H74 N O8 P	739.517	16.141	No results	Full match	No results	624859	1.13475e+06	880924	620348	309601	332843	60582.3	54317.9	57576.4	57127.6	58745.2	56334.1	90083	88713.3	86235.8	84332.6	89356.8	87548.7	44568.9	43752	44241.8	45898.9	45619.8	46408.5	61031.7	41253.4	42332.3
Com_2266_neg	FAHFA (18:3/18:0)	C36 H64 O4	560.481	14.416	No results	Full match	No results	7.51067e+06	8.38151e+06	8.54058e+06	8.61882e+06	9.35707e+06	7.83685e+06	4.22079e+07	5.09352e+07	4.84507e+07	4.79217e+07	4.43238e+07	4.86295e+07	642007	1.29041e+06	847483	1.47604e+06	1.1465e+06	1.07573e+06	154238	193168	276681	137984	130618	139977	6.34031e+06	5.21197e+06	4.79003e+06
Com_11497_neg	Puerarin	C21 H20 O9	416.111	9.032	No results	No results	Full match	2.75718e+06	1.87328e+06	2.87862e+06	2.92403e+06	2.89965e+06	2.89659e+06	988394	677715	726093	812649	947901	806844	455282	488232	490657	470634	480964	477436	494453	448634	499765	466626	505307	520815	846825	775159	488819
Com_5711_neg	GlcADG (18:0-18:2)	C45 H80 O11	796.573	14.39	No results	Full match	No results	7.37041e+06	8.42428e+06	8.4703e+06	9.04268e+06	1.00418e+07	8.41192e+06	7.62667e+06	1.06919e+07	1.11837e+07	9.92016e+06	5.51738e+06	8.49214e+06	3.28703e+06	4.60224e+06	3.51155e+06	4.4274e+06	4.5522e+06	3.18896e+06	3.00044e+06	2.7238e+06	3.02164e+06	2.99371e+06	3.31318e+06	3.67867e+06	5.55357e+06	8.43269e+06	9.04059e+06
Com_1574_neg	Orcinol gentiobioside	C19 H28 O12	448.158	5.193	No results	Full match	Full match	1.19592e+08	1.22558e+08	7.782e+07	9.5222e+07	1.15498e+08	1.13651e+08	6.05237e+07	4.55227e+07	4.71655e+07	4.86148e+07	3.98005e+07	4.34848e+07	5.66021e+06	1.00461e+07	9.83337e+06	6.33911e+06	7.53167e+06	8.34218e+06	1.18907e+07	1.05854e+07	1.10387e+07	9.91657e+06	1.11293e+07	1.05625e+07	3.31235e+07	2.92177e+07	2.74842e+07
Com_1108_neg	Calceolarioside B	C23 H26 O11	478.142	11.063	No results	Invalid mass	No results	1.05885e+08	1.10662e+08	1.54561e+08	1.33394e+08	2.08049e+08	181457305	5.34106e+07	6.74278e+07	6.22247e+07	5.35713e+07	6.4932e+07	5.30757e+07	2.33235e+06	1.28312e+06	1.38715e+06	1.24001e+06	1.27607e+06	1.26022e+06	727955	708524	663370	700837	695569	743166	2.30571e+07	2.49271e+07	2.48811e+07
Com_7898_neg	2-Methylbutyl beta-D-glucopyranoside	C11 H22 O6	250.142	8.279	Full match	No results	No results	7.8143e+06	7.24965e+06	7.89466e+06	7.88757e+06	8.02702e+06	8.23705e+06	5.65309e+06	5.12094e+06	5.54786e+06	4.59463e+06	5.57242e+06	5.12919e+06	3.34886e+06	4.58114e+06	4.74228e+06	3.61629e+06	4.01545e+06	4.4608e+06	2.41594e+06	2.55491e+06	2.81948e+06	2.38265e+06	2.7401e+06	2.73448e+06	3.19962e+06	3.2077e+06	3.4865e+06
Com_5989_neg	4-Methylumbelliferyl glucuronide	C16 H16 O9	352.081	1.169	Full match	No results	Full match	1.31622e+07	9.89073e+06	1.03075e+07	1.14321e+07	1.41995e+07	1.29778e+07	4.66667e+06	4.77944e+06	3.51376e+06	2.94839e+06	4.5127e+06	3.56979e+06	1.22975e+06	1.3218e+06	1.2502e+06	1.28972e+06	1.33269e+06	1.2771e+06	1.56568e+06	2.73258e+06	2.04216e+06	2.06135e+06	986869	3.22144e+06	1.8568e+06	3.54161e+06	2.45193e+06
Com_13542_neg	N1-(4-cyclohexylphenyl)-2-[(4-methylphenyl)thio]acetamide	C21 H25 N O S	375.147	12.11	Invalid mass	No results	No results	296596	294274	331963	293259	288683	578203	848422	870202	811090	682995	1.01699e+06	621683	151474	167499	151798	144845	159756	150417	164431	104970	109758	113386	104312	107585	147786	182055	199139
Com_12495_neg	Xanthosine	C10 H12 N4 O6	284.074	1.232	No results	No results	Full match	559422	785384	725291	515849	501907	397248	362499	362244	368890	367078	366080	342720	949416	1.4499e+06	1.25419e+06	1.43403e+06	3.35323e+06	1.71358e+06	445454	367512	307481	417709	396474	661972	542521	502714	406085
Com_2016_neg	Corchorifatty acid F	C18 H32 O5	328.225	10.709	Full match	No results	No results	6.31963e+07	8.06374e+07	6.53481e+07	6.97314e+07	6.71668e+07	6.82755e+07	3.00058e+07	2.87682e+07	2.7348e+07	2.54788e+07	2.7029e+07	2.87774e+07	1.91486e+07	2.37539e+07	2.247e+07	2.15554e+07	2.28653e+07	2.14245e+07	2.68754e+07	3.30745e+07	3.73511e+07	3.31423e+07	3.9477e+07	2.84214e+07	3.00899e+07	3.2534e+07	3.46344e+07
Com_12970_neg	Shanzhiside	C16 H24 O11	392.132	9.388	No results	Full match	Full match	167001	90939.9	93147.1	159166	165938	278402	513899	421187	429306	369593	397504	495432	553094	525318	386101	326152	330340	2.76093e+06	619873	649575	67042	553546	135559	208350	525878	423787	490258
Com_9465_neg	Scutellarein	C15 H10 O6	286.048	10.232	No results	No results	Full match	469288	191431	329858	188626	408041	780699	884995	3.93999e+06	481916	727771	259885	465357	89266.2	112267	245027	84158.3	96315.2	110792	140424	136177	132335	126559	139284	134613	317496	241083	191801
Com_7947_neg	SCLAREOLIDE	C16 H26 O2	250.193	13.564	No results	No results	Full match	6.66376e+06	8.02164e+06	6.74078e+06	6.29026e+06	7.53786e+06	8.26789e+06	2.43609e+06	2.39326e+06	2.29558e+06	2.13401e+06	2.68847e+06	2.46121e+06	436979	753580	594864	544562	598815	530606	3.458e+06	2.88685e+06	2.93888e+06	3.04678e+06	3.26308e+06	2.89345e+06	3.10298e+06	3.46294e+06	3.27413e+06
Com_5599_neg	4-[3,5-di(tert-butyl)-1H-pyrazol-1-yl]benzoic acid	C18 H24 N2 O2	300.186	14.434	Invalid mass	No results	No results	1.49711e+07	1.4564e+07	1.3868e+07	1.51403e+07	1.11827e+07	1.05354e+07	2.91151e+06	3.02243e+06	2.51903e+06	2.90056e+06	2.73808e+06	2.69737e+06	887834	1.00062e+06	849386	993309	1.0408e+06	837249	277316	249029	264759	266003	244726	269844	1.92609e+06	1.55246e+06	1.3221e+06
Com_5514_neg	MGDG (2:0/18:3)	C29 H48 O10	602.33	14.043	No results	Invalid mass	No results	793550	785801	800715	743856	837819	852273	1.02008e+06	1.53865e+06	1.80842e+06	1.60459e+06	1.21515e+06	1.45104e+06	806294	862613	659270	575576	902564	819684	6.57066e+06	6.37187e+06	7.21097e+06	6.91403e+06	4.67749e+06	4.37742e+06	2.04873e+06	2.61751e+06	2.80139e+06
Com_423_neg	Caffeine	C8 H10 N4 O2	194.079	1.273	Invalid mass	No match	No results	8.48762e+08	7.85755e+08	7.7299e+08	754092484	8.02057e+08	7.64239e+08	238552056	2.53837e+08	1.43726e+08	2.89811e+08	2.42705e+08	2.28282e+08	2.02233e+07	1.73895e+07	1.78777e+07	2.02913e+07	2.20124e+07	1.76034e+07	7.39825e+07	7.03783e+07	4.45378e+07	4.74119e+07	4.72845e+07	4.47567e+07	8.91542e+07	1.25206e+08	9.60482e+07
Com_5315_neg	3,8,9-trihydroxy-10-propyl-3,4,5,8,9,10-hexahydro-2H-oxecin-2-one	C12 H20 O5	244.131	6.278	Full match	No results	No results	1.47361e+07	1.56187e+07	1.629e+07	1.43458e+07	1.73997e+07	1.61772e+07	3.7796e+06	5.07394e+06	3.57792e+06	3.35348e+06	3.35857e+06	3.38661e+06	515468	454977	405679	554741	411106	455095	572171	581389	554441	600112	819227	608323	3.42624e+06	2.93853e+06	2.06916e+06
Com_3528_neg	8Z,11Z,14Z-Eicosatrienoic acid	C20 H34 O2	306.256	14.579	Full match	No results	No results	2.6657e+07	3.29693e+07	3.38392e+07	3.34747e+07	3.35509e+07	3.28226e+07	6.45614e+06	6.97632e+06	6.30919e+06	7.18981e+06	7.06954e+06	7.24886e+06	3.78961e+06	5.80774e+06	5.40962e+06	4.76723e+06	5.79103e+06	6.50187e+06	5.65866e+06	5.23049e+06	4.97707e+06	5.90147e+06	5.63755e+06	5.56992e+06	9.03569e+06	7.28292e+06	7.46765e+06
Com_3936_neg	Acrylic acid	C3 H4 O2	72.0212	10.829	Full match	No results	No results	17081111	2.3218e+07	2.25378e+07	2.80424e+07	2.62374e+07	2.59193e+07	1.75816e+07	1.95837e+07	1.91617e+07	2.0991e+07	1.84881e+07	1.98662e+07	1.47084e+07	1.9821e+07	1.78415e+07	1.65195e+07	1.75698e+07	1.8449e+07	7.36523e+06	8.01922e+06	8.53043e+06	8.85996e+06	8.60567e+06	8.99451e+06	1.23825e+07	1.40356e+07	1.48022e+07
Com_12475_neg	DGDG (18:3/18:3)	C51 H84 O15	996.606	16.191	No results	Invalid mass	No results	865003	1.46573e+06	1.34176e+06	1.26612e+06	1.48452e+06	1.35076e+06	79592.9	69305.6	75657.6	75054.2	72707.9	76434.3	1.14403e+06	2.66298e+06	2.81646e+06	2.90476e+06	3.37504e+06	2.63943e+06	58554.5	58642.5	58124.8	60302	61848.6	62667.1	806097	532491	502547
Com_3570_neg	Gibberellin A7	C19 H22 O5	330.147	9.486	Full match	No results	No results	2.64471e+07	3.42017e+07	2.85492e+07	2.53114e+07	2.89146e+07	2.93069e+07	2.28606e+07	2.38756e+07	2.35529e+07	2.27031e+07	2.34016e+07	2.23426e+07	5.89838e+06	6.409e+06	5.42369e+06	7.21093e+06	4.88957e+06	4.98712e+06	4.44369e+06	5.02196e+06	5.75981e+06	5.15271e+06	4.61139e+06	5.01275e+06	1.13905e+07	1.13404e+07	1.21979e+07
Com_1757_neg	DL-4-Hydroxyphenyllactic acid	C9 H10 O4	182.058	5.58	Full match	Full match	Full match	1.6736e+07	1.75446e+07	1.81867e+07	1.75163e+07	1.9743e+07	1.98648e+07	5.0465e+07	4.13898e+07	4.24567e+07	5.40912e+07	5.30981e+07	5.09982e+07	3.30326e+07	2.88287e+07	2.57298e+07	2.22291e+07	2.34924e+07	2.20164e+07	4.56463e+07	4.22863e+07	4.62709e+07	4.68314e+07	4.79996e+07	4.74616e+07	3.6598e+07	4.30126e+07	3.35469e+07
Com_623_neg	Stearic acid	C18 H36 O2	284.271	15.037	Full match	No results	Full match	3.63413e+08	3.90372e+08	4.37679e+08	4.30185e+08	4.45371e+08	4.22373e+08	2.4086e+08	2.304e+08	2.24207e+08	2.20906e+08	2.15684e+08	2.3726e+08	4.23511e+08	4.89003e+08	5.24264e+08	4.22612e+08	5.35862e+08	5.82058e+08	1.25888e+08	1.21941e+08	1.25619e+08	1.24794e+08	1.2773e+08	1.416e+08	2.36023e+08	2.47978e+08	2.05212e+08
Com_13028_neg	EFFUSOL	C17 H16 O2	252.115	8.32	No results	No results	Full match	302209	279407	303139	295314	292315	299321	284143	280262	284830	291718	287123	256587	186197	200390	199535	179453	198170	219070	830229	727034	664295	745832	777742	724558	552404	526774	528023
Com_14284_neg	Tectorigenin	C16 H12 O6	300.063	10.034	No results	No results	Full match	129916	725689	97432.5	153400	196380	155671	67610	78468.7	63759.4	57920.5	70654.1	76165	80433	63836.4	67437.8	53609.6	55509.1	58448.9	155282	133116	139715	143180	153152	154834	93577.9	97845.5	108269
Com_6445_neg	LPC 16:0	C24 H50 N O7 P	555.355	14.687	No results	Invalid mass	No results	608682	1.12897e+06	1.02177e+06	751713	795613	875331	1.72305e+06	1.90989e+06	1.85088e+06	2.13693e+06	2.15785e+06	1.89422e+06	1.30695e+07	1.458e+07	1.38044e+07	1.45176e+07	1.73552e+07	1.52329e+07	5.62801e+06	4.42469e+06	4.42548e+06	3.99257e+06	3.94242e+06	3.84999e+06	2.35976e+06	2.22117e+06	1.85728e+06
Com_2638_neg	gastrodin	C13 H18 O7	286.105	9.263	Full match	Full match	Full match	1.56002e+07	1.64396e+07	1.95407e+07	1.99177e+07	1.93893e+07	2.29682e+07	2.2554e+07	2.01678e+07	2.28987e+07	2.22564e+07	2.30057e+07	2.00538e+07	2.4918e+07	2.80033e+07	2.77264e+07	2.29967e+07	2.31351e+07	2.40953e+07	2.03888e+07	1.64051e+07	2.46025e+07	2.20102e+07	2.28199e+07	2.2203e+07	1.68021e+07	2.00699e+07	1.78298e+07
Com_411_neg	3,4-Dihydroxyphenylethanol	C8 H10 O3	154.063	8.002	No results	Full match	Full match	3.74828e+08	3.48935e+08	3.41259e+08	3.43765e+08	367590891	395857055	3.9916e+07	3.97801e+07	3.38593e+07	3.35629e+07	2.03879e+07	4.02741e+07	3.2889e+07	5.28266e+07	5.05871e+07	4.72738e+07	5.13218e+07	6.59674e+07	3.97774e+08	3.69547e+08	3.52056e+08	408844080	3.59702e+08	3.41719e+08	2.12264e+08	1.72949e+08	230735163
Com_9651_neg	Robenidine	C15 H13 Cl2 N5	333.049	16.666	Invalid mass	No results	No results	342007	303282	243975	519574	269054	251464	196715	3.74459e+06	288556	352385	331375	189092	537530	385997	677861	752059	687390	568754	146628	124304	168328	150518	233754	113462	155777	252271	271148
Com_4700_neg	Isoschaftoside	C26 H28 O14	564.149	5.571	No results	No results	Full match	136509	145135	140927	134258	145375	148748	1.20431e+07	1.54994e+07	1.00002e+07	1.4802e+07	1.04733e+07	1.12945e+07	240601	223119	294267	223413	229812	249879	4.14944e+06	6.02404e+06	6.24222e+06	5.81027e+06	5.61228e+06	6.38442e+06	5.25121e+06	2.50684e+06	5.28478e+06
Com_188_neg	D-(-)-Fructose	C6 H12 O6	180.063	1.252	Full match	Full match	Full match	7.77542e+08	8.46246e+08	1189093297	1289952738	1389643587	740794500	1024705014	6.37249e+08	5.99751e+08	5.65494e+08	5.77182e+08	1.48548e+08	890956501	7.56985e+08	7.79728e+08	6.85048e+08	7.42192e+08	6.77016e+08	1194226894	1119375622	1177595271	1089198209	1128549904	9.33105e+08	6.95841e+08	6.24792e+08	8.39132e+08
Com_13680_neg	Acetildenafil	C25 H34 N6 O3	430.296	13.429	Invalid mass	No results	No results	782759	781870	690910	1.06299e+06	1.18218e+06	716680	893838	912632	913909	793242	678890	545486	170731	181479	177324	166839	177359	188309	85114	79889.4	80822.5	86898.1	90533.2	86805	331759	340304	355639
Com_342_neg	Lauric acid ethyl ester	C14 H28 O2	228.209	14.063	Full match	No results	Full match	1030067866	1173313081	1081221275	1043094389	9.99712e+08	2.29059e+08	5.86982e+08	6.06143e+08	5.9421e+08	5.9981e+08	5.4105e+08	5.73355e+08	3.17496e+08	3.85128e+08	3.63756e+08	3.3065e+08	3.83146e+08	3.53e+08	1.38006e+08	1.27702e+08	1.27723e+08	1.22676e+08	1.24727e+08	1.19919e+08	3.84127e+08	3.59077e+08	3.608e+08
Com_6870_neg	2-Naphthol	C10 H8 O	144.058	6.197	Full match	No results	No results	250432	188301	263146	259214	222152	188271	355510	363955	546922	418007	357930	361419	293493	284691	226384	174568	279033	205520	4.13092e+06	3.6048e+06	4.53697e+06	4.86472e+06	4.67627e+06	4.01714e+06	2.65396e+06	1.47028e+06	1.95209e+06
Com_3333_neg	Saikosaponin D 1	C42 H68 O13	780.47	14.834	No results	No results	Full match	270867	369260	456498	722581	235010	352416	121042	117419	144775	125596	111135	114767	1.2374e+06	1.3696e+06	1.66407e+06	1.33755e+06	1.78586e+06	1.62503e+06	1.7726e+07	1.56804e+07	1.54036e+07	1.72617e+07	1.61337e+07	1.62813e+07	4.0186e+06	3.71932e+06	3.3632e+06
Com_1779_neg	Methyl eugenol	C11 H14 O2	178.063	5.583	No results	Invalid mass	No match	7.79565e+06	8.74314e+06	9.04716e+06	8.20011e+06	9.12016e+06	1.05138e+07	4.50877e+07	4.65301e+07	4.54834e+07	4.52523e+07	4.38033e+07	4.25019e+07	2.12528e+07	1.877e+07	1.80075e+07	1.49214e+07	1.59111e+07	1.62901e+07	3.9608e+07	4.37412e+07	2.77573e+07	3.76876e+07	3.16022e+07	4.32564e+07	3.14984e+07	3.14662e+07	3.29392e+07
[truncated: 136 more rows]
