# Supplementary material for: The gastrodin biosynthetic pathway in Pholidota chinensis Lindl. revealed by transcriptome and metabolome profiling
Source: Front Plant Sci. 2022 Nov 3;13:1024239. doi: 10.3389/fpls.2022.1024239 (PMC9673822; doi:10.3389/fpls.2022.1024239)
Supplement: Supplementary Table 4 — The GAS relative content of different tissue by UPLC-MS/MS. [file Table_4.xls]

## Sheet: Sheet1
	S4 Relative content of gastrodin
name	Roots(B1)	Rhizomes(B2)	Pseudobulbs(B3)	Leaves(B4)
Com_2638_neg(GAS)	1.8976e+07	2.18227e+07	2.51458e+07	2.14049e+07
