# Supplementary material for: The gastrodin biosynthetic pathway in Pholidota chinensis Lindl. revealed by transcriptome and metabolome profiling
Source: Front Plant Sci. 2022 Nov 3;13:1024239. doi: 10.3389/fpls.2022.1024239 (PMC9673822; doi:10.3389/fpls.2022.1024239)
Supplement: Supplementary Table 5 — Sequencing data quality from Illumina Hiseq. [file Table_5.xls]

## Sheet: Sheet1
Supplementary Tabale S4 Sequencing data quality from Illumina Hiseq
sample	raw_reads	clean_reads	clean_bases	error_rate
B11	64448046	63280500	9.49G	0.02
B12	66157086	64836146	9.73G	0.03
B13	59141940	57675010	8.65G	0.03
B21	63972904	63005690	9.45G	0.02
B22	44376308	43434114	6.52G	0.03
B23	42296504	41204262	6.18G	0.03
B31	63943052	63047740	9.46G	0.02
B32	59853194	59081554	8.86G	0.02
B33	52311500	51639788	7.75G	0.02
B41	44965716	43285396	6.49G	0.03
B42	41550756	40591618	6.09G	0.03
B43	40863758	39920854	5.99G	0.03
