# Supplementary material for: The gastrodin biosynthetic pathway in Pholidota chinensis Lindl. revealed by transcriptome and metabolome profiling
Source: Front Plant Sci. 2022 Nov 3;13:1024239. doi: 10.3389/fpls.2022.1024239 (PMC9673822; doi:10.3389/fpls.2022.1024239)
Supplement: Supplementary Table 6 — Annotation and classification of detected unigenes by the seven datasets. [file Table_6.xlsx]

## Sheet: Integrated_Function.anno
Table S7. Annotation and classification of detected unigenes by the seven datasets
Gene_id	nr	SwissProt	KEGG	KOG	GO	nt	pfam
transcript_HQ_B_transcript0/f2p0/8171	{XP_019706891.1; PREDICTED: LOW QUALITY PROTEIN: uncharacterized protein LOC105047733 [Elaeis guineensis]}	{sp|Q5DU37|ZFY26_MOUSE; Zinc finger FYVE domain-containing protein 26 OS=Mus musculus GN=Zfyve26 PE=1 SV=2}	{pda:103720737; K19027 ZFYVE26 zinc finger FYVE domain-containing protein 26 - -}	{At2g25730; KOG1811 Predicted Zn2+-binding protein, contains FYVE domain R General function prediction only ;}	{NA}	{XM_019851332.1; PREDICTED: Elaeis guineensis uncharacterized LOC105047733 (LOC105047733), mRNA}	{NA}
transcript_HQ_B_transcript1/f6p0/7710	{XP_008802815.1; PREDICTED: CCR4-NOT transcription complex subunit 1-like isoform X3 [Phoenix dactylifera]}	{sp|A0JP85|CNOT1_XENTR; CCR4-NOT transcription complex subunit 1 OS=Xenopus tropicalis GN=cnot1 PE=2 SV=1}	{egu:105043649; K12604 CNOT1, NOT1 CCR4-NOT transcription complex subunit 1 - ko03018; Genetic Information Processing; Folding, sorting and degradation; RNA degradation}	{At1g02080; KOG1831 Negative regulator of transcription K Transcription ;}	{GO:0070588; calcium ion transmembrane transport; biological_process GO:0005262; calcium channel activity; molecular_function GO:0016020; membrane; cellular_component}	{XM_019849956.1; PREDICTED: Elaeis guineensis CCR4-NOT transcription complex subunit 1-like (LOC105043649), mRNA}	{PF01365:RIH domain}
transcript_HQ_B_transcript10/f3p0/7225	{XP_008798443.1; PREDICTED: glutamate synthase 1 [NADH], chloroplastic [Phoenix dactylifera]}	{sp|Q9LV03|GLUT1_ARATH; Glutamate synthase 1 [NADH], chloroplastic OS=Arabidopsis thaliana GN=GLT1 PE=1 SV=2}	{egu:105039187; K00264 GLT1 glutamate synthase (NADPH/NADH) [EC:1.4.1.13 1.4.1.14] 1.4.1.13,1.4.1.14 ko01230; Metabolism; Global and overview maps; Biosynthesis of amino acids | ko00910; Metabolism; Energy metabolism; Nitrogen metabolism | ko00250; Metabolism; Amino acid metabolism; Alanine, aspartate and glutamate metabolism}	{At5g53460; KOG0399 Glutamate synthase E Amino acid transport and metabolism ;}	{GO:0043115; precorrin-2 dehydrogenase activity; molecular_function GO:0006537; glutamate biosynthetic process; biological_process GO:0050660; flavin adenine dinucleotide binding; molecular_function GO:0050661; NADP binding; molecular_function GO:0071949; FAD binding; molecular_function GO:0006779; porphyrin biosynthetic process; biological_process GO:0019354; siroheme biosynthetic process; biolo…	{XM_017844327.1; PREDICTED: Phoenix dactylifera glutamate synthase 1 [NADH], chloroplastic (LOC103713334), transcript variant X2, mRNA}	{PF12831:FAD dependent oxidoreductase PF07992:Pyridine nucleotide-disulphide oxidoreductase PF01494:FAD binding domain PF02826:D-isomer specific 2-hydroxyacid dehydrogenase, NAD binding domain PF13241:Putative NAD(P)-binding PF04898:Glutamate synthase central domain PF01070:FMN-dependent dehydrogenase PF01493:GXGXG motif PF01134:Glucose inhibited division protein A PF00743:Flavin-binding monooxyg…
transcript_HQ_B_transcript10000/f2p0/2787	{XP_010933821.1; PREDICTED: VIN3-like protein 1 isoform X2 [Elaeis guineensis]}	{sp|Q9LHF5|VIL1_ARATH; VIN3-like protein 1 OS=Arabidopsis thaliana GN=VIL1 PE=1 SV=1}	{pda:103707716; - - - - -}	{NA}	{GO:0005515; protein binding; molecular_function}	{XM_018967296.1; PREDICTED: Juglans regia VIN3-like protein 1 (LOC108992679), transcript variant X4, mRNA}	{PF00041:Fibronectin type III domain}
transcript_HQ_B_transcript10005/f3p0/2761	{XP_010935717.1; PREDICTED: cell division cycle protein 48 homolog [Elaeis guineensis]}	{sp|P54774|CDC48_SOYBN; Cell division cycle protein 48 homolog OS=Glycine max GN=CDC48 PE=2 SV=1}	{pda:103703433; K13525 VCP, CDC48 transitional endoplasmic reticulum ATPase - ko04141; Genetic Information Processing; Folding, sorting and degradation; Protein processing in endoplasmic reticulum | ko05134; Human Diseases; Infectious diseases: Bacterial; Legionellosis}	{At3g09840; KOG0730 AAA+-type ATPase O Posttranslational modification, protein turnover, chaperones ;}	{GO:0016887; ATPase activity; molecular_function GO:0002949; NA GO:0006511; ubiquitin-dependent protein catabolic process; biological_process GO:0009378; four-way junction helicase activity; molecular_function GO:0003723; RNA binding; molecular_function GO:0019079; viral genome replication; biological_process GO:0006281; DNA repair; biological_process GO:0003677; DNA binding; molecular_function G…	{XM_008802317.2; PREDICTED: Phoenix dactylifera cell division cycle protein 48 homolog (LOC103714878), mRNA}	{PF00004:ATPase family associated with various cellular activities (AAA) PF01057:Parvovirus non-structural protein NS1 PF04851:Type III restriction enzyme, res subunit PF00005:ABC transporter PF05496:Holliday junction DNA helicase ruvB N-terminus PF00158:Sigma-54 interaction domain PF06414:Zeta toxin PF02367:Threonylcarbamoyl adenosine biosynthesis protein TsaE PF00910:RNA helicase PF02562:PhoH-l…
transcript_HQ_B_transcript10008/f2p0/2760	{JAT42895.1; Ankyrin repeat-containing protein At3g12360, partial [Anthurium amnicola]}	{sp|Q8LPS2|ACD6_ARATH; Protein ACCELERATED CELL DEATH 6 OS=Arabidopsis thaliana GN=ACD6 PE=1 SV=1}	{egu:105057711; - - - - -}	{At4g03500; KOG0504 FOG: Ankyrin repeat R General function prediction only ;}	{GO:0005515; protein binding; molecular_function}	{NA}	{PF00023:Ankyrin repeat PF13606:Ankyrin repeat}
transcript_HQ_B_transcript1001/f3p0/4399	{AKN34482.1; phytochrome, partial [Platanthera clavellata]}	{sp|Q10CQ8|PHYC_ORYSJ; Phytochrome C OS=Oryza sativa subsp. japonica GN=PHYC PE=2 SV=1}	{pda:103700889; K12120 PHYA phytochrome A - ko04712; Organismal Systems; Environmental adaptation; Circadian rhythm - plant}	{NA}	{GO:0006355; regulation of transcription, DNA-dependent; biological_process GO:0000155; two-component sensor activity; molecular_function GO:0009584; detection of visible light; biological_process GO:0007165; signal transduction; biological_process GO:0018298; protein-chromophore linkage; biological_process GO:0005515; protein binding; molecular_function}	{KT071970.1; Platanthera clavellata isolate MTHW phytochrome (PHYC) mRNA, partial cds}	{PF08447:PAS fold PF00989:PAS fold PF01590:GAF domain PF08446:PAS fold PF00360:Phytochrome region PF00512:His Kinase A (phospho-acceptor) domain}
transcript_HQ_B_transcript10010/f2p0/2759	{XP_008812787.1; PREDICTED: BEL1-like homeodomain protein 7 [Phoenix dactylifera]}	{sp|Q9FWS9|BLH3_ARATH; BEL1-like homeodomain protein 3 OS=Arabidopsis thaliana GN=BLH3 PE=1 SV=1}	{egu:105042243; - - - - -}	{At1g75410; KOG0773 Transcription factor MEIS1 and related HOX domain proteins K Transcription ;}	{GO:0009288; bacterial-type flagellum; cellular_component GO:0007155; cell adhesion; biological_process GO:0003677; DNA binding; molecular_function GO:0006355; regulation of transcription, DNA-dependent; biological_process}	{XM_010919375.2; PREDICTED: Elaeis guineensis BEL1-like homeodomain protein 7 (LOC105042243), transcript variant X3, mRNA}	{PF00046:Homeobox domain PF05920:Homeobox KN domain PF07195:Flagellar hook-associated protein 2 C-terminus}
transcript_HQ_B_transcript10013/f3p0/2793	{XP_008813561.1; PREDICTED: uncharacterized protein LOC103724167 [Phoenix dactylifera]}	{NA}	{egu:105053111; - - - - -}	{NA}	{GO:0004803; transposase activity; molecular_function GO:0003677; DNA binding; molecular_function GO:0008270; zinc ion binding; molecular_function GO:0003676; nucleic acid binding; molecular_function GO:0006313; transposition, DNA-mediated; biological_process}	{XM_004495546.2; PREDICTED: Cicer arietinum uncharacterized LOC101492855 (LOC101492855), transcript variant X7, mRNA}	{PF00872:Transposase, Mutator family PF00098:Zinc knuckle PF16588:C2H2 zinc-finger PF04434:SWIM zinc finger}
transcript_HQ_B_transcript10015/f2p0/2770	{ONK77535.1; uncharacterized protein A4U43_C02F7580 [Asparagus officinalis]}	{sp|F4J8V5|AT13B_ARATH; Autophagy-related protein 13b OS=Arabidopsis thaliana GN=ATG13B PE=2 SV=1}	{pda:103703163; K08331 ATG13 autophagy-related protein 13 - ko04140; Cellular Processes; Transport and catabolism; Autophagy - animal | ko04138; Cellular Processes; Transport and catabolism; Autophagy - yeast | ko04211; Organismal Systems; Aging; Longevity regulating pathway}	{At3g18770; KOG4573 Phosphoprotein involved in cytoplasm to vacuole targeting and autophagy U Intracellular trafficking, secretion, and vesicular transport ;}	{GO:1990316; NA GO:0006914; autophagy; biological_process}	{NA}	{PF10033:Autophagy-related protein 13}
transcript_HQ_B_transcript10019/f3p0/2788	{JAT41674.1; Beta-amylase 7 [Anthurium amnicola]}	{sp|O80831|BAM7_ARATH; Beta-amylase 7 OS=Arabidopsis thaliana GN=BAM7 PE=2 SV=2}	{nnu:104596060; K01177 E3.2.1.2 beta-amylase 3.2.1.2 ko00500; Metabolism; Carbohydrate metabolism; Starch and sucrose metabolism}	{NA}	{GO:0000272; polysaccharide catabolic process; biological_process GO:0016161; beta-amylase activity; molecular_function}	{XM_019847334.1; PREDICTED: Elaeis guineensis beta-amylase 2, chloroplastic-like (LOC105035415), mRNA}	{PF01373:Glycosyl hydrolase family 14}
transcript_HQ_B_transcript1002/f5p0/4395	{XP_010923810.1; PREDICTED: leucine-rich repeat receptor-like serine/threonine-protein kinase At1g17230 isoform X2 [Elaeis guineensis]}	{sp|Q9SHI2|Y1723_ARATH; Leucine-rich repeat receptor-like serine/threonine-protein kinase At1g17230 OS=Arabidopsis thaliana GN=At1g17230 PE=2 SV=2}	{sita:101760205; - - - - -}	{NA}	{GO:0005524; ATP binding; molecular_function GO:0006468; protein phosphorylation; biological_process GO:0005515; protein binding; molecular_function GO:0004672; protein kinase activity; molecular_function}	{XR_733846.2; PREDICTED: Nelumbo nucifera leucine-rich repeat receptor-like serine/threonine-protein kinase At1g17230 (LOC104588763), transcript variant X3, misc_RNA}	{PF13855:Leucine rich repeat PF07714:Protein tyrosine kinase PF00560:Leucine Rich Repeat PF00069:Protein kinase domain}
transcript_HQ_B_transcript10023/f3p0/2772	{XP_002264045.2; PREDICTED: uncharacterized protein LOC100266486 [Vitis vinifera]}	{NA}	{cam:101515213; - - - - -}	{NA}	{NA}	{XM_018118398.1; PREDICTED: Theobroma cacao uncharacterized LOC18604495 (LOC18604495), transcript variant X3, mRNA}	{NA}
transcript_HQ_B_transcript10025/f3p0/2760	{NA}	{NA}	{NA}	{NA}	{NA}	{NA}	{NA}
transcript_HQ_B_transcript10026/f4p0/2743	{XP_019185669.1; PREDICTED: uncharacterized protein LOC109180502 [Ipomoea nil]}	{sp|Q9HSF6|RNH_HALSA; Ribonuclease HI OS=Halobacterium salinarum (strain ATCC 700922 / JCM 11081 / NRC-1) GN=rnhA PE=1 SV=1}	{ini:109178191; - - - - -}	{NA}	{GO:0003676; nucleic acid binding; molecular_function GO:0004523; ribonuclease H activity; molecular_function}	{XM_006298174.1; Capsella rubella hypothetical protein (CARUB_v10014297mg) mRNA, complete cds}	{PF00075:RNase H}
transcript_HQ_B_transcript10027/f3p0/2764	{XP_008810672.2; PREDICTED: LOW QUALITY PROTEIN: nucleolar complex protein 3 homolog [Phoenix dactylifera]}	{sp|Q91Y26|NOC3L_CRIGR; Nucleolar complex protein 3 homolog OS=Cricetulus griseus GN=NOC3L PE=2 SV=1}	{nnu:104596828; K14834 NOC3 nucleolar complex protein 3 - -}	{At1g79150; KOG2153 Protein involved in the nuclear export of pre-ribosomes JU Translation, ribosomal structure and biogenesis ; Intracellular trafficking, secretion, and vesicular transport ;}	{NA}	{XM_008812450.2; PREDICTED: Phoenix dactylifera nucleolar complex protein 3 homolog (LOC103722033), mRNA}	{NA}
transcript_HQ_B_transcript10029/f2p0/2773	{NA}	{NA}	{NA}	{NA}	{NA}	{NA}	{NA}
transcript_HQ_B_transcript1003/f3p0/4320	{CAN78588.1; hypothetical protein VITISV_043911 [Vitis vinifera]}	{NA}	{bna:106412414; - - - - -}	{NA}	{NA}	{NA}	{NA}
transcript_HQ_B_transcript10030/f4p0/2777	{XP_010936575.2; PREDICTED: probable disease resistance protein At1g61300 [Elaeis guineensis]}	{sp|P60838|DRL1_ARATH; Probable disease resistance protein At1g12280 OS=Arabidopsis thaliana GN=At1g12280 PE=3 SV=1}	{egu:105044720; - - - - -}	{At1g12280; KOG4658 Apoptotic ATPase T Signal transduction mechanisms ;}	{GO:0005515; protein binding; molecular_function GO:0005524; ATP binding; molecular_function GO:0005525; GTP binding; molecular_function GO:0043531; ADP binding; molecular_function GO:0003924; GTPase activity; molecular_function}	{NA}	{PF03193:Protein of unknown function, DUF258 PF13516:Leucine Rich repeat PF01637:ATPase domain predominantly from Archaea PF13855:Leucine rich repeat PF00931:NB-ARC domain}
transcript_HQ_B_transcript10031/f3p0/2780	{XP_020094699.1; histone-lysine N-methyltransferase, H3 lysine-9 specific SUVH6-like [Ananas comosus]}	{sp|O82175|SUVH5_ARATH; Histone-lysine N-methyltransferase, H3 lysine-9 specific SUVH5 OS=Arabidopsis thaliana GN=SUVH5 PE=1 SV=1}	{egu:105043774; K11420 EHMT euchromatic histone-lysine N-methyltransferase 2.1.1.43 ko00310; Metabolism; Amino acid metabolism; Lysine degradation | ko04211; Organismal Systems; Aging; Longevity regulating pathway}	{At2g22740_2; KOG1082 Histone H3 (Lys9) methyltransferase SUV39H1/Clr4, required for transcriptional silencing BK Chromatin structure and dynamics ; Transcription ;}	{GO:0042393; histone binding; molecular_function GO:0005515; protein binding; molecular_function GO:0008270; zinc ion binding; molecular_function GO:0034968; histone lysine methylation; biological_process GO:0018024; histone-lysine N-methyltransferase activity; molecular_function GO:0005634; nucleus; cellular_component}	{XM_019609601.1; PREDICTED: Lupinus angustifolius histone-lysine N-methyltransferase, H3 lysine-9 specific SUVH5 (LOC109363359), mRNA}	{PF00856:SET domain PF05033:Pre-SET motif PF02182:SAD/SRA domain}
transcript_HQ_B_transcript10033/f2p0/2826	{XP_008813461.1; PREDICTED: dolichyl-diphosphooligosaccharide--protein glycosyltransferase subunit STT3B-like [Phoenix dactylifera]}	{sp|Q9FX21|STT3B_ARATH; Dolichyl-diphosphooligosaccharide--protein glycosyltransferase subunit STT3B OS=Arabidopsis thaliana GN=STT3B PE=2 SV=1}	{pda:103724084; K07151 STT3 dolichyl-diphosphooligosaccharide--protein glycosyltransferase 2.4.99.18 ko00510; Metabolism; Glycan biosynthesis and metabolism; N-Glycan biosynthesis | ko00513; Metabolism; Glycan biosynthesis and metabolism; Various types of N-glycan biosynthesis | ko04141; Genetic Information Processing; Folding, sorting and degradation; Protein processing in endoplasmic reticulum}	{At1g34130; KOG2292 Oligosaccharyltransferase, STT3 subunit O Posttranslational modification, protein turnover, chaperones ;}	{GO:0006486; protein glycosylation; biological_process GO:0004576; oligosaccharyl transferase activity; molecular_function GO:0016020; membrane; cellular_component}	{XM_008805072.2; PREDICTED: Phoenix dactylifera dolichyl-diphosphooligosaccharide--protein glycosyltransferase subunit STT3B (LOC103716881), mRNA}	{PF02516:Oligosaccharyl transferase STT3 subunit}
transcript_HQ_B_transcript10035/f2p0/2769	{XP_001701645.1; predicted protein [Chlamydomonas reinhardtii]}	{sp|P29141|SUBV_BACSU; Minor extracellular protease vpr OS=Bacillus subtilis (strain 168) GN=vpr PE=1 SV=1}	{vcn:VOLCADRAFT_92090; - - - - -}	{NA}	{GO:0005618; cell wall; cellular_component GO:0004252; serine-type endopeptidase activity; molecular_function GO:0016020; membrane; cellular_component GO:0006508; proteolysis; biological_process}	{NA}	{PF06280:Fn3-like domain PF00082:Subtilase family}
transcript_HQ_B_transcript1004/f6p0/4405	{XP_008805259.1; PREDICTED: phosphatidate phosphatase PAH2-like isoform X1 [Phoenix dactylifera]}	{sp|Q9FMN2|PAH2_ARATH; Phosphatidate phosphatase PAH2 OS=Arabidopsis thaliana GN=PAH2 PE=1 SV=1}	{pda:103701810; K15728 LPIN phosphatidate phosphatase LPIN 3.1.3.4 ko00561; Metabolism; Lipid metabolism; Glycerolipid metabolism | ko00564; Metabolism; Lipid metabolism; Glycerophospholipid metabolism}	{At5g42870; KOG2116 Protein involved in plasmid maintenance/nuclear protein involved in lipid metabolism NI Cell motility ; Lipid transport and metabolism ;}	{NA}	{XM_009405729.2; PREDICTED: Musa acuminata subsp. malaccensis phosphatidate phosphatase PAH2-like (LOC103987430), transcript variant X4, mRNA}	{NA}
transcript_HQ_B_transcript10041/f2p0/2792	{ONK76935.1; uncharacterized protein A4U43_C02F1410 [Asparagus officinalis]}	{sp|Q0JHU5|ERG1_ORYSJ; Elicitor-responsive protein 1 OS=Oryza sativa subsp. japonica GN=ERG1 PE=1 SV=1}	{vvi:100259835; - - - - -}	{At3g55470; KOG1030 Predicted Ca2+-dependent phospholipid-binding protein R General function prediction only ;}	{NA}	{XM_002283449.3; PREDICTED: Vitis vinifera elicitor-responsive protein 1 (LOC100259835), mRNA}	{NA}
transcript_HQ_B_transcript10043/f2p0/2784	{XP_010915630.1; PREDICTED: golgin-84 [Elaeis guineensis]}	{sp|Q5JLY8|GOGA5_ORYSJ; Golgin-84 OS=Oryza sativa subsp. japonica GN=Os01g0744400 PE=2 SV=1}	{egu:105040672; - - - - -}	{NA}	{GO:0007030; Golgi organization; biological_process}	{XM_008806383.2; PREDICTED: Phoenix dactylifera golgin-84 (LOC103717846), transcript variant X2, mRNA}	{PF09787:Golgin subfamily A member 5}
transcript_HQ_B_transcript10044/f3p0/2774	{NA}	{NA}	{NA}	{NA}	{NA}	{NA}	{NA}
transcript_HQ_B_transcript10045/f2p0/2775	{XP_010925774.1; PREDICTED: LOW QUALITY PROTEIN: crooked neck-like protein 1 [Elaeis guineensis]}	{sp|P63155|CRNL1_RAT; Crooked neck-like protein 1 OS=Rattus norvegicus GN=Crnkl1 PE=2 SV=1}	{pda:103708791; K12869 CRN, CRNKL1, CLF1, SYF3 crooked neck - ko03040; Genetic Information Processing; Transcription; Spliceosome}	{At5g41770; KOG1915 Cell cycle control protein (crooked neck) D Cell cycle control, cell division, chromosome partitioning ;}	{GO:0030515; snoRNA binding; molecular_function GO:0005634; nucleus; cellular_component GO:0005515; protein binding; molecular_function GO:0006397; mRNA processing; biological_process GO:0000462; maturation of SSU-rRNA from tricistronic rRNA transcript (SSU-rRNA, 5.8S rRNA, LSU-rRNA); biological_process GO:0006396; RNA processing; biological_process}	{XM_010927472.2; PREDICTED: Elaeis guineensis crooked neck-like protein 1 (LOC105048227), mRNA}	{PF08640:U3 small nucleolar RNA-associated protein 6 PF05843:Suppressor of forked protein (Suf) PF13181:Tetratricopeptide repeat PF02184:HAT (Half-A-TPR) repeat}
transcript_HQ_B_transcript10046/f2p0/2785	{XP_008653403.1; PREDICTED: putative SWI/SNF-related matrix-associated actin-dependent regulator of chromatin subfamily A member 3-like 1 [Zea mays]}	{sp|Q9FF61|SM3L1_ARATH; Putative SWI/SNF-related matrix-associated actin-dependent regulator of chromatin subfamily A member 3-like 1 OS=Arabidopsis thaliana GN=At5g05130 PE=2 SV=1}	{sita:101760243; K15711 SMARCA3, HLTF SWI/SNF-related matrix-associated actin-dependent regulator of chromatin subfamily A3 [EC:3.6.4.- 2.3.2.27] 3.6.4.-,2.3.2.27 -}	{At5g05130; KOG1001 Helicase-like transcription factor HLTF/DNA helicase RAD5, DEAD-box superfamily KL Transcription ; Replication, recombination and repair ;}	{GO:0005524; ATP binding; molecular_function GO:0016787; hydrolase activity; molecular_function GO:0005680; anaphase-promoting complex; cellular_component GO:0005515; protein binding; molecular_function GO:0016818; hydrolase activity, acting on acid anhydrides, in phosphorus-containing anhydrides; molecular_function GO:0008270; zinc ion binding; molecular_function GO:0003676; nucleic acid binding…	{NA}	{PF00176:SNF2 family N-terminal domain PF16685:zinc RING finger of MSL2 PF03854:P-11 zinc finger PF12678:RING-H2 zinc finger domain PF00097:Zinc finger, C3HC4 type (RING finger) PF04851:Type III restriction enzyme, res subunit PF08797:HIRAN domain PF14634:zinc-RING finger domain PF12861:Anaphase-promoting complex subunit 11 RING-H2 finger PF13639:Ring finger domain PF00270:DEAD/DEAH box helicase}
transcript_HQ_B_transcript10047/f2p0/2795	{XP_010912885.2; PREDICTED: LOW QUALITY PROTEIN: ATP-dependent DNA helicase Q-like 5 [Elaeis guineensis]}	{sp|Q0WVW7|RQL5_ARATH; ATP-dependent DNA helicase Q-like 5 OS=Arabidopsis thaliana GN=RECQL5 PE=2 SV=2}	{egu:105038715; K10730 RECQL4 ATP-dependent DNA helicase Q4 3.6.4.12 -}	{At1g27880; KOG0351 ATP-dependent DNA helicase L Replication, recombination and repair ;}	{GO:0003677; DNA binding; molecular_function GO:0016787; hydrolase activity; molecular_function GO:0005524; ATP binding; molecular_function GO:0003676; nucleic acid binding; molecular_function}	{NA}	{PF04851:Type III restriction enzyme, res subunit PF00270:DEAD/DEAH box helicase}
transcript_HQ_B_transcript10048/f2p0/2782	{OAY76212.1; Acetyl-coenzyme A synthetase, chloroplastic/glyoxysomal [Ananas comosus]}	{sp|B9DGD6|ACS_ARATH; Acetyl-coenzyme A synthetase, chloroplastic/glyoxysomal OS=Arabidopsis thaliana GN=ACS PE=1 SV=1}	{cit:102615660; K01895 ACSS, acs acetyl-CoA synthetase 6.2.1.1 ko01200; Metabolism; Global and overview maps; Carbon metabolism | ko00010; Metabolism; Carbohydrate metabolism; Glycolysis / Gluconeogenesis | ko00620; Metabolism; Carbohydrate metabolism; Pyruvate metabolism | ko00640; Metabolism; Carbohydrate metabolism; Propanoate metabolism | ko00720; Metabolism; Energy metabolism; Carbon fixatio…	{At5g36880; KOG1175 Acyl-CoA synthetase I Lipid transport and metabolism ;}	{NA}	{XM_009406437.2; PREDICTED: Musa acuminata subsp. malaccensis acetyl-coenzyme A synthetase, chloroplastic/glyoxysomal (LOC103987961), mRNA}	{NA}
transcript_HQ_B_transcript10050/f3p0/2760	{XP_009412782.1; PREDICTED: protein RETICULATA-RELATED 4, chloroplastic-like [Musa acuminata subsp. malaccensis]}	{sp|Q94CJ5|RER4_ARATH; Protein RETICULATA-RELATED 4, chloroplastic OS=Arabidopsis thaliana GN=RER4 PE=2 SV=1}	{egu:105045562; - - - - -}	{NA}	{NA}	{XM_008779664.2; PREDICTED: Phoenix dactylifera protein RETICULATA-RELATED 4, chloroplastic-like (LOC103697741), mRNA}	{NA}
transcript_HQ_B_transcript10052/f4p0/2766	{XP_017701752.1; PREDICTED: LOW QUALITY PROTEIN: pentatricopeptide repeat-containing protein At5g04810, chloroplastic, partial [Phoenix dactylifera]}	{sp|Q0WMY5|PP365_ARATH; Pentatricopeptide repeat-containing protein At5g04810, chloroplastic OS=Arabidopsis thaliana GN=PPR4 PE=1 SV=1}	{atr:18444497; - - - - -}	{At5g04810; KOG4197 FOG: PPR repeat R General function prediction only ;}	{GO:0000062; fatty-acyl-CoA binding; molecular_function GO:0003676; nucleic acid binding; molecular_function GO:0051536; iron-sulfur cluster binding; molecular_function GO:0003824; NA GO:0019217; regulation of fatty acid metabolic process; biological_process}	{XM_017846263.1; PREDICTED: Phoenix dactylifera pentatricopeptide repeat-containing protein At5g04810, chloroplastic (LOC103721419), partial mRNA}	{PF07840:FadR C-terminal domain PF00076:RNA recognition motif. (a.k.a. RRM, RBD, or RNP domain) PF04055:Radical SAM superfamily PF16367:RNA recognition motif}
transcript_HQ_B_transcript10053/f9p0/2759	{XP_010910453.1; PREDICTED: receptor-like serine/threonine-protein kinase SD1-8 isoform X1 [Elaeis guineensis]}	{sp|O81905|SD18_ARATH; Receptor-like serine/threonine-protein kinase SD1-8 OS=Arabidopsis thaliana GN=SD18 PE=1 SV=1}	{pda:103707212; - - - - -}	{NA}	{GO:0004672; protein kinase activity; molecular_function GO:0004674; protein serine/threonine kinase activity; molecular_function GO:0005524; ATP binding; molecular_function GO:0006468; protein phosphorylation; biological_process GO:0048544; recognition of pollen; biological_process}	{XM_012215298.1; PREDICTED: Jatropha curcas G-type lectin S-receptor-like serine/threonine-protein kinase At4g27290 (LOC105632841), mRNA}	{PF11883:Domain of unknown function (DUF3403) PF00069:Protein kinase domain PF07714:Protein tyrosine kinase PF00954:S-locus glycoprotein domain}
transcript_HQ_B_transcript10054/f2p0/2790	{XP_008793581.1; PREDICTED: nucleolar complex protein 2 homolog [Phoenix dactylifera]}	{sp|Q9ZPV5|NOC2L_ARATH; Nucleolar complex protein 2 homolog OS=Arabidopsis thaliana GN=At2g18220 PE=3 SV=2}	{egu:105033264; K14833 NOC2 nucleolar complex protein 2 - -}	{At3g55510; KOG2256 Predicted protein involved in nuclear export of pre-ribosomes J Translation, ribosomal structure and biogenesis ;}	{GO:0005622; intracellular; cellular_component GO:0005840; ribosome; cellular_component GO:0003735; structural constituent of ribosome; molecular_function GO:0006412; translation; biological_process}	{XM_008795360.2; PREDICTED: Phoenix dactylifera nucleolar complex protein 2 homolog (LOC103709841), transcript variant X2, mRNA}	{PF01158:Ribosomal protein L36e}
transcript_HQ_B_transcript10055/f2p0/2773	{ONK69903.1; uncharacterized protein A4U43_C05F28050 [Asparagus officinalis]}	{sp|Q9SHJ3|CALS7_ARATH; Callose synthase 7 OS=Arabidopsis thaliana GN=CALS7 PE=3 SV=3}	{mus:103968386; K11000 CALS callose synthase 2.4.1.- -}	{At1g06490; KOG0916 1,3-beta-glucan synthase/callose synthase catalytic subunit M Cell wall/membrane/envelope biogenesis ;}	{GO:0006075; 1,3-beta-D-glucan biosynthetic process; biological_process GO:0000148; 1,3-beta-D-glucan synthase complex; cellular_component GO:0016020; membrane; cellular_component GO:0003843; 1,3-beta-D-glucan synthase activity; molecular_function}	{XM_018828748.1; PREDICTED: Musa acuminata subsp. malaccensis callose synthase 7-like (LOC103968386), transcript variant X3, mRNA}	{PF02364:1,3-beta-glucan synthase component }
transcript_HQ_B_transcript10056/f7p0/2674	{JAT48410.1; Chitin deacetylase [Anthurium amnicola]}	{sp|D4B5F9|PGDA_ARTBC; Probable peptidoglycan-N-acetylglucosamine deacetylase ARB_03699 OS=Arthroderma benhamiae (strain ATCC MYA-4681 / CBS 112371) GN=ARB_03699 PE=1 SV=2}	{mus:103970928; - - - - -; mus:103970928; - - - - -}	{NA}	{GO:0016810; hydrolase activity, acting on carbon-nitrogen (but not peptide) bonds; molecular_function GO:0005975; carbohydrate metabolic process; biological_process GO:0008061; chitin binding; molecular_function}	{NA}	{PF00187:Chitin recognition protein PF01522:Polysaccharide deacetylase}
transcript_HQ_B_transcript1006/f2p0/4460	{XP_008802885.1; PREDICTED: N-lysine methyltransferase setd6 [Phoenix dactylifera]}	{NA}	{egu:105037894; K05302 SETD6 N-lysine methyltransferase SETD6 2.1.1.- -}	{At3g56570; KOG1337 N-methyltransferase R General function prediction only ;}	{NA}	{XM_012233006.1; PREDICTED: Jatropha curcas ribosomal lysine N-methyltransferase 3 (LOC105647029), transcript variant X3, mRNA}	{NA}
transcript_HQ_B_transcript10060/f3p0/2763	{XP_010266259.1; PREDICTED: protein PLASTID MOVEMENT IMPAIRED 1 [Nelumbo nucifera]}	{sp|Q9C8E6|PMI1_ARATH; Protein PLASTID MOVEMENT IMPAIRED 1 OS=Arabidopsis thaliana GN=PMI1 PE=1 SV=1}	{pda:103717876; - - - - -}	{NA}	{NA}	{XM_019587727.1; PREDICTED: Lupinus angustifolius protein PLASTID MOVEMENT IMPAIRED 1-like (LOC109347712), mRNA}	{NA}
transcript_HQ_B_transcript10066/f2p0/2808	{XP_008802639.1; PREDICTED: magnesium-chelatase subunit ChlH, chloroplastic [Phoenix dactylifera]}	{sp|B8ANF1|CHLH_ORYSI; Magnesium-chelatase subunit ChlH, chloroplastic OS=Oryza sativa subsp. indica GN=CHLH PE=3 SV=1}	{sind:105159758; K03403 chlH, bchH magnesium chelatase subunit H 6.6.1.1 ko00860; Metabolism; Metabolism of cofactors and vitamins; Porphyrin and chlorophyll metabolism}	{NA}	{GO:0009058; biosynthetic process; biological_process}	{XM_010940230.2; PREDICTED: Elaeis guineensis magnesium-chelatase subunit ChlH, chloroplastic (LOC105057582), mRNA}	{PF02514:CobN/Magnesium Chelatase}
transcript_HQ_B_transcript10067/f2p0/2749	{XP_010930060.1; PREDICTED: stromal 70 kDa heat shock-related protein, chloroplastic [Elaeis guineensis]}	{sp|Q02028|HSP7S_PEA; Stromal 70 kDa heat shock-related protein, chloroplastic OS=Pisum sativum GN=HSP70 PE=2 SV=1}	{ini:109169471; K03283 HSPA1_8 heat shock 70kDa protein 1/8 - ko03040; Genetic Information Processing; Transcription; Spliceosome | ko04141; Genetic Information Processing; Folding, sorting and degradation; Protein processing in endoplasmic reticulum | ko04010; Environmental Information Processing; Signal transduction; MAPK signaling pathway | ko04144; Cellular Processes; Transport and catabolism…	{At4g24280; KOG0102 Molecular chaperones mortalin/PBP74/GRP75, HSP70 superfamily O Posttranslational modification, protein turnover, chaperones ;}	{GO:0046872; metal ion binding; molecular_function GO:0000902; cell morphogenesis; biological_process GO:0019028; viral capsid; cellular_component GO:0005975; carbohydrate metabolic process; biological_process GO:0005198; NA GO:0019031; viral envelope; cellular_component GO:0016773; phosphotransferase activity, alcohol group as acceptor; molecular_function GO:0016787; hydrolase activity; molecula…	{XM_010931758.2; PREDICTED: Elaeis guineensis stromal 70 kDa heat shock-related protein, chloroplastic (LOC105051365), mRNA}	{PF01968:Hydantoinase/oxoprolinase PF04513:Baculovirus polyhedron envelope protein, PEP, C terminus PF06723:MreB/Mbl protein PF16785:Small metal-binding protein PF02782:FGGY family of carbohydrate kinases, C-terminal domain}
transcript_HQ_B_transcript1007/f3p0/4397	{XP_010908789.1; PREDICTED: nuclear pore complex protein NUP133 isoform X3 [Elaeis guineensis]}	{sp|F4IGA5|NU133_ARATH; Nuclear pore complex protein NUP133 OS=Arabidopsis thaliana GN=NUP133 PE=1 SV=1}	{nnu:104594209; K14300 NUP133 nuclear pore complex protein Nup133 - ko03013; Genetic Information Processing; Translation; RNA transport}	{NA}	{NA}	{XM_019847211.1; PREDICTED: Elaeis guineensis nuclear pore complex protein NUP133 (LOC105035083), transcript variant X10, mRNA}	{NA}
transcript_HQ_B_transcript10070/f2p0/2796	{XP_020099343.1; uncharacterized protein LOC109717827 [Ananas comosus]}	{sp|C1DKY7|CYSG_AZOVD; Siroheme synthase OS=Azotobacter vinelandii (strain DJ / ATCC BAA-1303) GN=cysG PE=3 SV=1}	{pda:103704527; - - - - -}	{At5g40850; KOG1527 Uroporphyrin III methyltransferase H Coenzyme transport and metabolism ;}	{GO:0008152; NA GO:0008168; methyltransferase activity; molecular_function}	{XM_008800111.2; PREDICTED: Phoenix dactylifera siroheme synthase-like (LOC103713245), mRNA}	{PF00590:Tetrapyrrole (Corrin/Porphyrin) Methylases}
transcript_HQ_B_transcript10071/f13p0/2701	{XP_008791590.1; PREDICTED: cryptochrome-1 [Phoenix dactylifera]}	{sp|Q96524|CRY2_ARATH; Cryptochrome-2 OS=Arabidopsis thaliana GN=CRY2 PE=1 SV=2}	{pda:103708440; K12119 CRY2 cryptochrome 2 - ko04712; Organismal Systems; Environmental adaptation; Circadian rhythm - plant}	{At1g04400; KOG0133 Deoxyribodipyrimidine photolyase/cryptochrome LT Replication, recombination and repair ; Signal transduction mechanisms ;}	{NA}	{XM_009403672.2; PREDICTED: Musa acuminata subsp. malaccensis cryptochrome-1-like (LOC103985826), mRNA}	{NA}
transcript_HQ_B_transcript10072/f11p0/2749	{XP_008810306.1; PREDICTED: phospholipase D alpha 1-like [Phoenix dactylifera]}	{sp|Q43270|PLDA1_MAIZE; Phospholipase D alpha 1 OS=Zea mays GN=PLD1 PE=2 SV=1}	{mus:103969880; K01115 PLD1_2 phospholipase D1/2 3.1.4.4 ko00564; Metabolism; Lipid metabolism; Glycerophospholipid metabolism | ko00565; Metabolism; Lipid metabolism; Ether lipid metabolism | ko04014; Environmental Information Processing; Signal transduction; Ras signaling pathway | ko04072; Environmental Information Processing; Signal transduction; Phospholipase D signaling pathway | ko04071; E…	{At3g15730; KOG1329 Phospholipase D1 I Lipid transport and metabolism ;}	{GO:0003824; NA GO:0005515; protein binding; molecular_function}	{XM_010943772.2; PREDICTED: Elaeis guineensis phospholipase D alpha 1-like (LOC105060163), mRNA}	{PF00614:Phospholipase D Active site motif PF00168:C2 domain}
transcript_HQ_B_transcript10073/f2p0/2804	{XP_008805463.1; PREDICTED: uncharacterized protein LOC103718423 [Phoenix dactylifera]}	{sp|Q2T9P3|RGP1_BOVIN; RAB6A-GEF complex partner protein 2 OS=Bos taurus GN=RGP1 PE=2 SV=1}	{egu:105039448; K20477 RGP1 RAB6A-GEF complex partner protein 2 - -}	{At1g50120; KOG4469 Uncharacterized conserved protein S Function unknown ;}	{NA}	{KP241101.1; Apostasia odorata MADS31 (MADS31) gene, complete cds}	{NA}
transcript_HQ_B_transcript10076/f2p0/2752	{XP_019702821.1; PREDICTED: DNA polymerase epsilon catalytic subunit A-like isoform X2 [Elaeis guineensis]}	{sp|F4HW04|DPOE1_ARATH; DNA polymerase epsilon catalytic subunit A OS=Arabidopsis thaliana GN=POL2A PE=1 SV=1}	{obr:102722465; K02324 POLE1 DNA polymerase epsilon subunit 1 2.7.7.7 ko00230; Metabolism; Nucleotide metabolism; Purine metabolism | ko00240; Metabolism; Nucleotide metabolism; Pyrimidine metabolism | ko03030; Genetic Information Processing; Replication and repair; DNA replication | ko03410; Genetic Information Processing; Replication and repair; Base excision repair | ko03420; Genetic Informati…	{At2g27120; KOG1798 DNA polymerase epsilon, catalytic subunit A L Replication, recombination and repair ;}	{GO:0008270; zinc ion binding; molecular_function GO:0003887; DNA-directed DNA polymerase activity; molecular_function GO:0005634; nucleus; cellular_component GO:0006260; DNA replication; biological_process}	{XM_019847262.1; PREDICTED: Elaeis guineensis DNA polymerase epsilon catalytic subunit A-like (LOC105035197), transcript variant X2, mRNA}	{PF08490:Domain of unknown function (DUF1744)}
transcript_HQ_B_transcript10079/f5p0/2763	{BAK07351.1; predicted protein [Hordeum vulgare subsp. vulgare]}	{sp|Q9UT19|METE_SCHPO; Probable 5-methyltetrahydropteroyltriglutamate--homocysteine methyltransferase OS=Schizosaccharomyces pombe (strain 972 / ATCC 24843) GN=met26 PE=1 SV=1}	{cme:CYME_CMJ234C; K00549 metE 5-methyltetrahydropteroyltriglutamate--homocysteine methyltransferase 2.1.1.14 ko01230; Metabolism; Global and overview maps; Biosynthesis of amino acids | ko00270; Metabolism; Amino acid metabolism; Cysteine and methionine metabolism | ko00450; Metabolism; Metabolism of other amino acids; Selenocompound metabolism}	{SPAC9.09; KOG2263 Methionine synthase II (cobalamin-independent) E Amino acid transport and metabolism ;}	{GO:0009086; methionine biosynthetic process; biological_process GO:0008270; zinc ion binding; molecular_function GO:0003871; 5-methyltetrahydropteroyltriglutamate-homocysteine S-methyltransferase activity; molecular_function GO:0008652; cellular amino acid biosynthetic process; biological_process}	{AK376156.1; Hordeum vulgare subsp. vulgare mRNA for predicted protein, complete cds, clone: NIASHv3116F24}	{PF08267:Cobalamin-independent synthase, N-terminal domain PF01717:Cobalamin-independent synthase, Catalytic domain}
transcript_HQ_B_transcript1008/f3p0/4400	{XP_008789538.2; PREDICTED: LOW QUALITY PROTEIN: ABC transporter B family member 1-like [Phoenix dactylifera]}	{sp|Q9ZR72|AB1B_ARATH; ABC transporter B family member 1 OS=Arabidopsis thaliana GN=ABCB1 PE=1 SV=1}	{pda:103706998; K05658 ABCB1, CD243 ATP-binding cassette, subfamily B (MDR/TAP), member 1 3.6.3.44 ko02010; Environmental Information Processing; Membrane transport; ABC transporters | ko04976; Organismal Systems; Digestive system; Bile secretion | ko05206; Human Diseases; Cancers: Overview; MicroRNAs in cancer}	{At2g36910; KOG0055 Multidrug/pheromone exporter, ABC superfamily Q Secondary metabolites biosynthesis, transport and catabolism ;}	{GO:0007186; G-protein coupled receptor protein signaling pathway; biological_process GO:0055085; transmembrane transport; biological_process GO:0004871; signal transducer activity; molecular_function GO:0016301; kinase activity; molecular_function GO:0005524; ATP binding; molecular_function GO:0031683; G-protein beta/gamma-subunit complex binding; molecular_function GO:0016887; ATPase activity; …	{XM_008791316.2; PREDICTED: Phoenix dactylifera ABC transporter B family member 1-like (LOC103706998), mRNA}	{PF03193:Protein of unknown function, DUF258 PF07728:AAA domain (dynein-related subfamily) PF13304:AAA domain, putative AbiEii toxin, Type IV TA system PF00005:ABC transporter PF00503:G-protein alpha subunit PF00485:Phosphoribulokinase / Uridine kinase family PF06414:Zeta toxin PF00004:ATPase family associated with various cellular activities (AAA) PF00664:ABC transporter transmembrane region}
transcript_HQ_B_transcript10080/f3p0/2749	{XP_008781317.1; PREDICTED: probable galacturonosyltransferase 3 [Phoenix dactylifera]}	{sp|Q0WQD2|GAUT3_ARATH; Probable galacturonosyltransferase 3 OS=Arabidopsis thaliana GN=GAUT3 PE=2 SV=2}	{pda:103701120; K13648 GAUT alpha-1,4-galacturonosyltransferase 2.4.1.43 ko00520; Metabolism; Carbohydrate metabolism; Amino sugar and nucleotide sugar metabolism}	{NA}	{GO:0016757; transferase activity, transferring glycosyl groups; molecular_function}	{XM_008449623.2; PREDICTED: Cucumis melo probable galacturonosyltransferase 3 (LOC103490213), transcript variant X2, mRNA}	{PF01501:Glycosyl transferase family 8}
transcript_HQ_B_transcript10082/f8p0/2713	{XP_008791590.1; PREDICTED: cryptochrome-1 [Phoenix dactylifera]}	{sp|Q96524|CRY2_ARATH; Cryptochrome-2 OS=Arabidopsis thaliana GN=CRY2 PE=1 SV=2}	{pda:103708440; K12119 CRY2 cryptochrome 2 - ko04712; Organismal Systems; Environmental adaptation; Circadian rhythm - plant}	{At1g04400; KOG0133 Deoxyribodipyrimidine photolyase/cryptochrome LT Replication, recombination and repair ; Signal transduction mechanisms ;}	{NA}	{XM_009403672.2; PREDICTED: Musa acuminata subsp. malaccensis cryptochrome-1-like (LOC103985826), mRNA}	{NA}
transcript_HQ_B_transcript10084/f6p0/2739	{JAT52423.1; Glycogen phosphorylase 1 [Anthurium amnicola]}	{sp|P06738|PHSG_YEAST; Glycogen phosphorylase OS=Saccharomyces cerevisiae (strain ATCC 204508 / S288c) GN=GPH1 PE=1 SV=4}	{csl:COCSUDRAFT_52379; K00688 PYG, glgP glycogen phosphorylase 2.4.1.1 ko00500; Metabolism; Carbohydrate metabolism; Starch and sucrose metabolism | ko02026; Cellular Processes; Cellular community - prokaryotes; Biofilm formation - Escherichia coli | ko04910; Organismal Systems; Endocrine system; Insulin signaling pathway | ko04922; Organismal Systems; Endocrine system; Glucagon signaling pathway…	{YPR160w; KOG2099 Glycogen phosphorylase G Carbohydrate transport and metabolism ;}	{GO:0005975; carbohydrate metabolic process; biological_process GO:0008184; glycogen phosphorylase activity; molecular_function}	{NA}	{PF00343:Carbohydrate phosphorylase}
transcript_HQ_B_transcript10085/f5p0/2752	{XP_010915141.1; PREDICTED: glutamine--tRNA ligase-like isoform X1 [Elaeis guineensis]}	{sp|P52780|SYQ_LUPLU; Glutamine--tRNA ligase OS=Lupinus luteus PE=2 SV=2}	{egu:105040359; K01886 QARS, glnS glutaminyl-tRNA synthetase 6.1.1.18 ko00970; Genetic Information Processing; Translation; Aminoacyl-tRNA biosynthesis}	{At1g25350; KOG1148 Glutaminyl-tRNA synthetase J Translation, ribosomal structure and biogenesis ;}	{GO:0005737; cytoplasm; cellular_component GO:0006425; glutaminyl-tRNA aminoacylation; biological_process GO:0016876; ligase activity, forming aminoacyl-tRNA and related compounds; molecular_function GO:0005524; ATP binding; molecular_function GO:0043039; tRNA aminoacylation; biological_process GO:0000166; nucleotide binding; molecular_function GO:0004819; glutamine-tRNA ligase activity; molecula…	{XM_010916839.2; PREDICTED: Elaeis guineensis glutamine--tRNA ligase-like (LOC105040359), transcript variant X1, mRNA}	{PF03950:tRNA synthetases class I (E and Q), anti-codon binding domain PF00749:tRNA synthetases class I (E and Q), catalytic domain PF04558:Glutaminyl-tRNA synthetase, non-specific RNA binding region part 1 PF04557:Glutaminyl-tRNA synthetase, non-specific RNA binding region part 2 }
transcript_HQ_B_transcript10086/f2p0/2768	{XP_006588999.1; PREDICTED: transcriptional corepressor LEUNIG_HOMOLOG-like isoform X4 [Glycine max]}	{sp|O48847|LUH_ARATH; Transcriptional corepressor LEUNIG_HOMOLOG OS=Arabidopsis thaliana GN=LUH PE=1 SV=1}	{gmx:100790180; - - - - -}	{At2g32700; KOG0266 WD40 repeat-containing protein R General function prediction only ;}	{GO:0005515; protein binding; molecular_function}	{XM_008786966.2; PREDICTED: Phoenix dactylifera transcriptional corepressor LEUNIG_HOMOLOG-like (LOC103703910), transcript variant X5, mRNA}	{PF08513:LisH}
transcript_HQ_B_transcript10087/f2p0/2775	{XP_013904753.1; hypothetical protein MNEG_2222 [Monoraphidium neglectum]}	{NA}	{NA}	{NA}	{NA}	{AK108168.1; Oryza sativa Japonica Group cDNA clone:002-139-H08, full insert sequence}	{NA}
transcript_HQ_B_transcript10094/f3p0/2831	{XP_010933596.1; PREDICTED: serine/threonine-protein kinase D6PKL1 [Elaeis guineensis]}	{sp|Q39183|D6KL2_ARATH; Serine/threonine-protein kinase D6PKL2 OS=Arabidopsis thaliana GN=D6PKL2 PE=1 SV=1}	{egu:105043743; - - - - -}	{At2g44830; KOG0610 Putative serine/threonine protein kinase R General function prediction only ;}	{GO:0004672; protein kinase activity; molecular_function GO:0006468; protein phosphorylation; biological_process GO:0019058; viral infectious cycle; biological_process GO:0005524; ATP binding; molecular_function GO:0019028; viral capsid; cellular_component}	{XM_010277140.2; PREDICTED: Nelumbo nucifera serine/threonine-protein kinase D6PKL1 (LOC104610497), transcript variant X3, mRNA}	{PF00069:Protein kinase domain PF00426:Outer Capsid protein VP4 (Hemagglutinin) PF07714:Protein tyrosine kinase}
transcript_HQ_B_transcript10096/f3p0/2751	{XP_010927639.1; PREDICTED: mRNA-capping enzyme-like isoform X2 [Elaeis guineensis]}	{sp|O60942|MCE1_HUMAN; mRNA-capping enzyme OS=Homo sapiens GN=RNGTT PE=1 SV=1}	{pda:103705692; K13917 RNGTT mRNA-capping enzyme [EC:2.7.7.50 3.6.1.-] 2.7.7.50,3.6.1.- ko03015; Genetic Information Processing; Translation; mRNA surveillance pathway}	{At3g09100; KOG2386 mRNA capping enzyme, guanylyltransferase (alpha) subunit A RNA processing and modification ;}	{GO:0004484; mRNA guanylyltransferase activity; molecular_function GO:0006281; DNA repair; biological_process GO:0006397; mRNA processing; biological_process GO:0008138; protein tyrosine/serine/threonine phosphatase activity; molecular_function GO:0003910; DNA ligase (ATP) activity; molecular_function GO:0006310; DNA recombination; biological_process GO:0005524; ATP binding; molecular_function GO…	{XM_017844735.1; PREDICTED: Phoenix dactylifera mRNA-capping enzyme-like (LOC103715187), transcript variant X3, mRNA}	{PF00782:Dual specificity phosphatase, catalytic domain PF03919:mRNA capping enzyme, C-terminal domain PF00102:Protein-tyrosine phosphatase PF01068:ATP dependent DNA ligase domain PF01331:mRNA capping enzyme, catalytic domain}
transcript_HQ_B_transcript10098/f2p0/2760	{XP_008804901.1; PREDICTED: phosphatidylinositol N-acetylglucosaminyltransferase subunit GPI1 isoform X3 [Phoenix dactylifera]}	{sp|Q9BRB3|PIGQ_HUMAN; Phosphatidylinositol N-acetylglucosaminyltransferase subunit Q OS=Homo sapiens GN=PIGQ PE=1 SV=3}	{egu:105039660; K03860 PIGQ, GPI1 phosphatidylinositol glycan, class Q - ko00563; Metabolism; Glycan biosynthesis and metabolism; Glycosylphosphatidylinositol (GPI)-anchor biosynthesis}	{At3g57170; KOG1183 N-acetylglucosaminyltransferase complex, subunit PIG-Q/GPI1, required for phosphatidylinositol biosynthesis MO Cell wall/membrane/envelope biogenesis ; Posttranslational modification, protein turnover, chaperones ;}	{GO:0006506; GPI anchor biosynthetic process; biological_process GO:0016021; integral to membrane; cellular_component GO:0017176; phosphatidylinositol N-acetylglucosaminyltransferase activity; molecular_function}	{NA}	{PF03699:Uncharacterised protein family (UPF0182) PF05024:N-acetylglucosaminyl transferase component (Gpi1)}
transcript_HQ_B_transcript1010/f3p0/4407	{XP_012083114.1; PREDICTED: heterogeneous nuclear ribonucleoprotein Q [Jatropha curcas]}	{NA}	{rcu:8266307; K13161 HNRNPR heterogeneous nuclear ribonucleoprotein R - -}	{NA}	{NA}	{NA}	{NA}
transcript_HQ_B_transcript10100/f2p0/2802	{XP_010936984.1; PREDICTED: GPI mannosyltransferase 2 [Elaeis guineensis]}	{sp|Q5KR61|PIGV_RAT; GPI mannosyltransferase 2 OS=Rattus norvegicus GN=Pigv PE=2 SV=1}	{mus:103991056; K07542 PIGV phosphatidylinositol glycan, class V 2.4.1.- ko00563; Metabolism; Glycan biosynthesis and metabolism; Glycosylphosphatidylinositol (GPI)-anchor biosynthesis}	{At1g11880; KOG2647 Predicted Dolichyl-phosphate-mannose-protein mannosyltransferase R General function prediction only ;}	{GO:0004584; dolichyl-phosphate-mannose-glycolipid alpha-mannosyltransferase activity; molecular_function GO:0006506; GPI anchor biosynthetic process; biological_process}	{XM_009410424.2; PREDICTED: Musa acuminata subsp. malaccensis GPI mannosyltransferase 2 (LOC103991056), mRNA}	{PF04188:Mannosyltransferase (PIG-V)}
transcript_HQ_B_transcript10102/f2p0/2795	{NA}	{NA}	{NA}	{NA}	{NA}	{NA}	{NA}
transcript_HQ_B_transcript10104/f2p0/2756	{XP_008806872.1; PREDICTED: uncharacterized protein LOC103719415 [Phoenix dactylifera]}	{sp|Q5RBB3|NOB1_PONAB; RNA-binding protein NOB1 OS=Pongo abelii GN=NOB1 PE=2 SV=1}	{cmo:103482733; K11883 NOB1 RNA-binding protein NOB1 - ko03008; Genetic Information Processing; Translation; Ribosome biogenesis in eukaryotes}	{At5g41190; KOG2463 Predicted RNA-binding protein Nob1p involved in 26S proteasome assembly O Posttranslational modification, protein turnover, chaperones ;}	{NA}	{XM_010936447.2; PREDICTED: Elaeis guineensis RNA-binding protein NOB1 (LOC105054834), mRNA}	{NA}
transcript_HQ_B_transcript10106/f2p0/2766	{XP_008775175.1; PREDICTED: glutamate--tRNA ligase, cytoplasmic [Phoenix dactylifera]}	{sp|O82462|SYEC_ARATH; Glutamate--tRNA ligase, cytoplasmic OS=Arabidopsis thaliana GN=At5g26710 PE=1 SV=1}	{egu:105040133; K01885 EARS, gltX glutamyl-tRNA synthetase 6.1.1.17 ko00860; Metabolism; Metabolism of cofactors and vitamins; Porphyrin and chlorophyll metabolism | ko00970; Genetic Information Processing; Translation; Aminoacyl-tRNA biosynthesis}	{At5g26707; KOG1147 Glutamyl-tRNA synthetase J Translation, ribosomal structure and biogenesis ;}	{GO:0005737; cytoplasm; cellular_component GO:0000166; nucleotide binding; molecular_function GO:0043039; tRNA aminoacylation; biological_process GO:0006418; tRNA aminoacylation for protein translation; biological_process GO:0005524; ATP binding; molecular_function GO:0016876; ligase activity, forming aminoacyl-tRNA and related compounds; molecular_function GO:0004812; aminoacyl-tRNA ligase activ…	{XM_008776953.2; PREDICTED: Phoenix dactylifera glutamate--tRNA ligase, cytoplasmic (LOC103695586), mRNA}	{PF00749:tRNA synthetases class I (E and Q), catalytic domain PF03950:tRNA synthetases class I (E and Q), anti-codon binding domain}
transcript_HQ_B_transcript10107/f10p0/2712	{OAY68540.1; Receptor-like serine/threonine-protein kinase SD1-8 [Ananas comosus]}	{sp|Q39086|SD17_ARATH; Receptor-like serine/threonine-protein kinase SD1-7 OS=Arabidopsis thaliana GN=SD17 PE=1 SV=1}	{pda:103707212; - - - - -}	{NA}	{GO:0048544; recognition of pollen; biological_process GO:0006468; protein phosphorylation; biological_process GO:0005524; ATP binding; molecular_function GO:0004672; protein kinase activity; molecular_function}	{XM_017379572.1; PREDICTED: Daucus carota subsp. sativus G-type lectin S-receptor-like serine/threonine-protein kinase B120 (LOC108208933), transcript variant X2, mRNA}	{PF07714:Protein tyrosine kinase PF00954:S-locus glycoprotein domain PF00069:Protein kinase domain}
transcript_HQ_B_transcript10108/f2p0/2757	{XP_008807587.1; PREDICTED: protein FAR1-RELATED SEQUENCE 11-like isoform X1 [Phoenix dactylifera]}	{sp|Q9SY66|FRS11_ARATH; Protein FAR1-RELATED SEQUENCE 11 OS=Arabidopsis thaliana GN=FRS11 PE=2 SV=1}	{pda:103719888; - - - - -}	{NA}	{GO:0008270; zinc ion binding; molecular_function}	{XM_009406645.2; PREDICTED: Musa acuminata subsp. malaccensis protein FAR1-RELATED SEQUENCE 11-like (LOC103988120), transcript variant X4, mRNA}	{PF04434:SWIM zinc finger}
transcript_HQ_B_transcript1011/f3p0/4425	{ONK64215.1; uncharacterized protein A4U43_C07F23330 [Asparagus officinalis]}	{sp|Q9HGL2|YHLA_SCHPO; Uncharacterized calcium-binding protein C800.10c OS=Schizosaccharomyces pombe (strain 972 / ATCC 24843) GN=SPBC800.10c PE=4 SV=1}	{pda:103723289; - - - - -}	{At1g20760; KOG0998 Synaptic vesicle protein EHS-1 and related EH domain proteins TU Signal transduction mechanisms ; Intracellular trafficking, secretion, and vesicular transport ;}	{GO:0005509; calcium ion binding; molecular_function GO:0005515; protein binding; molecular_function}	{XM_010941921.2; PREDICTED: Elaeis guineensis epidermal growth factor receptor substrate 15-like 1 (LOC105058863), mRNA}	{PF13202:EF hand PF12763:Cytoskeletal-regulatory complex EF hand PF13405:EF-hand domain PF13833:EF-hand domain pair PF00036:EF hand PF13499:EF-hand domain pair}
transcript_HQ_B_transcript10114/f3p0/2769	{XP_008806653.1; PREDICTED: nucleolar complex protein 2 homolog isoform X1 [Phoenix dactylifera]}	{sp|Q8LNU5|NOC2L_ORYSJ; Nucleolar complex protein 2 homolog OS=Oryza sativa subsp. japonica GN=Os10g0495500 PE=2 SV=1}	{egu:105042822; K14833 NOC2 nucleolar complex protein 2 - -}	{At2g18220; KOG2256 Predicted protein involved in nuclear export of pre-ribosomes J Translation, ribosomal structure and biogenesis ;}	{NA}	{XM_008808432.1; PREDICTED: Phoenix dactylifera nucleolar complex protein 2 homolog (LOC103719273), transcript variant X2, mRNA}	{NA}
transcript_HQ_B_transcript1012/f2p0/4437	{AQK78972.1; Retrovirus-related Pol polyprotein LINE-1 [Zea mays]}	{NA}	{atr:18447248; - - - - -}	{At3g07030; KOG2567 Uncharacterized conserved protein S Function unknown ;}	{GO:0007010; cytoskeleton organization; biological_process GO:0003779; actin binding; molecular_function}	{XM_008805585.2; PREDICTED: Phoenix dactylifera H/ACA ribonucleoprotein complex subunit 1-like (LOC103717266), transcript variant X2, mRNA}	{PF01213:Adenylate cyclase associated (CAP) N terminal}
transcript_HQ_B_transcript10120/f5p0/2758	{XP_008802352.1; PREDICTED: probable LRR receptor-like serine/threonine-protein kinase At4g37250 [Phoenix dactylifera]}	{sp|C0LGS3|Y4372_ARATH; Probable LRR receptor-like serine/threonine-protein kinase At4g37250 OS=Arabidopsis thaliana GN=At4g37250 PE=2 SV=1}	{pda:103714255; - - - - -}	{NA}	{GO:0005524; ATP binding; molecular_function GO:0006468; protein phosphorylation; biological_process GO:0005515; protein binding; molecular_function GO:0004672; protein kinase activity; molecular_function}	{XM_008801444.2; PREDICTED: Phoenix dactylifera probable LRR receptor-like serine/threonine-protein kinase At4g37250 (LOC103714255), mRNA}	{PF13516:Leucine Rich repeat PF13855:Leucine rich repeat PF00560:Leucine Rich Repeat PF07714:Protein tyrosine kinase PF00069:Protein kinase domain}
transcript_HQ_B_transcript10123/f2p0/2769	{XP_015388504.1; PREDICTED: uncharacterized protein LOC107178162 [Citrus sinensis]}	{NA}	{lang:109338290; - - - - -; lang:109338290; - - - - -}	{NA}	{GO:0003714; transcription corepressor activity; molecular_function}	{NA}	{PF06825:Heat shock factor binding protein 1}
transcript_HQ_B_transcript10124/f3p0/2748	{XP_008800932.1; PREDICTED: glutamine-dependent NAD(+) synthetase [Phoenix dactylifera]}	{sp|Q0D8D4|NADE_ORYSJ; Glutamine-dependent NAD(+) synthetase OS=Oryza sativa subsp. japonica GN=Os07g0167100 PE=3 SV=2}	{pda:103715167; K01950 E6.3.5.1, NADSYN1, QNS1, nadE NAD+ synthase (glutamine-hydrolysing) 6.3.5.1 ko00760; Metabolism; Metabolism of cofactors and vitamins; Nicotinate and nicotinamide metabolism}	{At1g55090; KOG2303 Predicted NAD synthase, contains CN hydrolase domain HR Coenzyme transport and metabolism ; General function prediction only ;}	{GO:0006807; nitrogen compound metabolic process; biological_process GO:0016810; hydrolase activity, acting on carbon-nitrogen (but not peptide) bonds; molecular_function GO:0016055; Wnt receptor signaling pathway; biological_process}	{XM_008802738.2; PREDICTED: Phoenix dactylifera glutamine-dependent NAD(+) synthetase (LOC103715167), transcript variant X6, mRNA}	{PF00795:Carbon-nitrogen hydrolase PF05923:APC cysteine-rich region}
transcript_HQ_B_transcript10126/f2p0/2773	{XP_017700045.1; PREDICTED: two-component response regulator-like APRR3 isoform X1 [Phoenix dactylifera]}	{sp|Q6LA42|APRR5_ARATH; Two-component response regulator-like APRR5 OS=Arabidopsis thaliana GN=APRR5 PE=1 SV=2}	{egu:105038310; K12130 PRR5 pseudo-response regulator 5 - ko04712; Organismal Systems; Environmental adaptation; Circadian rhythm - plant}	{At5g24470; KOG1601 GATA-4/5/6 transcription factors K Transcription ;}	{GO:0005515; protein binding; molecular_function GO:0000160; two-component signal transduction system (phosphorelay); biological_process}	{XM_008779537.2; PREDICTED: Phoenix dactylifera two-component response regulator-like PRR95 (LOC103697629), transcript variant X2, mRNA}	{PF06203:CCT motif PF00072:Response regulator receiver domain}
transcript_HQ_B_transcript10127/f2p0/2804	{NA}	{NA}	{NA}	{NA}	{NA}	{NA}	{NA}
transcript_HQ_B_transcript10128/f2p0/2756	{GAQ85420.1; Putative histidine kinase containing cheY-homologous receiver domain and PAS domain [Klebsormidium flaccidum]}	{sp|Q9C5U2|AHK2_ARATH; Histidine kinase 2 OS=Arabidopsis thaliana GN=AHK2 PE=1 SV=1}	{ppp:PHYPADRAFT_173828; K14509 ETR, ERS ethylene receptor 2.7.13.- ko04016; Environmental Information Processing; Signal transduction; MAPK signaling pathway - plant | ko04075; Environmental Information Processing; Signal transduction; Plant hormone signal transduction}	{At2g01830; KOG0519 Sensory transduction histidine kinase T Signal transduction mechanisms ;}	{GO:0000160; two-component signal transduction system (phosphorelay); biological_process GO:0007165; signal transduction; biological_process GO:0000155; two-component sensor activity; molecular_function}	{NA}	{PF00072:Response regulator receiver domain PF00512:His Kinase A (phospho-acceptor) domain}
transcript_HQ_B_transcript10129/f11p0/2711	{XP_010923559.1; PREDICTED: mediator of RNA polymerase II transcription subunit 25 isoform X2 [Elaeis guineensis]}	{sp|Q7XYY2|MED25_ARATH; Mediator of RNA polymerase II transcription subunit 25 OS=Arabidopsis thaliana GN=MED25 PE=1 SV=1}	{pda:103708191; K15168 MED25 mediator of RNA polymerase II transcription subunit 25 - -}	{NA}	{GO:0051082; unfolded protein binding; molecular_function}	{AK252911.1; Hordeum vulgare subsp. vulgare cDNA clone: FLbaf177o22, mRNA sequence}	{PF03938:Outer membrane protein (OmpH-like)}
transcript_HQ_B_transcript1013/f2p0/4397	{XP_008793932.1; PREDICTED: ABSCISIC ACID-INSENSITIVE 5-like protein 4 [Phoenix dactylifera]}	{sp|P42777|GBF4_ARATH; G-box-binding factor 4 OS=Arabidopsis thaliana GN=GBF4 PE=1 SV=1}	{egu:105038025; K14432 ABF ABA responsive element binding factor - ko04075; Environmental Information Processing; Signal transduction; Plant hormone signal transduction}	{NA}	{GO:0003700; sequence-specific DNA binding transcription factor activity; molecular_function GO:0006355; regulation of transcription, DNA-dependent; biological_process GO:0005634; nucleus; cellular_component GO:0043565; sequence-specific DNA binding; molecular_function GO:0003677; DNA binding; molecular_function}	{KU963291.1; Citrullus lanatus bZIP1 mRNA, complete cds}	{PF03131:bZIP Maf transcription factor PF00170:bZIP transcription factor PF07716:Basic region leucine zipper}
transcript_HQ_B_transcript10131/f2p0/2740	{JAT53099.1; Molybdenum cofactor sulfurase, partial [Anthurium amnicola]}	{sp|Q14CH1|MOCOS_MOUSE; Molybdenum cofactor sulfurase OS=Mus musculus GN=Mocos PE=1 SV=1}	{mus:103979060; - - - - -}	{At5g51920; KOG2142 Molybdenum cofactor sulfurase H Coenzyme transport and metabolism ;}	{GO:0043631; RNA polyadenylation; biological_process GO:0005219; ryanodine-sensitive calcium-release channel activity; molecular_function GO:0006874; cellular calcium ion homeostasis; biological_process GO:0003887; DNA-directed DNA polymerase activity; molecular_function GO:0016021; integral to membrane; cellular_component GO:0003677; DNA binding; molecular_function GO:0006351; transcription, DNA…	{NA}	{PF03286:Pox virus Ag35 surface protein PF06459:Ryanodine Receptor TM 4-6 PF04928:Poly(A) polymerase central domain PF04931:DNA polymerase phi PF01056:Myc amino-terminal region}
transcript_HQ_B_transcript10134/f3p0/2751	{XP_019706374.1; PREDICTED: histone-lysine N-methyltransferase, H3 lysine-9 specific SUVH1 [Elaeis guineensis]}	{sp|Q93YF5|SUVH1_TOBAC; Histone-lysine N-methyltransferase, H3 lysine-9 specific SUVH1 OS=Nicotiana tabacum GN=SUVH1 PE=1 SV=1}	{egu:105045520; K11420 EHMT euchromatic histone-lysine N-methyltransferase 2.1.1.43 ko00310; Metabolism; Amino acid metabolism; Lysine degradation | ko04211; Organismal Systems; Aging; Longevity regulating pathway}	{At5g04940_2; KOG1082 Histone H3 (Lys9) methyltransferase SUV39H1/Clr4, required for transcriptional silencing BK Chromatin structure and dynamics ; Transcription ;}	{GO:0034968; histone lysine methylation; biological_process GO:0008270; zinc ion binding; molecular_function GO:0005515; protein binding; molecular_function GO:0042393; histone binding; molecular_function GO:0005634; nucleus; cellular_component GO:0018024; histone-lysine N-methyltransferase activity; molecular_function}	{XM_009404174.2; PREDICTED: Musa acuminata subsp. malaccensis histone-lysine N-methyltransferase, H3 lysine-9 specific SUVH1-like (LOC103986232), transcript variant X3, mRNA}	{PF00856:SET domain PF02182:SAD/SRA domain PF05033:Pre-SET motif}
transcript_HQ_B_transcript10135/f2p0/2762	{ONK70655.1; uncharacterized protein A4U43_C04F140 [Asparagus officinalis]}	{sp|Q9SLZ0|PCKA_MAIZE; Phosphoenolpyruvate carboxykinase (ATP) OS=Zea mays PE=2 SV=1}	{cic:CICLE_v10025088mg; K01610 E4.1.1.49, pckA phosphoenolpyruvate carboxykinase (ATP) 4.1.1.49 ko01200; Metabolism; Global and overview maps; Carbon metabolism | ko00010; Metabolism; Carbohydrate metabolism; Glycolysis / Gluconeogenesis | ko00020; Metabolism; Carbohydrate metabolism; Citrate cycle (TCA cycle) | ko00620; Metabolism; Carbohydrate metabolism; Pyruvate metabolism | ko00710; Metaboli…	{NA}	{GO:0006094; gluconeogenesis; biological_process GO:0004612; phosphoenolpyruvate carboxykinase (ATP) activity; molecular_function GO:0005524; ATP binding; molecular_function}	{XM_006426129.1; Citrus clementina hypothetical protein (CICLE_v10025088mg) mRNA, complete cds}	{PF01293:Phosphoenolpyruvate carboxykinase}
transcript_HQ_B_transcript10136/f2p0/2802	{XP_010934575.1; PREDICTED: uncharacterized protein LOC105054703 [Elaeis guineensis]}	{NA}	{mus:103979042; - - - - -}	{NA}	{NA}	{XM_008779168.2; PREDICTED: Phoenix dactylifera uncharacterized LOC103697330 (LOC103697330), partial mRNA}	{NA}
transcript_HQ_B_transcript10137/f3p0/2769	{XP_010912762.1; PREDICTED: protein FAR1-RELATED SEQUENCE 6 isoform X2 [Elaeis guineensis]}	{sp|Q9SSQ4|FRS6_ARATH; Protein FAR1-RELATED SEQUENCE 6 OS=Arabidopsis thaliana GN=FRS6 PE=2 SV=1}	{egu:105038604; - - - - -}	{NA}	{GO:0008270; zinc ion binding; molecular_function}	{XM_008802669.2; PREDICTED: Phoenix dactylifera protein FAR1-RELATED SEQUENCE 6-like (LOC103715127), transcript variant X2, mRNA}	{PF04434:SWIM zinc finger}
transcript_HQ_B_transcript10139/f2p0/2774	{XP_008790925.1; PREDICTED: LMBR1 domain-containing protein 2 homolog A [Phoenix dactylifera]}	{sp|Q29BL9|LMBD2_DROPS; LMBR1 domain-containing protein 2 homolog OS=Drosophila pseudoobscura pseudoobscura GN=GA20843 PE=3 SV=1}	{pda:103707963; - - - - -}	{At5g65290; KOG2296 Integral membrane protein R General function prediction only ;}	{NA}	{XM_008792703.2; PREDICTED: Phoenix dactylifera LMBR1 domain-containing protein 2 homolog A (LOC103707963), mRNA}	{NA}
transcript_HQ_B_transcript1014/f2p0/4400	{XP_017182242.1; PREDICTED: uncharacterized protein LOC108171089 [Malus domestica]}	{NA}	{ini:109174830; - - - - -}	{NA}	{NA}	{KJ715227.1; Erycina pusilla MADS19 (MADS19) gene, complete cds}	{NA}
transcript_HQ_B_transcript10140/f3p0/2757	{AIZ68140.1; vesicle-fusing ATPase-like isoform X1 [Ornithogalum saundersiae]}	{sp|Q9M0Y8|NSF_ARATH; Vesicle-fusing ATPase OS=Arabidopsis thaliana GN=NSF PE=2 SV=2}	{egu:105040856; K06027 NSF, SEC18 vesicle-fusing ATPase 3.6.4.6 ko04138; Cellular Processes; Transport and catabolism; Autophagy - yeast | ko04962; Organismal Systems; Excretory system; Vasopressin-regulated water reabsorption | ko04727; Organismal Systems; Nervous system; GABAergic synapse | ko04721; Organismal Systems; Nervous system; Synaptic vesicle cycle}	{At4g04910; KOG0741 AAA+-type ATPase O Posttranslational modification, protein turnover, chaperones ;}	{GO:0009378; four-way junction helicase activity; molecular_function GO:0006310; DNA recombination; biological_process GO:0016787; hydrolase activity; molecular_function GO:0005524; ATP binding; molecular_function GO:0006355; regulation of transcription, DNA-dependent; biological_process GO:0003678; DNA helicase activity; molecular_function GO:0002949; NA GO:0016887; ATPase activity; molecular_fu…	{XM_008794047.2; PREDICTED: Phoenix dactylifera vesicle-fusing ATPase-like (LOC103708933), mRNA}	{PF02562:PhoH-like protein PF01695:IstB-like ATP binding protein PF02367:Threonylcarbamoyl adenosine biosynthesis protein TsaE PF00910:RNA helicase PF07724:AAA domain (Cdc48 subfamily) PF04851:Type III restriction enzyme, res subunit PF00005:ABC transporter PF07728:AAA domain (dynein-related subfamily) PF06068:TIP49 C-terminus PF00158:Sigma-54 interaction domain PF05496:Holliday junction DNA heli…
transcript_HQ_B_transcript10141/f2p0/2756	{NA}	{sp|O74520|YCPE_SCHPO; Uncharacterized membrane protein C663.14c OS=Schizosaccharomyces pombe (strain 972 / ATCC 24843) GN=SPCC663.14c PE=3 SV=2}	{NA}	{NA}	{NA}	{NA}	{NA}
transcript_HQ_B_transcript10143/f7p0/2756	{ONK62234.1; uncharacterized protein A4U43_C07F1750 [Asparagus officinalis]}	{sp|Q6R0E3|TRP5_ARATH; Telomere repeat-binding protein 5 OS=Arabidopsis thaliana GN=TRP5 PE=1 SV=2}	{pda:103703507; - - - - -}	{NA}	{GO:0005515; protein binding; molecular_function}	{NA}	{PF00240:Ubiquitin family}
transcript_HQ_B_transcript10145/f2p0/2762	{XP_010922796.1; PREDICTED: probable LRR receptor-like serine/threonine-protein kinase At1g06840 [Elaeis guineensis]}	{sp|C0LGD7|Y1684_ARATH; Probable LRR receptor-like serine/threonine-protein kinase At1g06840 OS=Arabidopsis thaliana GN=At1g06840 PE=2 SV=2}	{egu:105046018; - - - - -}	{NA}	{GO:0004672; protein kinase activity; molecular_function GO:0005515; protein binding; molecular_function GO:0005524; ATP binding; molecular_function GO:0006468; protein phosphorylation; biological_process}	{KT805536.1; Vernicia fordii clone comp185803_c0 LRR-RLK mRNA, complete cds}	{PF13516:Leucine Rich repeat PF13855:Leucine rich repeat PF07714:Protein tyrosine kinase PF00560:Leucine Rich Repeat PF00069:Protein kinase domain}
transcript_HQ_B_transcript10147/f2p0/2757	{XP_008788809.1; PREDICTED: translocase of chloroplast 90, chloroplastic-like [Phoenix dactylifera]}	{sp|Q6S5G3|TOC90_ARATH; Translocase of chloroplast 90, chloroplastic OS=Arabidopsis thaliana GN=TOC90 PE=1 SV=1}	{pda:103706480; - - - - -}	{NA}	{GO:0008134; transcription factor binding; molecular_function GO:0006355; regulation of transcription, DNA-dependent; biological_process GO:0005525; GTP binding; molecular_function GO:0005524; ATP binding; molecular_function GO:0003924; GTPase activity; molecular_function GO:0007264; small GTPase mediated signal transduction; biological_process}	{NA}	{PF03193:Protein of unknown function, DUF258 PF04548:AIG1 family PF00158:Sigma-54 interaction domain PF01926:50S ribosome-binding GTPase PF02421:Ferrous iron transport protein B PF08477:Ras of Complex, Roc, domain of DAPkinase PF00735:Septin}
transcript_HQ_B_transcript10148/f12p0/2722	{XP_010931848.1; PREDICTED: probable ADP-ribosylation factor GTPase-activating protein AGD14 isoform X1 [Elaeis guineensis]}	{sp|Q8RXE7|AGD14_ARATH; Probable ADP-ribosylation factor GTPase-activating protein AGD14 OS=Arabidopsis thaliana GN=AGD14 PE=1 SV=2}	{egu:105052384; - - - - -}	{At4g13350; KOG0702 Predicted GTPase-activating protein T Signal transduction mechanisms ;}	{GO:0005096; GTPase activator activity; molecular_function GO:0005622; intracellular; cellular_component GO:0008270; zinc ion binding; molecular_function}	{XM_018829364.1; PREDICTED: Musa acuminata subsp. malaccensis probable ADP-ribosylation factor GTPase-activating protein AGD14 (LOC103991193), transcript variant X4, mRNA}	{PF00643:B-box zinc finger PF01412:Putative GTPase activating protein for Arf}
transcript_HQ_B_transcript1015/f2p0/4446	{XP_018679192.1; PREDICTED: zinc finger CCCH domain-containing protein 55 isoform X6 [Musa acuminata subsp. malaccensis]}	{sp|Q6YYC0|C3H55_ORYSJ; Zinc finger CCCH domain-containing protein 55 OS=Oryza sativa subsp. japonica GN=Os08g0135800 PE=2 SV=1}	{atr:18448339; - - - - -}	{NA}	{GO:0046872; metal ion binding; molecular_function}	{NA}	{PF00642:Zinc finger C-x8-C-x5-C-x3-H type (and similar)}
transcript_HQ_B_transcript10150/f2p0/2760	{XP_008801187.1; PREDICTED: U-box domain-containing protein 45-like [Phoenix dactylifera]}	{sp|Q9C7G1|PUB45_ARATH; U-box domain-containing protein 45 OS=Arabidopsis thaliana GN=PUB45 PE=1 SV=1}	{pda:103702927; - - - - -}	{At1g27910; KOG0167 FOG: Armadillo/beta-catenin-like repeats S Function unknown ;}	{GO:0004842; ubiquitin-protein ligase activity; molecular_function GO:0005515; protein binding; molecular_function GO:0016567; protein ubiquitination; biological_process}	{XM_008802967.2; PREDICTED: Phoenix dactylifera U-box domain-containing protein 45-like (LOC103715365), transcript variant X3, mRNA}	{PF04564:U-box domain PF00514:Armadillo/beta-catenin-like repeat}
transcript_HQ_B_transcript10151/f2p0/2758	{XP_017698844.1; PREDICTED: protein misato homolog 1 isoform X2 [Phoenix dactylifera]}	{sp|Q7S2Y8|DML1_NEUCR; Protein dml-1 OS=Neurospora crassa (strain ATCC 24698 / 74-OR23-1A / CBS 708.71 / DSM 1257 / FGSC 987) GN=dml-1 PE=3 SV=2}	{pda:103709146; - - - - -}	{At4g37190; KOG2530 Members of tubulin/FtsZ family Z Cytoskeleton ;}	{NA}	{XM_017843355.1; PREDICTED: Phoenix dactylifera protein misato homolog 1 (LOC103709146), transcript variant X4, mRNA}	{NA}
transcript_HQ_B_transcript10153/f20p0/2736	{XP_010935717.1; PREDICTED: cell division cycle protein 48 homolog [Elaeis guineensis]}	{sp|P54774|CDC48_SOYBN; Cell division cycle protein 48 homolog OS=Glycine max GN=CDC48 PE=2 SV=1}	{pda:103703433; K13525 VCP, CDC48 transitional endoplasmic reticulum ATPase - ko04141; Genetic Information Processing; Folding, sorting and degradation; Protein processing in endoplasmic reticulum | ko05134; Human Diseases; Infectious diseases: Bacterial; Legionellosis}	{At3g53230; KOG0730 AAA+-type ATPase O Posttranslational modification, protein turnover, chaperones ;}	{GO:0008134; transcription factor binding; molecular_function GO:0043531; ADP binding; molecular_function GO:0006576; cellular biogenic amine metabolic process; biological_process GO:0098519; NA GO:0003724; RNA helicase activity; molecular_function GO:0016301; kinase activity; molecular_function GO:0005524; ATP binding; molecular_function GO:0016787; hydrolase activity; molecular_function GO:0006…	{XM_008802317.2; PREDICTED: Phoenix dactylifera cell division cycle protein 48 homolog (LOC103714878), mRNA}	{PF05496:Holliday junction DNA helicase ruvB N-terminus PF04851:Type III restriction enzyme, res subunit PF00005:ABC transporter PF00158:Sigma-54 interaction domain PF01057:Parvovirus non-structural protein NS1 PF06414:Zeta toxin PF00004:ATPase family associated with various cellular activities (AAA) PF14532:Sigma-54 interaction domain PF00910:RNA helicase PF02367:Threonylcarbamoyl adenosine bios…
transcript_HQ_B_transcript10155/f3p0/2747	{XP_008812787.1; PREDICTED: BEL1-like homeodomain protein 7 [Phoenix dactylifera]}	{sp|O65685|BLH6_ARATH; BEL1-like homeodomain protein 6 OS=Arabidopsis thaliana GN=BLH6 PE=1 SV=1}	{egu:105042243; - - - - -}	{At4g34610; KOG0773 Transcription factor MEIS1 and related HOX domain proteins K Transcription ;}	{GO:0003677; DNA binding; molecular_function GO:0006355; regulation of transcription, DNA-dependent; biological_process}	{EF051330.1; Gymnadenia conopsea benzothiadiazole-induced homeodomain protein-like mRNA, complete sequence}	{PF05920:Homeobox KN domain PF00046:Homeobox domain}
transcript_HQ_B_transcript10157/f11p0/2725	{XP_010919721.1; PREDICTED: uncharacterized protein LOC105043738 [Elaeis guineensis]}	{NA}	{egu:105043738; - - - - -}	{NA}	{NA}	{XR_137524.3; PREDICTED: Glycine max uncharacterized LOC100815888 (LOC100815888), misc_RNA}	{NA}
transcript_HQ_B_transcript10158/f3p0/2750	{KJB24185.1; hypothetical protein B456_004G131900 [Gossypium raimondii]}	{sp|P37707|B2_DAUCA; B2 protein OS=Daucus carota PE=2 SV=1}	{atr:18442325; - - - - -}	{NA}	{NA}	{CP002688.1; Arabidopsis thaliana chromosome 5 sequence}	{NA}
transcript_HQ_B_transcript10159/f3p0/2745	{XP_008788426.1; PREDICTED: DEAD-box ATP-dependent RNA helicase 28 [Phoenix dactylifera]}	{sp|Q0INC5|RH28_ORYSJ; DEAD-box ATP-dependent RNA helicase 28 OS=Oryza sativa subsp. japonica GN=Os12g0481100 PE=2 SV=2}	{pda:103706169; K13181 DDX27, DRS1 ATP-dependent RNA helicase DDX27 3.6.4.13 -}	{At4g16630; KOG0338 ATP-dependent RNA helicase A RNA processing and modification ;}	{GO:0005524; ATP binding; molecular_function GO:0003676; nucleic acid binding; molecular_function}	{XM_010248529.2; PREDICTED: Nelumbo nucifera DEAD-box ATP-dependent RNA helicase 28 (LOC104590024), mRNA}	{PF00270:DEAD/DEAH box helicase}
transcript_HQ_B_transcript1016/f2p0/4399	{XP_010927015.1; PREDICTED: DNA repair protein RAD50 isoform X1 [Elaeis guineensis]}	{sp|Q9SL02|RAD50_ARATH; DNA repair protein RAD50 OS=Arabidopsis thaliana GN=RAD50 PE=1 SV=2}	{csv:101209902; K10866 RAD50 DNA repair protein RAD50 3.6.-.- ko03440; Genetic Information Processing; Replication and repair; Homologous recombination | ko03450; Genetic Information Processing; Replication and repair; Non-homologous end-joining}	{At2g31970; KOG0962 DNA repair protein RAD50, ABC-type ATPase/SMC superfamily L Replication, recombination and repair ;}	{GO:0016887; ATPase activity; molecular_function GO:0005524; ATP binding; molecular_function}	{XM_010928713.2; PREDICTED: Elaeis guineensis DNA repair protein RAD50 (LOC105049145), transcript variant X1, mRNA}	{PF13304:AAA domain, putative AbiEii toxin, Type IV TA system PF00005:ABC transporter PF00004:ATPase family associated with various cellular activities (AAA)}
transcript_HQ_B_transcript10160/f2p0/2772	{XP_010911407.1; PREDICTED: uncharacterized protein LOC105037440 [Elaeis guineensis]}	{NA}	{egu:105037440; - - - - -}	{NA}	{NA}	{NA}	{NA}
transcript_HQ_B_transcript10161/f2p0/2760	{XP_010930957.1; PREDICTED: probable helicase MAGATAMA 3 [Elaeis guineensis]}	{sp|B6SFA4|MAA3_ARATH; Probable helicase MAGATAMA 3 OS=Arabidopsis thaliana GN=MAA3 PE=2 SV=1}	{pda:103701231; K10706 SETX, ALS4 senataxin 3.6.4.- -}	{At4g15570; KOG1801 tRNA-splicing endonuclease positive effector (SEN1) A RNA processing and modification ;}	{GO:0005524; ATP binding; molecular_function}	{XM_010932655.2; PREDICTED: Elaeis guineensis probable helicase MAGATAMA 3 (LOC105051985), mRNA}	{PF01443:Viral (Superfamily 1) RNA helicase}
transcript_HQ_B_transcript10162/f13p0/2747	{XP_010908989.1; PREDICTED: LOW QUALITY PROTEIN: arginine decarboxylase-like [Elaeis guineensis]}	{sp|Q9SNN0|SPE1_ORYSJ; Arginine decarboxylase 1 OS=Oryza sativa subsp. japonica GN=ADC1 PE=1 SV=1}	{pda:103705463; K01583 E4.1.1.19 arginine decarboxylase 4.1.1.19 ko00330; Metabolism; Amino acid metabolism; Arginine and proline metabolism}	{NA}	{GO:0003824; NA}	{XM_008779734.2; PREDICTED: Phoenix dactylifera arginine decarboxylase-like (LOC103697802), mRNA}	{PF02784:Pyridoxal-dependent decarboxylase, pyridoxal binding domain PF00278:Pyridoxal-dependent decarboxylase, C-terminal sheet domain}
transcript_HQ_B_transcript10165/f2p0/2755	{ONK65282.1; uncharacterized protein A4U43_C07F35530 [Asparagus officinalis]}	{sp|Q94A76|GORK_ARATH; Potassium channel GORK OS=Arabidopsis thaliana GN=GORK PE=1 SV=2}	{vvi:100242045; - - - - -}	{At1g14000; KOG0192 Tyrosine kinase specific for activated (GTP-bound) p21cdc42Hs T Signal transduction mechanisms ;}	{GO:0005515; protein binding; molecular_function}	{XM_010934008.2; PREDICTED: Elaeis guineensis serine/threonine-protein kinase STY46 (LOC105053011), mRNA}	{PF00023:Ankyrin repeat PF13606:Ankyrin repeat}
transcript_HQ_B_transcript10166/f8p0/2733	{NA}	{NA}	{NA}	{NA}	{NA}	{BT109255.1; Picea glauca clone GQ03206_G11 mRNA sequence}	{NA}
transcript_HQ_B_transcript10167/f3p0/2812	{XP_016693072.1; PREDICTED: cysteine-rich receptor-like protein kinase 25 isoform X1 [Gossypium hirsutum]}	{sp|O65468|CRK8_ARATH; Cysteine-rich receptor-like protein kinase 8 OS=Arabidopsis thaliana GN=CRK8 PE=3 SV=2}	{egu:105052248; - - - - -}	{NA}	{GO:0005173; stem cell factor receptor binding; molecular_function GO:0006468; protein phosphorylation; biological_process GO:0005524; ATP binding; molecular_function GO:0007155; cell adhesion; biological_process GO:0016020; membrane; cellular_component GO:0004672; protein kinase activity; molecular_function}	{XM_018955113.1; PREDICTED: Juglans regia G-type lectin S-receptor-like serine/threonine-protein kinase B120 (LOC108983469), transcript variant X2, mRNA}	{PF00069:Protein kinase domain PF02404:Stem cell factor PF07714:Protein tyrosine kinase}
transcript_HQ_B_transcript10168/f3p0/2739	{XP_010917015.1; PREDICTED: peptidyl-prolyl cis-trans isomerase CYP23 isoform X1 [Elaeis guineensis]}	{sp|Q8LDR3|CYP23_ARATH; Peptidyl-prolyl cis-trans isomerase CYP23 OS=Arabidopsis thaliana GN=CYP23 PE=2 SV=1}	{egu:105041712; - - - - -}	{At1g26940; KOG0884 Similar to cyclophilin-type peptidyl-prolyl cis-trans isomerase O Posttranslational modification, protein turnover, chaperones ;}	{GO:0003755; peptidyl-prolyl cis-trans isomerase activity; molecular_function GO:0000413; protein peptidyl-prolyl isomerization; biological_process GO:0006457; protein folding; biological_process}	{XM_019383056.1; PREDICTED: Nicotiana attenuata peptidyl-prolyl cis-trans isomerase CYP23 (LOC109218683), mRNA}	{PF00160:Cyclophilin type peptidyl-prolyl cis-trans isomerase/CLD}
transcript_HQ_B_transcript1017/f2p0/4479	{XP_002320259.1; hypothetical protein POPTR_0014s10850g [Populus trichocarpa]}	{NA}	{cmo:103503791; - - - - -}	{At3g62140; KOG4036 Uncharacterized conserved protein S Function unknown ;}	{NA}	{NA}	{NA}
transcript_HQ_B_transcript10173/f3p0/2748	{XP_008786498.1; PREDICTED: DDT domain-containing protein DDB_G0282237-like [Phoenix dactylifera]}	{sp|Q54ST3|Y2237_DICDI; DDT domain-containing protein DDB_G0282237 OS=Dictyostelium discoideum GN=DDB_G0282237 PE=3 SV=1}	{pda:103704822; - - - - -}	{At5g08630; KOG1245 Chromatin remodeling complex WSTF-ISWI, large subunit (contains heterochromatin localization, PHD and BROMO domains) B Chromatin structure and dynamics ;}	{NA}	{XM_019847894.1; PREDICTED: Elaeis guineensis DDT domain-containing protein DDB_G0282237-like (LOC105038512), transcript variant X3, mRNA}	{NA}
transcript_HQ_B_transcript10175/f5p0/2730	{XP_010909985.1; PREDICTED: putative disease resistance protein At5g47280 [Elaeis guineensis]}	{sp|Q9SZA7|DRL29_ARATH; Probable disease resistance protein At4g33300 OS=Arabidopsis thaliana GN=At4g33300 PE=2 SV=3}	{pda:103709150; - - - - -}	{NA}	{GO:0005515; protein binding; molecular_function GO:0043531; ADP binding; molecular_function GO:0005524; ATP binding; molecular_function GO:0016887; ATPase activity; molecular_function}	{XM_017561818.1; PREDICTED: Vigna angularis probable disease resistance protein At4g33300 (LOC108328012), mRNA}	{PF00005:ABC transporter PF00931:NB-ARC domain PF00560:Leucine Rich Repeat PF13855:Leucine rich repeat}
transcript_HQ_B_transcript1018/f2p0/4388	{XP_010935011.1; PREDICTED: callose synthase 10 [Elaeis guineensis]}	{sp|Q9SJM0|CALSA_ARATH; Callose synthase 10 OS=Arabidopsis thaliana GN=CALS10 PE=2 SV=5}	{pda:103706372; K11000 CALS callose synthase 2.4.1.- -}	{At3g07160; KOG0916 1,3-beta-glucan synthase/callose synthase catalytic subunit M Cell wall/membrane/envelope biogenesis ;}	{NA}	{XM_010936709.2; PREDICTED: Elaeis guineensis callose synthase 10 (LOC105055020), mRNA}	{NA}
transcript_HQ_B_transcript10180/f3p0/2694	{XP_008783732.1; PREDICTED: uncharacterized protein LOC103702876 [Phoenix dactylifera]}	{sp|Q7U794|EFTS_SYNPX; Elongation factor Ts OS=Synechococcus sp. (strain WH8102) GN=tsf PE=3 SV=1}	{pda:103702876; K02357 tsf, TSFM elongation factor Ts - -}	{At4g29060; KOG1071 Mitochondrial translation elongation factor EF-Tsmt, catalyzes nucleotide exchange on EF-Tumt J Translation, ribosomal structure and biogenesis ;}	{GO:0003746; translation elongation factor activity; molecular_function GO:0003676; nucleic acid binding; molecular_function GO:0006109; regulation of carbohydrate metabolic process; biological_process GO:0005622; intracellular; cellular_component GO:0003723; RNA binding; molecular_function GO:0006414; translational elongation; biological_process GO:0006402; mRNA catabolic process; biological_pro…	{XM_010251329.2; PREDICTED: Nelumbo nucifera uncharacterized LOC104592125 (LOC104592125), transcript variant X1, mRNA}	{PF00575:S1 RNA binding domain PF00889:Elongation factor TS PF02599:Global regulator protein family}
transcript_HQ_B_transcript10184/f2p0/2747	{XP_009389501.1; PREDICTED: nicotinate phosphoribosyltransferase 2 [Musa acuminata subsp. malaccensis]}	{sp|Q84WV8|NPRT2_ARATH; Nicotinate phosphoribosyltransferase 2 OS=Arabidopsis thaliana GN=NAPRT2 PE=2 SV=1}	{pda:103701247; K00763 pncB, NAPRT1 nicotinate phosphoribosyltransferase 6.3.4.21 ko00760; Metabolism; Metabolism of cofactors and vitamins; Nicotinate and nicotinamide metabolism}	{At2g23420; KOG2511 Nicotinic acid phosphoribosyltransferase H Coenzyme transport and metabolism ;}	{NA}	{XM_010932608.2; PREDICTED: Elaeis guineensis nicotinate phosphoribosyltransferase 1-like (LOC105051953), transcript variant X3, mRNA}	{NA}
transcript_HQ_B_transcript10185/f10p0/2712	{XP_010913243.1; PREDICTED: peroxisome biogenesis protein 5 [Elaeis guineensis]}	{sp|Q9FMA3|PEX5_ARATH; Peroxisome biogenesis protein 5 OS=Arabidopsis thaliana GN=PEX5 PE=1 SV=1}	{egu:105038988; K13342 PEX5, PXR1 peroxin-5 - ko04146; Cellular Processes; Transport and catabolism; Peroxisome}	{At5g56290; KOG1125 TPR repeat-containing protein R General function prediction only ;}	{GO:0005515; protein binding; molecular_function}	{XM_010914941.2; PREDICTED: Elaeis guineensis peroxisome biogenesis protein 5 (LOC105038988), mRNA}	{PF13181:Tetratricopeptide repeat PF13374:Tetratricopeptide repeat PF13414:TPR repeat PF00515:Tetratricopeptide repeat PF13176:Tetratricopeptide repeat PF13371:Tetratricopeptide repeat}
transcript_HQ_B_transcript10189/f2p0/2753	{XP_008778793.2; PREDICTED: pentatricopeptide repeat-containing protein At3g18970-like [Phoenix dactylifera]}	{sp|Q9LJ69|PP243_ARATH; Pentatricopeptide repeat-containing protein At3g18970 OS=Arabidopsis thaliana GN=PCMP-E93 PE=2 SV=1}	{pmum:103318638; - - - - -}	{At3g18970; KOG4197 FOG: PPR repeat R General function prediction only ;}	{GO:0015631; tubulin binding; molecular_function}	{XM_018973484.1; PREDICTED: Juglans regia probable protein S-acyltransferase 7 (LOC108997285), mRNA}	{PF00418:Tau and MAP protein, tubulin-binding repeat}
transcript_HQ_B_transcript1019/f2p0/4402	{XP_009384953.1; PREDICTED: mediator of RNA polymerase II transcription subunit 33A-like [Musa acuminata subsp. malaccensis]}	{sp|Q9LUG9|MD33A_ARATH; Mediator of RNA polymerase II transcription subunit 33A OS=Arabidopsis thaliana GN=MED33A PE=1 SV=1}	{mus:103972363; - - - - -}	{NA}	{NA}	{XM_010654796.2; PREDICTED: Vitis vinifera mediator of RNA polymerase II transcription subunit 33A (LOC100258764), transcript variant X2, mRNA}	{NA}
transcript_HQ_B_transcript10190/f11p0/2648	{XP_010919459.1; PREDICTED: elongation factor G-2, chloroplastic [Elaeis guineensis]}	{sp|I1K0K6|EFGC2_SOYBN; Elongation factor G-2, chloroplastic OS=Glycine max GN=fusA2 PE=3 SV=1}	{egu:105043583; K02355 fusA, GFM, EFG elongation factor G - -}	{At1g62750; KOG0465 Mitochondrial elongation factor J Translation, ribosomal structure and biogenesis ;}	{GO:0005525; GTP binding; molecular_function}	{XM_010921157.2; PREDICTED: Elaeis guineensis elongation factor G-2, chloroplastic (LOC105043583), mRNA}	{PF03144:Elongation factor Tu domain 2 PF01926:50S ribosome-binding GTPase PF03764:Elongation factor G, domain IV PF04548:AIG1 family}
transcript_HQ_B_transcript10191/f3p0/2783	{GAQ77832.1; Protein kinase-like domain containing protein [Klebsormidium flaccidum]}	{NA}	{NA}	{NA}	{NA}	{NA}	{NA}
transcript_HQ_B_transcript10193/f11p0/2664	{XP_010926505.1; PREDICTED: leucine-rich repeat extensin-like protein 5 [Elaeis guineensis]}	{NA}	{pda:103701918; - - - - -}	{NA}	{GO:0005515; protein binding; molecular_function}	{NA}	{PF00564:PB1 domain}
transcript_HQ_B_transcript10194/f3p0/2754	{XP_011100444.1; PREDICTED: uncharacterized protein LOC105178632 [Sesamum indicum]}	{NA}	{egr:104434636; - - - - -}	{At1g23990; KOG1075 FOG: Reverse transcriptase R General function prediction only ;}	{NA}	{JN375330.1; Phoenix dactylifera mitochondrion, complete genome}	{NA}
transcript_HQ_B_transcript10196/f2p0/2783	{NA}	{NA}	{NA}	{NA}	{NA}	{NA}	{NA}
transcript_HQ_B_transcript10197/f4p0/2745	{XP_008794010.1; PREDICTED: protein SABRE isoform X1 [Phoenix dactylifera]}	{sp|Q6IMT1|SAB_ARATH; Protein SABRE OS=Arabidopsis thaliana GN=SAB PE=1 SV=1}	{egu:105053302; - - - - -}	{At1g58250; KOG1910 Uncharacterized conserved protein S Function unknown ;}	{NA}	{XM_008795789.2; PREDICTED: Phoenix dactylifera protein SABRE (LOC103710169), transcript variant X2, mRNA}	{NA}
transcript_HQ_B_transcript10199/f3p0/2749	{XP_010942805.1; PREDICTED: calcium-transporting ATPase 1, plasma membrane-type-like isoform X3 [Elaeis guineensis]}	{sp|Q2QMX9|ACA1_ORYSJ; Calcium-transporting ATPase 1, plasma membrane-type OS=Oryza sativa subsp. japonica GN=Os12g0586600 PE=2 SV=1}	{pda:103705297; K01537 E3.6.3.8 Ca2+-transporting ATPase 3.6.3.8 -}	{At4g37640; KOG0204 Calcium transporting ATPase P Inorganic ion transport and metabolism ;}	{GO:0046872; metal ion binding; molecular_function GO:0005516; calmodulin binding; molecular_function GO:0000166; nucleotide binding; molecular_function}	{XM_010944503.2; PREDICTED: Elaeis guineensis calcium-transporting ATPase 1, plasma membrane-type-like (LOC105060696), transcript variant X4, mRNA}	{PF12515:Ca2+-ATPase N terminal autoinhibitory domain PF00122:E1-E2 ATPase}
transcript_HQ_B_transcript10200/f2p0/2738	{KZN08865.1; hypothetical protein DCAR_001521 [Daucus carota subsp. sativus]}	{sp|Q3BAI2|YCX91_PHAAO; Uncharacterized protein ORF91 OS=Phalaenopsis aphrodite subsp. formosana PE=4 SV=1}	{aly:ARALYDRAFT_497139; - - - - -}	{NA}	{NA}	{KT633996.1; Dendrobium chrysotoxum chloroplast, complete genome}	{NA}
transcript_HQ_B_transcript10201/f2p0/2753	{XP_008806841.1; PREDICTED: branchpoint-bridging protein-like [Phoenix dactylifera]}	{sp|Q54BM5|BBP_DICDI; Branchpoint-bridging protein OS=Dictyostelium discoideum GN=sf1 PE=3 SV=1}	{mus:103989140; K13095 SF1 splicing factor 1 - -}	{At5g51300; KOG0119 Splicing factor 1/branch point binding protein (RRM superfamily) A RNA processing and modification ;}	{GO:0003676; nucleic acid binding; molecular_function GO:0006368; transcription elongation from RNA polymerase II promoter; biological_process GO:0003723; RNA binding; molecular_function GO:0016593; Cdc73/Paf1 complex; cellular_component GO:0016570; histone modification; biological_process}	{NA}	{PF16367:RNA recognition motif PF00076:RNA recognition motif. (a.k.a. RRM, RBD, or RNP domain) PF00013:KH domain PF04004:Leo1-like protein}
transcript_HQ_B_transcript10203/f7p0/2747	{ALG65258.1; equilibrative nucleoside transporter family member protein [Cymbidium hybrid cultivar]}	{sp|Q9M0Y3|ENT3_ARATH; Equilibrative nucleotide transporter 3 OS=Arabidopsis thaliana GN=ENT3 PE=1 SV=1}	{egu:105032030; K15014 SLC29A1_2_3, ENT1_2_3 solute carrier family 29 (equilibrative nucleoside transporter), member 1/2/3 - -}	{At4g05120; KOG1479 Nucleoside transporter F Nucleotide transport and metabolism ;}	{GO:0016021; integral to membrane; cellular_component GO:0006810; transport; biological_process GO:0005337; nucleoside transmembrane transporter activity; molecular_function}	{XM_019570238.1; PREDICTED: Lupinus angustifolius equilibrative nucleotide transporter 3-like (LOC109334448), transcript variant X2, mRNA}	{PF01733:Nucleoside transporter}
transcript_HQ_B_transcript10205/f2p0/2771	{XP_010930645.1; PREDICTED: mitogen-activated protein kinase kinase kinase YODA [Elaeis guineensis]}	{sp|F4HRJ4|M3K3A_ARATH; Mitogen-activated protein kinase kinase kinase 3 OS=Arabidopsis thaliana GN=MAPKKK3 PE=1 SV=1}	{egu:105038493; K04420 MAP3K2, MEKK2 mitogen-activated protein kinase kinase kinase 2 2.7.11.25 ko04010; Environmental Information Processing; Signal transduction; MAPK signaling pathway | ko04540; Cellular Processes; Cellular community - eukaryotes; Gap junction | ko04912; Organismal Systems; Endocrine system; GnRH signaling pathway}	{At1g53570; KOG0198 MEKK and related serine/threonine protein kinases T Signal transduction mechanisms ;}	{GO:0004672; protein kinase activity; molecular_function GO:0006468; protein phosphorylation; biological_process GO:0005524; ATP binding; molecular_function}	{XM_010932343.2; PREDICTED: Elaeis guineensis mitogen-activated protein kinase kinase kinase YODA (LOC105051751), mRNA}	{PF07714:Protein tyrosine kinase PF00069:Protein kinase domain}
transcript_HQ_B_transcript10206/f2p0/2783	{XP_010930645.1; PREDICTED: mitogen-activated protein kinase kinase kinase YODA [Elaeis guineensis]}	{sp|F4HRJ4|M3K3A_ARATH; Mitogen-activated protein kinase kinase kinase 3 OS=Arabidopsis thaliana GN=MAPKKK3 PE=1 SV=1}	{egu:105038493; K04420 MAP3K2, MEKK2 mitogen-activated protein kinase kinase kinase 2 2.7.11.25 ko04010; Environmental Information Processing; Signal transduction; MAPK signaling pathway | ko04540; Cellular Processes; Cellular community - eukaryotes; Gap junction | ko04912; Organismal Systems; Endocrine system; GnRH signaling pathway}	{At1g53570; KOG0198 MEKK and related serine/threonine protein kinases T Signal transduction mechanisms ;}	{GO:0004672; protein kinase activity; molecular_function GO:0006468; protein phosphorylation; biological_process GO:0005524; ATP binding; molecular_function}	{XM_010932343.2; PREDICTED: Elaeis guineensis mitogen-activated protein kinase kinase kinase YODA (LOC105051751), mRNA}	{PF07714:Protein tyrosine kinase PF00069:Protein kinase domain}
transcript_HQ_B_transcript10208/f4p0/2717	{XP_008809646.1; PREDICTED: probable xyloglucan glycosyltransferase 6 isoform X1 [Phoenix dactylifera]}	{sp|Q9SRT3|CSLC6_ARATH; Probable xyloglucan glycosyltransferase 6 OS=Arabidopsis thaliana GN=CSLC6 PE=1 SV=1}	{vvi:100250441; - - - - -}	{NA}	{GO:0016757; transferase activity, transferring glycosyl groups; molecular_function}	{XM_016037031.1; PREDICTED: Ziziphus jujuba probable xyloglucan glycosyltransferase 6 (LOC107426761), mRNA}	{PF13506:Glycosyl transferase family 21}
transcript_HQ_B_transcript1021/f3p0/4398	{XP_008791702.1; PREDICTED: LOW QUALITY PROTEIN: formin-like protein 3 [Phoenix dactylifera]}	{sp|Q9C6S1|FH14_ARATH; Formin-like protein 14 OS=Arabidopsis thaliana GN=FH14 PE=3 SV=3}	{pda:103708520; - - - - -}	{NA}	{NA}	{XM_008793480.2; PREDICTED: Phoenix dactylifera formin-like protein 3 (LOC103708520), mRNA}	{NA}
transcript_HQ_B_transcript10210/f2p0/2746	{XP_017702335.1; PREDICTED: receptor-like serine/threonine-protein kinase SD1-8, partial [Phoenix dactylifera]}	{sp|O81905|SD18_ARATH; Receptor-like serine/threonine-protein kinase SD1-8 OS=Arabidopsis thaliana GN=SD18 PE=1 SV=1}	{egu:105049927; - - - - -}	{NA}	{GO:0004373; glycogen (starch) synthase activity; molecular_function GO:0004672; protein kinase activity; molecular_function GO:0004674; protein serine/threonine kinase activity; molecular_function GO:0048544; recognition of pollen; biological_process GO:0006468; protein phosphorylation; biological_process GO:0005524; ATP binding; molecular_function GO:0005978; glycogen biosynthetic process; biol…	{XM_018125068.1; PREDICTED: Theobroma cacao G-type lectin S-receptor-like serine/threonine-protein kinase At4g27290 (LOC18593758), mRNA}	{PF05693:Glycogen synthase PF11883:Domain of unknown function (DUF3403) PF00069:Protein kinase domain PF00954:S-locus glycoprotein domain PF07714:Protein tyrosine kinase}
transcript_HQ_B_transcript10215/f2p0/2751	{XP_010905063.1; PREDICTED: histone deacetylase 15 isoform X3 [Elaeis guineensis]}	{sp|Q8GXJ1|HDA15_ARATH; Histone deacetylase 15 OS=Arabidopsis thaliana GN=HDA15 PE=2 SV=2}	{pmum:103342200; K11407 HDAC6 histone deacetylase 6 3.5.1.98 ko05203; Human Diseases; Cancers: Overview; Viral carcinogenesis | ko05034; Human Diseases; Substance dependence; Alcoholism}	{NA}	{GO:0008270; zinc ion binding; molecular_function}	{NA}	{PF00641:Zn-finger in Ran binding protein and others}
transcript_HQ_B_transcript10216/f3p0/2742	{CAH65740.1; OSIGBa0127D24.3 [Oryza sativa Indica Group]}	{NA}	{spen:107024343; - - - - -; spen:107024343; - - - - -}	{At4g10460; KOG0017 FOG: Transposon-encoded proteins with TYA, reverse transcriptase, integrase domains in various combinations R General function prediction only ;}	{NA}	{XR_671282.2; PREDICTED: Musa acuminata subsp. malaccensis uncharacterized LOC103979813 (LOC103979813), ncRNA}	{NA}
transcript_HQ_B_transcript10218/f2p0/2748	{XP_008784823.1; PREDICTED: CSC1-like protein ERD4 [Phoenix dactylifera]}	{sp|Q9C8G5|CSCLD_ARATH; CSC1-like protein ERD4 OS=Arabidopsis thaliana GN=ERD4 PE=2 SV=1}	{pda:103703675; - - - - -}	{At1g30360; KOG1134 Uncharacterized conserved protein R General function prediction only ;}	{GO:0016020; membrane; cellular_component}	{XM_019406711.1; PREDICTED: Nicotiana attenuata CSC1-like protein ERD4 (LOC109240090), mRNA}	{PF02714:Calcium-dependent channel, 7TM region, putative phosphate}
transcript_HQ_B_transcript10219/f4p0/2791	{XP_010933521.1; PREDICTED: eukaryotic translation initiation factor 3 subunit B [Elaeis guineensis]}	{sp|P56821|EIF3B_TOBAC; Eukaryotic translation initiation factor 3 subunit B OS=Nicotiana tabacum GN=TIF3B1 PE=2 SV=1}	{pda:103704674; K03253 EIF3B translation initiation factor 3 subunit B - ko03013; Genetic Information Processing; Translation; RNA transport}	{At5g27640; KOG2314 Translation initiation factor 3, subunit b (eIF-3b) J Translation, ribosomal structure and biogenesis ;}	{GO:0003676; nucleic acid binding; molecular_function}	{XM_010921545.2; PREDICTED: Elaeis guineensis eukaryotic translation initiation factor 3 subunit B-like (LOC105043829), mRNA}	{PF00076:RNA recognition motif. (a.k.a. RRM, RBD, or RNP domain)}
transcript_HQ_B_transcript1022/f2p0/4385	{XP_019708408.1; PREDICTED: protein MEI2-like 4 isoform X1 [Elaeis guineensis]}	{sp|Q64M78|OML4_ORYSJ; Protein MEI2-like 4 OS=Oryza sativa subsp. japonica GN=ML4 PE=2 SV=1}	{pda:103708045; - - - - -}	{At5g07290; KOG4660 Protein Mei2, essential for commitment to meiosis, and related proteins D Cell cycle control, cell division, chromosome partitioning ;}	{GO:0003676; nucleic acid binding; molecular_function}	{XM_017843056.1; PREDICTED: Phoenix dactylifera protein MEI2-like 4 (LOC103708045), transcript variant X3, mRNA}	{PF00076:RNA recognition motif. (a.k.a. RRM, RBD, or RNP domain)}
transcript_HQ_B_transcript10220/f2p0/2759	{XP_008783120.1; PREDICTED: ethylene-responsive transcription factor 1-like [Phoenix dactylifera]}	{sp|Q6K7E6|ERF1_ORYSJ; Ethylene-responsive transcription factor 1 OS=Oryza sativa subsp. japonica GN=EREBP1 PE=1 SV=1}	{pda:103702455; K09286 EREBP EREBP-like factor - -}	{NA}	{NA}	{FP101373.1; Phyllostachys edulis cDNA clone: bphyem204e11, full insert sequence}	{NA}
transcript_HQ_B_transcript10222/f2p0/2745	{XP_008778173.2; PREDICTED: pentatricopeptide repeat-containing protein At1g11710, mitochondrial-like [Phoenix dactylifera]}	{sp|Q9SAA6|PPR34_ARATH; Pentatricopeptide repeat-containing protein At1g11710, mitochondrial OS=Arabidopsis thaliana GN=At1g11710 PE=2 SV=1}	{pxb:103946112; - - - - -}	{At1g11710; KOG4197 FOG: PPR repeat R General function prediction only ;}	{GO:0006417; regulation of translation; biological_process GO:0045182; NA}	{NA}	{PF17049:ATPase expression protein 1}
transcript_HQ_B_transcript10224/f2p0/2744	{KYP52900.1; Retrovirus-related Pol polyprotein from transposon TNT 1-94 [Cajanus cajan]}	{sp|P10978|POLX_TOBAC; Retrovirus-related Pol polyprotein from transposon TNT 1-94 OS=Nicotiana tabacum PE=2 SV=1}	{cit:107176296; - - - - -}	{At4g17450; KOG0017 FOG: Transposon-encoded proteins with TYA, reverse transcriptase, integrase domains in various combinations R General function prediction only ;}	{NA}	{XM_016810756.1; PREDICTED: Gossypium hirsutum uncharacterized mitochondrial protein AtMg00820-like (LOC107886706), mRNA}	{NA}
transcript_HQ_B_transcript10225/f2p0/2755	{NA}	{NA}	{NA}	{NA}	{GO:0046983; protein dimerization activity; molecular_function GO:0019028; viral capsid; cellular_component}	{NA}	{PF00010:Helix-loop-helix DNA-binding domain PF05531:Nucleopolyhedrovirus P10 protein}
transcript_HQ_B_transcript10227/f5p0/2772	{XP_010936363.1; PREDICTED: uncharacterized protein LOC105056001 [Elaeis guineensis]}	{NA}	{pda:103704451; - - - - -}	{NA}	{GO:0005516; calmodulin binding; molecular_function}	{NA}	{PF07839:Plant calmodulin-binding domain}
transcript_HQ_B_transcript10229/f3p0/2757	{XP_010907652.1; PREDICTED: uncharacterized protein LOC105034269 [Elaeis guineensis]}	{sp|Q07123|AMO2_ARTS1; Copper methylamine oxidase OS=Arthrobacter sp. (strain P1) GN=maoII PE=1 SV=1}	{nnu:104593101; K00276 AOC3, AOC2, tynA primary-amine oxidase 1.4.3.21 ko00260; Metabolism; Amino acid metabolism; Glycine, serine and threonine metabolism | ko00350; Metabolism; Amino acid metabolism; Tyrosine metabolism | ko00360; Metabolism; Amino acid metabolism; Phenylalanine metabolism | ko00410; Metabolism; Metabolism of other amino acids; beta-Alanine metabolism | ko00950; Metabolism; Bio…	{At2g42490; KOG1186 Copper amine oxidase Q Secondary metabolites biosynthesis, transport and catabolism ;}	{GO:0008131; primary amine oxidase activity; molecular_function GO:0055114; oxidation-reduction process; biological_process GO:0048038; quinone binding; molecular_function GO:0009308; amine metabolic process; biological_process GO:0005507; copper ion binding; molecular_function}	{XM_010909350.2; PREDICTED: Elaeis guineensis copper methylamine oxidase (LOC105034269), mRNA}	{PF01179:Copper amine oxidase, enzyme domain PF02727:Copper amine oxidase, N2 domain PF02728:Copper amine oxidase, N3 domain}
transcript_HQ_B_transcript1023/f3p0/4347	{XP_019711129.1; PREDICTED: putative disease resistance protein RGA1 isoform X1 [Elaeis guineensis]}	{sp|Q7XA40|RGA3_SOLBU; Putative disease resistance protein RGA3 OS=Solanum bulbocastanum GN=RGA3 PE=2 SV=2}	{egu:105040147; - - - - -}	{At3g14470; KOG4658 Apoptotic ATPase T Signal transduction mechanisms ;}	{GO:0043531; ADP binding; molecular_function GO:0005622; intracellular; cellular_component GO:0008134; transcription factor binding; molecular_function GO:0005840; ribosome; cellular_component GO:0003735; structural constituent of ribosome; molecular_function GO:0005524; ATP binding; molecular_function GO:0006355; regulation of transcription, DNA-dependent; biological_process GO:0005515; protein …	{NA}	{PF13855:Leucine rich repeat PF00931:NB-ARC domain PF01282:Ribosomal protein S24e PF00158:Sigma-54 interaction domain}
transcript_HQ_B_transcript10232/f2p0/2743	{XP_008802845.1; PREDICTED: exocyst complex component SEC15A-like [Phoenix dactylifera]}	{sp|Q9LXX6|SC15A_ARATH; Exocyst complex component SEC15A OS=Arabidopsis thaliana GN=SEC15A PE=3 SV=2}	{egu:105042172; K19985 EXOC6, SEC15 exocyst complex component 6 - -}	{At3g56640; KOG2176 Exocyst complex, subunit SEC15 U Intracellular trafficking, secretion, and vesicular transport ;}	{NA}	{XM_019853071.1; PREDICTED: Elaeis guineensis exocyst complex component SEC15A-like (LOC105053429), transcript variant X3, mRNA}	{NA}
transcript_HQ_B_transcript10234/f2p0/2741	{AJS13479.1; FKBP20-1 [Erycina pusilla]}	{sp|Q9M2S7|FK201_ARATH; Peptidyl-prolyl cis-trans isomerase FKBP20-1 OS=Arabidopsis thaliana GN=FKBP20-1 PE=1 SV=1}	{sbi:SORBI_09g022450; K01802 E5.2.1.8 peptidylprolyl isomerase 5.2.1.8 -}	{At3g55520; KOG0543 FKBP-type peptidyl-prolyl cis-trans isomerase O Posttranslational modification, protein turnover, chaperones ;}	{NA}	{KM668505.1; Erycina pusilla FKBP20-1 (FKBP20-1) mRNA, complete cds}	{NA}
transcript_HQ_B_transcript10236/f2p0/2748	{NA}	{NA}	{NA}	{NA}	{GO:0003677; DNA binding; molecular_function GO:0008270; zinc ion binding; molecular_function GO:0006351; transcription, DNA-dependent; biological_process GO:0000981; sequence-specific DNA binding RNA polymerase II transcription factor activity; molecular_function GO:0005634; nucleus; cellular_component GO:0006355; regulation of transcription, DNA-dependent; biological_process}	{NA}	{PF04082:Fungal specific transcription factor domain PF00172:Fungal Zn(2)-Cys(6) binuclear cluster domain}
transcript_HQ_B_transcript10238/f4p0/2740	{XP_010932527.1; PREDICTED: elongator complex protein 2 isoform X1 [Elaeis guineensis]}	{sp|F4I1S7|ELP2_ARATH; Elongator complex protein 2 OS=Arabidopsis thaliana GN=ELP2 PE=1 SV=1}	{pda:103706798; K11374 ELP2 elongator complex protein 2 - -}	{At1g49540; KOG1063 RNA polymerase II elongator complex, subunit ELP2, WD repeat superfamily BK Chromatin structure and dynamics ; Transcription ;}	{GO:0006355; regulation of transcription, DNA-dependent; biological_process GO:0002098; tRNA wobble uridine modification; biological_process GO:0005515; protein binding; molecular_function GO:0033588; Elongator holoenzyme complex; cellular_component}	{XM_010934225.2; PREDICTED: Elaeis guineensis elongator complex protein 2 (LOC105053167), transcript variant X1, mRNA}	{PF04762:IKI3 family PF00400:WD domain, G-beta repeat}
transcript_HQ_B_transcript10239/f2p0/2745	{XP_019702758.1; PREDICTED: separase isoform X2 [Elaeis guineensis]}	{sp|Q5IBC5|ESP1_ARATH; Separase OS=Arabidopsis thaliana GN=ESP1 PE=2 SV=1}	{osa:4330866; K02365 ESP1 separase 3.4.22.49 ko04110; Cellular Processes; Cell growth and death; Cell cycle | ko04111; Cellular Processes; Cell growth and death; Cell cycle - yeast | ko04113; Cellular Processes; Cell growth and death; Meiosis - yeast | ko04114; Cellular Processes; Cell growth and death; Oocyte meiosis}	{At4g22970; KOG1849 Regulator of spindle pole body duplication D Cell cycle control, cell division, chromosome partitioning ;}	{NA}	{NA}	{NA}
transcript_HQ_B_transcript1024/f2p0/4383	{KYP34423.1; Retrovirus-related Pol polyprotein LINE-1 [Cajanus cajan]}	{sp|Q588U8|CFDP2_TRAJA; Craniofacial development protein 2 OS=Tragulus javanicus GN=CFDP2 PE=2 SV=1}	{bdi:100827823; - - - - -}	{7294764_2; KOG1075 FOG: Reverse transcriptase R General function prediction only ;}	{GO:0016020; membrane; cellular_component GO:0015097; mercury ion transmembrane transporter activity; molecular_function GO:0015694; mercury ion transport; biological_process}	{KP241053.1; Erycina pusilla MADS33 (MADS33) gene, complete cds}	{PF05052:MerE protein}
transcript_HQ_B_transcript10241/f2p0/2748	{XP_010261923.1; PREDICTED: protein CTR9 homolog [Nelumbo nucifera]}	{sp|B5X0I6|VIP6_ARATH; Protein CTR9 homolog OS=Arabidopsis thaliana GN=VIP6 PE=1 SV=1}	{vvi:100252478; K15176 CTR9 RNA polymerase-associated protein CTR9 - -}	{At2g06210; KOG2002 TPR-containing nuclear phosphoprotein that regulates K(+) uptake P Inorganic ion transport and metabolism ;}	{GO:0005515; protein binding; molecular_function GO:0007064; mitotic sister chromatid cohesion; biological_process}	{AK248246.1; Hordeum vulgare subsp. vulgare cDNA clone: FLbaf10m12, mRNA sequence}	{PF13414:TPR repeat PF13181:Tetratricopeptide repeat PF00515:Tetratricopeptide repeat PF10345:Cohesin loading factor PF13176:Tetratricopeptide repeat PF13374:Tetratricopeptide repeat PF02259:FAT domain PF13174:Tetratricopeptide repeat PF13371:Tetratricopeptide repeat}
transcript_HQ_B_transcript10243/f8p0/2695	{XP_010907974.2; PREDICTED: LOW QUALITY PROTEIN: CSC1-like protein ERD4 [Elaeis guineensis]}	{sp|A9LIW2|CSC1L_BRAJU; CSC1-like protein ERD4 OS=Brassica juncea GN=ERD4 PE=3 SV=2}	{vvi:100260008; - - - - -}	{At1g30360; KOG1134 Uncharacterized conserved protein R General function prediction only ;}	{NA}	{NA}	{NA}
transcript_HQ_B_transcript10245/f2p0/2758	{XP_010929137.2; PREDICTED: gamma-tubulin complex component 2 [Elaeis guineensis]}	{sp|Q9C5H9|GACP2_ARATH; Gamma-tubulin complex component 2 OS=Arabidopsis thaliana GN=GCP2 PE=1 SV=1}	{jcu:105629997; K16569 TUBGCP2, GCP2 gamma-tubulin complex component 2 - -}	{At5g17410; KOG2001 Gamma-tubulin complex, DGRIP84/SPC97 component Z Cytoskeleton ;}	{GO:0005815; microtubule organizing center; cellular_component GO:0043015; gamma-tubulin binding; molecular_function GO:0007020; microtubule nucleation; biological_process GO:0000226; microtubule cytoskeleton organization; biological_process GO:0000922; spindle pole; cellular_component}	{XM_010930835.2; PREDICTED: Elaeis guineensis gamma-tubulin complex component 2 (LOC105050715), mRNA}	{PF04130:Spc97 / Spc98 family}
transcript_HQ_B_transcript10249/f4p0/2739	{XP_010545564.1; PREDICTED: DNA repair helicase XPB1 [Tarenaya hassleriana]}	{sp|O13768|ERCC3_SCHPO; Probable DNA repair helicase ercc3 OS=Schizosaccharomyces pombe (strain 972 / ATCC 24843) GN=ercc3 PE=1 SV=1}	{gsl:Gasu_19890; K10843 ERCC3, XPB DNA excision repair protein ERCC-3 3.6.4.12 ko03022; Genetic Information Processing; Transcription; Basal transcription factors | ko03420; Genetic Information Processing; Replication and repair; Nucleotide excision repair}	{SPAC17A5.06; KOG1123 RNA polymerase II transcription initiation/nucleotide excision repair factor TFIIH, 3'-5' helicase subunit SSL2 KL Transcription ; Replication, recombination and repair ;}	{GO:0003677; DNA binding; molecular_function GO:0003676; nucleic acid binding; molecular_function GO:0016787; hydrolase activity; molecular_function GO:0005524; ATP binding; molecular_function}	{XM_012847832.1; PREDICTED: Setaria italica DNA repair helicase XPB1-like (LOC101779540), transcript variant X2, mRNA}	{PF00176:SNF2 family N-terminal domain PF00270:DEAD/DEAH box helicase PF04851:Type III restriction enzyme, res subunit}
transcript_HQ_B_transcript1025/f2p0/4403	{XP_010905015.1; PREDICTED: ABC transporter B family member 11-like [Elaeis guineensis]}	{sp|Q9M1Q9|AB21B_ARATH; ABC transporter B family member 21 OS=Arabidopsis thaliana GN=ABCB21 PE=1 SV=2}	{mus:103997905; K05658 ABCB1, CD243 ATP-binding cassette, subfamily B (MDR/TAP), member 1 3.6.3.44 ko02010; Environmental Information Processing; Membrane transport; ABC transporters | ko04976; Organismal Systems; Digestive system; Bile secretion | ko05206; Human Diseases; Cancers: Overview; MicroRNAs in cancer}	{At2g47000; KOG0055 Multidrug/pheromone exporter, ABC superfamily Q Secondary metabolites biosynthesis, transport and catabolism ;}	{GO:0003924; GTPase activity; molecular_function GO:0005525; GTP binding; molecular_function GO:0042626; ATPase activity, coupled to transmembrane movement of substances; molecular_function GO:0006810; transport; biological_process GO:0008134; transcription factor binding; molecular_function GO:0008152; NA GO:0019001; guanyl nucleotide binding; molecular_function GO:0031683; G-protein beta/gamma-…	{XM_010940526.2; PREDICTED: Elaeis guineensis ABC transporter B family member 21-like (LOC105057822), mRNA}	{PF00485:Phosphoribulokinase / Uridine kinase family PF06414:Zeta toxin PF00503:G-protein alpha subunit PF07728:AAA domain (dynein-related subfamily) PF00158:Sigma-54 interaction domain PF00005:ABC transporter PF13304:AAA domain, putative AbiEii toxin, Type IV TA system PF03193:Protein of unknown function, DUF258 PF00664:ABC transporter transmembrane region PF00270:DEAD/DEAH box helicase PF01926:…
transcript_HQ_B_transcript10251/f2p0/2745	{XP_010938563.1; PREDICTED: uncharacterized protein LOC105057609 [Elaeis guineensis]}	{NA}	{pda:103701648; - - - - -}	{NA}	{GO:0006270; DNA-dependent DNA replication initiation; biological_process}	{AC232102.1; Solanum tuberosum strain Diploid genotype RH89-039-16 clone RH150D18, complete sequence}	{PF02724:CDC45-like protein}
transcript_HQ_B_transcript10253/f2p0/2746	{XP_010909017.1; PREDICTED: uncharacterized protein LOC105035235 [Elaeis guineensis]}	{sp|Q5BIM2|F214B_BOVIN; Protein FAM214B OS=Bos taurus GN=FAM214B PE=2 SV=1}	{pda:103707826; - - - - -}	{At3g26890; KOG2306 Uncharacterized conserved protein S Function unknown ;}	{NA}	{XM_008802905.2; PREDICTED: Phoenix dactylifera uncharacterized LOC103715320 (LOC103715320), transcript variant X2, mRNA}	{NA}
transcript_HQ_B_transcript10256/f2p0/2744	{NA}	{NA}	{NA}	{NA}	{NA}	{NA}	{NA}
transcript_HQ_B_transcript10257/f2p0/2743	{XP_010934912.2; PREDICTED: protein LHY-like isoform X1 [Elaeis guineensis]}	{sp|P92973|CCA1_ARATH; Protein CCA1 OS=Arabidopsis thaliana GN=CCA1 PE=1 SV=1}	{mus:104000178; K12133 LHY MYB-related transcription factor LHY - ko04712; Organismal Systems; Environmental adaptation; Circadian rhythm - plant}	{At2g46830; KOG0724 Zuotin and related molecular chaperones (DnaJ superfamily), contains DNA-binding domains O Posttranslational modification, protein turnover, chaperones ;}	{NA}	{NA}	{NA}
transcript_HQ_B_transcript10259/f2p0/2751	{XP_010917459.1; PREDICTED: uncharacterized protein LOC105042051 isoform X1 [Elaeis guineensis]}	{sp|Q91WC9|DGLB_MOUSE; Sn1-specific diacylglycerol lipase beta OS=Mus musculus GN=Daglb PE=1 SV=2}	{egu:105042051; - - - - -}	{At3g14070_1; KOG2088 Predicted lipase/calmodulin-binding heat-shock protein IOT Lipid transport and metabolism ; Posttranslational modification, protein turnover, chaperones ; Signal transduction mechanisms ;}	{GO:0008152; NA GO:0016042; lipid catabolic process; biological_process GO:0016787; hydrolase activity; molecular_function GO:0006629; lipid metabolic process; biological_process}	{XM_008794638.2; PREDICTED: Phoenix dactylifera uncharacterized LOC103709338 (LOC103709338), transcript variant X2, mRNA}	{PF07859:alpha/beta hydrolase fold PF01764:Lipase (class 3) PF03893:Lipase 3 N-terminal region}
transcript_HQ_B_transcript10260/f5p0/2750	{XP_010934534.1; PREDICTED: protein IQ-DOMAIN 32 [Elaeis guineensis]}	{sp|Q9FXI5|IQD32_ARATH; Protein IQ-DOMAIN 32 OS=Arabidopsis thaliana GN=IQD32 PE=1 SV=3}	{mus:103993176; - - - - -}	{NA}	{GO:0005515; protein binding; molecular_function}	{XM_010942698.2; PREDICTED: Elaeis guineensis protein IQ-DOMAIN 32-like (LOC105059411), transcript variant X5, mRNA}	{PF00612:IQ calmodulin-binding motif}
transcript_HQ_B_transcript10265/f5p0/2747	{XP_009404156.1; PREDICTED: metal tolerance protein 4 [Musa acuminata subsp. malaccensis]}	{sp|Q10PP8|MTP4_ORYSJ; Metal tolerance protein 4 OS=Oryza sativa subsp. japonica GN=MTP4 PE=2 SV=1}	{pda:103712998; - - - - -}	{At3g58060; KOG1485 Mitochondrial Fe2+ transporter MMT1 and related transporters (cation diffusion facilitator superfamily) P Inorganic ion transport and metabolism ;}	{GO:0055085; transmembrane transport; biological_process GO:0016021; integral to membrane; cellular_component GO:0006812; cation transport; biological_process GO:0008324; cation transmembrane transporter activity; molecular_function}	{XM_009384704.2; PREDICTED: Musa acuminata subsp. malaccensis metal tolerance protein 4-like (LOC103970785), mRNA}	{PF01545:Cation efflux family}
transcript_HQ_B_transcript10266/f2p0/2743	{XP_008781703.1; PREDICTED: proline-rich receptor-like protein kinase PERK1, partial [Phoenix dactylifera]}	{sp|Q9LV48|PERK1_ARATH; Proline-rich receptor-like protein kinase PERK1 OS=Arabidopsis thaliana GN=PERK1 PE=2 SV=1}	{pda:103701436; - - - - -}	{At3g24550; KOG1187 Serine/threonine protein kinase T Signal transduction mechanisms ;}	{GO:0005524; ATP binding; molecular_function GO:0006468; protein phosphorylation; biological_process GO:0046373; L-arabinose metabolic process; biological_process GO:0004672; protein kinase activity; molecular_function GO:0046556; alpha-N-arabinofuranosidase activity; molecular_function}	{XM_008783481.1; PREDICTED: Phoenix dactylifera proline-rich receptor-like protein kinase PERK1 (LOC103701436), partial mRNA}	{PF07714:Protein tyrosine kinase PF00069:Protein kinase domain PF03664:Glycosyl hydrolase family 62 }
transcript_HQ_B_transcript10269/f2p0/2767	{XP_010916922.1; PREDICTED: apoptotic chromatin condensation inducer in the nucleus-like isoform X1 [Elaeis guineensis]}	{sp|Q9UKV3|ACINU_HUMAN; Apoptotic chromatin condensation inducer in the nucleus OS=Homo sapiens GN=ACIN1 PE=1 SV=2}	{egu:105041650; K12875 ACIN1, ACINUS apoptotic chromatin condensation inducer in the nucleus - ko03040; Genetic Information Processing; Transcription; Spliceosome | ko03013; Genetic Information Processing; Translation; RNA transport | ko03015; Genetic Information Processing; Translation; mRNA surveillance pathway}	{At4g39680; KOG2416 Acinus (induces apoptotic chromatin condensation) B Chromatin structure and dynamics ;}	{NA}	{NA}	{NA}
transcript_HQ_B_transcript1027/f2p0/4413	{XP_008798513.1; PREDICTED: paladin [Phoenix dactylifera]}	{sp|Q6DIR8|PALD_XENTR; Paladin OS=Xenopus tropicalis GN=pald1 PE=2 SV=1}	{mus:103973679; - - - - -}	{NA}	{GO:0004725; protein tyrosine phosphatase activity; molecular_function GO:0006470; protein dephosphorylation; biological_process}	{XM_010907594.2; PREDICTED: Elaeis guineensis paladin (LOC105032984), mRNA}	{PF00102:Protein-tyrosine phosphatase}
transcript_HQ_B_transcript10270/f2p0/2741	{XP_008813303.1; PREDICTED: universal stress protein PHOS32-like [Phoenix dactylifera]}	{sp|Q8VYN9|PHO32_ARATH; Universal stress protein PHOS32 OS=Arabidopsis thaliana GN=PHOS32 PE=1 SV=1}	{pda:103706610; - - - - -}	{NA}	{GO:0006950; response to stress; biological_process}	{XM_011622176.1; PREDICTED: Amborella trichopoda uncharacterized LOC18426384 (LOC18426384), transcript variant X2, mRNA}	{PF00582:Universal stress protein family}
transcript_HQ_B_transcript10275/f3p0/2772	{JAT55073.1; General transcriptional corepressor tupA [Anthurium amnicola]}	{sp|P78706|RCO1_NEUCR; Transcriptional repressor rco-1 OS=Neurospora crassa (strain ATCC 24698 / 74-OR23-1A / CBS 708.71 / DSM 1257 / FGSC 987) GN=rco-1 PE=4 SV=2}	{ccp:CHC_T00007147001; K06666 TUP1 glucose repression regulatory protein TUP1 - ko04011; Environmental Information Processing; Signal transduction; MAPK signaling pathway - yeast | ko04111; Cellular Processes; Cell growth and death; Cell cycle - yeast}	{SPAC18B11.10; KOG0266 WD40 repeat-containing protein R General function prediction only ;}	{GO:0019773; proteasome core complex, alpha-subunit complex; cellular_component GO:0006511; ubiquitin-dependent protein catabolic process; biological_process GO:0005515; protein binding; molecular_function GO:0004175; endopeptidase activity; molecular_function}	{NA}	{PF10584:Proteasome subunit A N-terminal signature PF00400:WD domain, G-beta repeat}
transcript_HQ_B_transcript10277/f6p0/2732	{XP_008798422.1; PREDICTED: F-box/kelch-repeat protein At1g22040 [Phoenix dactylifera]}	{sp|Q9LM55|FBK8_ARATH; F-box/kelch-repeat protein At1g22040 OS=Arabidopsis thaliana GN=At1g22040 PE=2 SV=1}	{egu:105041653; - - - - -}	{At1g22040; KOG1072 FOG: Kelch repeat R General function prediction only ;}	{GO:0005515; protein binding; molecular_function}	{XM_010918624.2; PREDICTED: Elaeis guineensis F-box/kelch-repeat protein At1g22040 (LOC105041653), transcript variant X2, mRNA}	{PF12937:F-box-like PF01344:Kelch motif PF00646:F-box domain PF07646:Kelch motif}
transcript_HQ_B_transcript10278/f2p0/2742	{XP_008800157.1; PREDICTED: uncharacterized protein LOC103714622 isoform X2 [Phoenix dactylifera]}	{NA}	{zma:103637791; - - - - -}	{NA}	{GO:0003676; nucleic acid binding; molecular_function GO:0005515; protein binding; molecular_function GO:0008270; zinc ion binding; molecular_function}	{NA}	{PF04434:SWIM zinc finger PF00564:PB1 domain PF16588:C2H2 zinc-finger}
transcript_HQ_B_transcript1028/f8p0/4409	{XP_010934067.2; PREDICTED: LOW QUALITY PROTEIN: putative vesicle-associated membrane protein 726 [Elaeis guineensis]}	{sp|Q9MAS5|VA726_ARATH; Putative vesicle-associated membrane protein 726 OS=Arabidopsis thaliana GN=VAMP726 PE=2 SV=2}	{egu:105054270; K08511 ATVAMP72 vesicle-associated membrane protein 72 - -}	{At1g04760; KOG0859 Synaptobrevin/VAMP-like protein U Intracellular trafficking, secretion, and vesicular transport ;}	{NA}	{XM_010911850.2; PREDICTED: Elaeis guineensis vesicle-associated membrane protein 721 (LOC105036110), mRNA}	{NA}
transcript_HQ_B_transcript10280/f3p0/2736	{XP_008800797.1; PREDICTED: LOW QUALITY PROTEIN: nucleolar protein 10 [Phoenix dactylifera]}	{sp|Q7T0Q5|NOL10_XENLA; Nucleolar protein 10 OS=Xenopus laevis GN=nol10 PE=2 SV=1}	{mus:103971896; K14788 NOL10, ENP2 ribosome biogenesis protein ENP2 - -}	{At3g56990; KOG2321 WD40 repeat protein R General function prediction only ;}	{GO:0019013; viral nucleocapsid; cellular_component GO:0003723; RNA binding; molecular_function GO:0005515; protein binding; molecular_function GO:0005634; nucleus; cellular_component}	{XM_010936163.2; PREDICTED: Elaeis guineensis nucleolar protein 10 (LOC105054605), mRNA}	{PF00400:WD domain, G-beta repeat PF05087:Rotavirus VP2 protein PF08159:NUC153 domain}
transcript_HQ_B_transcript10281/f4p0/2740	{XP_008800314.1; PREDICTED: transcription factor PIF3-like isoform X1 [Phoenix dactylifera]}	{sp|Q6AT90|APG_ORYSJ; Transcription factor APG OS=Oryza sativa subsp. japonica GN=APG PE=1 SV=1}	{egu:105035562; K12126 PIF3 phytochrome-interacting factor 3 - ko04075; Environmental Information Processing; Signal transduction; Plant hormone signal transduction | ko04712; Organismal Systems; Environmental adaptation; Circadian rhythm - plant}	{NA}	{GO:0046983; protein dimerization activity; molecular_function}	{XM_008809702.2; PREDICTED: Phoenix dactylifera transcription factor PIF3-like (LOC103720128), transcript variant X4, mRNA}	{PF00010:Helix-loop-helix DNA-binding domain}
transcript_HQ_B_transcript10282/f4p0/2724	{XP_010937161.1; PREDICTED: beta-1,3-galactosyltransferase GALT1 [Elaeis guineensis]}	{sp|Q8L7F9|B3GTF_ARATH; Beta-1,3-galactosyltransferase GALT1 OS=Arabidopsis thaliana GN=GALT1 PE=1 SV=1}	{nnu:104598119; K14413 GALT1 beta-1,3-galactosyltransferase 2.4.1.- ko00513; Metabolism; Glycan biosynthesis and metabolism; Various types of N-glycan biosynthesis}	{At1g26810; KOG2287 Galactosyltransferases G Carbohydrate transport and metabolism ;}	{GO:0016757; transferase activity, transferring glycosyl groups; molecular_function GO:0006486; protein glycosylation; biological_process GO:0016020; membrane; cellular_component GO:0008378; galactosyltransferase activity; molecular_function GO:0030246; carbohydrate binding; molecular_function}	{XM_006355043.2; PREDICTED: Solanum tuberosum beta-1,3-galactosyltransferase 15 (LOC102601182), transcript variant X3, mRNA}	{PF02434:Fringe-like PF00337:Galactoside-binding lectin PF01762:Galactosyltransferase}
transcript_HQ_B_transcript10283/f6p0/2728	{ONK79590.1; uncharacterized protein A4U43_C01F7920 [Asparagus officinalis]}	{sp|Q9SLI8|2AB2D_ARATH; Probable serine/threonine protein phosphatase 2A regulatory subunit B''delta OS=Arabidopsis thaliana GN=B''DELTA PE=3 SV=1}	{mus:103974244; K11583 PPP2R3 serine/threonine-protein phosphatase 2A regulatory subunit B'' - ko03015; Genetic Information Processing; Translation; mRNA surveillance pathway | ko04071; Environmental Information Processing; Signal transduction; Sphingolipid signaling pathway | ko04151; Environmental Information Processing; Signal transduction; PI3K-Akt signaling pathway | ko04152; Environmental I…	{At1g54450; KOG2562 Protein phosphatase 2 regulatory subunit A RNA processing and modification ;}	{GO:0005509; calcium ion binding; molecular_function}	{XM_010908484.2; PREDICTED: Elaeis guineensis serine/threonine protein phosphatase 2A regulatory subunit B''beta (LOC105033612), transcript variant X2, mRNA}	{PF13833:EF-hand domain pair PF00036:EF hand PF13499:EF-hand domain pair PF13405:EF-hand domain PF13202:EF hand}
transcript_HQ_B_transcript10284/f4p0/2737	{XP_010924550.1; PREDICTED: two pore calcium channel protein 1 isoform X1 [Elaeis guineensis]}	{sp|Q5QM84|TPC1_ORYSJ; Two pore calcium channel protein 1 OS=Oryza sativa subsp. japonica GN=TPC1 PE=1 SV=2}	{osa:4325272; K16900 TPC1, CCH1 two pore calcium channel protein, plant - -}	{At4g03560; KOG2301 Voltage-gated Ca2+ channels, alpha1 subunits PT Inorganic ion transport and metabolism ; Signal transduction mechanisms ;}	{GO:0005216; ion channel activity; molecular_function GO:0006811; ion transport; biological_process GO:0005509; calcium ion binding; molecular_function GO:0055085; transmembrane transport; biological_process GO:0016020; membrane; cellular_component}	{XM_019851234.1; PREDICTED: Elaeis guineensis two pore calcium channel protein 1 (LOC105047346), transcript variant X5, mRNA}	{PF00520:Ion transport protein PF13405:EF-hand domain PF13833:EF-hand domain pair PF00036:EF hand PF13499:EF-hand domain pair}
transcript_HQ_B_transcript10286/f2p0/2757	{NA}	{NA}	{NA}	{NA}	{NA}	{KF754799.1; Amborella trichopoda chromosome V mitochondrion, complete sequence}	{NA}
transcript_HQ_B_transcript10288/f2p0/2761	{ONK69871.1; uncharacterized protein A4U43_C05F27680 [Asparagus officinalis]}	{sp|Q9Y2M2|SSUH2_HUMAN; Protein SSUH2 homolog OS=Homo sapiens GN=SSUH2 PE=1 SV=1}	{pda:103704080; - - - - -}	{At2g38000; KOG2813 Predicted molecular chaperone, contains DnaJ domain O Posttranslational modification, protein turnover, chaperones ;}	{GO:0051082; unfolded protein binding; molecular_function GO:0031072; heat shock protein binding; molecular_function}	{XM_009406290.2; PREDICTED: Musa acuminata subsp. malaccensis protein SSUH2 homolog (LOC103987855), transcript variant X2, mRNA}	{PF00684:DnaJ central domain}
transcript_HQ_B_transcript1029/f3p0/4405	{OAY75035.1; putative disease resistance protein RGA3 [Ananas comosus]}	{sp|Q7XA40|RGA3_SOLBU; Putative disease resistance protein RGA3 OS=Solanum bulbocastanum GN=RGA3 PE=2 SV=2}	{sita:101774780; - - - - -}	{At3g14470; KOG4658 Apoptotic ATPase T Signal transduction mechanisms ;}	{GO:0000976; transcription regulatory region sequence-specific DNA binding; molecular_function GO:0032922; circadian regulation of gene expression; biological_process GO:0043531; ADP binding; molecular_function}	{NA}	{PF00931:NB-ARC domain PF15673:Domain of unknown function (DUF4664)}
transcript_HQ_B_transcript10290/f9p0/2733	{OEL14861.1; Receptor-like protein kinase FERONIA, partial [Dichanthelium oligosanthes]}	{sp|Q9FID8|Y5900_ARATH; Putative receptor-like protein kinase At5g39000 OS=Arabidopsis thaliana GN=At5g39000 PE=3 SV=1}	{dosa:Os01t0769700-01; - - - - -}	{At5g39000; KOG1187 Serine/threonine protein kinase T Signal transduction mechanisms ;}	{GO:0004672; protein kinase activity; molecular_function GO:0006468; protein phosphorylation; biological_process GO:0005524; ATP binding; molecular_function}	{XM_009389737.1; PREDICTED: Musa acuminata subsp. malaccensis receptor-like protein kinase FERONIA (LOC103974841), partial mRNA}	{PF07714:Protein tyrosine kinase PF00069:Protein kinase domain}
transcript_HQ_B_transcript10293/f2p0/2732	{XP_008783422.1; PREDICTED: protein STRUBBELIG-RECEPTOR FAMILY 7 isoform X1 [Phoenix dactylifera]}	{sp|Q6R2K2|SRF4_ARATH; Protein STRUBBELIG-RECEPTOR FAMILY 4 OS=Arabidopsis thaliana GN=SRF4 PE=2 SV=1}	{pda:103702672; - - - - -}	{NA}	{GO:2001256; NA GO:0005515; protein binding; molecular_function GO:0030176; integral to endoplasmic reticulum membrane; cellular_component}	{NA}	{PF06682:SOCE-associated regulatory factor of calcium homoeostasis PF00560:Leucine Rich Repeat PF13855:Leucine rich repeat PF13516:Leucine Rich repeat}
transcript_HQ_B_transcript10294/f2p0/2744	{XP_008799232.1; PREDICTED: plant intracellular Ras-group-related LRR protein 4 isoform X1 [Phoenix dactylifera]}	{sp|Q9SVW8|PIRL4_ARATH; Plant intracellular Ras-group-related LRR protein 4 OS=Arabidopsis thaliana GN=PIRL4 PE=1 SV=1}	{pda:103713946; - - - - -}	{At4g35470; KOG0619 FOG: Leucine rich repeat R General function prediction only ;}	{GO:0005515; protein binding; molecular_function GO:0005125; cytokine activity; molecular_function}	{XM_017844986.1; PREDICTED: Phoenix dactylifera plant intracellular Ras-group-related LRR protein 4 (LOC103713946), transcript variant X2, mRNA}	{PF00560:Leucine Rich Repeat PF13855:Leucine rich repeat PF15095:Interleukin 33 PF13516:Leucine Rich repeat}
transcript_HQ_B_transcript10295/f5p0/2728	{XP_010937217.1; PREDICTED: vacuolar cation/proton exchanger 2 isoform X1 [Elaeis guineensis]}	{sp|Q5KQN0|CAX2_ORYSJ; Vacuolar cation/proton exchanger 2 OS=Oryza sativa subsp. japonica GN=CAX2 PE=2 SV=2}	{pda:103702701; K07300 chaA, CAX Ca2+:H+ antiporter - -}	{At3g13320; KOG1397 Ca2+/H+ antiporter VCX1 and related proteins P Inorganic ion transport and metabolism ;}	{GO:0016021; integral to membrane; cellular_component GO:0055085; transmembrane transport; biological_process GO:0006629; lipid metabolic process; biological_process}	{XM_008785250.2; PREDICTED: Phoenix dactylifera vacuolar cation/proton exchanger 2-like (LOC103702701), transcript variant X2, mRNA}	{PF01699:Sodium/calcium exchanger protein PF00487:Fatty acid desaturase}
transcript_HQ_B_transcript10297/f11p0/2683	{XP_020095422.1; polyadenylate-binding protein RBP45-like [Ananas comosus]}	{sp|Q9SAB3|RB45B_ARATH; Polyadenylate-binding protein RBP45B OS=Arabidopsis thaliana GN=RBP45B PE=1 SV=1}	{mus:104000323; - - - - -}	{At1g11650; KOG0118 FOG: RRM domain R General function prediction only ;}	{GO:0003676; nucleic acid binding; molecular_function}	{XM_014653962.1; PREDICTED: Vigna radiata var. radiata polyadenylate-binding protein RBP47 (LOC106768690), mRNA}	{PF00076:RNA recognition motif. (a.k.a. RRM, RBD, or RNP domain)}
transcript_HQ_B_transcript10299/f2p0/2759	{EYU25429.1; hypothetical protein MIMGU_mgv1a021420mg [Erythranthe guttata]}	{sp|Q42463|DCL_SOLLC; Protein DCL, chloroplastic OS=Solanum lycopersicum GN=DCL PE=2 SV=1}	{pmum:103320340; - - - - -}	{NA}	{NA}	{NA}	{NA}
transcript_HQ_B_transcript1030/f2p0/4378	{XP_019708026.1; PREDICTED: kinesin-like calmodulin-binding protein homolog isoform X3 [Elaeis guineensis]}	{sp|Q9FHN8|KN14E_ARATH; Kinesin-like protein KIN-14E OS=Arabidopsis thaliana GN=KIN14E PE=1 SV=1}	{cit:102619547; - - - - -}	{At5g65930_1; KOG4229 Myosin VII, myosin IXB and related myosins N Cell motility ;}	{GO:0016020; membrane; cellular_component GO:0051082; unfolded protein binding; molecular_function GO:0008017; microtubule binding; molecular_function GO:0009405; pathogenesis; biological_process GO:0003777; microtubule motor activity; molecular_function GO:0003779; actin binding; molecular_function GO:0007018; microtubule-based movement; biological_process GO:0005856; cytoskeleton; cellular_comp…	{XM_009393590.2; PREDICTED: Musa acuminata subsp. malaccensis kinesin-like calmodulin-binding protein homolog (LOC103977931), transcript variant X2, mRNA}	{PF00784:MyTH4 domain PF16796:Microtubule binding PF01608:I/LWEQ domain PF03938:Outer membrane protein (OmpH-like) PF05791:Bacillus haemolytic enterotoxin (HBL) PF00225:Kinesin motor domain}
transcript_HQ_B_transcript10300/f4p0/2730	{ONK72446.1; uncharacterized protein A4U43_C04F19520 [Asparagus officinalis]}	{sp|Q8W4A5|APO2_ARATH; APO protein 2, chloroplastic OS=Arabidopsis thaliana GN=APO2 PE=2 SV=1}	{egu:105042836; - - - - -}	{NA}	{GO:0003723; RNA binding; molecular_function}	{XM_004290767.2; PREDICTED: Fragaria vesca subsp. vesca APO protein 2, chloroplastic (LOC101314527), mRNA}	{PF05634:APO RNA-binding}
transcript_HQ_B_transcript10302/f6p0/2673	{XP_008796971.1; PREDICTED: probable xyloglucan glycosyltransferase 9 [Phoenix dactylifera]}	{sp|Q6L538|CSLC7_ORYSJ; Probable xyloglucan glycosyltransferase 7 OS=Oryza sativa subsp. japonica GN=CSLC7 PE=2 SV=1}	{mus:104000402; - - - - -}	{NA}	{GO:0016757; transferase activity, transferring glycosyl groups; molecular_function}	{XM_008798749.2; PREDICTED: Phoenix dactylifera probable xyloglucan glycosyltransferase 9 (LOC103712271), mRNA}	{PF13506:Glycosyl transferase family 21}
transcript_HQ_B_transcript10303/f2p0/2733	{NA}	{NA}	{NA}	{NA}	{NA}	{NA}	{NA}
transcript_HQ_B_transcript10304/f16p0/2570	{XP_010915999.1; PREDICTED: elongation factor G, mitochondrial [Elaeis guineensis]}	{sp|Q9FE64|EFGM_ORYSJ; Elongation factor G, mitochondrial OS=Oryza sativa subsp. japonica GN=Os03g0565500 PE=2 SV=2}	{egu:105040936; K02355 fusA, GFM, EFG elongation factor G - -}	{At1g45332; KOG0465 Mitochondrial elongation factor J Translation, ribosomal structure and biogenesis ;}	{GO:0005525; GTP binding; molecular_function}	{XM_010917697.2; PREDICTED: Elaeis guineensis elongation factor G, mitochondrial (LOC105040936), mRNA}	{PF03144:Elongation factor Tu domain 2 PF01926:50S ribosome-binding GTPase PF03764:Elongation factor G, domain IV PF04548:AIG1 family}
transcript_HQ_B_transcript10305/f3p0/2738	{XP_010915141.1; PREDICTED: glutamine--tRNA ligase-like isoform X1 [Elaeis guineensis]}	{sp|P52780|SYQ_LUPLU; Glutamine--tRNA ligase OS=Lupinus luteus PE=2 SV=2}	{egu:105040359; K01886 QARS, glnS glutaminyl-tRNA synthetase 6.1.1.18 ko00970; Genetic Information Processing; Translation; Aminoacyl-tRNA biosynthesis}	{At1g25350; KOG1148 Glutaminyl-tRNA synthetase J Translation, ribosomal structure and biogenesis ;}	{GO:0004812; aminoacyl-tRNA ligase activity; molecular_function GO:0006418; tRNA aminoacylation for protein translation; biological_process GO:0004819; glutamine-tRNA ligase activity; molecular_function GO:0000166; nucleotide binding; molecular_function GO:0043039; tRNA aminoacylation; biological_process GO:0016876; ligase activity, forming aminoacyl-tRNA and related compounds; molecular_function…	{XM_010916839.2; PREDICTED: Elaeis guineensis glutamine--tRNA ligase-like (LOC105040359), transcript variant X1, mRNA}	{PF04558:Glutaminyl-tRNA synthetase, non-specific RNA binding region part 1 PF04557:Glutaminyl-tRNA synthetase, non-specific RNA binding region part 2 PF03950:tRNA synthetases class I (E and Q), anti-codon binding domain PF00749:tRNA synthetases class I (E and Q), catalytic domain}
transcript_HQ_B_transcript10308/f2p0/2738	{XP_007220740.1; hypothetical protein PRUPE_ppa023598mg [Prunus persica]}	{sp|Q99315|YG31B_YEAST; Transposon Ty3-G Gag-Pol polyprotein OS=Saccharomyces cerevisiae (strain ATCC 204508 / S288c) GN=TY3B-G PE=1 SV=3}	{pper:PRUPE_ppa026856mg; - - - - -}	{At1g35647; KOG0017 FOG: Transposon-encoded proteins with TYA, reverse transcriptase, integrase domains in various combinations R General function prediction only ;}	{NA}	{NA}	{NA}
transcript_HQ_B_transcript10309/f5p0/2736	{OMO80934.1; hypothetical protein COLO4_23859 [Corchorus olitorius]}	{NA}	{pda:103708245; - - - - -}	{NA}	{NA}	{XM_009411530.2; PREDICTED: Musa acuminata subsp. malaccensis uncharacterized LOC103991981 (LOC103991981), mRNA}	{NA}
transcript_HQ_B_transcript10312/f4p0/2738	{XP_008788856.1; PREDICTED: cyclic nucleotide-gated ion channel 1 [Phoenix dactylifera]}	{sp|O65717|CNGC1_ARATH; Cyclic nucleotide-gated ion channel 1 OS=Arabidopsis thaliana GN=CNGC1 PE=1 SV=1}	{pda:103706485; K05391 CNGF cyclic nucleotide gated channel, other eukaryote - ko04626; Organismal Systems; Environmental adaptation; Plant-pathogen interaction}	{At5g53130; KOG0498 K+-channel ERG and related proteins, contain PAS/PAC sensor domain PT Inorganic ion transport and metabolism ; Signal transduction mechanisms ;}	{GO:0016020; membrane; cellular_component GO:0055085; transmembrane transport; biological_process GO:0003677; DNA binding; molecular_function GO:0045892; negative regulation of transcription, DNA-dependent; biological_process GO:0006811; ion transport; biological_process GO:0005216; ion channel activity; molecular_function}	{XM_010927430.2; PREDICTED: Elaeis guineensis cyclic nucleotide-gated ion channel 1 (LOC105048202), transcript variant X2, mRNA}	{PF00520:Ion transport protein PF03965:Penicillinase repressor}
transcript_HQ_B_transcript10316/f2p0/2758	{NA}	{NA}	{NA}	{NA}	{NA}	{NA}	{NA}
transcript_HQ_B_transcript10318/f3p0/2747	{CBI32005.3; unnamed protein product, partial [Vitis vinifera]}	{sp|P25866|UBC2_WHEAT; Ubiquitin-conjugating enzyme E2 2 OS=Triticum aestivum GN=UBC2 PE=1 SV=1}	{var:108321754; K10573 UBE2A, UBC2, RAD6A ubiquitin-conjugating enzyme E2 A 2.3.2.23 ko04120; Genetic Information Processing; Folding, sorting and degradation; Ubiquitin mediated proteolysis}	{At2g02760; KOG0419 Ubiquitin-protein ligase O Posttranslational modification, protein turnover, chaperones ;}	{GO:0005515; protein binding; molecular_function}	{KP719980.1; Dendrobium catenatum ubiquiting-conjugating protein (UBC) mRNA, complete cds}	{PF05773:RWD domain}
transcript_HQ_B_transcript10319/f2p0/2786	{XP_009408293.1; PREDICTED: phosphatidylinositol 4-kinase alpha 1 [Musa acuminata subsp. malaccensis]}	{sp|Q9SXA1|P4KA1_ARATH; Phosphatidylinositol 4-kinase alpha 1 OS=Arabidopsis thaliana GN=PI4KA1 PE=1 SV=2}	{mus:103990760; K00888 PI4KA phosphatidylinositol 4-kinase A 2.7.1.67 ko00562; Metabolism; Carbohydrate metabolism; Inositol phosphate metabolism | ko04011; Environmental Information Processing; Signal transduction; MAPK signaling pathway - yeast | ko04070; Environmental Information Processing; Signal transduction; Phosphatidylinositol signaling system}	{At1g49340; KOG0902 Phosphatidylinositol 4-kinase T Signal transduction mechanisms ;}	{GO:0016301; kinase activity; molecular_function}	{XM_008776963.2; PREDICTED: Phoenix dactylifera phosphatidylinositol 4-kinase alpha 1 (LOC103695574), transcript variant X3, mRNA}	{PF00454:Phosphatidylinositol 3- and 4-kinase}
transcript_HQ_B_transcript1032/f2p0/4441	{XP_009380340.1; PREDICTED: putative phospholipid-transporting ATPase 9 isoform X1 [Musa acuminata subsp. malaccensis]}	{sp|Q9SX33|ALA9_ARATH; Putative phospholipid-transporting ATPase 9 OS=Arabidopsis thaliana GN=ALA9 PE=3 SV=1}	{mus:103968758; K01530 E3.6.3.1 phospholipid-translocating ATPase 3.6.3.1 -}	{At1g68710; KOG0206 P-type ATPase R General function prediction only ;}	{GO:0046872; metal ion binding; molecular_function GO:0000166; nucleotide binding; molecular_function}	{XM_010938461.1; PREDICTED: Elaeis guineensis putative phospholipid-transporting ATPase 9 (LOC105056308), transcript variant X2, mRNA}	{PF00122:E1-E2 ATPase}
transcript_HQ_B_transcript10320/f2p0/2745	{ONK71365.1; uncharacterized protein A4U43_C04F7800 [Asparagus officinalis]}	{sp|Q9LXA8|BXL6_ARATH; Probable beta-D-xylosidase 6 OS=Arabidopsis thaliana GN=BXL6 PE=2 SV=1}	{egu:105042856; - - - - -}	{NA}	{GO:0005975; carbohydrate metabolic process; biological_process GO:0004553; hydrolase activity, hydrolyzing O-glycosyl compounds; molecular_function}	{XM_008798504.2; PREDICTED: Phoenix dactylifera probable beta-D-xylosidase 6 (LOC103712100), mRNA}	{PF01915:Glycosyl hydrolase family 3 C-terminal domain}
transcript_HQ_B_transcript10321/f3p0/2745	{ONK65706.1; uncharacterized protein A4U43_C06F100 [Asparagus officinalis]}	{sp|Q42093|AB2C_ARATH; ABC transporter C family member 2 OS=Arabidopsis thaliana GN=ABCC2 PE=1 SV=2}	{zma:103645927; - - - - -}	{At2g34660; KOG0054 Multidrug resistance-associated protein/mitoxantrone resistance protein, ABC superfamily Q Secondary metabolites biosynthesis, transport and catabolism ;}	{GO:0055085; transmembrane transport; biological_process GO:0016021; integral to membrane; cellular_component GO:0016887; ATPase activity; molecular_function GO:0005524; ATP binding; molecular_function GO:0006810; transport; biological_process GO:0042626; ATPase activity, coupled to transmembrane movement of substances; molecular_function}	{XM_010908015.2; PREDICTED: Elaeis guineensis ABC transporter C family member 2 (LOC105033279), transcript variant X2, mRNA}	{PF00664:ABC transporter transmembrane region PF00005:ABC transporter}
transcript_HQ_B_transcript10322/f3p0/2743	{JAT57648.1; Negative regulator of sexual conjugation and meiosis [Anthurium amnicola]}	{sp|P08092|RAN1_SCHPO; Negative regulator of sexual conjugation and meiosis OS=Schizosaccharomyces pombe (strain 972 / ATCC 24843) GN=ran1 PE=1 SV=2}	{gsl:Gasu_35670; K07198 PRKAA, AMPK 5'-AMP-activated protein kinase, catalytic alpha subunit 2.7.11.11 ko04371; Environmental Information Processing; Signal transduction; Apelin signaling pathway | ko04068; Environmental Information Processing; Signal transduction; FoxO signaling pathway | ko04151; Environmental Information Processing; Signal transduction; PI3K-Akt signaling pathway | ko04152; En…	{SPBC19C2.05; KOG0583 Serine/threonine protein kinase T Signal transduction mechanisms ;}	{GO:0016020; membrane; cellular_component GO:0004672; protein kinase activity; molecular_function GO:0005524; ATP binding; molecular_function GO:0006468; protein phosphorylation; biological_process GO:0016773; phosphotransferase activity, alcohol group as acceptor; molecular_function}	{NA}	{PF07714:Protein tyrosine kinase PF00069:Protein kinase domain PF06293:Lipopolysaccharide kinase (Kdo/WaaP) family}
transcript_HQ_B_transcript10323/f2p0/2747	{XP_010936080.1; PREDICTED: probable aminopyrimidine aminohydrolase, mitochondrial [Elaeis guineensis]}	{sp|F4KFT7|TENAC_ARATH; Bifunctional TH2 protein, mitochondrial OS=Arabidopsis thaliana GN=TH2 PE=1 SV=1}	{mus:103992780; - - - - -}	{NA}	{GO:0006308; DNA catabolic process; biological_process GO:0008855; exodeoxyribonuclease VII activity; molecular_function GO:0009318; exodeoxyribonuclease VII complex; cellular_component}	{XM_019221359.1; PREDICTED: Vitis vinifera probable aminopyrimidine aminohydrolase, mitochondrial (LOC100249779), mRNA}	{PF02609:Exonuclease VII small subunit}
transcript_HQ_B_transcript10324/f19p0/2702	{XP_019709014.1; PREDICTED: acylamino-acid-releasing enzyme 1 isoform X1 [Elaeis guineensis]}	{sp|Q0IXP9|AARE1_ORYSJ; Acylamino-acid-releasing enzyme 1 OS=Oryza sativa subsp. japonica GN=Os10g0415600 PE=3 SV=1}	{mus:103969438; K01303 APEH acylaminoacyl-peptidase 3.4.19.1 -}	{At4g14570; KOG2100 Dipeptidyl aminopeptidase O Posttranslational modification, protein turnover, chaperones ;}	{GO:0016787; hydrolase activity; molecular_function GO:0008236; serine-type peptidase activity; molecular_function GO:0006508; proteolysis; biological_process GO:0005576; NA GO:0008152; NA}	{XM_019853455.1; PREDICTED: Elaeis guineensis acylamino-acid-releasing enzyme 1 (LOC105053423), transcript variant X1, mRNA}	{PF02129:X-Pro dipeptidyl-peptidase (S15 family) PF01738:Dienelactone hydrolase family PF00326:Prolyl oligopeptidase family PF07859:alpha/beta hydrolase fold PF10503:Esterase PHB depolymerase}
transcript_HQ_B_transcript10325/f9p0/2708	{XP_010252570.1; PREDICTED: uncharacterized protein LOC104594113 [Nelumbo nucifera]}	{sp|K7TQE3|HIP_MAIZE; HSP-interacting protein OS=Zea mays GN=HIP PE=1 SV=1}	{nnu:104594113; - - - - -}	{At1g62390; KOG4151 Myosin assembly protein/sexual cycle protein and related proteins ODR Posttranslational modification, protein turnover, chaperones ; Cell cycle control, cell division, chromosome partitioning ; General function prediction only ;}	{GO:0005515; protein binding; molecular_function}	{XM_010944982.2; PREDICTED: Elaeis guineensis HSP-interacting protein (LOC105061053), mRNA}	{PF13414:TPR repeat PF00515:Tetratricopeptide repeat PF00564:PB1 domain PF13371:Tetratricopeptide repeat}
transcript_HQ_B_transcript10326/f2p0/2766	{XP_010933419.1; PREDICTED: inactive poly [ADP-ribose] polymerase RCD1 [Elaeis guineensis]}	{sp|Q8RY59|RCD1_ARATH; Inactive poly [ADP-ribose] polymerase RCD1 OS=Arabidopsis thaliana GN=RCD1 PE=1 SV=1}	{egu:105043955; - - - - -}	{NA}	{NA}	{NA}	{NA}
transcript_HQ_B_transcript10329/f3p0/2739	{XP_008799906.1; PREDICTED: exocyst complex component EXO84C isoform X1 [Phoenix dactylifera]}	{sp|Q9SY60|EX84C_ARATH; Exocyst complex component EXO84C OS=Arabidopsis thaliana GN=EXO84C PE=2 SV=1}	{egu:105056400; K19986 EXOC8, SEC84 exocyst complex component 8 - -}	{At1g10180; KOG2215 Exocyst complex subunit U Intracellular trafficking, secretion, and vesicular transport ;}	{NA}	{XM_009411617.2; PREDICTED: Musa acuminata subsp. malaccensis exocyst complex component EXO84C (LOC103992044), transcript variant X1, mRNA}	{NA}
transcript_HQ_B_transcript1033/f2p0/4375	{XP_007210190.1; hypothetical protein PRUPE_ppa017790mg [Prunus persica]}	{sp|Q0J0A4|LPAAT_ORYSJ; Probable 1-acylglycerol-3-phosphate O-acyltransferase OS=Oryza sativa subsp. japonica GN=Os09g0520200 PE=3 SV=3}	{pper:PRUPE_ppa026856mg; - - - - -}	{At1g35647; KOG0017 FOG: Transposon-encoded proteins with TYA, reverse transcriptase, integrase domains in various combinations R General function prediction only ;}	{NA}	{XM_018980438.1; PREDICTED: Juglans regia uncharacterized LOC109002610 (LOC109002610), mRNA}	{NA}
transcript_HQ_B_transcript10330/f10p0/2713	{XP_008781882.1; PREDICTED: uncharacterized protein LOC103701548 [Phoenix dactylifera]}	{sp|P36047|SDS22_YEAST; Protein phosphatase 1 regulatory subunit SDS22 OS=Saccharomyces cerevisiae (strain ATCC 204508 / S288c) GN=SDS22 PE=1 SV=1}	{pda:103701548; K19750 DNAAF1, LRRC50, ODA7 dynein assembly factor 1, axonemal - -}	{At1g78230; KOG0531 Protein phosphatase 1, regulatory subunit, and related proteins T Signal transduction mechanisms ;}	{GO:0005515; protein binding; molecular_function}	{NA}	{PF00560:Leucine Rich Repeat PF13855:Leucine rich repeat PF13516:Leucine Rich repeat}
transcript_HQ_B_transcript10336/f4p0/2743	{XP_008788809.1; PREDICTED: translocase of chloroplast 90, chloroplastic-like [Phoenix dactylifera]}	{sp|Q6S5G3|TOC90_ARATH; Translocase of chloroplast 90, chloroplastic OS=Arabidopsis thaliana GN=TOC90 PE=1 SV=1}	{pda:103706480; - - - - -}	{NA}	{GO:0006355; regulation of transcription, DNA-dependent; biological_process GO:0005525; GTP binding; molecular_function GO:0005524; ATP binding; molecular_function GO:0008134; transcription factor binding; molecular_function GO:0007264; small GTPase mediated signal transduction; biological_process GO:0003924; GTPase activity; molecular_function}	{XM_009398353.2; PREDICTED: Musa acuminata subsp. malaccensis translocase of chloroplast 90, chloroplastic (LOC103981558), transcript variant X8, mRNA}	{PF03193:Protein of unknown function, DUF258 PF04548:AIG1 family PF01926:50S ribosome-binding GTPase PF00158:Sigma-54 interaction domain PF02421:Ferrous iron transport protein B PF08477:Ras of Complex, Roc, domain of DAPkinase PF00735:Septin}
transcript_HQ_B_transcript10337/f2p0/2757	{XP_008800314.1; PREDICTED: transcription factor PIF3-like isoform X1 [Phoenix dactylifera]}	{sp|Q6AT90|APG_ORYSJ; Transcription factor APG OS=Oryza sativa subsp. japonica GN=APG PE=1 SV=1}	{egu:105035562; K12126 PIF3 phytochrome-interacting factor 3 - ko04075; Environmental Information Processing; Signal transduction; Plant hormone signal transduction | ko04712; Organismal Systems; Environmental adaptation; Circadian rhythm - plant}	{NA}	{GO:0046983; protein dimerization activity; molecular_function}	{XM_008809702.2; PREDICTED: Phoenix dactylifera transcription factor PIF3-like (LOC103720128), transcript variant X4, mRNA}	{PF00010:Helix-loop-helix DNA-binding domain}
transcript_HQ_B_transcript10339/f2p0/2751	{XP_009384754.1; PREDICTED: scopoletin glucosyltransferase-like [Musa acuminata subsp. malaccensis]}	{sp|Q7Y232|U73B4_ARATH; UDP-glycosyltransferase 73B4 OS=Arabidopsis thaliana GN=UGT73B4 PE=2 SV=1}	{mus:103972219; - - - - -}	{At2g15490; KOG1192 UDP-glucuronosyl and UDP-glucosyl transferase GC Carbohydrate transport and metabolism ; Energy production and conversion ;}	{GO:0008152; NA GO:0016758; transferase activity, transferring hexosyl groups; molecular_function}	{NA}	{PF00201:UDP-glucoronosyl and UDP-glucosyl transferase}
transcript_HQ_B_transcript1034/f2p0/4381	{XP_008781139.1; PREDICTED: FIP1[III]-like protein [Phoenix dactylifera]}	{sp|F4KDH9|FIPS5_ARATH; FIP1[V]-like protein OS=Arabidopsis thaliana GN=FIPS5 PE=1 SV=1}	{pda:103700993; - - - - -}	{At5g58040; KOG1049 Polyadenylation factor I complex, subunit FIP1 A RNA processing and modification ;}	{NA}	{XM_010099478.1; Morus notabilis hypothetical protein partial mRNA}	{NA}
transcript_HQ_B_transcript10340/f4p0/2726	{XP_020095653.1; 5-methyltetrahydropteroyltriglutamate--homocysteine methyltransferase 2 [Ananas comosus]}	{sp|Q2QLY4|METE2_ORYSJ; 5-methyltetrahydropteroyltriglutamate--homocysteine methyltransferase 2 OS=Oryza sativa subsp. japonica GN=Os12g0624000 PE=2 SV=1}	{egu:105042372; K00549 metE 5-methyltetrahydropteroyltriglutamate--homocysteine methyltransferase 2.1.1.14 ko01230; Metabolism; Global and overview maps; Biosynthesis of amino acids | ko00270; Metabolism; Amino acid metabolism; Cysteine and methionine metabolism | ko00450; Metabolism; Metabolism of other amino acids; Selenocompound metabolism}	{At5g17920; KOG2263 Methionine synthase II (cobalamin-independent) E Amino acid transport and metabolism ;}	{GO:0009086; methionine biosynthetic process; biological_process GO:0008652; cellular amino acid biosynthetic process; biological_process GO:0003871; 5-methyltetrahydropteroyltriglutamate-homocysteine S-methyltransferase activity; molecular_function GO:0008270; zinc ion binding; molecular_function}	{XM_004960200.2; PREDICTED: Setaria italica 5-methyltetrahydropteroyltriglutamate--homocysteine methyltransferase 1-like (LOC101772515), mRNA}	{PF08267:Cobalamin-independent synthase, N-terminal domain PF01717:Cobalamin-independent synthase, Catalytic domain}
transcript_HQ_B_transcript10345/f2p0/2730	{XP_010927512.1; PREDICTED: probable cadmium/zinc-transporting ATPase HMA1, chloroplastic isoform X1 [Elaeis guineensis]}	{sp|Q9M3H5|HMA1_ARATH; Probable cadmium/zinc-transporting ATPase HMA1, chloroplastic OS=Arabidopsis thaliana GN=HMA1 PE=2 SV=2}	{nnu:104607273; - - - - -}	{At4g37270; KOG0207 Cation transport ATPase P Inorganic ion transport and metabolism ;}	{GO:0046872; metal ion binding; molecular_function GO:0000166; nucleotide binding; molecular_function}	{XM_006466481.2; PREDICTED: Citrus sinensis probable cadmium/zinc-transporting ATPase HMA1, chloroplastic (LOC102626343), mRNA}	{PF00122:E1-E2 ATPase}
transcript_HQ_B_transcript10349/f2p0/2749	{XP_010916847.2; PREDICTED: LOW QUALITY PROTEIN: neutral ceramidase-like [Elaeis guineensis]}	{sp|Q0JL46|NCASE_ORYSJ; Neutral ceramidase OS=Oryza sativa subsp. japonica GN=Os01g0624000 PE=1 SV=1}	{egu:105041599; K12349 ASAH2 neutral ceramidase 3.5.1.23 ko00600; Metabolism; Lipid metabolism; Sphingolipid metabolism | ko04071; Environmental Information Processing; Signal transduction; Sphingolipid signaling pathway}	{At1g07380; KOG2232 Ceramidases T Signal transduction mechanisms ;}	{NA}	{XM_010918545.2; PREDICTED: Elaeis guineensis neutral ceramidase-like (LOC105041599), mRNA}	{NA}
transcript_HQ_B_transcript1035/f2p0/4382	{XP_008808719.1; PREDICTED: vesicle-associated membrane protein 721-like [Phoenix dactylifera]}	{sp|Q9MAS5|VA726_ARATH; Putative vesicle-associated membrane protein 726 OS=Arabidopsis thaliana GN=VAMP726 PE=2 SV=2}	{egu:105054270; K08511 ATVAMP72 vesicle-associated membrane protein 72 - -}	{At1g04760; KOG0859 Synaptobrevin/VAMP-like protein U Intracellular trafficking, secretion, and vesicular transport ;}	{NA}	{XM_010911850.2; PREDICTED: Elaeis guineensis vesicle-associated membrane protein 721 (LOC105036110), mRNA}	{NA}
transcript_HQ_B_transcript10350/f2p0/2725	{NA}	{NA}	{NA}	{NA}	{NA}	{NA}	{NA}
transcript_HQ_B_transcript10351/f2p0/2739	{XP_008812639.1; PREDICTED: protein DETOXIFICATION 40 [Phoenix dactylifera]}	{sp|Q9LVD9|DTX40_ARATH; Protein DETOXIFICATION 40 OS=Arabidopsis thaliana GN=DTX40 PE=1 SV=1}	{egu:105051369; K03327 TC.MATE, SLC47A, norM, mdtK, dinF multidrug resistance protein, MATE family - -}	{At3g21690; KOG1347 Uncharacterized membrane protein, predicted efflux pump R General function prediction only ;}	{GO:0006855; drug transmembrane transport; biological_process GO:0015238; drug transmembrane transporter activity; molecular_function GO:0055085; transmembrane transport; biological_process GO:0015297; antiporter activity; molecular_function GO:0016020; membrane; cellular_component}	{HG670306.1; Triticum aestivum chromosome 3B, genomic scaffold, cultivar Chinese Spring}	{PF01554:MatE}
transcript_HQ_B_transcript10352/f2p0/2736	{KZV42184.1; Thermostable beta-glucosidase B [Dorcoceras hygrometricum]}	{sp|A1DNN8|BGLJ_NEOFI; Probable beta-glucosidase J OS=Neosartorya fischeri (strain ATCC 1020 / DSM 3700 / CBS 544.65 / FGSC A1164 / JCM 1740 / NRRL 181 / WB 181) GN=bglJ PE=3 SV=1}	{brp:103844567; - - - - -}	{NA}	{GO:0004553; hydrolase activity, hydrolyzing O-glycosyl compounds; molecular_function GO:0005975; carbohydrate metabolic process; biological_process}	{NA}	{PF01915:Glycosyl hydrolase family 3 C-terminal domain}
transcript_HQ_B_transcript10354/f3p0/2726	{XP_010938258.1; PREDICTED: methylcrotonoyl-CoA carboxylase subunit alpha, mitochondrial isoform X2 [Elaeis guineensis]}	{sp|Q2QMG2|MCCA_ORYSJ; Methylcrotonoyl-CoA carboxylase subunit alpha, mitochondrial OS=Oryza sativa subsp. japonica GN=MCCA PE=2 SV=2}	{egu:105057347; K01968 E6.4.1.4A 3-methylcrotonyl-CoA carboxylase alpha subunit 6.4.1.4 ko00280; Metabolism; Amino acid metabolism; Valine, leucine and isoleucine degradation}	{At1g03090; KOG0238 3-Methylcrotonyl-CoA carboxylase, biotin-containing subunit/Propionyl-CoA carboxylase, alpha chain/Acetyl-CoA carboxylase, biotin carboxylase subunit IE Lipid transport and metabolism ; Amino acid transport and metabolism ;}	{GO:0005524; ATP binding; molecular_function}	{XM_008797459.2; PREDICTED: Phoenix dactylifera methylcrotonoyl-CoA carboxylase subunit alpha, mitochondrial (LOC103711349), transcript variant X1, mRNA}	{PF02786:Carbamoyl-phosphate synthase L chain, ATP binding domain}
transcript_HQ_B_transcript10355/f2p0/2767	{XP_008790925.1; PREDICTED: LMBR1 domain-containing protein 2 homolog A [Phoenix dactylifera]}	{sp|Q29BL9|LMBD2_DROPS; LMBR1 domain-containing protein 2 homolog OS=Drosophila pseudoobscura pseudoobscura GN=GA20843 PE=3 SV=1}	{pda:103707963; - - - - -}	{At5g65290; KOG2296 Integral membrane protein R General function prediction only ;}	{NA}	{XM_008792703.2; PREDICTED: Phoenix dactylifera LMBR1 domain-containing protein 2 homolog A (LOC103707963), mRNA}	{NA}
transcript_HQ_B_transcript10357/f22p0/2715	{XP_010912040.1; PREDICTED: uncharacterized protein LOC105038049 isoform X1 [Elaeis guineensis]}	{NA}	{egu:105038049; - - - - -}	{NA}	{NA}	{XM_016656568.1; PREDICTED: Nicotiana tabacum uncharacterized LOC107829126 (LOC107829126), transcript variant X2, mRNA}	{NA}
transcript_HQ_B_transcript10358/f2p0/2727	{XP_018676227.1; PREDICTED: uncharacterized protein LOC108951747, partial [Musa acuminata subsp. malaccensis]}	{NA}	{mus:108951747; - - - - -}	{NA}	{NA}	{NA}	{NA}
transcript_HQ_B_transcript10361/f2p0/2788	{XP_010909786.1; PREDICTED: zinc finger protein STOP1 homolog [Elaeis guineensis]}	{sp|Q943I6|STOP1_ORYSJ; Zinc finger protein STOP1 homolog OS=Oryza sativa subsp. japonica GN=Os01g0871200 PE=2 SV=1}	{pda:103702663; - - - - -}	{At1g34370; KOG1721 FOG: Zn-finger R General function prediction only ;}	{GO:0046872; metal ion binding; molecular_function}	{XM_010258028.1; PREDICTED: Nelumbo nucifera protein SENSITIVE TO PROTON RHIZOTOXICITY 1 (LOC104596750), transcript variant X2, mRNA}	{PF00096:Zinc finger, C2H2 type}
transcript_HQ_B_transcript10362/f2p0/2722	{NA}	{NA}	{NA}	{NA}	{NA}	{FM212257.1; Dendrobium anosmum repetitive DNA, clone DanF14-2}	{NA}
transcript_HQ_B_transcript10363/f5p0/2712	{XP_006659896.2; PREDICTED: CRS2-associated factor 2, mitochondrial, partial [Oryza brachyantha]}	{sp|Q0J7J7|CAF2M_ORYSJ; CRS2-associated factor 2, mitochondrial OS=Oryza sativa subsp. japonica GN=Os08g0188000 PE=2 SV=2}	{rcu:8282916; - - - - -}	{NA}	{NA}	{NA}	{NA}
transcript_HQ_B_transcript10364/f3p0/2735	{XP_010939335.1; PREDICTED: conserved oligomeric Golgi complex subunit 3 [Elaeis guineensis]}	{sp|Q96JB2|COG3_HUMAN; Conserved oligomeric Golgi complex subunit 3 OS=Homo sapiens GN=COG3 PE=1 SV=3}	{vvi:100247522; K20290 COG3, SEC34 conserved oligomeric Golgi complex subunit 3 - -}	{At1g73430; KOG2604 Subunit of cis-Golgi transport vesicle tethering complex - Sec34p U Intracellular trafficking, secretion, and vesicular transport ;}	{GO:0016020; membrane; cellular_component GO:0006886; intracellular protein transport; biological_process GO:0005801; cis-Golgi network; cellular_component}	{XM_010941036.2; PREDICTED: Elaeis guineensis conserved oligomeric Golgi complex subunit 3 (LOC105058187), transcript variant X4, mRNA}	{PF04136:Sec34-like family }
transcript_HQ_B_transcript10368/f5p0/2728	{XP_008791942.1; PREDICTED: CSC1-like protein At4g35870 [Phoenix dactylifera]}	{sp|Q9SZT4|CSCLE_ARATH; CSC1-like protein At4g35870 OS=Arabidopsis thaliana GN=GFS10 PE=2 SV=1}	{pda:103708677; - - - - -}	{At4g35870; KOG1134 Uncharacterized conserved protein R General function prediction only ;}	{GO:0016020; membrane; cellular_component}	{XM_008793720.2; PREDICTED: Phoenix dactylifera CSC1-like protein At4g35870 (LOC103708677), mRNA}	{PF02714:Calcium-dependent channel, 7TM region, putative phosphate}
transcript_HQ_B_transcript1037/f2p0/4396	{XP_009421070.1; PREDICTED: probable ubiquitin conjugation factor E4 [Musa acuminata subsp. malaccensis]}	{sp|Q9LF41|UBE4_ARATH; Probable ubiquitin conjugation factor E4 OS=Arabidopsis thaliana GN=PUB1 PE=2 SV=1}	{mus:104000691; K10597 UBE4B, UFD2 ubiquitin conjugation factor E4 B 2.3.2.27 ko04141; Genetic Information Processing; Folding, sorting and degradation; Protein processing in endoplasmic reticulum | ko04120; Genetic Information Processing; Folding, sorting and degradation; Ubiquitin mediated proteolysis}	{At5g15400; KOG2042 Ubiquitin fusion degradation protein-2 O Posttranslational modification, protein turnover, chaperones ;}	{GO:0034450; ubiquitin-ubiquitin ligase activity; molecular_function GO:0006511; ubiquitin-dependent protein catabolic process; biological_process GO:0016567; protein ubiquitination; biological_process GO:0000151; ubiquitin ligase complex; cellular_component}	{XM_010906630.2; PREDICTED: Elaeis guineensis probable ubiquitin conjugation factor E4 (LOC105032245), mRNA}	{PF10408:Ubiquitin elongating factor core}
transcript_HQ_B_transcript10370/f2p0/2742	{ONK77815.1; uncharacterized protein A4U43_C02F10980 [Asparagus officinalis]}	{sp|P45350|DRTS_DAUCA; Bifunctional dihydrofolate reductase-thymidylate synthase OS=Daucus carota PE=2 SV=1}	{nnu:104595633; K13998 DHFR-TS dihydrofolate reductase / thymidylate synthase [EC:1.5.1.3 2.1.1.45] 1.5.1.3,2.1.1.45 ko00240; Metabolism; Nucleotide metabolism; Pyrimidine metabolism | ko00790; Metabolism; Metabolism of cofactors and vitamins; Folate biosynthesis | ko00670; Metabolism; Metabolism of cofactors and vitamins; One carbon pool by folate}	{At2g16370_2; KOG0673 Thymidylate synthase F Nucleotide transport and metabolism ;}	{GO:0006545; glycine biosynthetic process; biological_process GO:0055114; oxidation-reduction process; biological_process GO:0004146; dihydrofolate reductase activity; molecular_function GO:0009165; nucleotide biosynthetic process; biological_process}	{XM_019851459.1; PREDICTED: Elaeis guineensis bifunctional dihydrofolate reductase-thymidylate synthase (LOC105046541), transcript variant X5, mRNA}	{PF00186:Dihydrofolate reductase}
transcript_HQ_B_transcript10371/f9p0/2670	{XP_008790115.2; PREDICTED: LOW QUALITY PROTEIN: nudix hydrolase 3 [Phoenix dactylifera]}	{sp|Q8L831|NUDT3_ARATH; Nudix hydrolase 3 OS=Arabidopsis thaliana GN=NUDT3 PE=1 SV=1}	{pda:103707416; - - - - -}	{NA}	{GO:0016787; hydrolase activity; molecular_function}	{XM_019848444.1; PREDICTED: Elaeis guineensis nudix hydrolase 3 (LOC105039550), transcript variant X2, mRNA}	{PF00293:NUDIX domain}
transcript_HQ_B_transcript10372/f5p0/2730	{XP_008798574.1; PREDICTED: LOW QUALITY PROTEIN: probable serine/threonine-protein kinase WNK5 [Phoenix dactylifera]}	{sp|Q9LVL5|WNK4_ARATH; Probable serine/threonine-protein kinase WNK4 OS=Arabidopsis thaliana GN=WNK4 PE=1 SV=1}	{egu:105045963; K08867 WNK, PRKWNK WNK lysine deficient protein kinase 2.7.11.1 -}	{At5g58350; KOG0584 Serine/threonine protein kinase R General function prediction only ;}	{GO:0005524; ATP binding; molecular_function GO:0006468; protein phosphorylation; biological_process GO:0004672; protein kinase activity; molecular_function}	{XM_012234305.1; PREDICTED: Jatropha curcas probable serine/threonine-protein kinase WNK5 (LOC105648044), mRNA}	{PF07714:Protein tyrosine kinase PF00069:Protein kinase domain}
transcript_HQ_B_transcript10379/f2p0/2735	{XP_011028209.1; PREDICTED: MND1-interacting protein 1 isoform X2 [Populus euphratica]}	{sp|Q8RX22|MIP1_ARATH; MND1-interacting protein 1 OS=Arabidopsis thaliana GN=MIP1 PE=1 SV=1}	{pop:POPTR_0003s08860g; - - - - -}	{NA}	{GO:0008270; zinc ion binding; molecular_function GO:0046872; metal ion binding; molecular_function GO:0005515; protein binding; molecular_function}	{XM_008790528.2; PREDICTED: Phoenix dactylifera MND1-interacting protein 1-like (LOC103706432), mRNA}	{PF14634:zinc-RING finger domain PF00097:Zinc finger, C3HC4 type (RING finger) PF13639:Ring finger domain}
transcript_HQ_B_transcript1038/f2p0/4377	{XP_010930351.1; PREDICTED: protein FAR1-RELATED SEQUENCE 5-like [Elaeis guineensis]}	{sp|Q9ZVC9|FRS3_ARATH; Protein FAR1-RELATED SEQUENCE 3 OS=Arabidopsis thaliana GN=FRS3 PE=2 SV=2}	{mus:103982289; - - - - -}	{NA}	{GO:0008270; zinc ion binding; molecular_function}	{NA}	{PF04434:SWIM zinc finger}
transcript_HQ_B_transcript10380/f3p0/2772	{XP_017697947.1; PREDICTED: protein OBERON 3-like [Phoenix dactylifera]}	{sp|Q94B71|OBE3_ARATH; Protein OBERON 3 OS=Arabidopsis thaliana GN=OBE3 PE=1 SV=1}	{pda:103705816; - - - - -}	{NA}	{NA}	{XM_016842136.1; PREDICTED: Gossypium hirsutum protein OBERON 3-like (LOC107913522), mRNA}	{NA}
transcript_HQ_B_transcript10383/f2p0/2608	{XP_008799709.1; PREDICTED: digalactosyldiacylglycerol synthase 1, chloroplastic [Phoenix dactylifera]}	{sp|Q6DW74|DGDG1_LOTJA; Digalactosyldiacylglycerol synthase 1, chloroplastic OS=Lotus japonicus GN=DGD1 PE=2 SV=1}	{egu:105038316; K09480 E2.4.1.241 digalactosyldiacylglycerol synthase 2.4.1.241 ko00561; Metabolism; Lipid metabolism; Glycerolipid metabolism}	{NA}	{NA}	{NA}	{NA}
transcript_HQ_B_transcript10386/f3p0/2735	{XP_010924285.2; PREDICTED: probable DNA-3-methyladenine glycosylase 2 [Elaeis guineensis]}	{sp|Q92383|MAG1_SCHPO; DNA-3-methyladenine glycosylase 1 OS=Schizosaccharomyces pombe (strain 972 / ATCC 24843) GN=mag1 PE=1 SV=1}	{egu:105048339; K01247 alkA DNA-3-methyladenine glycosylase II 3.2.2.21 ko03410; Genetic Information Processing; Replication and repair; Base excision repair}	{At1g75230; KOG1918 3-methyladenine DNA glycosidase L Replication, recombination and repair ;}	{GO:0006284; base-excision repair; biological_process}	{XM_009407383.2; PREDICTED: Musa acuminata subsp. malaccensis putative DNA-3-methyladenine glycosylase YfjP (LOC103988753), mRNA}	{PF00730:HhH-GPD superfamily base excision DNA repair protein}
transcript_HQ_B_transcript10387/f2p0/2777	{XP_008813354.1; PREDICTED: uncharacterized protein LOC103724011 isoform X6 [Phoenix dactylifera]}	{sp|Q9SSE9|JMJ25_ARATH; Lysine-specific demethylase JMJ25 OS=Arabidopsis thaliana GN=JMJ25 PE=1 SV=1}	{sbi:SORBI_02g036200; - - - - -}	{At4g00990; KOG1356 Putative transcription factor 5qNCA, contains JmjC domain K Transcription ;}	{GO:0008270; zinc ion binding; molecular_function GO:0005515; protein binding; molecular_function}	{NA}	{PF13639:Ring finger domain}
transcript_HQ_B_transcript10389/f2p0/2726	{XP_008788724.1; PREDICTED: protein LHY-like isoform X1 [Phoenix dactylifera]}	{sp|Q6R0H1|LHY_ARATH; Protein LHY OS=Arabidopsis thaliana GN=LHY PE=1 SV=2}	{pda:103706413; K12133 LHY MYB-related transcription factor LHY - ko04712; Organismal Systems; Environmental adaptation; Circadian rhythm - plant}	{At1g01060; KOG0724 Zuotin and related molecular chaperones (DnaJ superfamily), contains DNA-binding domains O Posttranslational modification, protein turnover, chaperones ;}	{NA}	{NA}	{NA}
transcript_HQ_B_transcript10390/f2p0/2743	{XP_010258408.1; PREDICTED: pectinesterase 31 isoform X2 [Nelumbo nucifera]}	{sp|Q9LVQ0|PME31_ARATH; Pectinesterase 31 OS=Arabidopsis thaliana GN=PME31 PE=1 SV=1}	{mus:103971326; K01051 E3.1.1.11 pectinesterase 3.1.1.11 ko00040; Metabolism; Carbohydrate metabolism; Pentose and glucuronate interconversions}	{NA}	{GO:0042545; cell wall modification; biological_process GO:0005618; cell wall; cellular_component GO:0030599; pectinesterase activity; molecular_function}	{XM_008807025.2; PREDICTED: Phoenix dactylifera pectinesterase 31 (LOC103718283), mRNA}	{PF01095:Pectinesterase}
transcript_HQ_B_transcript10392/f2p0/2733	{ANW09660.1; sucrose synthase [Bletilla striata]}	{sp|Q41607|SUS2_TULGE; Sucrose synthase 2 OS=Tulipa gesneriana PE=2 SV=1}	{pda:103702434; K00695 E2.4.1.13 sucrose synthase 2.4.1.13 ko00500; Metabolism; Carbohydrate metabolism; Starch and sucrose metabolism}	{At3g43190; KOG0853 Glycosyltransferase M Cell wall/membrane/envelope biogenesis ;}	{GO:0005515; protein binding; molecular_function GO:0016157; sucrose synthase activity; molecular_function GO:0005985; sucrose metabolic process; biological_process}	{KU566805.1; Bletilla striata sucrose synthase mRNA, complete cds}	{PF00862:Sucrose synthase PF08447:PAS fold}
transcript_HQ_B_transcript10394/f2p0/2722	{XP_019709511.1; PREDICTED: HBS1-like protein isoform X2 [Elaeis guineensis]}	{sp|Q2KHZ2|HBS1L_BOVIN; HBS1-like protein OS=Bos taurus GN=HBS1L PE=2 SV=1}	{pda:103716341; K14416 HBS1 elongation factor 1 alpha-like protein - ko03015; Genetic Information Processing; Translation; mRNA surveillance pathway | ko05134; Human Diseases; Infectious diseases: Bacterial; Legionellosis}	{At5g10630_2; KOG0458 Elongation factor 1 alpha J Translation, ribosomal structure and biogenesis ;}	{GO:0005525; GTP binding; molecular_function GO:0031683; G-protein beta/gamma-subunit complex binding; molecular_function GO:0003924; GTPase activity; molecular_function GO:0019001; guanyl nucleotide binding; molecular_function GO:0007264; small GTPase mediated signal transduction; biological_process GO:0007186; G-protein coupled receptor protein signaling pathway; biological_process GO:0004871; …	{XM_016029872.1; PREDICTED: Ziziphus jujuba elongation factor 1-alpha (LOC107420808), transcript variant X5, mRNA}	{PF08477:Ras of Complex, Roc, domain of DAPkinase PF01926:50S ribosome-binding GTPase PF02263:Guanylate-binding protein, N-terminal domain PF03144:Elongation factor Tu domain 2 PF00503:G-protein alpha subunit}
transcript_HQ_B_transcript10395/f3p0/2701	{XP_010942127.1; PREDICTED: two-component response regulator ORR22-like isoform X1 [Elaeis guineensis]}	{sp|Q6K8X6|ORR23_ORYSJ; Two-component response regulator ORR23 OS=Oryza sativa subsp. japonica GN=RR23 PE=2 SV=1}	{mus:103974433; K14491 ARR-B two-component response regulator ARR-B family - ko04075; Environmental Information Processing; Signal transduction; Plant hormone signal transduction}	{At2g25180; KOG1601 GATA-4/5/6 transcription factors K Transcription ;}	{GO:0003887; DNA-directed DNA polymerase activity; molecular_function GO:0003677; DNA binding; molecular_function GO:0008270; zinc ion binding; molecular_function GO:0006351; transcription, DNA-dependent; biological_process GO:0005634; nucleus; cellular_component GO:0000160; two-component signal transduction system (phosphorelay); biological_process}	{XM_019852218.1; PREDICTED: Elaeis guineensis two-component response regulator ORR22 (LOC105050710), transcript variant X3, mRNA}	{PF04931:DNA polymerase phi PF00072:Response regulator receiver domain PF06524:NOA36 protein}
transcript_HQ_B_transcript10397/f2p0/2730	{XP_020084694.1; uncharacterized protein LOC109707659 [Ananas comosus]}	{NA}	{pda:103702808; - - - - -}	{NA}	{GO:0005509; calcium ion binding; molecular_function GO:0016020; membrane; cellular_component}	{XM_010935793.2; PREDICTED: Elaeis guineensis uncharacterized LOC105054295 (LOC105054295), mRNA}	{PF13202:EF hand PF03647:Transmembrane proteins 14C}
transcript_HQ_B_transcript10399/f3p0/2729	{XP_010931945.1; PREDICTED: pentatricopeptide repeat-containing protein At5g19020, mitochondrial [Elaeis guineensis]}	{sp|P0C8Q8|PP394_ARATH; Pentatricopeptide repeat-containing protein At5g19020, mitochondrial OS=Arabidopsis thaliana GN=PCMP-E42 PE=2 SV=1}	{pmum:103322852; - - - - -}	{At5g19020; KOG4197 FOG: PPR repeat R General function prediction only ;}	{GO:0042802; identical protein binding; molecular_function}	{XM_010933643.1; PREDICTED: Elaeis guineensis pentatricopeptide repeat-containing protein At5g19020, mitochondrial (LOC105052719), mRNA}	{PF07721:Tetratricopeptide repeat}
transcript_HQ_B_transcript104/f2p0/5943	{XP_008808143.1; PREDICTED: kinectin-like [Phoenix dactylifera]}	{sp|Q54G05|LRRX1_DICDI; Putative leucine-rich repeat-containing protein DDB_G0290503 OS=Dictyostelium discoideum GN=DDB_G0290503 PE=4 SV=1}	{sita:101782050; - - - - -}	{NA}	{GO:0006606; protein import into nucleus; biological_process GO:0016153; urocanate hydratase activity; molecular_function}	{XM_009418351.2; PREDICTED: Musa acuminata subsp. malaccensis centromere-associated protein E-like (LOC103997185), transcript variant X2, mRNA}	{PF01175:Urocanase PF07926:TPR/MLP1/MLP2-like protein}
transcript_HQ_B_transcript1040/f2p0/4384	{CAD41085.2; OSJNBb0011N17.2 [Oryza sativa Japonica Group]}	{sp|P92519|M810_ARATH; Uncharacterized mitochondrial protein AtMg00810 OS=Arabidopsis thaliana GN=AtMg00810 PE=4 SV=1}	{egr:108955780; - - - - -}	{At2g16000; KOG0017 FOG: Transposon-encoded proteins with TYA, reverse transcriptase, integrase domains in various combinations R General function prediction only ;}	{GO:0019441; tryptophan catabolic process to kynurenine; biological_process GO:0004061; arylformamidase activity; molecular_function}	{XM_008779934.2; PREDICTED: Phoenix dactylifera kynurenine formamidase (LOC103697987), mRNA}	{PF04199:Putative cyclase}
transcript_HQ_B_transcript10400/f4p0/2595	{XP_008791034.1; PREDICTED: RING finger protein 10 [Phoenix dactylifera]}	{sp|Q32NQ8|RNF10_XENLA; RING finger protein 10 OS=Xenopus laevis GN=rnf10 PE=2 SV=1}	{pda:103708052; - - - - -}	{At3g26730; KOG2164 Predicted E3 ubiquitin ligase O Posttranslational modification, protein turnover, chaperones ;}	{GO:0008270; zinc ion binding; molecular_function GO:0046872; metal ion binding; molecular_function GO:0005515; protein binding; molecular_function}	{XM_010931374.2; PREDICTED: Elaeis guineensis RING finger protein 10 (LOC105051086), mRNA}	{PF13639:Ring finger domain PF12678:RING-H2 zinc finger domain PF14634:zinc-RING finger domain PF00097:Zinc finger, C3HC4 type (RING finger)}
transcript_HQ_B_transcript10401/f2p0/2729	{NA}	{sp|Q84R94|TI10A_ORYSJ; Protein TIFY 10a OS=Oryza sativa subsp. japonica GN=TIFY10A PE=1 SV=1}	{osa:4333065; K13464 JAZ jasmonate ZIM domain-containing protein - ko04075; Environmental Information Processing; Signal transduction; Plant hormone signal transduction}	{NA}	{NA}	{AP014963.1; Oryza sativa Japonica Group DNA, chromosome 7, cultivar: Nipponbare, complete sequence}	{NA}
transcript_HQ_B_transcript10402/f2p0/2731	{XP_010904660.1; PREDICTED: transcription factor PIF4 isoform X7 [Elaeis guineensis]}	{sp|Q8W2F3|PIF4_ARATH; Transcription factor PIF4 OS=Arabidopsis thaliana GN=PIF4 PE=1 SV=1}	{egu:105033626; K16189 PIF4 phytochrome-interacting factor 4 - ko04075; Environmental Information Processing; Signal transduction; Plant hormone signal transduction}	{NA}	{GO:0046983; protein dimerization activity; molecular_function}	{XM_019579417.1; PREDICTED: Lupinus angustifolius transcription factor PIF4 (LOC109341452), transcript variant X7, mRNA}	{PF00010:Helix-loop-helix DNA-binding domain}
transcript_HQ_B_transcript10403/f2p0/2753	{XP_009391466.1; PREDICTED: ESF1 homolog isoform X1 [Musa acuminata subsp. malaccensis]}	{sp|Q06344|ESF1_YEAST; Pre-rRNA-processing protein ESF1 OS=Saccharomyces cerevisiae (strain ATCC 204508 / S288c) GN=ESF1 PE=1 SV=1}	{pda:103704919; - - - - -}	{At3g01160; KOG2318 Uncharacterized conserved protein S Function unknown ;}	{GO:0005634; nucleus; cellular_component}	{LT669790.1; Arabis alpina genome assembly, chromosome: chr3}	{PF08159:NUC153 domain}
transcript_HQ_B_transcript10405/f2p0/2793	{XP_008813073.1; PREDICTED: protein NETWORKED 1D [Phoenix dactylifera]}	{sp|Q9LUI2|NET1A_ARATH; Protein NETWORKED 1A OS=Arabidopsis thaliana GN=NET1A PE=1 SV=1}	{egu:105042325; - - - - -}	{NA}	{NA}	{NA}	{NA}
transcript_HQ_B_transcript10406/f2p0/2721	{XP_010923718.1; PREDICTED: uncharacterized protein LOC105046722 isoform X2 [Elaeis guineensis]}	{sp|Q2HJC9|PQBP1_BOVIN; Polyglutamine-binding protein 1 OS=Bos taurus GN=PQBP1 PE=2 SV=1}	{egu:105046722; K12865 PQBP1, NPW38 polyglutamine-binding protein 1 - ko03040; Genetic Information Processing; Transcription; Spliceosome}	{At2g41020; KOG0152 Spliceosomal protein FBP11/Splicing factor PRP40 A RNA processing and modification ;}	{GO:0033926; glycopeptide alpha-N-acetylgalactosaminidase activity; molecular_function GO:0005515; protein binding; molecular_function}	{XM_002308821.2; Populus trichocarpa hypothetical protein (POPTR_0006s03080g) mRNA, complete cds}	{PF12905:Endo-alpha-N-acetylgalactosaminidase PF00397:WW domain}
transcript_HQ_B_transcript10409/f6p0/2725	{XP_010925774.1; PREDICTED: LOW QUALITY PROTEIN: crooked neck-like protein 1 [Elaeis guineensis]}	{sp|P63155|CRNL1_RAT; Crooked neck-like protein 1 OS=Rattus norvegicus GN=Crnkl1 PE=2 SV=1}	{pda:103708791; K12869 CRN, CRNKL1, CLF1, SYF3 crooked neck - ko03040; Genetic Information Processing; Transcription; Spliceosome}	{At5g41770; KOG1915 Cell cycle control protein (crooked neck) D Cell cycle control, cell division, chromosome partitioning ;}	{GO:0030515; snoRNA binding; molecular_function GO:0005634; nucleus; cellular_component GO:0006396; RNA processing; biological_process GO:0000462; maturation of SSU-rRNA from tricistronic rRNA transcript (SSU-rRNA, 5.8S rRNA, LSU-rRNA); biological_process GO:0006397; mRNA processing; biological_process GO:0005515; protein binding; molecular_function}	{XM_010927472.2; PREDICTED: Elaeis guineensis crooked neck-like protein 1 (LOC105048227), mRNA}	{PF08640:U3 small nucleolar RNA-associated protein 6 PF05843:Suppressor of forked protein (Suf) PF02184:HAT (Half-A-TPR) repeat PF13181:Tetratricopeptide repeat}
transcript_HQ_B_transcript1041/f2p0/4380	{XP_019179561.1; PREDICTED: uncharacterized protein LOC109174772 [Ipomoea nil]}	{NA}	{ini:109174772; - - - - -}	{NA}	{NA}	{NA}	{NA}
transcript_HQ_B_transcript10411/f2p0/2726	{NP_001304661.1; probable potassium transporter 11 [Elaeis guineensis]}	{sp|Q7XLC6|HAK11_ORYSJ; Probable potassium transporter 11 OS=Oryza sativa subsp. japonica GN=HAK11 PE=2 SV=4}	{egu:105039679; K03549 kup KUP system potassium uptake protein - -}	{NA}	{GO:0071805; potassium ion transmembrane transport; biological_process GO:0015079; potassium ion transmembrane transporter activity; molecular_function GO:0016020; membrane; cellular_component}	{XM_009416225.2; PREDICTED: Musa acuminata subsp. malaccensis probable potassium transporter 11 (LOC103995603), transcript variant X2, mRNA}	{PF02705:K+ potassium transporter}
transcript_HQ_B_transcript10413/f2p0/2736	{XP_010932754.1; PREDICTED: uncharacterized protein LOC105053350 [Elaeis guineensis]}	{NA}	{nnu:104597680; - - - - -}	{NA}	{NA}	{NA}	{NA}
transcript_HQ_B_transcript10414/f2p0/2726	{XP_010939335.1; PREDICTED: conserved oligomeric Golgi complex subunit 3 [Elaeis guineensis]}	{sp|Q8CI04|COG3_MOUSE; Conserved oligomeric Golgi complex subunit 3 OS=Mus musculus GN=Cog3 PE=1 SV=3}	{vvi:100247522; K20290 COG3, SEC34 conserved oligomeric Golgi complex subunit 3 - -}	{At1g73430; KOG2604 Subunit of cis-Golgi transport vesicle tethering complex - Sec34p U Intracellular trafficking, secretion, and vesicular transport ;}	{GO:0016020; membrane; cellular_component GO:0005801; cis-Golgi network; cellular_component GO:0006886; intracellular protein transport; biological_process}	{XM_010941036.2; PREDICTED: Elaeis guineensis conserved oligomeric Golgi complex subunit 3 (LOC105058187), transcript variant X4, mRNA}	{PF04136:Sec34-like family }
transcript_HQ_B_transcript10415/f5p0/2699	{XP_010939335.1; PREDICTED: conserved oligomeric Golgi complex subunit 3 [Elaeis guineensis]}	{sp|Q8CI04|COG3_MOUSE; Conserved oligomeric Golgi complex subunit 3 OS=Mus musculus GN=Cog3 PE=1 SV=3}	{vvi:100247522; K20290 COG3, SEC34 conserved oligomeric Golgi complex subunit 3 - -}	{At1g73430; KOG2604 Subunit of cis-Golgi transport vesicle tethering complex - Sec34p U Intracellular trafficking, secretion, and vesicular transport ;}	{GO:0005801; cis-Golgi network; cellular_component GO:0006886; intracellular protein transport; biological_process GO:0016020; membrane; cellular_component}	{XM_010941036.2; PREDICTED: Elaeis guineensis conserved oligomeric Golgi complex subunit 3 (LOC105058187), transcript variant X4, mRNA}	{PF04136:Sec34-like family }
transcript_HQ_B_transcript10417/f2p0/2717	{XP_010930324.1; PREDICTED: ankyrin repeat protein SKIP35 [Elaeis guineensis]}	{sp|Q9M1Y3|SKI35_ARATH; Ankyrin repeat protein SKIP35 OS=Arabidopsis thaliana GN=SKIP35 PE=1 SV=1}	{pda:103715459; - - - - -}	{NA}	{GO:0005515; protein binding; molecular_function}	{NA}	{PF13606:Ankyrin repeat}
transcript_HQ_B_transcript10419/f2p0/2739	{GAV89420.1; hypothetical protein CFOL_v3_32835 [Cephalotus follicularis]}	{NA}	{pda:103708245; - - - - -}	{NA}	{NA}	{XM_008778526.2; PREDICTED: Phoenix dactylifera uncharacterized LOC103696808 (LOC103696808), mRNA}	{NA}
transcript_HQ_B_transcript1042/f2p0/4422	{CAL69910.1; eIF-5A precursor protein [Phalaenopsis hybrid cultivar]}	{sp|Q9AXQ3|IF5A4_SOLLC; Eukaryotic translation initiation factor 5A-4 OS=Solanum lycopersicum PE=2 SV=1}	{pxb:103947216; K03263 EIF5A translation initiation factor 5A - -}	{At1g13950; KOG3271 Translation initiation factor 5A (eIF-5A) J Translation, ribosomal structure and biogenesis ;}	{GO:0003746; translation elongation factor activity; molecular_function GO:0043022; ribosome binding; molecular_function GO:0045905; positive regulation of translational termination; biological_process GO:0006452; translational frameshifting; biological_process GO:0003723; RNA binding; molecular_function GO:0045901; positive regulation of translational elongation; biological_process}	{AM411618.1; Phalaenopsis hybrid cultivar mRNA for eIF-5A precursor protein (eifph1 gene)}	{PF01287:Eukaryotic elongation factor 5A hypusine, DNA-binding OB fold}
transcript_HQ_B_transcript10420/f2p0/2723	{XP_003621687.1; NAD(P)H-quinone oxidoreductase subunit 1 [Medicago truncatula]}	{sp|Q06GL1|NDHH_PIPCE; NAD(P)H-quinone oxidoreductase subunit H, chloroplastic OS=Piper cenocladum GN=ndhH PE=3 SV=1}	{mtr:MTR_7g021700; K05572 ndhA NAD(P)H-quinone oxidoreductase subunit 1 1.6.5.3 ko00190; Metabolism; Energy metabolism; Oxidative phosphorylation}	{AtCh079; KOG2870 NADH:ubiquinone oxidoreductase, NDUFS2/49 kDa subunit C Energy production and conversion ;}	{GO:0016651; oxidoreductase activity, acting on NADH or NADPH; molecular_function GO:0048038; quinone binding; molecular_function GO:0051287; NAD binding; molecular_function GO:0055114; oxidation-reduction process; biological_process GO:0055114; oxidation-reduction process; biological_process GO:0016020; membrane; cellular_component}	{KT633996.1; Dendrobium chrysotoxum chloroplast, complete genome}	{PF00346:Respiratory-chain NADH dehydrogenase, 49 Kd subunit PF00146:NADH dehydrogenase}
transcript_HQ_B_transcript10422/f2p0/2736	{XP_010917634.1; PREDICTED: protein LONGIFOLIA 1 [Elaeis guineensis]}	{NA}	{egu:105042210; - - - - -}	{NA}	{NA}	{NA}	{NA}
transcript_HQ_B_transcript10423/f4p0/2722	{XP_020114031.1; uncharacterized protein LOC109728116 [Ananas comosus]}	{sp|Q9SI03|MTP12_ARATH; Metal tolerance protein 12 OS=Arabidopsis thaliana GN=MTP12 PE=3 SV=1}	{egu:105039137; K14692 SLC30A5_7, ZNT5_7, MTP, MSC2 solute carrier family 30 (zinc transporter), member 5/7 - -}	{At2g04620; KOG1484 Putative Zn2+ transporter MSC2 (cation diffusion facilitator superfamily) P Inorganic ion transport and metabolism ;}	{GO:0006812; cation transport; biological_process GO:0008324; cation transmembrane transporter activity; molecular_function GO:0055085; transmembrane transport; biological_process GO:0016021; integral to membrane; cellular_component}	{NA}	{PF01545:Cation efflux family}
transcript_HQ_B_transcript10426/f7p0/2723	{XP_010929799.1; PREDICTED: GPI transamidase component PIG-T isoform X1 [Elaeis guineensis]}	{sp|Q969N2|PIGT_HUMAN; GPI transamidase component PIG-T OS=Homo sapiens GN=PIGT PE=1 SV=1}	{ats:F775_28649; K05292 PIGT phosphatidylinositol glycan, class T - ko00563; Metabolism; Glycan biosynthesis and metabolism; Glycosylphosphatidylinositol (GPI)-anchor biosynthesis}	{At3g07140; KOG2407 GPI transamidase complex, GPI16/PIG-T component, involved in glycosylphosphatidylinositol anchor biosynthesis MO Cell wall/membrane/envelope biogenesis ; Posttranslational modification, protein turnover, chaperones ;}	{GO:0042765; GPI-anchor transamidase complex; cellular_component GO:0016255; attachment of GPI anchor to protein; biological_process}	{XM_010931497.2; PREDICTED: Elaeis guineensis GPI transamidase component PIG-T (LOC105051188), transcript variant X1, mRNA}	{PF04113:Gpi16 subunit, GPI transamidase component}
transcript_HQ_B_transcript10428/f2p0/2734	{JAT55951.1; Ets DNA-binding protein pokkuri [Anthurium amnicola]}	{NA}	{NA}	{NA}	{NA}	{NA}	{NA}
transcript_HQ_B_transcript1043/f2p0/4367	{XP_010936836.1; PREDICTED: uncharacterized protein LOC105056364 isoform X3 [Elaeis guineensis]}	{sp|Q54BC9|DYRK2_DICDI; Probable serine/threonine-protein kinase dyrk2 OS=Dictyostelium discoideum GN=dyrk2 PE=3 SV=1}	{pda:103705802; - - - - -}	{At1g73460; KOG0667 Dual-specificity tyrosine-phosphorylation regulated kinase R General function prediction only ;}	{GO:0004672; protein kinase activity; molecular_function GO:0006468; protein phosphorylation; biological_process GO:0005524; ATP binding; molecular_function}	{XM_010941661.2; PREDICTED: Elaeis guineensis uncharacterized LOC105058664 (LOC105058664), transcript variant X1, mRNA}	{PF00069:Protein kinase domain PF07714:Protein tyrosine kinase}
transcript_HQ_B_transcript10430/f2p0/2720	{XP_008245511.1; PREDICTED: zinc finger MYM-type protein 1-like [Prunus mume]}	{NA}	{pmum:103343641; - - - - -}	{NA}	{NA}	{NA}	{NA}
transcript_HQ_B_transcript10431/f2p0/2721	{XP_020089214.1; ABC transporter B family member 26, chloroplastic isoform X1 [Ananas comosus]}	{sp|Q8RY46|AB26B_ARATH; ABC transporter B family member 26, chloroplastic OS=Arabidopsis thaliana GN=ABCB26 PE=1 SV=1}	{nnu:104593098; K05656 ABCB9, TAPL ATP-binding cassette, subfamily B (MDR/TAP), member 9 - ko02010; Environmental Information Processing; Membrane transport; ABC transporters | ko04142; Cellular Processes; Transport and catabolism; Lysosome}	{At1g70610; KOG0058 Peptide exporter, ABC superfamily U Intracellular trafficking, secretion, and vesicular transport ;}	{GO:0016021; integral to membrane; cellular_component GO:0055085; transmembrane transport; biological_process GO:0005524; ATP binding; molecular_function GO:0006810; transport; biological_process GO:0042626; ATPase activity, coupled to transmembrane movement of substances; molecular_function}	{NA}	{PF13748:ABC transporter transmembrane region PF00664:ABC transporter transmembrane region}
transcript_HQ_B_transcript10432/f2p0/2749	{XP_008791590.1; PREDICTED: cryptochrome-1 [Phoenix dactylifera]}	{sp|Q96524|CRY2_ARATH; Cryptochrome-2 OS=Arabidopsis thaliana GN=CRY2 PE=1 SV=2}	{pda:103708440; K12119 CRY2 cryptochrome 2 - ko04712; Organismal Systems; Environmental adaptation; Circadian rhythm - plant}	{At1g04400; KOG0133 Deoxyribodipyrimidine photolyase/cryptochrome LT Replication, recombination and repair ; Signal transduction mechanisms ;}	{NA}	{XM_009403672.2; PREDICTED: Musa acuminata subsp. malaccensis cryptochrome-1-like (LOC103985826), mRNA}	{NA}
transcript_HQ_B_transcript10433/f6p0/2603	{XP_008782182.1; PREDICTED: transport inhibitor response 1-like protein [Phoenix dactylifera]}	{sp|Q9LTX2|TIR1L_ARATH; Transport inhibitor response 1-like protein OS=Arabidopsis thaliana GN=At5g49980 PE=2 SV=1}	{pda:103701789; - - - - -}	{At5g49980; KOG1947 Leucine rich repeat proteins, some proteins contain F-box R General function prediction only ;}	{GO:0005515; protein binding; molecular_function GO:0003779; actin binding; molecular_function GO:0007010; cytoskeleton organization; biological_process}	{XM_010928044.2; PREDICTED: Elaeis guineensis transport inhibitor response 1-like protein (LOC105048656), mRNA}	{PF12937:F-box-like PF01213:Adenylate cyclase associated (CAP) N terminal PF13516:Leucine Rich repeat}
transcript_HQ_B_transcript10435/f3p0/2729	{XP_008776748.1; PREDICTED: uncharacterized protein LOC103696808 [Phoenix dactylifera]}	{NA}	{pda:103708245; - - - - -}	{NA}	{NA}	{XM_010936374.2; PREDICTED: Elaeis guineensis uncharacterized LOC105054783 (LOC105054783), mRNA}	{NA}
transcript_HQ_B_transcript10436/f4p0/2682	{XP_010927639.1; PREDICTED: mRNA-capping enzyme-like isoform X2 [Elaeis guineensis]}	{sp|O60942|MCE1_HUMAN; mRNA-capping enzyme OS=Homo sapiens GN=RNGTT PE=1 SV=1}	{pda:103705692; K13917 RNGTT mRNA-capping enzyme [EC:2.7.7.50 3.6.1.-] 2.7.7.50,3.6.1.- ko03015; Genetic Information Processing; Translation; mRNA surveillance pathway}	{At3g09100; KOG2386 mRNA capping enzyme, guanylyltransferase (alpha) subunit A RNA processing and modification ;}	{GO:0008138; protein tyrosine/serine/threonine phosphatase activity; molecular_function GO:0006397; mRNA processing; biological_process GO:0004484; mRNA guanylyltransferase activity; molecular_function GO:0006281; DNA repair; biological_process GO:0006470; protein dephosphorylation; biological_process GO:0006370; mRNA capping; biological_process GO:0004725; protein tyrosine phosphatase activity; …	{XM_017844735.1; PREDICTED: Phoenix dactylifera mRNA-capping enzyme-like (LOC103715187), transcript variant X3, mRNA}	{PF00782:Dual specificity phosphatase, catalytic domain PF03919:mRNA capping enzyme, C-terminal domain PF01331:mRNA capping enzyme, catalytic domain PF01068:ATP dependent DNA ligase domain PF00102:Protein-tyrosine phosphatase}
transcript_HQ_B_transcript10438/f2p0/2717	{NA}	{NA}	{NA}	{NA}	{GO:0016020; membrane; cellular_component}	{NA}	{PF02480:Alphaherpesvirus glycoprotein E}
transcript_HQ_B_transcript1044/f2p0/4383	{XP_010920961.1; PREDICTED: two-component response regulator-like PRR37 isoform X2 [Elaeis guineensis]}	{sp|A2XFB7|PRR73_ORYSI; Two-component response regulator-like PRR73 OS=Oryza sativa subsp. indica GN=PRR73 PE=2 SV=2}	{egu:105044676; K12129 PRR7 pseudo-response regulator 7 - ko04712; Organismal Systems; Environmental adaptation; Circadian rhythm - plant}	{At5g02810; KOG1601 GATA-4/5/6 transcription factors K Transcription ;}	{GO:0042030; ATPase inhibitor activity; molecular_function GO:0005515; protein binding; molecular_function GO:0000160; two-component signal transduction system (phosphorelay); biological_process GO:0032780; negative regulation of ATPase activity; biological_process GO:0005739; mitochondrion; cellular_component}	{XM_018830826.1; PREDICTED: Musa acuminata subsp. malaccensis two-component response regulator-like PRR73 (LOC103994063), transcript variant X4, mRNA}	{PF04568:Mitochondrial ATPase inhibitor, IATP PF00072:Response regulator receiver domain PF06203:CCT motif}
transcript_HQ_B_transcript10442/f2p0/2739	{XP_020109237.1; potassium transporter 10-like [Ananas comosus]}	{sp|Q67VS5|HAK10_ORYSJ; Potassium transporter 10 OS=Oryza sativa subsp. japonica GN=HAK10 PE=2 SV=1}	{mus:103981311; K03549 kup KUP system potassium uptake protein - -}	{NA}	{GO:0015079; potassium ion transmembrane transporter activity; molecular_function GO:0016020; membrane; cellular_component GO:0071805; potassium ion transmembrane transport; biological_process GO:0016020; membrane; cellular_component GO:0015079; potassium ion transmembrane transporter activity; molecular_function GO:0071805; potassium ion transmembrane transport; biological_process}	{XM_017841082.1; PREDICTED: Phoenix dactylifera potassium transporter 10 (LOC103699196), transcript variant X2, mRNA}	{PF02705:K+ potassium transporter PF02705:K+ potassium transporter}
transcript_HQ_B_transcript10443/f2p0/2749	{XP_018684321.1; PREDICTED: heterogeneous nuclear ribonucleoprotein Q-like [Musa acuminata subsp. malaccensis]}	{sp|Q7TP47|HNRPQ_RAT; Heterogeneous nuclear ribonucleoprotein Q OS=Rattus norvegicus GN=Syncrip PE=2 SV=1}	{pda:103704515; - - - - -}	{Hs21450675; KOG0117 Heterogeneous nuclear ribonucleoprotein R (RRM superfamily) A RNA processing and modification ;}	{GO:0046872; metal ion binding; molecular_function GO:0003723; RNA binding; molecular_function GO:0006402; mRNA catabolic process; biological_process GO:0005737; cytoplasm; cellular_component GO:0004535; poly(A)-specific ribonuclease activity; molecular_function GO:0003676; nucleic acid binding; molecular_function GO:0005634; nucleus; cellular_component}	{XM_010268366.2; PREDICTED: Nelumbo nucifera nucleolin 2-like (LOC104604130), transcript variant X4, mRNA}	{PF08675:RNA binding domain PF16367:RNA recognition motif PF00076:RNA recognition motif. (a.k.a. RRM, RBD, or RNP domain)}
transcript_HQ_B_transcript10445/f2p0/2744	{XP_008798740.1; PREDICTED: sodium/hydrogen exchanger 6-like isoform X1 [Phoenix dactylifera]}	{sp|Q8RWU6|NHX6_ARATH; Sodium/hydrogen exchanger 6 OS=Arabidopsis thaliana GN=NHX6 PE=1 SV=3}	{egu:105039506; K14724 SLC9A8, NHE8 solute carrier family 9 (sodium/hydrogen exchanger), member 8 - -}	{At1g54370; KOG1965 Sodium/hydrogen exchanger protein P Inorganic ion transport and metabolism ;}	{GO:0006812; cation transport; biological_process GO:0015299; solute:hydrogen antiporter activity; molecular_function GO:0055085; transmembrane transport; biological_process GO:0016021; integral to membrane; cellular_component}	{XM_010915675.2; PREDICTED: Elaeis guineensis sodium/hydrogen exchanger 6 (LOC105039506), mRNA}	{PF00999:Sodium/hydrogen exchanger family}
transcript_HQ_B_transcript10449/f3p0/2765	{XP_010930059.1; PREDICTED: serine/threonine-protein phosphatase 6 regulatory ankyrin repeat subunit B [Elaeis guineensis]}	{sp|Q4UMH6|Y381_RICFE; Putative ankyrin repeat protein RF_0381 OS=Rickettsia felis (strain ATCC VR-1525 / URRWXCal2) GN=RF_0381 PE=4 SV=1}	{pda:103708891; - - - - -}	{At3g01750; KOG0504 FOG: Ankyrin repeat R General function prediction only ;}	{GO:0005515; protein binding; molecular_function}	{NA}	{PF13606:Ankyrin repeat PF00023:Ankyrin repeat}
transcript_HQ_B_transcript1045/f3p0/4375	{NA}	{NA}	{NA}	{NA}	{GO:0007155; cell adhesion; biological_process GO:0030246; carbohydrate binding; molecular_function}	{NA}	{PF09458:H-type lectin domain}
transcript_HQ_B_transcript10450/f2p0/2738	{XP_008787623.1; PREDICTED: nuclear pore complex protein NUP88 isoform X3 [Phoenix dactylifera]}	{sp|Q9FFK6|NUP88_ARATH; Nuclear pore complex protein NUP88 OS=Arabidopsis thaliana GN=NUP88 PE=1 SV=1}	{pda:103705613; K14318 NUP88 nuclear pore complex protein Nup88 - ko03013; Genetic Information Processing; Translation; RNA transport}	{At5g05680; KOG4460 Nuclear pore complex, Nup88/rNup84 component YU Nuclear structure ; Intracellular trafficking, secretion, and vesicular transport ;}	{NA}	{NA}	{NA}
transcript_HQ_B_transcript10453/f2p0/2686	{OAY70386.1; F-box/LRR-repeat protein 3 [Ananas comosus]}	{sp|Q8RWU5|FBL3_ARATH; F-box/LRR-repeat protein 3 OS=Arabidopsis thaliana GN=FBL3 PE=2 SV=1}	{mus:103971762; K10268 FBXL2_20 F-box and leucine-rich repeat protein 2/20 - -}	{At5g27920; KOG1947 Leucine rich repeat proteins, some proteins contain F-box R General function prediction only ;}	{GO:0005515; protein binding; molecular_function}	{NA}	{PF13516:Leucine Rich repeat PF00646:F-box domain PF13855:Leucine rich repeat PF12937:F-box-like}
transcript_HQ_B_transcript10458/f5p0/2663	{XP_008783356.1; PREDICTED: pumilio homolog 23 isoform X1 [Phoenix dactylifera]}	{sp|Q9C552|PUM23_ARATH; Pumilio homolog 23 OS=Arabidopsis thaliana GN=APUM23 PE=2 SV=1}	{pda:103702625; K14790 NOP9 nucleolar protein 9 - -}	{At1g72320; KOG2188 Predicted RNA-binding protein, contains Pumilio domains J Translation, ribosomal structure and biogenesis ;}	{GO:0003723; RNA binding; molecular_function}	{XM_015759556.1; PREDICTED: Oryza sativa Japonica Group pumilio homolog 23 (LOC4348523), mRNA}	{PF00806:Pumilio-family RNA binding repeat}
transcript_HQ_B_transcript10459/f5p0/2724	{XP_010939176.1; PREDICTED: phosphoserine phosphatase, chloroplastic [Elaeis guineensis]}	{sp|O82796|SERC_ARATH; Phosphoserine phosphatase, chloroplastic OS=Arabidopsis thaliana GN=PSP PE=1 SV=2}	{pda:103708258; K01079 serB, PSPH phosphoserine phosphatase 3.1.3.3 ko01200; Metabolism; Global and overview maps; Carbon metabolism | ko01230; Metabolism; Global and overview maps; Biosynthesis of amino acids | ko00680; Metabolism; Energy metabolism; Methane metabolism | ko00260; Metabolism; Amino acid metabolism; Glycine, serine and threonine metabolism}	{At1g18640; KOG1615 Phosphoserine phosphatase E Amino acid transport and metabolism ;}	{GO:0000287; magnesium ion binding; molecular_function GO:0008253; 5'-nucleotidase activity; molecular_function GO:0005737; cytoplasm; cellular_component}	{XM_010938179.2; PREDICTED: Elaeis guineensis phosphoserine phosphatase, chloroplastic (LOC105056098), transcript variant X3, mRNA}	{PF05822:Pyrimidine 5'-nucleotidase (UMPH-1)}
transcript_HQ_B_transcript1046/f2p0/4385	{XP_017701925.1; PREDICTED: putative disease resistance protein RGA3 [Phoenix dactylifera]}	{sp|Q9LRR4|R13L1_ARATH; Putative disease resistance RPP13-like protein 1 OS=Arabidopsis thaliana GN=RPPL1 PE=3 SV=1}	{nnu:104593618; - - - - -}	{At3g14470; KOG4658 Apoptotic ATPase T Signal transduction mechanisms ;}	{GO:0043531; ADP binding; molecular_function GO:0016032; NA GO:0005515; protein binding; molecular_function}	{NA}	{PF00695:Major surface antigen from hepadnavirus PF00931:NB-ARC domain PF13855:Leucine rich repeat}
transcript_HQ_B_transcript10460/f9p0/2697	{XP_019711129.1; PREDICTED: putative disease resistance protein RGA1 isoform X1 [Elaeis guineensis]}	{sp|Q7XA40|RGA3_SOLBU; Putative disease resistance protein RGA3 OS=Solanum bulbocastanum GN=RGA3 PE=2 SV=2}	{egu:105040147; - - - - -}	{At3g14470; KOG4658 Apoptotic ATPase T Signal transduction mechanisms ;}	{GO:0005524; ATP binding; molecular_function GO:0043531; ADP binding; molecular_function}	{NA}	{PF00931:NB-ARC domain PF01637:ATPase domain predominantly from Archaea}
transcript_HQ_B_transcript10461/f3p0/2743	{JAT52091.1; Serum response factor A [Anthurium amnicola]}	{sp|Q54TY7|SRFA_DICDI; Serum response factor homolog A OS=Dictyostelium discoideum GN=srfA PE=1 SV=1}	{NA}	{YMR043w; KOG0015 Regulator of arginine metabolism and related MADS box-containing transcription factors K Transcription ;}	{GO:0003677; DNA binding; molecular_function GO:0046983; protein dimerization activity; molecular_function}	{NA}	{PF00319:SRF-type transcription factor (DNA-binding and dimerisation domain)}
transcript_HQ_B_transcript10463/f2p0/2724	{XP_010930324.1; PREDICTED: ankyrin repeat protein SKIP35 [Elaeis guineensis]}	{sp|Q9M1Y3|SKI35_ARATH; Ankyrin repeat protein SKIP35 OS=Arabidopsis thaliana GN=SKIP35 PE=1 SV=1}	{pda:103715459; - - - - -}	{NA}	{GO:0005515; protein binding; molecular_function}	{NA}	{PF13606:Ankyrin repeat}
transcript_HQ_B_transcript10467/f3p0/2734	{XP_010909786.1; PREDICTED: zinc finger protein STOP1 homolog [Elaeis guineensis]}	{sp|Q943I6|STOP1_ORYSJ; Zinc finger protein STOP1 homolog OS=Oryza sativa subsp. japonica GN=Os01g0871200 PE=2 SV=1}	{pda:103702663; - - - - -}	{At1g34370; KOG1721 FOG: Zn-finger R General function prediction only ;}	{GO:0048193; Golgi vesicle transport; biological_process GO:0016020; membrane; cellular_component GO:0046872; metal ion binding; molecular_function}	{XM_010258028.1; PREDICTED: Nelumbo nucifera protein SENSITIVE TO PROTON RHIZOTOXICITY 1 (LOC104596750), transcript variant X2, mRNA}	{PF00096:Zinc finger, C2H2 type PF09177:Syntaxin 6, N-terminal}
transcript_HQ_B_transcript10469/f2p0/2725	{XP_010910388.1; PREDICTED: protein NSP-INTERACTING KINASE 3-like [Elaeis guineensis]}	{sp|Q93ZS4|NIK3_ARATH; Protein NSP-INTERACTING KINASE 3 OS=Arabidopsis thaliana GN=NIK3 PE=1 SV=1}	{vvi:100256748; - - - - -}	{NA}	{GO:0006810; transport; biological_process GO:0042626; ATPase activity, coupled to transmembrane movement of substances; molecular_function GO:0006468; protein phosphorylation; biological_process GO:0016021; integral to membrane; cellular_component GO:0005524; ATP binding; molecular_function GO:0004672; protein kinase activity; molecular_function GO:0005515; protein binding; molecular_function GO…	{XM_010912086.2; PREDICTED: Elaeis guineensis protein NSP-INTERACTING KINASE 3-like (LOC105036317), mRNA}	{PF13748:ABC transporter transmembrane region PF00069:Protein kinase domain PF07714:Protein tyrosine kinase PF00560:Leucine Rich Repeat PF13855:Leucine rich repeat}
transcript_HQ_B_transcript1047/f3p0/4403	{XP_008795267.1; PREDICTED: cullin-associated NEDD8-dissociated protein 1-like [Phoenix dactylifera]}	{sp|Q8L5Y6|CAND1_ARATH; Cullin-associated NEDD8-dissociated protein 1 OS=Arabidopsis thaliana GN=CAND1 PE=1 SV=1}	{egu:105038525; K17263 CAND1 cullin-associated NEDD8-dissociated protein 1 - -}	{At2g02560; KOG1824 TATA-binding protein-interacting protein R General function prediction only ;}	{GO:0005515; protein binding; molecular_function}	{XM_010914356.2; PREDICTED: Elaeis guineensis cullin-associated NEDD8-dissociated protein 1-like (LOC105038525), transcript variant X4, mRNA}	{PF02985:HEAT repeat}
transcript_HQ_B_transcript10478/f4p0/2723	{AAT40504.2; Polyprotein, putative [Solanum demissum]}	{NA}	{nta:107771108; - - - - -}	{NA}	{NA}	{FJ821159.1; Dendrobium officinale microsatellite HL017 sequence}	{NA}
transcript_HQ_B_transcript10479/f2p0/2725	{XP_005642856.1; MA3-domain-containing protein [Coccomyxa subellipsoidea C-169]}	{sp|Q98TX3|PDCD4_CHICK; Programmed cell death protein 4 OS=Gallus gallus GN=PDCD4 PE=2 SV=1}	{csl:COCSUDRAFT_68289; K16865 PDCD4 programmed cell death protein 4 - ko05206; Human Diseases; Cancers: Overview; MicroRNAs in cancer | ko05205; Human Diseases; Cancers: Overview; Proteoglycans in cancer}	{At5g63190; KOG0403 Neoplastic transformation suppressor Pdcd4/MA-3, contains MA3 domain T Signal transduction mechanisms ;}	{NA}	{XM_005642799.1; Coccomyxa subellipsoidea C-169 MA3-domain-containing protein partial mRNA}	{NA}
transcript_HQ_B_transcript10481/f2p0/2777	{JAT67771.1; Receptor-like serine/threonine-protein kinase SD1-8, partial [Anthurium amnicola]}	{sp|O81832|Y4729_ARATH; G-type lectin S-receptor-like serine/threonine-protein kinase At4g27290 OS=Arabidopsis thaliana GN=At4g27290 PE=3 SV=4}	{brp:103867012; - - - - -}	{NA}	{GO:0004672; protein kinase activity; molecular_function GO:0006468; protein phosphorylation; biological_process GO:0005524; ATP binding; molecular_function GO:0048544; recognition of pollen; biological_process}	{XM_017379572.1; PREDICTED: Daucus carota subsp. sativus G-type lectin S-receptor-like serine/threonine-protein kinase B120 (LOC108208933), transcript variant X2, mRNA}	{PF00954:S-locus glycoprotein domain PF07714:Protein tyrosine kinase PF00069:Protein kinase domain}
transcript_HQ_B_transcript10482/f3p0/2671	{XP_003563275.1; PREDICTED: endoplasmin homolog [Brachypodium distachyon]}	{sp|Q95M18|ENPL_BOVIN; Endoplasmin OS=Bos taurus GN=HSP90B1 PE=2 SV=1}	{bdi:100823353; K09487 HSP90B, TRA1 heat shock protein 90kDa beta - ko04141; Genetic Information Processing; Folding, sorting and degradation; Protein processing in endoplasmic reticulum | ko04151; Environmental Information Processing; Signal transduction; PI3K-Akt signaling pathway | ko04657; Organismal Systems; Immune system; IL-17 signaling pathway | ko04915; Organismal Systems; Endocrine syst…	{Hs4507677; KOG0020 Endoplasmic reticulum glucose-regulated protein (GRP94/endoplasmin), HSP90 family O Posttranslational modification, protein turnover, chaperones ;}	{GO:0006457; protein folding; biological_process GO:0005524; ATP binding; molecular_function GO:0006950; response to stress; biological_process GO:0051082; unfolded protein binding; molecular_function}	{NA}	{PF00183:Hsp90 protein}
transcript_HQ_B_transcript10484/f3p0/2740	{XP_008781717.1; PREDICTED: U-box domain-containing protein 35 isoform X1 [Phoenix dactylifera]}	{sp|Q9FKG6|PUB52_ARATH; U-box domain-containing protein 52 OS=Arabidopsis thaliana GN=PUB52 PE=2 SV=1}	{pda:103701449; - - - - -}	{NA}	{GO:0004672; protein kinase activity; molecular_function GO:0006950; response to stress; biological_process GO:0005524; ATP binding; molecular_function GO:0006468; protein phosphorylation; biological_process GO:0006914; autophagy; biological_process}	{XM_019852204.1; PREDICTED: Elaeis guineensis U-box domain-containing protein 35-like (LOC105050589), mRNA}	{PF00582:Universal stress protein family PF07714:Protein tyrosine kinase PF04111:Autophagy protein Apg6 PF00069:Protein kinase domain}
transcript_HQ_B_transcript10485/f2p0/2724	{XP_008801339.1; PREDICTED: zinc finger CCCH domain-containing protein 13 [Phoenix dactylifera]}	{sp|Q6H7U2|C3H13_ORYSJ; Zinc finger CCCH domain-containing protein 13 OS=Oryza sativa subsp. japonica GN=Os02g0161200 PE=2 SV=1}	{mus:103998618; - - - - -}	{NA}	{NA}	{NA}	{NA}
transcript_HQ_B_transcript10486/f2p0/2773	{XP_010937215.1; PREDICTED: zinc finger AN1 and C2H2 domain-containing stress-associated protein 16 [Elaeis guineensis]}	{sp|Q0D5B9|SAP16_ORYSJ; Zinc finger AN1 and C2H2 domain-containing stress-associated protein 16 OS=Oryza sativa subsp. japonica GN=SAP16 PE=2 SV=2}	{egu:105056645; - - - - -}	{At3g57480; KOG3183 Predicted Zn-finger protein R General function prediction only ;}	{GO:0046872; metal ion binding; molecular_function GO:0008270; zinc ion binding; molecular_function}	{NA}	{PF00096:Zinc finger, C2H2 type PF01428:AN1-like Zinc finger PF13912:C2H2-type zinc finger}
transcript_HQ_B_transcript10489/f2p0/2717	{XP_008813198.1; PREDICTED: protease 2 [Phoenix dactylifera]}	{sp|O07834|DAPB1_PSEMX; Dipeptidyl aminopeptidase BI OS=Pseudoxanthomonas mexicana GN=dapb1 PE=1 SV=1}	{sita:101786785; - - - - -}	{At5g66960; KOG2237 Predicted serine protease O Posttranslational modification, protein turnover, chaperones ;}	{GO:0006508; proteolysis; biological_process GO:0016042; lipid catabolic process; biological_process GO:0004806; triglyceride lipase activity; molecular_function GO:0004252; serine-type endopeptidase activity; molecular_function GO:0070008; serine-type exopeptidase activity; molecular_function GO:0016787; hydrolase activity; molecular_function GO:0008236; serine-type peptidase activity; molecular…	{NA}	{PF02129:X-Pro dipeptidyl-peptidase (S15 family) PF03583:Secretory lipase PF00326:Prolyl oligopeptidase family PF02897:Prolyl oligopeptidase, N-terminal beta-propeller domain}
transcript_HQ_B_transcript1049/f10p0/4345	{NA}	{NA}	{NA}	{NA}	{NA}	{XR_671282.2; PREDICTED: Musa acuminata subsp. malaccensis uncharacterized LOC103979813 (LOC103979813), ncRNA}	{NA}
transcript_HQ_B_transcript10491/f2p0/2723	{JAT59137.1; NEDD4-binding protein 2 [Anthurium amnicola]}	{sp|O64843|CID7_ARATH; Polyadenylate-binding protein-interacting protein 7 OS=Arabidopsis thaliana GN=CID7 PE=1 SV=1}	{pda:103703297; - - - - -}	{At2g26280; KOG2401 Predicted MutS-related protein involved in mismatch repair L Replication, recombination and repair ;}	{NA}	{NA}	{NA}
transcript_HQ_B_transcript10492/f4p0/2728	{XP_010934926.1; PREDICTED: DNA repair helicase XPB1 isoform X1 [Elaeis guineensis]}	{sp|Q38861|XPB1_ARATH; DNA repair helicase XPB1 OS=Arabidopsis thaliana GN=XPB1 PE=2 SV=3}	{pda:103706419; K10843 ERCC3, XPB DNA excision repair protein ERCC-3 3.6.4.12 ko03022; Genetic Information Processing; Transcription; Basal transcription factors | ko03420; Genetic Information Processing; Replication and repair; Nucleotide excision repair}	{At5g41370; KOG1123 RNA polymerase II transcription initiation/nucleotide excision repair factor TFIIH, 3'-5' helicase subunit SSL2 KL Transcription ; Replication, recombination and repair ;}	{GO:0003677; DNA binding; molecular_function GO:0005524; ATP binding; molecular_function GO:0016787; hydrolase activity; molecular_function}	{XM_010936624.2; PREDICTED: Elaeis guineensis DNA repair helicase XPB1 (LOC105054955), transcript variant X1, mRNA}	{PF00176:SNF2 family N-terminal domain PF04851:Type III restriction enzyme, res subunit}
transcript_HQ_B_transcript10496/f9p0/2715	{XP_010919104.1; PREDICTED: receptor-like protein kinase HERK 1 [Elaeis guineensis]}	{sp|Q9LK35|THE1_ARATH; Receptor-like protein kinase THESEUS 1 OS=Arabidopsis thaliana GN=THE1 PE=1 SV=1}	{egu:105043305; - - - - -}	{At5g54380; KOG1187 Serine/threonine protein kinase T Signal transduction mechanisms ;}	{GO:0005524; ATP binding; molecular_function GO:0006468; protein phosphorylation; biological_process GO:0004672; protein kinase activity; molecular_function}	{CP019096.1; Spirodela polyrhiza strain 9509 chromosome 4 sequence}	{PF00069:Protein kinase domain PF07714:Protein tyrosine kinase}
transcript_HQ_B_transcript10498/f6p0/2668	{XP_008805463.1; PREDICTED: uncharacterized protein LOC103718423 [Phoenix dactylifera]}	{sp|Q2T9P3|RGP1_BOVIN; RAB6A-GEF complex partner protein 2 OS=Bos taurus GN=RGP1 PE=2 SV=1}	{egu:105039448; K20477 RGP1 RAB6A-GEF complex partner protein 2 - -}	{At1g50120; KOG4469 Uncharacterized conserved protein S Function unknown ;}	{NA}	{XM_010250917.2; PREDICTED: Nelumbo nucifera uncharacterized LOC104591851 (LOC104591851), transcript variant X3, mRNA}	{NA}
transcript_HQ_B_transcript10499/f6p0/2707	{XP_017698313.1; PREDICTED: receptor-like serine/threonine-protein kinase SD1-8 [Phoenix dactylifera]}	{sp|O81832|Y4729_ARATH; G-type lectin S-receptor-like serine/threonine-protein kinase At4g27290 OS=Arabidopsis thaliana GN=At4g27290 PE=3 SV=4}	{pda:103707212; - - - - -}	{NA}	{GO:0005524; ATP binding; molecular_function GO:0006468; protein phosphorylation; biological_process GO:0048544; recognition of pollen; biological_process GO:0004672; protein kinase activity; molecular_function GO:0004674; protein serine/threonine kinase activity; molecular_function}	{XM_016594389.1; PREDICTED: Nicotiana tabacum G-type lectin S-receptor-like serine/threonine-protein kinase CES101 (LOC107774747), transcript variant X4, mRNA}	{PF00069:Protein kinase domain PF11883:Domain of unknown function (DUF3403) PF00954:S-locus glycoprotein domain PF07714:Protein tyrosine kinase}
transcript_HQ_B_transcript1050/f2p0/4381	{XP_008797488.1; PREDICTED: mitogen-activated protein kinase 10-like [Phoenix dactylifera]}	{sp|Q5ZCI1|MPK10_ORYSJ; Mitogen-activated protein kinase 10 OS=Oryza sativa subsp. japonica GN=MPK10 PE=2 SV=2}	{egu:105048888; - - - - -}	{At2g42880; KOG0660 Mitogen-activated protein kinase T Signal transduction mechanisms ;}	{GO:0006468; protein phosphorylation; biological_process GO:0005524; ATP binding; molecular_function GO:0004672; protein kinase activity; molecular_function}	{KJ472788.1; Dendrobium officinale mitogen-activated protein kinase mRNA, complete cds}	{PF00069:Protein kinase domain}
transcript_HQ_B_transcript10500/f2p0/2716	{XP_015693612.1; PREDICTED: LOW QUALITY PROTEIN: receptor-like protein kinase 5 [Oryza brachyantha]}	{sp|C0LGX3|HSL2_ARATH; LRR receptor-like serine/threonine-protein kinase HSL2 OS=Arabidopsis thaliana GN=HSL2 PE=2 SV=1}	{egu:105040519; - - - - -}	{NA}	{GO:0005524; ATP binding; molecular_function GO:0006468; protein phosphorylation; biological_process GO:0005515; protein binding; molecular_function GO:0004672; protein kinase activity; molecular_function}	{NA}	{PF00069:Protein kinase domain PF07714:Protein tyrosine kinase PF00560:Leucine Rich Repeat PF13855:Leucine rich repeat PF13516:Leucine Rich repeat}
transcript_HQ_B_transcript10501/f2p0/2721	{NA}	{NA}	{NA}	{NA}	{NA}	{KJ715225.1; Erycina pusilla MADS17 (MADS17) gene, complete cds}	{NA}
transcript_HQ_B_transcript10502/f2p0/2725	{JAT57025.1; Extracellular metalloproteinase NpI [Anthurium amnicola]}	{sp|B0Y9E2|MEP_ASPFC; Extracellular metalloproteinase mep OS=Neosartorya fumigata (strain CEA10 / CBS 144.89 / FGSC A1163) GN=mep PE=3 SV=1}	{NA}	{NA}	{GO:0005615; extracellular space; cellular_component GO:0008270; zinc ion binding; molecular_function GO:0004222; metalloendopeptidase activity; molecular_function}	{NA}	{PF02128:Fungalysin metallopeptidase (M36) PF02868:Thermolysin metallopeptidase, alpha-helical domain}
transcript_HQ_B_transcript10503/f2p0/2725	{XP_019707010.1; PREDICTED: receptor-like serine/threonine-protein kinase SD1-8 [Elaeis guineensis]}	{sp|O81905|SD18_ARATH; Receptor-like serine/threonine-protein kinase SD1-8 OS=Arabidopsis thaliana GN=SD18 PE=1 SV=1}	{pda:103707212; - - - - -}	{NA}	{GO:0004674; protein serine/threonine kinase activity; molecular_function GO:0004672; protein kinase activity; molecular_function GO:0048544; recognition of pollen; biological_process GO:0006468; protein phosphorylation; biological_process GO:0005524; ATP binding; molecular_function}	{XM_019300411.1; PREDICTED: Ipomoea nil uncharacterized LOC109152764 (LOC109152764), mRNA}	{PF00954:S-locus glycoprotein domain PF07714:Protein tyrosine kinase PF11883:Domain of unknown function (DUF3403) PF00069:Protein kinase domain}
transcript_HQ_B_transcript10505/f2p0/2734	{XP_010931190.1; PREDICTED: delta-1-pyrroline-5-carboxylate synthase isoform X1 [Elaeis guineensis]}	{sp|O04015|P5CS_ACTDE; Delta-1-pyrroline-5-carboxylate synthase OS=Actinidia deliciosa PE=2 SV=1}	{pda:103697558; K12657 ALDH18A1, P5CS delta-1-pyrroline-5-carboxylate synthetase [EC:2.7.2.11 1.2.1.41] 2.7.2.11,1.2.1.41 ko01230; Metabolism; Global and overview maps; Biosynthesis of amino acids | ko00330; Metabolism; Amino acid metabolism; Arginine and proline metabolism}	{At3g55610_2; KOG4165 Gamma-glutamyl phosphate reductase E Amino acid transport and metabolism ;}	{GO:0055114; oxidation-reduction process; biological_process GO:0008152; NA GO:0016491; oxidoreductase activity; molecular_function}	{XR_002165600.1; PREDICTED: Elaeis guineensis delta-1-pyrroline-5-carboxylate synthase (LOC105052168), transcript variant X3, misc_RNA}	{PF00171:Aldehyde dehydrogenase family}
transcript_HQ_B_transcript10508/f2p0/2707	{XP_019708275.1; PREDICTED: protein SUPPRESSOR OF GENE SILENCING 3 homolog [Elaeis guineensis]}	{sp|A1Y2B7|SGS3_MAIZE; Protein SUPPRESSOR OF GENE SILENCING 3 homolog OS=Zea mays GN=SGS3 PE=1 SV=1}	{pda:103704800; - - - - -}	{NA}	{GO:0031047; gene silencing by RNA; biological_process}	{NA}	{PF03470:XS zinc finger domain PF03468:XS domain}
transcript_HQ_B_transcript1051/f2p0/4453	{XP_008800665.1; PREDICTED: clustered mitochondria protein-like isoform X3 [Phoenix dactylifera]}	{sp|F4J5S1|CLU_ARATH; Clustered mitochondria protein OS=Arabidopsis thaliana GN=FMT PE=2 SV=1}	{nnu:104597504; K03255 TIF31, CLU1 protein TIF31 - -}	{At3g52140; KOG1839 Uncharacterized protein CLU1/cluA/TIF31 involved in mitochondrial morphology/distribution, also found associated with eIF-3 R General function prediction only ;}	{GO:0005515; protein binding; molecular_function}	{XM_008802443.2; PREDICTED: Phoenix dactylifera clustered mitochondria protein-like (LOC103714955), transcript variant X4, mRNA}	{PF00515:Tetratricopeptide repeat PF13181:Tetratricopeptide repeat PF13374:Tetratricopeptide repeat PF13371:Tetratricopeptide repeat PF13176:Tetratricopeptide repeat}
transcript_HQ_B_transcript10510/f5p0/2669	{XP_008798368.1; PREDICTED: uncharacterized protein LOC103713273 [Phoenix dactylifera]}	{NA}	{pda:103713273; - - - - -}	{At1g14710; KOG4176 Uncharacterized conserved protein S Function unknown ;}	{NA}	{NA}	{NA}
transcript_HQ_B_transcript10515/f2p0/2703	{XP_008780995.1; PREDICTED: subtilisin-like protease SBT1.6 [Phoenix dactylifera]}	{sp|O49607|SBT16_ARATH; Subtilisin-like protease SBT1.6 OS=Arabidopsis thaliana GN=SBT1.6 PE=2 SV=1}	{pda:103700878; - - - - -}	{NA}	{GO:0006508; proteolysis; biological_process GO:0004252; serine-type endopeptidase activity; molecular_function}	{XM_010921837.2; PREDICTED: Elaeis guineensis subtilisin-like protease SBT1.6 (LOC105044054), mRNA}	{PF00082:Subtilase family}
transcript_HQ_B_transcript10516/f7p0/2706	{XP_009388759.1; PREDICTED: protein STRUBBELIG-RECEPTOR FAMILY 6 isoform X2 [Musa acuminata subsp. malaccensis]}	{sp|Q9C8M9|SRF6_ARATH; Protein STRUBBELIG-RECEPTOR FAMILY 6 OS=Arabidopsis thaliana GN=SRF6 PE=1 SV=1}	{cit:102616328; - - - - -}	{NA}	{GO:0006468; protein phosphorylation; biological_process GO:2001256; NA GO:0045893; positive regulation of transcription, DNA-dependent; biological_process GO:0003700; sequence-specific DNA binding transcription factor activity; molecular_function GO:0006351; transcription, DNA-dependent; biological_process GO:0030176; integral to endoplasmic reticulum membrane; cellular_component GO:0005634; nuc…	{XM_009385322.2; PREDICTED: Musa acuminata subsp. malaccensis protein STRUBBELIG-RECEPTOR FAMILY 6 (LOC103971328), mRNA}	{PF15337:Vascular protein family Vasculin-like 1 PF00069:Protein kinase domain PF13516:Leucine Rich repeat PF00560:Leucine Rich Repeat PF06682:SOCE-associated regulatory factor of calcium homoeostasis PF07714:Protein tyrosine kinase PF13855:Leucine rich repeat}
transcript_HQ_B_transcript1052/f2p0/4419	{XP_019704811.1; PREDICTED: ubiquitin carboxyl-terminal hydrolase 15-like [Elaeis guineensis]}	{sp|Q9FPS9|UBP15_ARATH; Ubiquitin carboxyl-terminal hydrolase 15 OS=Arabidopsis thaliana GN=UBP15 PE=2 SV=2}	{egu:105040636; K11855 USP36_42 ubiquitin carboxyl-terminal hydrolase 36/42 3.4.19.12 -}	{At1g17110; KOG1865 Ubiquitin carboxyl-terminal hydrolase O Posttranslational modification, protein turnover, chaperones ;}	{GO:0070140; SUMO-specific isopeptidase activity; molecular_function GO:0032183; SUMO binding; molecular_function GO:0016579; protein deubiquitination; biological_process GO:0036459; NA}	{XM_019849252.1; PREDICTED: Elaeis guineensis ubiquitin carboxyl-terminal hydrolase 15-like (LOC105040636), mRNA}	{PF00443:Ubiquitin carboxyl-terminal hydrolase PF15499:Ubiquitin-specific peptidase-like, SUMO isopeptidase}
transcript_HQ_B_transcript10521/f2p0/2712	{XP_008810162.1; PREDICTED: bZIP transcription factor 16-like isoform X2 [Phoenix dactylifera]}	{sp|Q501B2|BZP16_ARATH; bZIP transcription factor 16 OS=Arabidopsis thaliana GN=BZIP16 PE=1 SV=1}	{egu:105043962; K09060 GBF plant G-box-binding factor - -}	{NA}	{NA}	{X74943.1; L.esculentum GBF9 mRNA for G-box binding protein}	{NA}
transcript_HQ_B_transcript10522/f4p0/2683	{XP_008791497.1; PREDICTED: uncharacterized protein LOC103708381 isoform X1 [Phoenix dactylifera]}	{NA}	{pda:103708381; - - - - -}	{NA}	{GO:0008270; zinc ion binding; molecular_function GO:0005515; protein binding; molecular_function GO:0005680; anaphase-promoting complex; cellular_component GO:0004842; ubiquitin-protein ligase activity; molecular_function GO:0046872; metal ion binding; molecular_function}	{HM161442.1; Cymbidium goeringii clone CSSR12 microsatellite sequence}	{PF13639:Ring finger domain PF12861:Anaphase-promoting complex subunit 11 RING-H2 finger PF12678:RING-H2 zinc finger domain PF17123:RING-like zinc finger PF00628:PHD-finger PF14634:zinc-RING finger domain PF00097:Zinc finger, C3HC4 type (RING finger)}
transcript_HQ_B_transcript10523/f3p0/2732	{XP_010918173.1; PREDICTED: prolyl endopeptidase [Elaeis guineensis]}	{sp|O70196|PPCE_RAT; Prolyl endopeptidase OS=Rattus norvegicus GN=Prep PE=1 SV=1}	{egu:105042585; K01322 PREP prolyl oligopeptidase 3.4.21.26 ko04614; Organismal Systems; Endocrine system; Renin-angiotensin system}	{At1g76140; KOG2237 Predicted serine protease O Posttranslational modification, protein turnover, chaperones ;}	{GO:0008236; serine-type peptidase activity; molecular_function GO:0070008; serine-type exopeptidase activity; molecular_function GO:0004252; serine-type endopeptidase activity; molecular_function GO:0008233; peptidase activity; molecular_function GO:0006508; proteolysis; biological_process}	{XM_003570844.3; PREDICTED: Brachypodium distachyon prolyl endopeptidase-like (LOC100837390), mRNA}	{PF03785:Peptidase family C25, C terminal ig-like domain PF00326:Prolyl oligopeptidase family PF02897:Prolyl oligopeptidase, N-terminal beta-propeller domain}
transcript_HQ_B_transcript10524/f3p0/2712	{XP_018807205.1; PREDICTED: exocyst complex component SEC15B-like [Juglans regia]}	{sp|F4JHH5|SC15B_ARATH; Exocyst complex component SEC15B OS=Arabidopsis thaliana GN=SEC15B PE=1 SV=1}	{rcu:8259890; K19985 EXOC6, SEC15 exocyst complex component 6 - -}	{At4g02350; KOG2176 Exocyst complex, subunit SEC15 U Intracellular trafficking, secretion, and vesicular transport ;}	{GO:0006891; intra-Golgi vesicle-mediated transport; biological_process GO:0000145; exocyst; cellular_component GO:0006904; vesicle docking involved in exocytosis; biological_process GO:0017119; Golgi transport complex; cellular_component}	{XR_833376.2; PREDICTED: Elaeis guineensis exocyst complex component SEC15B (LOC105052531), transcript variant X6, misc_RNA}	{PF10392:Golgi transport complex subunit 5 PF04091:Exocyst complex subunit Sec15-like }
transcript_HQ_B_transcript10526/f2p0/2730	{XP_010927360.1; PREDICTED: vacuolar cation/proton exchanger 1a isoform X2 [Elaeis guineensis]}	{sp|Q769E5|CAX1A_ORYSJ; Vacuolar cation/proton exchanger 1a OS=Oryza sativa subsp. japonica GN=CAX1a PE=1 SV=1}	{rcu:8267509; K07300 chaA, CAX Ca2+:H+ antiporter - -}	{At2g38170; KOG1397 Ca2+/H+ antiporter VCX1 and related proteins P Inorganic ion transport and metabolism ;}	{GO:0016021; integral to membrane; cellular_component GO:0055085; transmembrane transport; biological_process}	{XM_018979664.1; PREDICTED: Juglans regia vacuolar cation/proton exchanger 3-like (LOC109002074), mRNA}	{PF01699:Sodium/calcium exchanger protein}
transcript_HQ_B_transcript10527/f3p0/2715	{XP_009405175.2; PREDICTED: uncharacterized protein LOC103988360 [Musa acuminata subsp. malaccensis]}	{sp|Q6K5K2|Y2982_ORYSJ; B3 domain-containing protein Os02g0598200 OS=Oryza sativa subsp. japonica GN=Os02g0598200 PE=2 SV=1}	{dosa:Os02t0598200-01; - - - - -}	{NA}	{GO:0003677; DNA binding; molecular_function GO:0006520; cellular amino acid metabolic process; biological_process GO:0055114; oxidation-reduction process; biological_process}	{NA}	{PF00742:Homoserine dehydrogenase PF02362:B3 DNA binding domain}
transcript_HQ_B_transcript10528/f2p0/2715	{ABX57720.1; sesquiterpene synthase [Vanda hybrid cultivar]}	{sp|B1B1U3|ZSS1_ZINZE; Alpha-humulene synthase OS=Zingiber zerumbet GN=ZSS1 PE=1 SV=1}	{mus:103975051; K15803 GERD (-)-germacrene D synthase [EC:4.2.3.22 4.2.3.75] 4.2.3.22,4.2.3.75 ko00909; Metabolism; Metabolism of terpenoids and polyketides; Sesquiterpenoid and triterpenoid biosynthesis}	{NA}	{GO:0016829; lyase activity; molecular_function GO:0000287; magnesium ion binding; molecular_function GO:0010333; terpene synthase activity; molecular_function}	{NA}	{PF03936:Terpene synthase family, metal binding domain}
transcript_HQ_B_transcript10532/f3p0/2727	{XP_010920802.1; PREDICTED: dnaJ protein ERDJ3A [Elaeis guineensis]}	{sp|Q10MW6|DJC27_ORYSJ; DnaJ protein ERDJ3A OS=Oryza sativa subsp. japonica GN=ERDJ3A PE=1 SV=2}	{egu:105044569; - - - - -}	{At3g08970; KOG0714 Molecular chaperone (DnaJ superfamily) O Posttranslational modification, protein turnover, chaperones ;}	{GO:0045454; cell redox homeostasis; biological_process}	{XM_010922500.2; PREDICTED: Elaeis guineensis dnaJ protein ERDJ3A (LOC105044569), mRNA}	{PF00085:Thioredoxin}
transcript_HQ_B_transcript10533/f5p0/2705	{XP_008780995.1; PREDICTED: subtilisin-like protease SBT1.6 [Phoenix dactylifera]}	{sp|O49607|SBT16_ARATH; Subtilisin-like protease SBT1.6 OS=Arabidopsis thaliana GN=SBT1.6 PE=2 SV=1}	{pda:103700878; - - - - -}	{NA}	{GO:0006508; proteolysis; biological_process GO:0004252; serine-type endopeptidase activity; molecular_function}	{XM_010921837.2; PREDICTED: Elaeis guineensis subtilisin-like protease SBT1.6 (LOC105044054), mRNA}	{PF00082:Subtilase family}
transcript_HQ_B_transcript10534/f2p0/2724	{XP_003080490.1; EFGM_ARATH Probable elongation factor G, mitochondrial precursor (ISS) [Ostreococcus tauri]}	{sp|B2WBM8|EFGM_PYRTR; Elongation factor G, mitochondrial OS=Pyrenophora tritici-repentis (strain Pt-1C-BFP) GN=mef1 PE=3 SV=1}	{ota:Ot07g03840; K02355 fusA, GFM, EFG elongation factor G - -}	{YLR069c; KOG0465 Mitochondrial elongation factor J Translation, ribosomal structure and biogenesis ;}	{GO:0005525; GTP binding; molecular_function GO:0016787; hydrolase activity; molecular_function}	{XM_006650194.2; PREDICTED: Oryza brachyantha elongation factor G, mitochondrial (LOC102714994), mRNA}	{PF03764:Elongation factor G, domain IV PF01926:50S ribosome-binding GTPase PF04273:Putative phosphatase (DUF442) PF03144:Elongation factor Tu domain 2}
transcript_HQ_B_transcript10535/f2p0/2710	{NA}	{NA}	{NA}	{NA}	{GO:0015031; protein transport; biological_process}	{NA}	{PF15432:Accessory Sec secretory system ASP3}
transcript_HQ_B_transcript10537/f2p0/2710	{AGI21023.1; calcium-dependent protein kinase 3 [Dendrobium catenatum]}	{sp|Q84SL0|CDPKK_ORYSJ; Calcium-dependent protein kinase 20 OS=Oryza sativa subsp. japonica GN=CPK20 PE=2 SV=2}	{pda:103717807; K13412 CPK calcium-dependent protein kinase 2.7.11.1 ko04626; Organismal Systems; Environmental adaptation; Plant-pathogen interaction | ko05145; Human Diseases; Infectious diseases: Parasitic; Toxoplasmosis}	{At5g19450; KOG0032 Ca2+/calmodulin-dependent protein kinase, EF-Hand protein superfamily T Signal transduction mechanisms ;}	{GO:0007165; signal transduction; biological_process GO:0004672; protein kinase activity; molecular_function GO:0005515; protein binding; molecular_function GO:0005524; ATP binding; molecular_function GO:0005578; proteinaceous extracellular matrix; cellular_component GO:0006468; protein phosphorylation; biological_process GO:0005509; calcium ion binding; molecular_function}	{XM_008806337.2; PREDICTED: Phoenix dactylifera calcium-dependent protein kinase 32-like (LOC103717807), mRNA}	{PF00069:Protein kinase domain PF10591:Secreted protein acidic and rich in cysteine Ca binding region PF13405:EF-hand domain PF00036:EF hand PF13499:EF-hand domain pair PF13202:EF hand PF12763:Cytoskeletal-regulatory complex EF hand PF07714:Protein tyrosine kinase PF13833:EF-hand domain pair}
transcript_HQ_B_transcript10538/f2p0/2722	{XP_010915091.1; PREDICTED: probable LRR receptor-like serine/threonine-protein kinase At1g14390 [Elaeis guineensis]}	{sp|Q8LFN2|Y3037_ARATH; Probable inactive leucine-rich repeat receptor-like protein kinase At3g03770 OS=Arabidopsis thaliana GN=At3g03770 PE=2 SV=1}	{egu:105040311; - - - - -}	{NA}	{GO:0004672; protein kinase activity; molecular_function GO:0005515; protein binding; molecular_function GO:0005524; ATP binding; molecular_function GO:0006468; protein phosphorylation; biological_process}	{NA}	{PF00069:Protein kinase domain PF13516:Leucine Rich repeat PF13855:Leucine rich repeat PF07714:Protein tyrosine kinase PF00560:Leucine Rich Repeat}
transcript_HQ_B_transcript10539/f2p0/2771	{XP_008798841.1; PREDICTED: uncharacterized protein LOC103713621 [Phoenix dactylifera]}	{sp|O13821|VPS27_SCHPO; Vacuolar protein sorting-associated protein 27 OS=Schizosaccharomyces pombe (strain 972 / ATCC 24843) GN=sst4 PE=3 SV=1}	{jcu:105629935; - - - - -}	{At1g61690; KOG1818 Membrane trafficking and cell signaling protein HRS, contains VHS and FYVE domains TU Signal transduction mechanisms ; Intracellular trafficking, secretion, and vesicular transport ;}	{GO:0042802; identical protein binding; molecular_function GO:0008270; zinc ion binding; molecular_function GO:0046872; metal ion binding; molecular_function GO:0005515; protein binding; molecular_function}	{XM_009412044.2; PREDICTED: Musa acuminata subsp. malaccensis uncharacterized LOC103992372 (LOC103992372), mRNA}	{PF13176:Tetratricopeptide repeat PF07721:Tetratricopeptide repeat PF14634:zinc-RING finger domain PF01363:FYVE zinc finger PF13181:Tetratricopeptide repeat PF00515:Tetratricopeptide repeat}
transcript_HQ_B_transcript1054/f9p0/4309	{NA}	{NA}	{NA}	{NA}	{NA}	{KJ501991.1; Erycina pusilla clone BAC clone 002O08_c1 mitochondrion sequence}	{NA}
transcript_HQ_B_transcript10542/f2p0/2715	{XP_008810546.1; PREDICTED: serine/threonine-protein kinase 3/4 isoform X1 [Phoenix dactylifera]}	{sp|Q99KH8|STK24_MOUSE; Serine/threonine-protein kinase 24 OS=Mus musculus GN=Stk24 PE=1 SV=1}	{pda:103707176; K08838 STK24_25_MST4 serine/threonine-protein kinase 24/25/MST4 2.7.11.1 -}	{At3g15220; KOG0201 Serine/threonine protein kinase T Signal transduction mechanisms ;}	{GO:0006468; protein phosphorylation; biological_process GO:0016773; phosphotransferase activity, alcohol group as acceptor; molecular_function GO:0005524; ATP binding; molecular_function GO:0004672; protein kinase activity; molecular_function GO:0016020; membrane; cellular_component}	{XM_008791566.2; PREDICTED: Phoenix dactylifera serine/threonine-protein kinase 24-like (LOC103707176), transcript variant X1, mRNA}	{PF00069:Protein kinase domain PF06293:Lipopolysaccharide kinase (Kdo/WaaP) family PF07714:Protein tyrosine kinase}
transcript_HQ_B_transcript10545/f2p0/2717	{XP_010930349.1; PREDICTED: ferric reduction oxidase 7, chloroplastic [Elaeis guineensis]}	{sp|Q8RWS6|FRO6_ARATH; Ferric reduction oxidase 6 OS=Arabidopsis thaliana GN=FRO6 PE=2 SV=1}	{pda:103715667; K00521 E1.16.1.7 ferric-chelate reductase 1.16.1.7 -}	{At5g49730; KOG0039 Ferric reductase, NADH/NADPH oxidase and related proteins PQ Inorganic ion transport and metabolism ; Secondary metabolites biosynthesis, transport and catabolism ;}	{GO:0055114; oxidation-reduction process; biological_process GO:0016491; oxidoreductase activity; molecular_function}	{XM_010932047.2; PREDICTED: Elaeis guineensis ferric reduction oxidase 7, chloroplastic (LOC105051548), mRNA}	{PF08030:Ferric reductase NAD binding domain PF00175:Oxidoreductase NAD-binding domain PF08022:FAD-binding domain}
transcript_HQ_B_transcript10546/f2p0/2725	{XP_020092018.1; 5-methyltetrahydropteroyltriglutamate--homocysteine methyltransferase 2-like [Ananas comosus]}	{sp|Q2QLY4|METE2_ORYSJ; 5-methyltetrahydropteroyltriglutamate--homocysteine methyltransferase 2 OS=Oryza sativa subsp. japonica GN=Os12g0624000 PE=2 SV=1}	{egu:105042372; K00549 metE 5-methyltetrahydropteroyltriglutamate--homocysteine methyltransferase 2.1.1.14 ko01230; Metabolism; Global and overview maps; Biosynthesis of amino acids | ko00270; Metabolism; Amino acid metabolism; Cysteine and methionine metabolism | ko00450; Metabolism; Metabolism of other amino acids; Selenocompound metabolism}	{At5g17920; KOG2263 Methionine synthase II (cobalamin-independent) E Amino acid transport and metabolism ;}	{GO:0009086; methionine biosynthetic process; biological_process GO:0008652; cellular amino acid biosynthetic process; biological_process GO:0008270; zinc ion binding; molecular_function GO:0003871; 5-methyltetrahydropteroyltriglutamate-homocysteine S-methyltransferase activity; molecular_function}	{XM_004960200.2; PREDICTED: Setaria italica 5-methyltetrahydropteroyltriglutamate--homocysteine methyltransferase 1-like (LOC101772515), mRNA}	{PF08267:Cobalamin-independent synthase, N-terminal domain PF01717:Cobalamin-independent synthase, Catalytic domain}
transcript_HQ_B_transcript10548/f2p0/2709	{XP_019705687.1; PREDICTED: LOW QUALITY PROTEIN: 5'-3' exoribonuclease 3 [Elaeis guineensis]}	{sp|Q9FQ04|XRN4_ARATH; 5'-3' exoribonuclease 4 OS=Arabidopsis thaliana GN=XRN4 PE=2 SV=1}	{pda:103703566; K20553 XRN4 5'-3' exoribonuclease 4 3.1.13.- ko04016; Environmental Information Processing; Signal transduction; MAPK signaling pathway - plant}	{At1g54490; KOG2044 5'-3' exonuclease HKE1/RAT1 LA Replication, recombination and repair ; RNA processing and modification ;}	{GO:0003676; nucleic acid binding; molecular_function GO:0004527; exonuclease activity; molecular_function}	{XM_019850128.1; PREDICTED: Elaeis guineensis 5'-3' exoribonuclease 3 (LOC105043828), mRNA}	{PF03159:XRN 5'-3' exonuclease N-terminus}
transcript_HQ_B_transcript10549/f3p0/2725	{XP_008806705.1; PREDICTED: ATP-dependent RNA helicase DEAH12, chloroplastic [Phoenix dactylifera]}	{NA}	{egu:105060597; - - - - -}	{At4g19670; KOG1812 Predicted E3 ubiquitin ligase O Posttranslational modification, protein turnover, chaperones ;}	{GO:0016846; carbon-sulfur lyase activity; molecular_function}	{NA}	{PF04864:Allinase}
transcript_HQ_B_transcript1055/f3p0/4345	{KYP34423.1; Retrovirus-related Pol polyprotein LINE-1 [Cajanus cajan]}	{sp|Q9AXQ3|IF5A4_SOLLC; Eukaryotic translation initiation factor 5A-4 OS=Solanum lycopersicum PE=2 SV=1}	{cann:107850794; - - - - -}	{At1g13950; KOG3271 Translation initiation factor 5A (eIF-5A) J Translation, ribosomal structure and biogenesis ;}	{GO:0006452; translational frameshifting; biological_process GO:0003723; RNA binding; molecular_function GO:0045901; positive regulation of translational elongation; biological_process GO:0003746; translation elongation factor activity; molecular_function GO:0043022; ribosome binding; molecular_function GO:0045905; positive regulation of translational termination; biological_process}	{AF516353.1; Hevea brasiliensis eukaryotic translation initiation factor 5A isoform IV (eIF-5A) mRNA, complete cds}	{PF01287:Eukaryotic elongation factor 5A hypusine, DNA-binding OB fold}
transcript_HQ_B_transcript10552/f2p0/2802	{XP_010919892.1; PREDICTED: uncharacterized protein LOC105043860 isoform X1 [Elaeis guineensis]}	{NA}	{egu:105043860; - - - - -}	{NA}	{GO:0003854; 3-beta-hydroxy-delta5-steroid dehydrogenase activity; molecular_function GO:0005515; protein binding; molecular_function GO:0016616; oxidoreductase activity, acting on the CH-OH group of donors, NAD or NADP as acceptor; molecular_function GO:0055114; oxidation-reduction process; biological_process GO:0006694; steroid biosynthetic process; biological_process}	{XM_012214865.1; PREDICTED: Jatropha curcas uncharacterized LOC105632478 (LOC105632478), transcript variant X4, mRNA}	{PF01073:3-beta hydroxysteroid dehydrogenase/isomerase family PF00628:PHD-finger}
transcript_HQ_B_transcript10553/f2p0/2709	{XP_008790115.2; PREDICTED: LOW QUALITY PROTEIN: nudix hydrolase 3 [Phoenix dactylifera]}	{sp|Q8L831|NUDT3_ARATH; Nudix hydrolase 3 OS=Arabidopsis thaliana GN=NUDT3 PE=1 SV=1}	{pda:103707416; - - - - -}	{NA}	{GO:0016787; hydrolase activity; molecular_function}	{XM_019848444.1; PREDICTED: Elaeis guineensis nudix hydrolase 3 (LOC105039550), transcript variant X2, mRNA}	{PF00293:NUDIX domain}
transcript_HQ_B_transcript10556/f2p0/2747	{XP_008802993.1; PREDICTED: conserved oligomeric Golgi complex subunit 5 [Phoenix dactylifera]}	{sp|Q8C0L8|COG5_MOUSE; Conserved oligomeric Golgi complex subunit 5 OS=Mus musculus GN=Cog5 PE=1 SV=3}	{pxb:103965894; K20292 COG5 conserved oligomeric Golgi complex subunit 5 - -}	{At1g67930; KOG2211 Predicted Golgi transport complex 1 protein U Intracellular trafficking, secretion, and vesicular transport ;}	{GO:0072686; mitotic spindle; cellular_component GO:0017119; Golgi transport complex; cellular_component GO:0008608; attachment of spindle microtubules to kinetochore; biological_process GO:0042729; DASH complex; cellular_component GO:0006891; intra-Golgi vesicle-mediated transport; biological_process}	{XM_009378996.2; PREDICTED: Pyrus x bretschneideri conserved oligomeric Golgi complex subunit 5-like (LOC103965894), mRNA}	{PF08656:DASH complex subunit Dad3 PF10392:Golgi transport complex subunit 5}
transcript_HQ_B_transcript10557/f5p0/2742	{XP_009383481.1; PREDICTED: transcription factor GTE4 isoform X1 [Musa acuminata subsp. malaccensis]}	{sp|Q9LNC4|GTE4_ARATH; Transcription factor GTE4 OS=Arabidopsis thaliana GN=GTE4 PE=2 SV=1}	{mus:103971236; K11721 BRD3 bromodomain-containing protein 3 - -}	{At1g06230; KOG1474 Transcription initiation factor TFIID, subunit BDF1 and related bromodomain proteins K Transcription ;}	{GO:0005515; protein binding; molecular_function}	{XM_016895927.1; PREDICTED: Gossypium hirsutum transcription factor GTE4-like (LOC107959783), transcript variant X5, mRNA}	{PF00439:Bromodomain}
transcript_HQ_B_transcript10559/f10p0/2668	{XP_018807205.1; PREDICTED: exocyst complex component SEC15B-like [Juglans regia]}	{sp|F4JHH5|SC15B_ARATH; Exocyst complex component SEC15B OS=Arabidopsis thaliana GN=SEC15B PE=1 SV=1}	{rcu:8259890; K19985 EXOC6, SEC15 exocyst complex component 6 - -}	{At3g56640; KOG2176 Exocyst complex, subunit SEC15 U Intracellular trafficking, secretion, and vesicular transport ;}	{GO:0017119; Golgi transport complex; cellular_component GO:0000145; exocyst; cellular_component GO:0006891; intra-Golgi vesicle-mediated transport; biological_process GO:0006904; vesicle docking involved in exocytosis; biological_process}	{XR_833376.2; PREDICTED: Elaeis guineensis exocyst complex component SEC15B (LOC105052531), transcript variant X6, misc_RNA}	{PF04091:Exocyst complex subunit Sec15-like PF10392:Golgi transport complex subunit 5}
transcript_HQ_B_transcript1056/f2p0/4420	{EOX96954.1; Multidrug resistance-associated protein 2 isoform 1 [Theobroma cacao]}	{sp|Q42671|G3PC_CRAPL; Glyceraldehyde-3-phosphate dehydrogenase, cytosolic OS=Craterostigma plantagineum GN=GAPC PE=2 SV=1}	{sbi:SORBI_06g028880; - - - - -}	{At2g34660; KOG0054 Multidrug resistance-associated protein/mitoxantrone resistance protein, ABC superfamily Q Secondary metabolites biosynthesis, transport and catabolism ;}	{NA}	{JX560732.2; Cymbidium faberi glyceraldehyde 3-phosphate dehydrogenase (GAPDH) mRNA, complete cds}	{NA}
transcript_HQ_B_transcript10560/f3p0/2717	{OAY74921.1; Pentatricopeptide repeat-containing protein [Ananas comosus]}	{sp|Q9SAJ5|PP133_ARATH; Pentatricopeptide repeat-containing protein At1g79540 OS=Arabidopsis thaliana GN=At1g79540 PE=2 SV=1}	{mus:103981378; - - - - -}	{At1g79540; KOG4197 FOG: PPR repeat R General function prediction only ;}	{NA}	{NA}	{NA}
transcript_HQ_B_transcript10561/f2p0/2732	{XP_010936742.1; PREDICTED: uncharacterized protein LOC105056295 isoform X2 [Elaeis guineensis]}	{NA}	{pda:103701978; - - - - -}	{NA}	{GO:0016592; mediator complex; cellular_component GO:0006357; regulation of transcription from RNA polymerase II promoter; biological_process GO:0009288; bacterial-type flagellum; cellular_component GO:0071973; bacterial-type flagellar cell motility; biological_process GO:0001104; RNA polymerase II transcription cofactor activity; molecular_function}	{XM_010938440.2; PREDICTED: Elaeis guineensis uncharacterized LOC105056295 (LOC105056295), transcript variant X2, mRNA}	{PF07544:RNA polymerase II transcription mediator complex subunit 9 PF02050:Flagellar FliJ protein}
transcript_HQ_B_transcript10562/f2p0/2706	{GAQ91212.1; Calcium lipid-binding phosphatase [Klebsormidium flaccidum]}	{sp|Q8T9S7|PTEN_DICDI; Phosphatidylinositol 3,4,5-trisphosphate 3-phosphatase and dual-specificity protein phosphatase PTEN OS=Dictyostelium discoideum GN=pteN PE=2 SV=1}	{aly:ARALYDRAFT_330553; K01110 PTEN phosphatidylinositol-3,4,5-trisphosphate 3-phosphatase and dual-specificity protein phosphatase PTEN [EC:3.1.3.16 3.1.3.48 3.1.3.67] 3.1.3.16,3.1.3.48,3.1.3.67 ko00562; Metabolism; Carbohydrate metabolism; Inositol phosphate metabolism | ko04068; Environmental Information Processing; Signal transduction; FoxO signaling pathway | ko04070; Environmental Informati…	{Hs4506249; KOG2283 Clathrin coat dissociation kinase GAK/PTEN/Auxilin and related tyrosine phosphatases TR Signal transduction mechanisms ; General function prediction only ;}	{GO:0004725; protein tyrosine phosphatase activity; molecular_function GO:0008138; protein tyrosine/serine/threonine phosphatase activity; molecular_function GO:0006470; protein dephosphorylation; biological_process}	{NA}	{PF00782:Dual specificity phosphatase, catalytic domain PF00102:Protein-tyrosine phosphatase}
transcript_HQ_B_transcript10563/f2p0/2724	{XP_009415947.1; PREDICTED: U-box domain-containing protein 9-like [Musa acuminata subsp. malaccensis]}	{sp|Q9SRT0|PUB9_ARATH; U-box domain-containing protein 9 OS=Arabidopsis thaliana GN=PUB9 PE=1 SV=1}	{obr:102713800; - - - - -}	{At3g07360; KOG0167 FOG: Armadillo/beta-catenin-like repeats S Function unknown ;}	{GO:0004674; protein serine/threonine kinase activity; molecular_function GO:0005515; protein binding; molecular_function}	{CP019093.1; Spirodela polyrhiza strain 9509 chromosome 1 sequence}	{PF11640:Telomere-length maintenance and DNA damage repair PF00514:Armadillo/beta-catenin-like repeat PF08064:UME (NUC010) domain}
transcript_HQ_B_transcript10564/f2p0/2709	{NA}	{NA}	{NA}	{NA}	{NA}	{NA}	{NA}
transcript_HQ_B_transcript10566/f2p0/2720	{XP_010906825.1; PREDICTED: multiple inositol polyphosphate phosphatase 1 isoform X1 [Elaeis guineensis]}	{sp|Q9Z2L6|MINP1_MOUSE; Multiple inositol polyphosphate phosphatase 1 OS=Mus musculus GN=Minpp1 PE=1 SV=3}	{pda:103708852; K03103 MINPP1 multiple inositol-polyphosphate phosphatase / 2,3-bisphosphoglycerate 3-phosphatase [EC:3.1.3.62 3.1.3.80] 3.1.3.62,3.1.3.80 ko00010; Metabolism; Carbohydrate metabolism; Glycolysis / Gluconeogenesis | ko00562; Metabolism; Carbohydrate metabolism; Inositol phosphate metabolism}	{At1g09870; KOG1382 Multiple inositol polyphosphate phosphatase R General function prediction only ;}	{GO:0003993; acid phosphatase activity; molecular_function}	{XM_018825752.1; PREDICTED: Musa acuminata subsp. malaccensis multiple inositol polyphosphate phosphatase 1 (LOC103984406), transcript variant X2, mRNA}	{PF00328:Histidine phosphatase superfamily (branch 2)}
transcript_HQ_B_transcript10568/f2p0/2713	{XP_010904925.1; PREDICTED: uncharacterized protein LOC105032240 [Elaeis guineensis]}	{sp|Q5LDK5|Y2109_BACFN; UPF0301 protein BF2109 OS=Bacteroides fragilis (strain ATCC 25285 / DSM 2151 / JCM 11019 / NCTC 9343) GN=BF2109 PE=3 SV=1}	{pda:103707398; K07735 algH putative transcriptional regulator - -}	{NA}	{NA}	{XM_003552499.3; PREDICTED: Glycine max UPF0301 protein BF2109-like (LOC100797766), mRNA}	{NA}
transcript_HQ_B_transcript10569/f3p0/2674	{XP_010925805.1; PREDICTED: uncharacterized protein LOC105048248 [Elaeis guineensis]}	{sp|Q9SZ67|WRK19_ARATH; Probable WRKY transcription factor 19 OS=Arabidopsis thaliana GN=WRKY19 PE=2 SV=1}	{pda:103710723; - - - - -}	{NA}	{NA}	{XM_010917443.2; PREDICTED: Elaeis guineensis uncharacterized LOC105040762 (LOC105040762), transcript variant X8, mRNA}	{NA}
transcript_HQ_B_transcript10572/f2p0/2719	{NA}	{NA}	{NA}	{NA}	{NA}	{NA}	{NA}
transcript_HQ_B_transcript10574/f7p0/2682	{XP_010907392.1; PREDICTED: BTB/POZ domain-containing protein NPY4 [Elaeis guineensis]}	{sp|O80970|NPY2_ARATH; BTB/POZ domain-containing protein NPY2 OS=Arabidopsis thaliana GN=NPY2 PE=2 SV=1}	{pda:103709133; - - - - -}	{NA}	{GO:0005515; protein binding; molecular_function}	{XM_008456165.2; PREDICTED: Cucumis melo BTB/POZ domain-containing protein NPY2 (LOC103494804), mRNA}	{PF00651:BTB/POZ domain}
transcript_HQ_B_transcript10576/f2p0/2713	{NA}	{NA}	{NA}	{NA}	{NA}	{NA}	{NA}
transcript_HQ_B_transcript10578/f4p0/2721	{XP_003563275.1; PREDICTED: endoplasmin homolog [Brachypodium distachyon]}	{sp|P08110|ENPL_CHICK; Endoplasmin OS=Gallus gallus GN=HSP90B1 PE=1 SV=1}	{bdi:100823353; K09487 HSP90B, TRA1 heat shock protein 90kDa beta - ko04141; Genetic Information Processing; Folding, sorting and degradation; Protein processing in endoplasmic reticulum | ko04151; Environmental Information Processing; Signal transduction; PI3K-Akt signaling pathway | ko04657; Organismal Systems; Immune system; IL-17 signaling pathway | ko04915; Organismal Systems; Endocrine syst…	{Hs4507677; KOG0020 Endoplasmic reticulum glucose-regulated protein (GRP94/endoplasmin), HSP90 family O Posttranslational modification, protein turnover, chaperones ;}	{GO:0051082; unfolded protein binding; molecular_function GO:0006950; response to stress; biological_process GO:0006457; protein folding; biological_process GO:0005524; ATP binding; molecular_function}	{NA}	{PF00183:Hsp90 protein}
transcript_HQ_B_transcript1058/f2p0/4390	{JAT57626.1; Nitrate transporter 1.2 [Anthurium amnicola]}	{sp|Q8VYE4|PTR12_ARATH; Protein NRT1/ PTR FAMILY 4.5 OS=Arabidopsis thaliana GN=NPF4.5 PE=2 SV=1}	{sbi:SORBI_06g021020; - - - - -}	{At1g27040; KOG1237 H+/oligopeptide symporter E Amino acid transport and metabolism ;}	{GO:0006810; transport; biological_process GO:0005215; NA GO:0016020; membrane; cellular_component}	{NA}	{PF00854:POT family}
transcript_HQ_B_transcript10580/f3p0/2733	{XP_018682692.1; PREDICTED: uncharacterized protein LOC103990099 [Musa acuminata subsp. malaccensis]}	{sp|Q8VZF6|EDR2L_ARATH; Protein ENHANCED DISEASE RESISTANCE 2-like OS=Arabidopsis thaliana GN=EDR2L PE=2 SV=1}	{egu:105057775; - - - - -}	{NA}	{NA}	{XM_019850347.1; PREDICTED: Elaeis guineensis uncharacterized LOC105057775 (LOC105057775), mRNA}	{NA}
transcript_HQ_B_transcript10581/f4p0/2672	{XP_020114596.1; protein LHY-like isoform X3 [Ananas comosus]}	{sp|P92973|CCA1_ARATH; Protein CCA1 OS=Arabidopsis thaliana GN=CCA1 PE=1 SV=1}	{mus:104000178; K12133 LHY MYB-related transcription factor LHY - ko04712; Organismal Systems; Environmental adaptation; Circadian rhythm - plant}	{At2g46830; KOG0724 Zuotin and related molecular chaperones (DnaJ superfamily), contains DNA-binding domains O Posttranslational modification, protein turnover, chaperones ;}	{NA}	{XM_009422159.2; PREDICTED: Musa acuminata subsp. malaccensis protein LHY (LOC104000178), mRNA}	{NA}
transcript_HQ_B_transcript10582/f4p0/2599	{XP_008805533.1; PREDICTED: phosphatidylinositol/phosphatidylcholine transfer protein SFH13-like isoform X2 [Phoenix dactylifera]}	{sp|Q501H5|SFH13_ARATH; Phosphatidylinositol/phosphatidylcholine transfer protein SFH13 OS=Arabidopsis thaliana GN=SFH13 PE=2 SV=1}	{egu:105039037; - - - - -}	{At1g55690; KOG1471 Phosphatidylinositol transfer protein SEC14 and related proteins I Lipid transport and metabolism ;}	{NA}	{XM_008807311.1; PREDICTED: Phoenix dactylifera phosphatidylinositol/phosphatidylcholine transfer protein SFH13-like (LOC103718468), transcript variant X4, mRNA}	{NA}
transcript_HQ_B_transcript10583/f7p0/2706	{BAK00933.1; predicted protein [Hordeum vulgare subsp. vulgare]}	{sp|Q10327|YD72_SCHPO; Uncharacterized protein C32A11.02c OS=Schizosaccharomyces pombe (strain 972 / ATCC 24843) GN=SPAC32A11.02c PE=4 SV=1}	{NA}	{NA}	{NA}	{NA}	{NA}
transcript_HQ_B_transcript10585/f2p0/2714	{XP_010926505.1; PREDICTED: leucine-rich repeat extensin-like protein 5 [Elaeis guineensis]}	{NA}	{pda:103701918; - - - - -}	{NA}	{GO:0005515; protein binding; molecular_function}	{NA}	{PF00564:PB1 domain}
transcript_HQ_B_transcript10587/f3p0/2782	{XP_010930957.1; PREDICTED: probable helicase MAGATAMA 3 [Elaeis guineensis]}	{sp|B6SFA4|MAA3_ARATH; Probable helicase MAGATAMA 3 OS=Arabidopsis thaliana GN=MAA3 PE=2 SV=1}	{pda:103701231; K10706 SETX, ALS4 senataxin 3.6.4.- -}	{At4g15570; KOG1801 tRNA-splicing endonuclease positive effector (SEN1) A RNA processing and modification ;}	{GO:0005524; ATP binding; molecular_function}	{XM_010932655.2; PREDICTED: Elaeis guineensis probable helicase MAGATAMA 3 (LOC105051985), mRNA}	{PF01443:Viral (Superfamily 1) RNA helicase}
transcript_HQ_B_transcript10588/f5p0/2699	{NA}	{NA}	{NA}	{NA}	{NA}	{NA}	{NA}
transcript_HQ_B_transcript10589/f2p0/2696	{XP_008800201.1; PREDICTED: U-box domain-containing protein 44-like [Phoenix dactylifera]}	{sp|Q9LM76|PUB44_ARATH; U-box domain-containing protein 44 OS=Arabidopsis thaliana GN=PUB44 PE=1 SV=1}	{mus:103970510; K08332 - - - -}	{At1g20780; KOG0167 FOG: Armadillo/beta-catenin-like repeats S Function unknown ;}	{GO:0005515; protein binding; molecular_function}	{XM_015755264.1; PREDICTED: Oryza sativa Japonica Group U-box domain-containing protein 43 (LOC4325756), transcript variant X1, mRNA}	{PF00514:Armadillo/beta-catenin-like repeat}
transcript_HQ_B_transcript1059/f2p0/4365	{XP_008809710.1; PREDICTED: probable LRR receptor-like serine/threonine-protein kinase At3g47570 [Phoenix dactylifera]}	{sp|Q2R2D5|XA21_ORYSJ; Receptor kinase-like protein Xa21 OS=Oryza sativa subsp. japonica GN=XA21 PE=1 SV=1}	{egu:105041450; - - - - -}	{NA}	{GO:0005515; protein binding; molecular_function}	{NA}	{PF00560:Leucine Rich Repeat PF13855:Leucine rich repeat}
transcript_HQ_B_transcript10590/f5p0/2694	{NA}	{NA}	{NA}	{NA}	{NA}	{NA}	{NA}
transcript_HQ_B_transcript10591/f2p0/2701	{XP_017701046.1; PREDICTED: KH domain-containing protein At5g56140-like isoform X7 [Phoenix dactylifera]}	{sp|Q0WLR1|QKIL1_ARATH; KH domain-containing protein At4g26480 OS=Arabidopsis thaliana GN=At4g26480 PE=2 SV=1}	{nnu:104594361; K14945 QKI protein quaking - -}	{At4g26480_2; KOG1588 RNA-binding protein Sam68 and related KH domain proteins A RNA processing and modification ;}	{GO:0003723; RNA binding; molecular_function}	{NA}	{PF00013:KH domain}
transcript_HQ_B_transcript10593/f2p0/2709	{XP_020106994.1; zinc finger CCCH domain-containing protein 28-like [Ananas comosus]}	{sp|Q0JD07|C3H28_ORYSJ; Zinc finger CCCH domain-containing protein 28 OS=Oryza sativa subsp. japonica GN=Os04g0438700 PE=2 SV=1}	{pda:103704837; K14943 MBNL muscleblind - -}	{Hs19387844; KOG2494 C3H1-type Zn-finger protein K Transcription ;}	{GO:0008270; zinc ion binding; molecular_function}	{NA}	{PF02176:TRAF-type zinc finger}
transcript_HQ_B_transcript10594/f6p0/2713	{XP_008784364.1; PREDICTED: subtilisin-like protease SBT1.5 [Phoenix dactylifera]}	{sp|Q9LUM3|SBT15_ARATH; Subtilisin-like protease SBT1.5 OS=Arabidopsis thaliana GN=SBT1.5 PE=2 SV=1}	{pda:103703326; - - - - -}	{NA}	{GO:0004252; serine-type endopeptidase activity; molecular_function GO:0006508; proteolysis; biological_process}	{XM_008786142.2; PREDICTED: Phoenix dactylifera subtilisin-like protease SBT1.5 (LOC103703326), mRNA}	{PF00082:Subtilase family}
transcript_HQ_B_transcript10596/f2p0/2724	{XP_020092399.1; DNA mismatch repair protein MSH5 isoform X4 [Ananas comosus]}	{sp|Q6L4V0|MSH5_ORYSJ; DNA mismatch repair protein MSH5 OS=Oryza sativa subsp. japonica GN=MSH5 PE=2 SV=1}	{egu:105040499; K08741 MSH5 DNA mismatch repair protein MSH5 - -}	{At3g20475; KOG0221 Mismatch repair ATPase MSH5 (MutS family) L Replication, recombination and repair ;}	{GO:0030983; mismatched DNA binding; molecular_function GO:0006298; mismatch repair; biological_process GO:0005524; ATP binding; molecular_function}	{XM_008779411.2; PREDICTED: Phoenix dactylifera DNA mismatch repair protein MSH5 (LOC103697535), partial mRNA}	{PF05190:MutS family domain IV PF05192:MutS domain III}
transcript_HQ_B_transcript10598/f2p0/2710	{NA}	{NA}	{NA}	{NA}	{NA}	{XR_604163.2; PREDICTED: Phoenix dactylifera uncharacterized LOC103707595 (LOC103707595), transcript variant X3, misc_RNA}	{NA}
transcript_HQ_B_transcript10599/f5p0/2704	{XP_010915404.1; PREDICTED: casein kinase 1-like protein HD16 [Elaeis guineensis]}	{sp|Q852L0|HD16N_ORYSJ; Casein kinase 1-like protein HD16 OS=Oryza sativa subsp. japonica GN=HD16 PE=1 SV=1}	{egu:105040538; - - - - -}	{At3g13670; KOG1164 Casein kinase (serine/threonine/tyrosine protein kinase) T Signal transduction mechanisms ;}	{GO:0005524; ATP binding; molecular_function GO:0006468; protein phosphorylation; biological_process GO:0016773; phosphotransferase activity, alcohol group as acceptor; molecular_function GO:0004672; protein kinase activity; molecular_function GO:0016020; membrane; cellular_component}	{XR_002165870.1; PREDICTED: Elaeis guineensis casein kinase 1-like protein HD16 (LOC105040627), transcript variant X4, misc_RNA}	{PF07714:Protein tyrosine kinase PF06293:Lipopolysaccharide kinase (Kdo/WaaP) family PF00069:Protein kinase domain}
transcript_HQ_B_transcript106/f2p0/5900	{XP_019708977.1; PREDICTED: uncharacterized protein LOC105053048 isoform X1 [Elaeis guineensis]}	{sp|Q40863|EMB8_PICGL; Embryogenesis-associated protein EMB8 OS=Picea glauca GN=EMB8 PE=2 SV=1}	{pda:103703320; K07052 K07052 uncharacterized protein - -}	{NA}	{NA}	{XM_006600366.2; PREDICTED: Glycine max uncharacterized LOC100786263 (LOC100786263), transcript variant X2, mRNA}	{NA}
transcript_HQ_B_transcript10600/f2p0/2710	{NA}	{NA}	{NA}	{NA}	{NA}	{NA}	{NA}
transcript_HQ_B_transcript10601/f2p0/2708	{XP_018682926.1; PREDICTED: phosphatidylinositol:ceramide inositolphosphotransferase-like isoform X2 [Musa acuminata subsp. malaccensis]}	{sp|B8ACH9|IPCS_ORYSI; Phosphatidylinositol:ceramide inositolphosphotransferase OS=Oryza sativa subsp. indica GN=ERH1 PE=3 SV=1}	{mus:103988897; - - - - -}	{At2g37940; KOG3058 Uncharacterized conserved protein S Function unknown ;}	{NA}	{NA}	{NA}
transcript_HQ_B_transcript10603/f11p0/2702	{XP_009404426.1; PREDICTED: KH domain-containing protein HEN4 [Musa acuminata subsp. malaccensis]}	{sp|Q8W4B1|RCF3_ARATH; RNA-binding KH domain-containing protein RCF3 OS=Arabidopsis thaliana GN=RCF3 PE=1 SV=1}	{egu:105040917; K21444 - - - -}	{At1g51580; KOG2190 PolyC-binding proteins alphaCP-1 and related KH domain proteins AR RNA processing and modification ; General function prediction only ;}	{GO:0003723; RNA binding; molecular_function}	{XM_008809774.2; PREDICTED: Phoenix dactylifera KH domain-containing protein HEN4-like (LOC103720106), transcript variant X2, mRNA}	{PF13184:NusA-like KH domain PF07650:KH domain PF00013:KH domain}
transcript_HQ_B_transcript10604/f2p0/2696	{XP_010906914.1; PREDICTED: zinc finger BED domain-containing protein RICESLEEPER 2-like [Elaeis guineensis]}	{sp|Q6AVI0|RSLE2_ORYSJ; Zinc finger BED domain-containing protein RICESLEEPER 2 OS=Oryza sativa subsp. japonica GN=Os03g0733400 PE=2 SV=1}	{pda:103707481; - - - - -}	{At3g42170; KOG1121 Tam3-transposase (Ac family) L Replication, recombination and repair ;}	{GO:0046983; protein dimerization activity; molecular_function GO:0003677; DNA binding; molecular_function}	{XM_008778649.2; PREDICTED: Phoenix dactylifera zinc finger BED domain-containing protein RICESLEEPER 2-like (LOC103696924), transcript variant X5, mRNA}	{PF02892:BED zinc finger PF14372:Domain of unknown function (DUF4413) PF05699:hAT family C-terminal dimerisation region}
transcript_HQ_B_transcript10605/f5p0/2714	{XP_010931378.1; PREDICTED: RNA-binding protein 28 [Elaeis guineensis]}	{sp|Q8CGC6|RBM28_MOUSE; RNA-binding protein 28 OS=Mus musculus GN=Rbm28 PE=1 SV=4}	{pda:103708911; K14573 NOP4, RBM28 nucleolar protein 4 - ko03008; Genetic Information Processing; Translation; Ribosome biogenesis in eukaryotes}	{At2g21440; KOG0127 Nucleolar protein fibrillarin NOP77 (RRM superfamily) A RNA processing and modification ;}	{GO:0003676; nucleic acid binding; molecular_function}	{NA}	{PF00076:RNA recognition motif. (a.k.a. RRM, RBD, or RNP domain) PF16367:RNA recognition motif}
transcript_HQ_B_transcript10606/f2p0/2737	{XP_010936108.1; PREDICTED: uncharacterized protein LOC105055808 [Elaeis guineensis]}	{NA}	{mus:103973107; - - - - -}	{NA}	{NA}	{NA}	{NA}
transcript_HQ_B_transcript10608/f2p0/2710	{XP_008806595.1; PREDICTED: protein FREE1 [Phoenix dactylifera]}	{sp|Q9ASS2|FREE1_ARATH; Protein FREE1 OS=Arabidopsis thaliana GN=FREE1 PE=1 SV=1}	{pda:103722657; - - - - -}	{At1g20110; KOG1729 FYVE finger containing protein R General function prediction only ;}	{GO:0005515; protein binding; molecular_function}	{XM_010936831.2; PREDICTED: Elaeis guineensis protein FREE1 (LOC105055113), transcript variant X2, mRNA}	{PF08416:Phosphotyrosine-binding domain}
transcript_HQ_B_transcript10609/f4p0/2740	{XP_008799524.1; PREDICTED: protein IQ-DOMAIN 1 [Phoenix dactylifera]}	{NA}	{egu:105043411; - - - - -}	{NA}	{GO:0046872; metal ion binding; molecular_function}	{NA}	{PF13912:C2H2-type zinc finger}
transcript_HQ_B_transcript10612/f3p0/2714	{XP_009385142.1; PREDICTED: transcription factor IBH1-like [Musa acuminata subsp. malaccensis]}	{sp|Q01I07|IBH1_ORYSI; Transcription factor IBH1 OS=Oryza sativa subsp. indica GN=IBH1 PE=3 SV=1}	{mus:103972510; - - - - -}	{NA}	{GO:0001070; RNA binding transcription factor activity; molecular_function GO:0050434; positive regulation of viral transcription; biological_process GO:0042025; host cell nucleus; cellular_component GO:0005634; nucleus; cellular_component}	{NA}	{PF00539:Transactivating regulatory protein (Tat) PF04618:HD-ZIP protein N terminus}
transcript_HQ_B_transcript10613/f2p0/2716	{EMT06865.1; Two-component response regulator-like PRR1 [Aegilops tauschii]}	{sp|Q689G9|PRR1_ORYSJ; Two-component response regulator-like PRR1 OS=Oryza sativa subsp. japonica GN=PRR1 PE=2 SV=2}	{obr:102712226; K12127 TOC1, APRR1 pseudo-response regulator 1 - ko04712; Organismal Systems; Environmental adaptation; Circadian rhythm - plant}	{At5g61380; KOG1601 GATA-4/5/6 transcription factors K Transcription ;}	{GO:0005515; protein binding; molecular_function}	{XM_010031892.2; PREDICTED: Eucalyptus grandis two-component response regulator-like APRR1 (LOC104420010), mRNA}	{PF06203:CCT motif}
transcript_HQ_B_transcript10614/f4p0/2739	{XP_010934198.1; PREDICTED: conserved oligomeric Golgi complex subunit 4 [Elaeis guineensis]}	{sp|Q8L838|COG4_ARATH; Conserved oligomeric Golgi complex subunit 4 OS=Arabidopsis thaliana GN=COG4 PE=2 SV=1}	{pda:103703863; K20291 COG4, COD1 conserved oligomeric Golgi complex subunit 4 - -}	{At4g01400_2; KOG0412 Golgi transport complex COD1 protein U Intracellular trafficking, secretion, and vesicular transport ;}	{GO:0048193; Golgi vesicle transport; biological_process GO:0005783; endoplasmic reticulum; cellular_component}	{NA}	{PF04437:RINT-1 / TIP-1 family}
transcript_HQ_B_transcript10615/f2p0/2712	{XP_008812641.1; PREDICTED: cyclic nucleotide-gated ion channel 4 [Phoenix dactylifera]}	{sp|Q94AS9|CNGC4_ARATH; Cyclic nucleotide-gated ion channel 4 OS=Arabidopsis thaliana GN=CNGC4 PE=2 SV=2}	{egu:105032236; - - - - -}	{At5g54250; KOG0498 K+-channel ERG and related proteins, contain PAS/PAC sensor domain PT Inorganic ion transport and metabolism ; Signal transduction mechanisms ;}	{GO:0005515; protein binding; molecular_function GO:0016020; membrane; cellular_component GO:0055085; transmembrane transport; biological_process GO:0005216; ion channel activity; molecular_function GO:0006811; ion transport; biological_process}	{XM_018826128.1; PREDICTED: Musa acuminata subsp. malaccensis cyclic nucleotide-gated ion channel 4 (LOC103978489), transcript variant X2, mRNA}	{PF00612:IQ calmodulin-binding motif PF00520:Ion transport protein}
transcript_HQ_B_transcript10617/f22p0/2623	{XP_020080633.1; DUF21 domain-containing protein At1g55930, chloroplastic-like isoform X1 [Ananas comosus]}	{sp|Q84R21|Y1559_ARATH; DUF21 domain-containing protein At1g55930, chloroplastic OS=Arabidopsis thaliana GN=CBSDUFCH2 PE=2 SV=2}	{pda:103700867; - - - - -}	{At3g13070; KOG2118 Predicted membrane protein, contains two CBS domains S Function unknown ;}	{NA}	{XM_010909311.2; PREDICTED: Elaeis guineensis putative DUF21 domain-containing protein At3g13070, chloroplastic (LOC105034243), mRNA}	{NA}
transcript_HQ_B_transcript1062/f11p0/4295	{XP_008810680.1; PREDICTED: autophagy-related protein 11 [Phoenix dactylifera]}	{sp|Q9SUG7|ATG11_ARATH; Autophagy-related protein 11 OS=Arabidopsis thaliana GN=ATG11 PE=1 SV=1}	{mus:103973870; K08330 ATG11 autophagy-related protein 11 - ko04138; Cellular Processes; Transport and catabolism; Autophagy - yeast | ko04139; Cellular Processes; Transport and catabolism; Mitophagy - yeast}	{NA}	{GO:0045892; negative regulation of transcription, DNA-dependent; biological_process GO:0006914; autophagy; biological_process GO:0008384; IkappaB kinase activity; molecular_function}	{XM_009388538.2; PREDICTED: Musa acuminata subsp. malaccensis autophagy-related protein 11 (LOC103973870), mRNA}	{PF04108:Autophagy protein Apg17 PF02909:Tetracyclin repressor, C-terminal all-alpha domain PF12179:I-kappa-kinase-beta NEMO binding domain}
transcript_HQ_B_transcript10620/f2p0/2711	{NA}	{NA}	{NA}	{NA}	{NA}	{NA}	{NA}
transcript_HQ_B_transcript10622/f2p0/2704	{XP_008809999.1; PREDICTED: putative glucose-6-phosphate 1-epimerase isoform X1 [Phoenix dactylifera]}	{sp|Q40784|AAPC_CENCI; Putative glucose-6-phosphate 1-epimerase OS=Cenchrus ciliaris PE=2 SV=1}	{vvi:100259893; K01792 E5.1.3.15 glucose-6-phosphate 1-epimerase 5.1.3.15 ko00010; Metabolism; Carbohydrate metabolism; Glycolysis / Gluconeogenesis}	{At5g57330; KOG1594 Uncharacterized enzymes related to aldose 1-epimerase G Carbohydrate transport and metabolism ;}	{GO:0016853; isomerase activity; molecular_function GO:0005975; carbohydrate metabolic process; biological_process}	{XM_010930981.2; PREDICTED: Elaeis guineensis putative glucose-6-phosphate 1-epimerase (LOC105050812), mRNA}	{PF01263:Aldose 1-epimerase}
transcript_HQ_B_transcript10623/f2p0/2703	{ONK63938.1; uncharacterized protein A4U43_C07F20460 [Asparagus officinalis]}	{sp|Q8VZF6|EDR2L_ARATH; Protein ENHANCED DISEASE RESISTANCE 2-like OS=Arabidopsis thaliana GN=EDR2L PE=2 SV=1}	{egu:105044301; - - - - -}	{NA}	{GO:0008289; lipid binding; molecular_function}	{XM_008793335.1; PREDICTED: Phoenix dactylifera protein ENHANCED DISEASE RESISTANCE 2 (LOC103708419), transcript variant X3, mRNA}	{PF01852:START domain}
transcript_HQ_B_transcript10624/f7p0/2710	{XP_008778513.1; PREDICTED: ABC transporter F family member 3 [Phoenix dactylifera]}	{sp|Q8H0V6|AB3F_ARATH; ABC transporter F family member 3 OS=Arabidopsis thaliana GN=ABCF3 PE=1 SV=1}	{pda:103698293; K06158 ABCF3 ATP-binding cassette, subfamily F, member 3 - -}	{At1g64550; KOG0062 ATPase component of ABC transporters with duplicated ATPase domains/Translation elongation factor EF-3b EJ Amino acid transport and metabolism ; Translation, ribosomal structure and biogenesis ;}	{GO:0016887; ATPase activity; molecular_function GO:0003924; GTPase activity; molecular_function GO:0005524; ATP binding; molecular_function GO:0005525; GTP binding; molecular_function}	{XM_008780291.1; PREDICTED: Phoenix dactylifera ABC transporter F family member 3 (LOC103698293), mRNA}	{PF03193:Protein of unknown function, DUF258 PF01926:50S ribosome-binding GTPase PF00005:ABC transporter PF13304:AAA domain, putative AbiEii toxin, Type IV TA system PF00004:ATPase family associated with various cellular activities (AAA)}
transcript_HQ_B_transcript10625/f7p0/2670	{ONK67419.1; uncharacterized protein A4U43_C06F20060 [Asparagus officinalis]}	{NA}	{pda:103707565; K17046 DEK protein DEK - -}	{At5g63550; KOG2266 Chromatin-associated protein Dek and related proteins, contains SAP DNA binding domain B Chromatin structure and dynamics ;}	{NA}	{NA}	{NA}
transcript_HQ_B_transcript10627/f4p0/2704	{XP_009380774.1; PREDICTED: serine/threonine-protein kinase BLUS1-like [Musa acuminata subsp. malaccensis]}	{sp|Q551H4|FRAY2_DICDI; Serine/threonine-protein kinase fray2 OS=Dictyostelium discoideum GN=fray2 PE=3 SV=1}	{mus:103969078; K08835 OXSR1, STK39 serine/threonine-protein kinase OSR1/STK39 2.7.11.1 -}	{At5g14720; KOG0582 Ste20-like serine/threonine protein kinase T Signal transduction mechanisms ;}	{GO:0000940; condensed chromosome outer kinetochore; cellular_component GO:0008017; microtubule binding; molecular_function GO:0007059; chromosome segregation; biological_process GO:0005876; spindle microtubule; cellular_component GO:0006468; protein phosphorylation; biological_process GO:0004672; protein kinase activity; molecular_function GO:0051301; cell division; biological_process GO:0005524…	{XM_010930902.2; PREDICTED: Elaeis guineensis serine/threonine-protein kinase OSR1-like (LOC105050760), transcript variant X6, mRNA}	{PF07714:Protein tyrosine kinase PF16740:Spindle and kinetochore-associated protein 2 PF00069:Protein kinase domain}
transcript_HQ_B_transcript10628/f5p0/2708	{XP_010924898.1; PREDICTED: eukaryotic translation initiation factor 1A [Elaeis guineensis]}	{sp|P56331|IF1A_ONOVI; Eukaryotic translation initiation factor 1A OS=Onobrychis viciifolia PE=2 SV=2}	{egu:105038324; K03236 EIF1A translation initiation factor 1A - ko03013; Genetic Information Processing; Translation; RNA transport}	{At2g04520; KOG3403 Translation initiation factor 1A (eIF-1A) J Translation, ribosomal structure and biogenesis ;}	{GO:0003723; RNA binding; molecular_function GO:0003743; translation initiation factor activity; molecular_function GO:0006413; translational initiation; biological_process}	{XM_007135125.1; Phaseolus vulgaris hypothetical protein (PHAVU_010G108300g) mRNA, complete cds}	{PF01176:Translation initiation factor 1A / IF-1}
transcript_HQ_B_transcript10629/f3p0/2710	{XP_020089567.1; PHD finger protein EHD3-like [Ananas comosus]}	{sp|Q6ZJM9|EHD3_ORYSJ; PHD finger protein EHD3 OS=Oryza sativa subsp. japonica GN=EHD3 PE=1 SV=1}	{pda:103702611; - - - - -}	{NA}	{GO:0005515; protein binding; molecular_function}	{NA}	{PF00628:PHD-finger}
transcript_HQ_B_transcript1063/f2p0/4590	{BAK07951.1; predicted protein [Hordeum vulgare subsp. vulgare]}	{sp|Q10451|PPR5_SCHPO; Pentatricopeptide repeat-containing protein 5, mitochondrial OS=Schizosaccharomyces pombe (strain 972 / ATCC 24843) GN=ppr5 PE=4 SV=2}	{bvg:104890742; - - - - -}	{At1g62910; KOG4197 FOG: PPR repeat R General function prediction only ;}	{GO:0006886; intracellular protein transport; biological_process GO:0016192; vesicle-mediated transport; biological_process}	{NA}	{PF00637:Region in Clathrin and VPS}
transcript_HQ_B_transcript10634/f3p0/2689	{XP_008777537.1; PREDICTED: ATP-dependent zinc metalloprotease FTSH 5, mitochondrial-like isoform X1 [Phoenix dactylifera]}	{sp|Q8LQJ8|FTSH5_ORYSJ; ATP-dependent zinc metalloprotease FTSH 5, mitochondrial OS=Oryza sativa subsp. japonica GN=FTSH5 PE=3 SV=1}	{egu:105033063; K08955 YME1 ATP-dependent metalloprotease 3.4.24.- ko04139; Cellular Processes; Transport and catabolism; Mitophagy - yeast}	{At2g26140; KOG0734 AAA+-type ATPase containing the peptidase M41 domain O Posttranslational modification, protein turnover, chaperones ;}	{GO:0006310; DNA recombination; biological_process GO:0009378; four-way junction helicase activity; molecular_function GO:0006508; proteolysis; biological_process GO:0016887; ATPase activity; molecular_function GO:0002949; NA GO:0005524; ATP binding; molecular_function GO:0006355; regulation of transcription, DNA-dependent; biological_process GO:0003678; DNA helicase activity; molecular_function …	{XM_008779315.1; PREDICTED: Phoenix dactylifera ATP-dependent zinc metalloprotease FTSH 5, mitochondrial-like (LOC103697459), transcript variant X1, mRNA}	{PF00004:ATPase family associated with various cellular activities (AAA) PF01057:Parvovirus non-structural protein NS1 PF00005:ABC transporter PF00158:Sigma-54 interaction domain PF07728:AAA domain (dynein-related subfamily) PF06068:TIP49 C-terminus PF05496:Holliday junction DNA helicase ruvB N-terminus PF02367:Threonylcarbamoyl adenosine biosynthesis protein TsaE PF07724:AAA domain (Cdc48 subfam…
transcript_HQ_B_transcript10635/f2p0/2710	{XP_010905449.1; PREDICTED: proteasome subunit beta type-5 [Elaeis guineensis]}	{sp|Q9LIP2|PSB5B_ARATH; Proteasome subunit beta type-5-B OS=Arabidopsis thaliana GN=PBE2 PE=1 SV=1}	{egu:105038112; K02737 PSMB5 20S proteasome subunit beta 5 3.4.25.1 ko03050; Genetic Information Processing; Folding, sorting and degradation; Proteasome}	{At3g26340; KOG0175 20S proteasome, regulatory subunit beta type PSMB5/PSMB8/PRE2 O Posttranslational modification, protein turnover, chaperones ;}	{GO:0004298; threonine-type endopeptidase activity; molecular_function GO:0005839; proteasome core complex; cellular_component GO:0051603; proteolysis involved in cellular protein catabolic process; biological_process}	{XM_002876920.1; Arabidopsis lyrata subsp. lyrata hypothetical protein, mRNA}	{PF00227:Proteasome subunit}
transcript_HQ_B_transcript10638/f5p0/2700	{XP_019054166.1; PREDICTED: scarecrow-like protein 22 [Nelumbo nucifera]}	{sp|O81316|SCL6_ARATH; Scarecrow-like protein 6 OS=Arabidopsis thaliana GN=SCL6 PE=1 SV=1}	{mus:103998416; - - - - -}	{NA}	{NA}	{XM_010942830.2; PREDICTED: Elaeis guineensis scarecrow-like protein 27 (LOC105059511), mRNA}	{NA}
transcript_HQ_B_transcript10639/f3p0/2655	{XP_020108856.1; probable pre-mRNA-splicing factor ATP-dependent RNA helicase DEAH2 isoform X4 [Ananas comosus]}	{sp|Q9LZQ9|DEAH2_ARATH; Probable pre-mRNA-splicing factor ATP-dependent RNA helicase DEAH2 OS=Arabidopsis thaliana GN=At3g62310 PE=2 SV=1}	{egu:105039973; K12820 DHX15, PRP43 pre-mRNA-splicing factor ATP-dependent RNA helicase DHX15/PRP43 3.6.4.13 ko03040; Genetic Information Processing; Transcription; Spliceosome}	{At3g62310; KOG0925 mRNA splicing factor ATP-dependent RNA helicase A RNA processing and modification ;}	{GO:0003677; DNA binding; molecular_function GO:0019079; viral genome replication; biological_process GO:0008026; ATP-dependent helicase activity; molecular_function GO:0005525; GTP binding; molecular_function GO:0006810; transport; biological_process GO:0006614; SRP-dependent cotranslational protein targeting to membrane; biological_process GO:0003676; nucleic acid binding; molecular_function GO…	{XR_001977346.1; PREDICTED: Musa acuminata subsp. malaccensis probable pre-mRNA-splicing factor ATP-dependent RNA helicase DEAH2 (LOC103978015), transcript variant X3, misc_RNA}	{PF04408:Helicase associated domain (HA2) PF07652:Flavivirus DEAD domain PF00448:SRP54-type protein, GTPase domain PF00270:DEAD/DEAH box helicase PF00005:ABC transporter PF04851:Type III restriction enzyme, res subunit PF00437:Type II/IV secretion system protein}
transcript_HQ_B_transcript1064/f3p0/4372	{XP_010919611.1; PREDICTED: coatomer subunit alpha-1 [Elaeis guineensis]}	{sp|Q0J3D9|COPA3_ORYSJ; Coatomer subunit alpha-3 OS=Oryza sativa subsp. japonica GN=Os09g0127800 PE=2 SV=1}	{egu:105043668; K05236 COPA, RET1 coatomer subunit alpha - -}	{At2g21390; KOG0292 Vesicle coat complex COPI, alpha subunit U Intracellular trafficking, secretion, and vesicular transport ;}	{GO:0005198; NA GO:0030126; COPI vesicle coat; cellular_component GO:0008152; NA GO:0030117; membrane coat; cellular_component GO:0006886; intracellular protein transport; biological_process GO:0003824; NA GO:0016192; vesicle-mediated transport; biological_process GO:0005515; protein binding; molecular_function}	{XM_019850035.1; PREDICTED: Elaeis guineensis coatomer subunit alpha-1 (LOC105043668), transcript variant X3, mRNA}	{PF04053:Coatomer WD associated region PF00400:WD domain, G-beta repeat PF06957:Coatomer (COPI) alpha subunit C-terminus PF01507:Phosphoadenosine phosphosulfate reductase family}
transcript_HQ_B_transcript10640/f3p0/2707	{CBI25467.3; unnamed protein product, partial [Vitis vinifera]}	{sp|P48620|FAD3C_SESIN; Omega-3 fatty acid desaturase, chloroplastic OS=Sesamum indicum GN=FAD7 PE=2 SV=1}	{vvi:100260414; K10257 FAD3, FAD7, FAD8, desB acyl-lipid omega-3 desaturase [EC:1.14.19.25 1.14.19.35 1.14.19.36] 1.14.19.25,1.14.19.35,1.14.19.36 -}	{NA}	{GO:0055114; oxidation-reduction process; biological_process GO:0016717; oxidoreductase activity, acting on paired donors, with oxidation of a pair of donors resulting in the reduction of molecular oxygen to two molecules of water; molecular_function}	{XM_009418014.2; PREDICTED: Musa acuminata subsp. malaccensis omega-3 fatty acid desaturase, chloroplastic (LOC103996941), mRNA}	{PF11960:Domain of unknown function (DUF3474)}
transcript_HQ_B_transcript10641/f2p0/2705	{XP_010936984.1; PREDICTED: GPI mannosyltransferase 2 [Elaeis guineensis]}	{sp|Q9NUD9|PIGV_HUMAN; GPI mannosyltransferase 2 OS=Homo sapiens GN=PIGV PE=1 SV=1}	{mus:103991056; K07542 PIGV phosphatidylinositol glycan, class V 2.4.1.- ko00563; Metabolism; Glycan biosynthesis and metabolism; Glycosylphosphatidylinositol (GPI)-anchor biosynthesis}	{At1g11880; KOG2647 Predicted Dolichyl-phosphate-mannose-protein mannosyltransferase R General function prediction only ;}	{GO:0006506; GPI anchor biosynthetic process; biological_process GO:0004584; dolichyl-phosphate-mannose-glycolipid alpha-mannosyltransferase activity; molecular_function}	{XM_009410424.2; PREDICTED: Musa acuminata subsp. malaccensis GPI mannosyltransferase 2 (LOC103991056), mRNA}	{PF04188:Mannosyltransferase (PIG-V)}
transcript_HQ_B_transcript10642/f2p0/2700	{XP_010939253.1; PREDICTED: uncharacterized protein LOC105058137 isoform X1 [Elaeis guineensis]}	{sp|F4I8W1|DUF2_ARATH; DUF724 domain-containing protein 2 OS=Arabidopsis thaliana GN=DUF2 PE=2 SV=1}	{pda:103704227; - - - - -}	{NA}	{GO:0003682; chromatin binding; molecular_function}	{XM_010938099.2; PREDICTED: Elaeis guineensis uncharacterized LOC105056037 (LOC105056037), mRNA}	{PF01426:BAH domain}
transcript_HQ_B_transcript10643/f5p0/2704	{XP_008783269.1; PREDICTED: uncharacterized protein LOC103702562 [Phoenix dactylifera]}	{sp|O22943|STL1_ARATH; Probable glycosyltransferase STELLO1 OS=Arabidopsis thaliana GN=STL1 PE=1 SV=1}	{pda:103702562; - - - - -}	{NA}	{NA}	{XM_006294905.1; Capsella rubella hypothetical protein (CARUB_v10024023mg) mRNA, complete cds}	{NA}
transcript_HQ_B_transcript10644/f2p0/2698	{XP_015889760.1; PREDICTED: SKP1-like protein 1A [Ziziphus jujuba]}	{sp|Q39255|SKP1A_ARATH; SKP1-like protein 1A OS=Arabidopsis thaliana GN=SKP1A PE=1 SV=1}	{obr:102721233; K03094 SKP1, CBF3D S-phase kinase-associated protein 1 - ko04141; Genetic Information Processing; Folding, sorting and degradation; Protein processing in endoplasmic reticulum | ko04120; Genetic Information Processing; Folding, sorting and degradation; Ubiquitin mediated proteolysis | ko04310; Environmental Information Processing; Signal transduction; Wnt signaling pathway | ko043…	{At1g75950; KOG1724 SCF ubiquitin ligase, Skp1 component O Posttranslational modification, protein turnover, chaperones ;}	{GO:0006511; ubiquitin-dependent protein catabolic process; biological_process}	{NA}	{PF03931:Skp1 family, tetramerisation domain}
transcript_HQ_B_transcript10645/f4p0/2616	{XP_019707010.1; PREDICTED: receptor-like serine/threonine-protein kinase SD1-8 [Elaeis guineensis]}	{sp|O81905|SD18_ARATH; Receptor-like serine/threonine-protein kinase SD1-8 OS=Arabidopsis thaliana GN=SD18 PE=1 SV=1}	{egu:105049927; - - - - -}	{NA}	{GO:0004672; protein kinase activity; molecular_function GO:0004674; protein serine/threonine kinase activity; molecular_function GO:0005524; ATP binding; molecular_function GO:0006468; protein phosphorylation; biological_process}	{XM_017362785.1; PREDICTED: Daucus carota subsp. sativus G-type lectin S-receptor-like serine/threonine-protein kinase At4g27290 (LOC108195822), transcript variant X2, mRNA}	{PF07714:Protein tyrosine kinase PF11883:Domain of unknown function (DUF3403) PF00069:Protein kinase domain}
transcript_HQ_B_transcript10648/f2p0/2717	{NA}	{NA}	{NA}	{NA}	{NA}	{NA}	{NA}
transcript_HQ_B_transcript10649/f2p0/2703	{XP_010943605.1; PREDICTED: poly(A)-specific ribonuclease PARN-like isoform X1 [Elaeis guineensis]}	{sp|Q8W4C3|PARNL_ARATH; Poly(A)-specific ribonuclease PARN-like OS=Arabidopsis thaliana GN=At3g25430 PE=2 SV=1}	{vvi:100855155; K01148 PARN poly(A)-specific ribonuclease 3.1.13.4 ko03018; Genetic Information Processing; Folding, sorting and degradation; RNA degradation}	{At3g25430; KOG1990 Poly(A)-specific exoribonuclease PARN L Replication, recombination and repair ;}	{GO:0003677; DNA binding; molecular_function GO:0003824; NA GO:0004535; poly(A)-specific ribonuclease activity; molecular_function GO:0000289; nuclear-transcribed mRNA poly(A) tail shortening; biological_process}	{NA}	{PF09293:T4 RNase H, C terminal PF04857:CAF1 family ribonuclease}
transcript_HQ_B_transcript1065/f3p0/4454	{XP_010933642.1; PREDICTED: coatomer subunit alpha-1-like [Elaeis guineensis]}	{sp|Q0J3D9|COPA3_ORYSJ; Coatomer subunit alpha-3 OS=Oryza sativa subsp. japonica GN=Os09g0127800 PE=2 SV=1}	{egu:105043668; K05236 COPA, RET1 coatomer subunit alpha - -}	{At1g62020; KOG0292 Vesicle coat complex COPI, alpha subunit U Intracellular trafficking, secretion, and vesicular transport ;}	{GO:0008152; NA GO:0030117; membrane coat; cellular_component GO:0006886; intracellular protein transport; biological_process GO:0016192; vesicle-mediated transport; biological_process GO:0003824; NA GO:0005198; NA GO:0030126; COPI vesicle coat; cellular_component GO:0005515; protein binding; molecular_function}	{XM_010935340.2; PREDICTED: Elaeis guineensis coatomer subunit alpha-1-like (LOC105053983), mRNA}	{PF01507:Phosphoadenosine phosphosulfate reductase family PF04053:Coatomer WD associated region PF00400:WD domain, G-beta repeat PF06957:Coatomer (COPI) alpha subunit C-terminus}
transcript_HQ_B_transcript10652/f3p0/2711	{XP_019149922.1; PREDICTED: RING-H2 finger protein ATL67-like [Ipomoea nil]}	{sp|Q9P7E1|YOF7_SCHPO; Uncharacterized RING finger protein P4H10.07 OS=Schizosaccharomyces pombe (strain 972 / ATCC 24843) GN=SPBP4H10.07 PE=1 SV=1}	{mus:103973161; K16281 RHA1 RING-H2 zinc finger protein RHA1 - -}	{SPBP4H10.07; KOG0800 FOG: Predicted E3 ubiquitin ligase O Posttranslational modification, protein turnover, chaperones ;}	{GO:0005515; protein binding; molecular_function GO:0005680; anaphase-promoting complex; cellular_component GO:0004842; ubiquitin-protein ligase activity; molecular_function GO:0046872; metal ion binding; molecular_function GO:0008270; zinc ion binding; molecular_function}	{NA}	{PF13639:Ring finger domain PF12861:Anaphase-promoting complex subunit 11 RING-H2 finger PF11789:Zinc-finger of the MIZ type in Nse subunit PF14634:zinc-RING finger domain PF12906:RING-variant domain PF00097:Zinc finger, C3HC4 type (RING finger) PF12678:RING-H2 zinc finger domain PF17123:RING-like zinc finger}
transcript_HQ_B_transcript10654/f3p0/2705	{NA}	{NA}	{NA}	{NA}	{NA}	{NA}	{NA}
transcript_HQ_B_transcript10659/f3p0/2709	{XP_010933521.1; PREDICTED: eukaryotic translation initiation factor 3 subunit B [Elaeis guineensis]}	{sp|P56821|EIF3B_TOBAC; Eukaryotic translation initiation factor 3 subunit B OS=Nicotiana tabacum GN=TIF3B1 PE=2 SV=1}	{pda:103704674; K03253 EIF3B translation initiation factor 3 subunit B - ko03013; Genetic Information Processing; Translation; RNA transport}	{At5g27640; KOG2314 Translation initiation factor 3, subunit b (eIF-3b) J Translation, ribosomal structure and biogenesis ;}	{NA}	{XM_010921545.2; PREDICTED: Elaeis guineensis eukaryotic translation initiation factor 3 subunit B-like (LOC105043829), mRNA}	{NA}
transcript_HQ_B_transcript1066/f2p0/4381	{XP_010916818.1; PREDICTED: uncharacterized protein LOC105041573 [Elaeis guineensis]}	{sp|Q88BD4|ALGC_PSESM; Phosphomannomutase/phosphoglucomutase OS=Pseudomonas syringae pv. tomato (strain ATCC BAA-871 / DC3000) GN=algC PE=3 SV=1}	{egu:105041573; - - - - -}	{At1g70820; KOG1220 Phosphoglucomutase/phosphomannomutase G Carbohydrate transport and metabolism ;}	{GO:0016868; intramolecular transferase activity, phosphotransferases; molecular_function GO:0005975; carbohydrate metabolic process; biological_process}	{XM_008811608.1; PREDICTED: Phoenix dactylifera phosphomannomutase/phosphoglucomutase (LOC103721410), mRNA}	{PF02878:Phosphoglucomutase/phosphomannomutase, alpha/beta/alpha domain I PF02879:Phosphoglucomutase/phosphomannomutase, alpha/beta/alpha domain II PF02880:Phosphoglucomutase/phosphomannomutase, alpha/beta/alpha domain III}
transcript_HQ_B_transcript10661/f2p0/2702	{XP_004960375.1; PREDICTED: zinc finger CCCH domain-containing protein 33 [Setaria italica]}	{sp|Q9LUZ4|C3H66_ARATH; Zinc finger CCCH domain-containing protein 66 OS=Arabidopsis thaliana GN=At5g58620 PE=2 SV=1}	{sita:101785209; - - - - -}	{At5g58620; KOG1595 CCCH-type Zn-finger protein R General function prediction only ;}	{GO:0046872; metal ion binding; molecular_function GO:0005515; protein binding; molecular_function}	{XM_018602152.1; PREDICTED: Raphanus sativus zinc finger CCCH domain-containing protein 66 (LOC108828449), transcript variant X2, mRNA}	{PF00023:Ankyrin repeat PF13606:Ankyrin repeat PF00642:Zinc finger C-x8-C-x5-C-x3-H type (and similar)}
transcript_HQ_B_transcript10663/f4p0/2694	{XP_008804536.2; PREDICTED: probable D-2-hydroxyglutarate dehydrogenase, mitochondrial isoform X1 [Phoenix dactylifera]}	{sp|B8B7X6|D2HDH_ORYSI; Probable D-2-hydroxyglutarate dehydrogenase, mitochondrial OS=Oryza sativa subsp. indica GN=D2HGDH PE=3 SV=1}	{egu:105053375; K18204 AtD-2HGDH D-2-hydroxyglutarate dehydrogenase 1.1.99.39 -}	{At4g36400; KOG1232 Proteins containing the FAD binding domain C Energy production and conversion ;}	{GO:0016491; oxidoreductase activity; molecular_function GO:0050660; flavin adenine dinucleotide binding; molecular_function GO:0055114; oxidation-reduction process; biological_process}	{XM_010934512.1; PREDICTED: Elaeis guineensis probable D-2-hydroxyglutarate dehydrogenase, mitochondrial (LOC105053375), transcript variant X3, mRNA}	{PF01565:FAD binding domain }
transcript_HQ_B_transcript10664/f2p0/2700	{XP_008788856.1; PREDICTED: cyclic nucleotide-gated ion channel 1 [Phoenix dactylifera]}	{sp|O65717|CNGC1_ARATH; Cyclic nucleotide-gated ion channel 1 OS=Arabidopsis thaliana GN=CNGC1 PE=1 SV=1}	{pda:103706485; K05391 CNGF cyclic nucleotide gated channel, other eukaryote - ko04626; Organismal Systems; Environmental adaptation; Plant-pathogen interaction}	{At5g53130; KOG0498 K+-channel ERG and related proteins, contain PAS/PAC sensor domain PT Inorganic ion transport and metabolism ; Signal transduction mechanisms ;}	{GO:0006811; ion transport; biological_process GO:0005216; ion channel activity; molecular_function GO:0055085; transmembrane transport; biological_process GO:0016020; membrane; cellular_component GO:0003677; DNA binding; molecular_function GO:0045892; negative regulation of transcription, DNA-dependent; biological_process}	{XM_010927430.2; PREDICTED: Elaeis guineensis cyclic nucleotide-gated ion channel 1 (LOC105048202), transcript variant X2, mRNA}	{PF03965:Penicillinase repressor PF00520:Ion transport protein}
transcript_HQ_B_transcript10665/f3p0/2779	{KRH10259.1; hypothetical protein GLYMA_15G038000 [Glycine max]}	{sp|P43293|PBL11_ARATH; Probable serine/threonine-protein kinase PBL11 OS=Arabidopsis thaliana GN=PBL11 PE=1 SV=2}	{atr:18436114; - - - - -}	{At5g02290; KOG1187 Serine/threonine protein kinase T Signal transduction mechanisms ;}	{GO:0006468; protein phosphorylation; biological_process GO:0005524; ATP binding; molecular_function GO:0004672; protein kinase activity; molecular_function}	{XM_010939315.2; PREDICTED: Elaeis guineensis probable serine/threonine-protein kinase PBL9 (LOC105056933), transcript variant X2, mRNA}	{PF00069:Protein kinase domain PF07714:Protein tyrosine kinase}
transcript_HQ_B_transcript10668/f2p0/2721	{XP_010904800.1; PREDICTED: sucrose nonfermenting 4-like protein isoform X1 [Elaeis guineensis]}	{sp|Q944A6|SNF4_ARATH; Sucrose nonfermenting 4-like protein OS=Arabidopsis thaliana GN=SNF4 PE=1 SV=1}	{pda:103707296; - - - - -}	{At1g09020; KOG1764 5'-AMP-activated protein kinase, gamma subunit C Energy production and conversion ;}	{GO:0003677; DNA binding; molecular_function}	{XM_008248174.1; PREDICTED: Prunus mume sucrose nonfermenting 4-like protein (LOC103344575), mRNA}	{PF11427:Tc3 transposase}
transcript_HQ_B_transcript10669/f2p0/2721	{JAT66902.1; Heat shock protein 12A [Anthurium amnicola]}	{sp|O43301|HS12A_HUMAN; Heat shock 70 kDa protein 12A OS=Homo sapiens GN=HSPA12A PE=1 SV=2}	{ppp:PHYPADRAFT_159966; - - - - -}	{Hs18576822; KOG0101 Molecular chaperones HSP70/HSC70, HSP70 superfamily O Posttranslational modification, protein turnover, chaperones ;}	{GO:0000902; cell morphogenesis; biological_process}	{AK110431.1; Oryza sativa Japonica Group cDNA clone:002-166-B08, full insert sequence}	{PF06723:MreB/Mbl protein}
transcript_HQ_B_transcript1067/f2p0/4355	{XP_010914890.1; PREDICTED: probable cellulose synthase A catalytic subunit 1 [UDP-forming] [Elaeis guineensis]}	{sp|A2Y0X2|CESA1_ORYSI; Probable cellulose synthase A catalytic subunit 1 [UDP-forming] OS=Oryza sativa subsp. indica GN=CESA1 PE=3 SV=1}	{egu:105040177; K10999 CESA cellulose synthase A 2.4.1.12 -}	{NA}	{GO:0016020; membrane; cellular_component GO:0030244; cellulose biosynthetic process; biological_process GO:0016760; cellulose synthase (UDP-forming) activity; molecular_function}	{XM_010926936.2; PREDICTED: Elaeis guineensis probable cellulose synthase A catalytic subunit 1 [UDP-forming] (LOC105047836), mRNA}	{PF03552:Cellulose synthase}
transcript_HQ_B_transcript10671/f2p0/2703	{XP_010904925.1; PREDICTED: uncharacterized protein LOC105032240 [Elaeis guineensis]}	{sp|Q5LDK5|Y2109_BACFN; UPF0301 protein BF2109 OS=Bacteroides fragilis (strain ATCC 25285 / DSM 2151 / JCM 11019 / NCTC 9343) GN=BF2109 PE=3 SV=1}	{pda:103707398; K07735 algH putative transcriptional regulator - -}	{NA}	{NA}	{XM_003552499.3; PREDICTED: Glycine max UPF0301 protein BF2109-like (LOC100797766), mRNA}	{NA}
transcript_HQ_B_transcript10673/f4p0/2705	{XP_008802546.1; PREDICTED: protein LONGIFOLIA 1-like [Phoenix dactylifera]}	{sp|Q9LF24|LNG1_ARATH; Protein LONGIFOLIA 1 OS=Arabidopsis thaliana GN=LNG1 PE=1 SV=1}	{mus:103989435; - - - - -}	{NA}	{NA}	{NA}	{NA}
transcript_HQ_B_transcript10674/f4p0/2662	{ONK64101.1; uncharacterized protein A4U43_C07F22090 [Asparagus officinalis]}	{sp|Q9LD43|ACCA_ARATH; Acetyl-coenzyme A carboxylase carboxyl transferase subunit alpha, chloroplastic OS=Arabidopsis thaliana GN=CAC3 PE=1 SV=1}	{pda:103698436; K01962 accA acetyl-CoA carboxylase carboxyl transferase subunit alpha 6.4.1.2 ko01200; Metabolism; Global and overview maps; Carbon metabolism | ko01212; Metabolism; Global and overview maps; Fatty acid metabolism | ko00620; Metabolism; Carbohydrate metabolism; Pyruvate metabolism | ko00640; Metabolism; Carbohydrate metabolism; Propanoate metabolism | ko00720; Metabolism; Energy m…	{NA}	{GO:0019028; viral capsid; cellular_component GO:0009317; acetyl-CoA carboxylase complex; cellular_component GO:0015743; malate transport; biological_process GO:0003989; acetyl-CoA carboxylase activity; molecular_function GO:0006633; fatty acid biosynthetic process; biological_process}	{XM_009397858.2; PREDICTED: Musa acuminata subsp. malaccensis acetyl-coenzyme A carboxylase carboxyl transferase subunit alpha, chloroplastic (LOC103981213), mRNA}	{PF11744:Aluminium activated malate transporter PF03255:Acetyl co-enzyme A carboxylase carboxyltransferase alpha subunit PF05073:Baculovirus P24 capsid protein}
transcript_HQ_B_transcript10675/f2p0/2717	{XP_010940377.1; PREDICTED: protein ROOT PRIMORDIUM DEFECTIVE 1-like [Elaeis guineensis]}	{sp|Q689D6|RPD1_ARATH; Protein ROOT PRIMORDIUM DEFECTIVE 1 OS=Arabidopsis thaliana GN=RPD1 PE=1 SV=1}	{pda:103722369; - - - - -}	{NA}	{NA}	{CP019100.1; Spirodela polyrhiza strain 9509 chromosome 8 sequence}	{NA}
transcript_HQ_B_transcript10679/f2p0/2720	{XP_010937033.1; PREDICTED: uncharacterized protein LOC105056516 isoform X1 [Elaeis guineensis]}	{sp|P73627|Y1770_SYNY3; Uncharacterized protein sll1770 OS=Synechocystis sp. (strain PCC 6803 / Kazusa) GN=sll1770 PE=3 SV=1}	{gra:105787861; - - - - -}	{At5g64940; KOG1235 Predicted unusual protein kinase R General function prediction only ;}	{NA}	{XM_008811289.2; PREDICTED: Phoenix dactylifera uncharacterized protein sll1770 (LOC103721193), transcript variant X2, mRNA}	{NA}
transcript_HQ_B_transcript1068/f2p0/4374	{XP_017701925.1; PREDICTED: putative disease resistance protein RGA3 [Phoenix dactylifera]}	{sp|Q9LRR4|R13L1_ARATH; Putative disease resistance RPP13-like protein 1 OS=Arabidopsis thaliana GN=RPPL1 PE=3 SV=1}	{nnu:104593618; - - - - -}	{At3g14470; KOG4658 Apoptotic ATPase T Signal transduction mechanisms ;}	{GO:0043531; ADP binding; molecular_function}	{NA}	{PF00931:NB-ARC domain}
transcript_HQ_B_transcript10680/f3p0/2757	{XP_010922482.1; PREDICTED: TBC1 domain family member 8B isoform X1 [Elaeis guineensis]}	{sp|Q6ZT07|TBCD9_HUMAN; TBC1 domain family member 9 OS=Homo sapiens GN=TBC1D9 PE=2 SV=2}	{egu:105045780; - - - - -}	{At3g55020; KOG2058 Ypt/Rab GTPase activating protein U Intracellular trafficking, secretion, and vesicular transport ;}	{NA}	{XM_009422070.2; PREDICTED: Musa acuminata subsp. malaccensis TBC1 domain family member 8B-like (LOC104000116), transcript variant X2, mRNA}	{NA}
transcript_HQ_B_transcript10681/f2p0/2703	{JAT47285.1; putative glucan endo-1,3-beta-glucosidase btgC, partial [Anthurium amnicola]}	{sp|Q2U492|BTGC_ASPOR; Probable glucan endo-1,3-beta-glucosidase btgC OS=Aspergillus oryzae (strain ATCC 42149 / RIB 40) GN=btgC PE=3 SV=1}	{NA}	{NA}	{GO:0005975; carbohydrate metabolic process; biological_process GO:0004553; hydrolase activity, hydrolyzing O-glycosyl compounds; molecular_function}	{NA}	{PF00332:Glycosyl hydrolases family 17}
transcript_HQ_B_transcript10682/f4p0/2686	{XP_008784809.1; PREDICTED: transcription factor GTE4-like isoform X1 [Phoenix dactylifera]}	{sp|Q9LNC4|GTE4_ARATH; Transcription factor GTE4 OS=Arabidopsis thaliana GN=GTE4 PE=2 SV=1}	{mus:103971236; K11721 BRD3 bromodomain-containing protein 3 - -}	{At1g06230; KOG1474 Transcription initiation factor TFIID, subunit BDF1 and related bromodomain proteins K Transcription ;}	{GO:0005515; protein binding; molecular_function}	{XM_016895927.1; PREDICTED: Gossypium hirsutum transcription factor GTE4-like (LOC107959783), transcript variant X5, mRNA}	{PF00439:Bromodomain}
transcript_HQ_B_transcript10683/f6p0/2691	{XP_010918318.1; PREDICTED: nucleolin isoform X2 [Elaeis guineensis]}	{sp|Q923K9|A1CF_RAT; APOBEC1 complementation factor OS=Rattus norvegicus GN=A1cf PE=1 SV=1}	{egu:105042717; - - - - -}	{CE25017; KOG0117 Heterogeneous nuclear ribonucleoprotein R (RRM superfamily) A RNA processing and modification ;}	{GO:0003676; nucleic acid binding; molecular_function}	{NA}	{PF00076:RNA recognition motif. (a.k.a. RRM, RBD, or RNP domain) PF16367:RNA recognition motif}
transcript_HQ_B_transcript10684/f7p0/2698	{XP_010918989.1; PREDICTED: UTP:RNA uridylyltransferase 1 isoform X1 [Elaeis guineensis]}	{sp|O64642|URT1_ARATH; UTP:RNA uridylyltransferase 1 OS=Arabidopsis thaliana GN=URT1 PE=1 SV=2}	{egu:105043219; - - - - -}	{At2g45620; KOG2277 S-M checkpoint control protein CID1 and related nucleotidyltransferases D Cell cycle control, cell division, chromosome partitioning ;}	{GO:0016779; nucleotidyltransferase activity; molecular_function}	{XM_010936100.2; PREDICTED: Elaeis guineensis UTP:RNA uridylyltransferase 1 (LOC105054567), transcript variant X3, mRNA}	{PF01909:Nucleotidyltransferase domain}
transcript_HQ_B_transcript10685/f2p0/2707	{XP_010907652.1; PREDICTED: uncharacterized protein LOC105034269 [Elaeis guineensis]}	{sp|Q07121|AMO1_ARTS1; Primary amine oxidase OS=Arthrobacter sp. (strain P1) GN=maoI PE=1 SV=1}	{nnu:104593101; K00276 AOC3, AOC2, tynA primary-amine oxidase 1.4.3.21 ko00260; Metabolism; Amino acid metabolism; Glycine, serine and threonine metabolism | ko00350; Metabolism; Amino acid metabolism; Tyrosine metabolism | ko00360; Metabolism; Amino acid metabolism; Phenylalanine metabolism | ko00410; Metabolism; Metabolism of other amino acids; beta-Alanine metabolism | ko00950; Metabolism; Bio…	{At2g42490; KOG1186 Copper amine oxidase Q Secondary metabolites biosynthesis, transport and catabolism ;}	{GO:0005507; copper ion binding; molecular_function GO:0008131; primary amine oxidase activity; molecular_function GO:0055114; oxidation-reduction process; biological_process GO:0048038; quinone binding; molecular_function GO:0009308; amine metabolic process; biological_process}	{XM_010909350.2; PREDICTED: Elaeis guineensis copper methylamine oxidase (LOC105034269), mRNA}	{PF01179:Copper amine oxidase, enzyme domain PF02727:Copper amine oxidase, N2 domain PF02728:Copper amine oxidase, N3 domain}
transcript_HQ_B_transcript10686/f2p0/2718	{XP_008804419.1; PREDICTED: serine protease SPPA, chloroplastic [Phoenix dactylifera]}	{sp|Q9C9C0|SPPA1_ARATH; Serine protease SPPA, chloroplastic OS=Arabidopsis thaliana GN=SPPA PE=2 SV=1}	{sot:102605044; K04773 sppA protease IV 3.4.21.- -}	{NA}	{NA}	{NA}	{NA}
transcript_HQ_B_transcript10688/f3p0/2714	{XP_010930690.1; PREDICTED: probable receptor-like serine/threonine-protein kinase At5g57670 [Elaeis guineensis]}	{sp|Q9SX31|PERK9_ARATH; Proline-rich receptor-like protein kinase PERK9 OS=Arabidopsis thaliana GN=PERK9 PE=1 SV=1}	{pda:103701364; - - - - -}	{NA}	{GO:0006950; response to stress; biological_process GO:0004672; protein kinase activity; molecular_function GO:0006468; protein phosphorylation; biological_process GO:0005524; ATP binding; molecular_function}	{NA}	{PF00069:Protein kinase domain PF07714:Protein tyrosine kinase PF00582:Universal stress protein family}
transcript_HQ_B_transcript10689/f3p0/2705	{NA}	{NA}	{NA}	{NA}	{NA}	{NA}	{NA}
transcript_HQ_B_transcript1069/f3p0/4357	{XP_010940223.1; PREDICTED: epidermal growth factor receptor substrate 15-like 1 [Elaeis guineensis]}	{sp|Q9HGL2|YHLA_SCHPO; Uncharacterized calcium-binding protein C800.10c OS=Schizosaccharomyces pombe (strain 972 / ATCC 24843) GN=SPBC800.10c PE=4 SV=1}	{pda:103723289; - - - - -}	{At1g20760; KOG0998 Synaptic vesicle protein EHS-1 and related EH domain proteins TU Signal transduction mechanisms ; Intracellular trafficking, secretion, and vesicular transport ;}	{GO:0016021; integral to membrane; cellular_component GO:0008855; exodeoxyribonuclease VII activity; molecular_function GO:0005515; protein binding; molecular_function GO:0005509; calcium ion binding; molecular_function}	{XM_010941921.2; PREDICTED: Elaeis guineensis epidermal growth factor receptor substrate 15-like 1 (LOC105058863), mRNA}	{PF12763:Cytoskeletal-regulatory complex EF hand PF13202:EF hand PF13833:EF-hand domain pair PF13405:EF-hand domain PF02601:Exonuclease VII, large subunit PF07851:TMPIT-like protein PF13499:EF-hand domain pair PF00036:EF hand}
transcript_HQ_B_transcript10690/f2p0/2723	{ONK73684.1; uncharacterized protein A4U43_C04F34200 [Asparagus officinalis]}	{sp|Q9XSC3|WDR44_BOVIN; WD repeat-containing protein 44 OS=Bos taurus GN=WDR44 PE=1 SV=1}	{nnu:104594276; - - - - -}	{At5g53500; KOG0283 WD40 repeat-containing protein S Function unknown ;}	{GO:0005515; protein binding; molecular_function}	{XM_008776786.2; PREDICTED: Phoenix dactylifera WD repeat-containing protein 44 (LOC103695450), transcript variant X3, mRNA}	{PF00400:WD domain, G-beta repeat}
transcript_HQ_B_transcript10692/f5p0/2696	{XP_010914593.1; PREDICTED: protein FAR1-RELATED SEQUENCE 5-like [Elaeis guineensis]}	{sp|Q9SZL8|FRS5_ARATH; Protein FAR1-RELATED SEQUENCE 5 OS=Arabidopsis thaliana GN=FRS5 PE=2 SV=1}	{egu:105039957; - - - - -}	{NA}	{GO:0008270; zinc ion binding; molecular_function GO:0003677; DNA binding; molecular_function GO:0004803; transposase activity; molecular_function GO:0006313; transposition, DNA-mediated; biological_process}	{XM_010458228.1; PREDICTED: Camelina sativa protein FAR1-RELATED SEQUENCE 5-like (LOC104737987), mRNA}	{PF04434:SWIM zinc finger PF00872:Transposase, Mutator family}
transcript_HQ_B_transcript10693/f2p0/2714	{XP_008800201.1; PREDICTED: U-box domain-containing protein 44-like [Phoenix dactylifera]}	{sp|Q9LM76|PUB44_ARATH; U-box domain-containing protein 44 OS=Arabidopsis thaliana GN=PUB44 PE=1 SV=1}	{mus:103970510; K08332 - - - -}	{At1g20780; KOG0167 FOG: Armadillo/beta-catenin-like repeats S Function unknown ;}	{GO:0005515; protein binding; molecular_function}	{XM_015755264.1; PREDICTED: Oryza sativa Japonica Group U-box domain-containing protein 43 (LOC4325756), transcript variant X1, mRNA}	{PF00514:Armadillo/beta-catenin-like repeat}
transcript_HQ_B_transcript10694/f2p0/2713	{OMO80934.1; hypothetical protein COLO4_23859 [Corchorus olitorius]}	{NA}	{pda:103708245; - - - - -}	{NA}	{NA}	{XM_009411530.2; PREDICTED: Musa acuminata subsp. malaccensis uncharacterized LOC103991981 (LOC103991981), mRNA}	{NA}
transcript_HQ_B_transcript10697/f4p0/2692	{NA}	{sp|P0CS62|PACC_CRYNJ; pH-response transcription factor pacC/RIM101 OS=Cryptococcus neoformans var. neoformans serotype D (strain JEC21 / ATCC MYA-565) GN=RIM101 PE=3 SV=1}	{NA}	{YHL027w; KOG1721 FOG: Zn-finger R General function prediction only ;}	{GO:0046872; metal ion binding; molecular_function}	{NA}	{PF13465:Zinc-finger double domain PF13912:C2H2-type zinc finger PF00096:Zinc finger, C2H2 type}
transcript_HQ_B_transcript10699/f3p0/2674	{XP_003081537.1; Glucose-repressible alcohol dehydrogenase transcriptional effector CCR4 and related proteins (ISS) [Ostreococcus tauri]}	{sp|Q4P9T3|CCR4_USTMA; Glucose-repressible alcohol dehydrogenase transcriptional effector OS=Ustilago maydis (strain 521 / FGSC 9021) GN=CCR4 PE=3 SV=1}	{cme:CYME_CMJ074C; K12603 CNOT6, CCR4 CCR4-NOT transcription complex subunit 6 3.1.13.4 ko03018; Genetic Information Processing; Folding, sorting and degradation; RNA degradation}	{SPCC31H12.08c; KOG0620 Glucose-repressible alcohol dehydrogenase transcriptional effector CCR4 and related proteins K Transcription ;}	{GO:0005515; protein binding; molecular_function}	{NA}	{PF13516:Leucine Rich repeat PF00560:Leucine Rich Repeat PF13855:Leucine rich repeat}
transcript_HQ_B_transcript107/f2p0/5922	{ONK59625.1; uncharacterized protein A4U43_C08F8390 [Asparagus officinalis]}	{sp|Q6Y7W8|PERQ2_MOUSE; PERQ amino acid-rich with GYF domain-containing protein 2 OS=Mus musculus GN=Gigyf2 PE=1 SV=2}	{pda:103702708; - - - - -}	{At5g42950; KOG1862 GYF domain containing proteins R General function prediction only ;}	{GO:0005515; protein binding; molecular_function}	{NA}	{PF02213:GYF domain}
transcript_HQ_B_transcript1070/f4p0/4363	{XP_010925457.1; PREDICTED: probable phospholipid-transporting ATPase 4 isoform X1 [Elaeis guineensis]}	{sp|Q9LNQ4|ALA4_ARATH; Probable phospholipid-transporting ATPase 4 OS=Arabidopsis thaliana GN=ALA4 PE=3 SV=2}	{egu:105040448; K01530 E3.6.3.1 phospholipid-translocating ATPase 3.6.3.1 -}	{At1g17500; KOG0206 P-type ATPase R General function prediction only ;}	{GO:0046872; metal ion binding; molecular_function GO:0000166; nucleotide binding; molecular_function}	{XM_010927155.2; PREDICTED: Elaeis guineensis probable phospholipid-transporting ATPase 4 (LOC105047988), transcript variant X3, mRNA}	{PF00122:E1-E2 ATPase}
transcript_HQ_B_transcript10701/f6p0/2635	{OAY85642.1; Protein TOC75-3, chloroplastic [Ananas comosus]}	{sp|Q9STE8|TC753_ARATH; Protein TOC75-3, chloroplastic OS=Arabidopsis thaliana GN=TOC75-3 PE=1 SV=1}	{egu:105044361; - - - - -}	{NA}	{GO:0019867; outer membrane; cellular_component}	{XM_008803374.2; PREDICTED: Phoenix dactylifera protein TOC75-3, chloroplastic-like (LOC103715666), transcript variant X2, mRNA}	{PF01103:Surface antigen PF07244:Surface antigen variable number repeat}
transcript_HQ_B_transcript10702/f3p0/2729	{XP_010934926.1; PREDICTED: DNA repair helicase XPB1 isoform X1 [Elaeis guineensis]}	{sp|Q38861|XPB1_ARATH; DNA repair helicase XPB1 OS=Arabidopsis thaliana GN=XPB1 PE=2 SV=3}	{pda:103706419; K10843 ERCC3, XPB DNA excision repair protein ERCC-3 3.6.4.12 ko03022; Genetic Information Processing; Transcription; Basal transcription factors | ko03420; Genetic Information Processing; Replication and repair; Nucleotide excision repair}	{At5g41370; KOG1123 RNA polymerase II transcription initiation/nucleotide excision repair factor TFIIH, 3'-5' helicase subunit SSL2 KL Transcription ; Replication, recombination and repair ;}	{GO:0003677; DNA binding; molecular_function GO:0016787; hydrolase activity; molecular_function GO:0005524; ATP binding; molecular_function}	{XM_008790513.2; PREDICTED: Phoenix dactylifera DNA repair helicase XPB1 (LOC103706419), transcript variant X2, mRNA}	{PF00176:SNF2 family N-terminal domain PF04851:Type III restriction enzyme, res subunit}
transcript_HQ_B_transcript10704/f2p0/2709	{XP_010917185.1; PREDICTED: uncharacterized protein At1g04910 [Elaeis guineensis]}	{sp|Q8W486|Y1491_ARATH; Uncharacterized protein At1g04910 OS=Arabidopsis thaliana GN=At1g04910 PE=2 SV=1}	{egu:105041836; - - - - -}	{NA}	{NA}	{XM_010918883.2; PREDICTED: Elaeis guineensis uncharacterized protein At1g04910 (LOC105041836), mRNA}	{NA}
transcript_HQ_B_transcript10707/f6p0/2687	{XP_010910678.1; PREDICTED: potassium transporter 5-like [Elaeis guineensis]}	{sp|Q6H4M2|HAK19_ORYSJ; Potassium transporter 19 OS=Oryza sativa subsp. japonica GN=HAK19 PE=2 SV=1}	{mus:103969784; K03549 kup KUP system potassium uptake protein - -}	{NA}	{GO:0071805; potassium ion transmembrane transport; biological_process GO:0015079; potassium ion transmembrane transporter activity; molecular_function GO:0016020; membrane; cellular_component}	{XM_010912376.2; PREDICTED: Elaeis guineensis potassium transporter 5-like (LOC105036625), mRNA}	{PF02705:K+ potassium transporter}
transcript_HQ_B_transcript1071/f2p0/4357	{XP_010924292.1; PREDICTED: uncharacterized protein LOC105047180 [Elaeis guineensis]}	{sp|Q84V03|FB348_ARATH; F-box protein At2g16365 OS=Arabidopsis thaliana GN=At2g16365 PE=2 SV=2}	{egu:105048490; - - - - -}	{NA}	{NA}	{NA}	{NA}
transcript_HQ_B_transcript10716/f2p0/2537	{OAY74695.1; Phosphoglucomutase, chloroplastic [Ananas comosus]}	{sp|Q9M4G5|PGMP_SOLTU; Phosphoglucomutase, chloroplastic OS=Solanum tuberosum GN=PGMP PE=2 SV=1}	{pda:103702794; K01835 pgm phosphoglucomutase 5.4.2.2 ko00010; Metabolism; Carbohydrate metabolism; Glycolysis / Gluconeogenesis | ko00030; Metabolism; Carbohydrate metabolism; Pentose phosphate pathway | ko00052; Metabolism; Carbohydrate metabolism; Galactose metabolism | ko00500; Metabolism; Carbohydrate metabolism; Starch and sucrose metabolism | ko00520; Metabolism; Carbohydrate metabolism; A…	{At5g51820; KOG0625 Phosphoglucomutase G Carbohydrate transport and metabolism ;}	{GO:0005975; carbohydrate metabolic process; biological_process GO:0016868; intramolecular transferase activity, phosphotransferases; molecular_function GO:0016868; intramolecular transferase activity, phosphotransferases; molecular_function GO:0005975; carbohydrate metabolic process; biological_process}	{XR_833575.2; PREDICTED: Elaeis guineensis phosphoglucomutase, chloroplastic (LOC105054280), transcript variant X2, misc_RNA}	{PF02878:Phosphoglucomutase/phosphomannomutase, alpha/beta/alpha domain I PF02880:Phosphoglucomutase/phosphomannomutase, alpha/beta/alpha domain III PF02879:Phosphoglucomutase/phosphomannomutase, alpha/beta/alpha domain II PF02880:Phosphoglucomutase/phosphomannomutase, alpha/beta/alpha domain III}
transcript_HQ_B_transcript10718/f4p0/2702	{XP_010933314.1; PREDICTED: cactin [Elaeis guineensis]}	{sp|F4I2J8|CATIN_ARATH; Cactin OS=Arabidopsis thaliana GN=CTN PE=1 SV=1}	{egu:105053740; - - - - -}	{At1g03910; KOG2370 Cactin T Signal transduction mechanisms ;}	{GO:0007064; mitotic sister chromatid cohesion; biological_process GO:0005515; protein binding; molecular_function}	{XM_016096015.1; PREDICTED: Arachis duranensis cactin (LOC107476239), mRNA}	{PF09732:Cactus-binding C-terminus of cactin protein PF10345:Cohesin loading factor}
transcript_HQ_B_transcript1072/f2p0/4356	{XP_008778621.1; PREDICTED: K(+) efflux antiporter 2, chloroplastic [Phoenix dactylifera]}	{sp|O65272|KEA2_ARATH; K(+) efflux antiporter 2, chloroplastic OS=Arabidopsis thaliana GN=KEA2 PE=1 SV=2}	{pda:103698398; - - - - -}	{At1g01790; KOG1650 Predicted K+/H+-antiporter P Inorganic ion transport and metabolism ;}	{GO:0015299; solute:hydrogen antiporter activity; molecular_function GO:0006812; cation transport; biological_process GO:0006813; potassium ion transport; biological_process GO:0016021; integral to membrane; cellular_component GO:0055085; transmembrane transport; biological_process}	{XM_008780399.2; PREDICTED: Phoenix dactylifera K(+) efflux antiporter 2, chloroplastic (LOC103698398), transcript variant X1, mRNA}	{PF02254:TrkA-N domain PF00999:Sodium/hydrogen exchanger family}
transcript_HQ_B_transcript10721/f5p0/2612	{XP_010910244.1; PREDICTED: UDP-D-apiose/UDP-D-xylose synthase 2 [Elaeis guineensis]}	{sp|Q9SGE0|AXS2_ARATH; UDP-D-apiose/UDP-D-xylose synthase 2 OS=Arabidopsis thaliana GN=AXS2 PE=2 SV=1}	{mus:104000731; K12449 AXS UDP-apiose/xylose synthase - ko00520; Metabolism; Carbohydrate metabolism; Amino sugar and nucleotide sugar metabolism}	{At1g08200; KOG1429 dTDP-glucose 4-6-dehydratase/UDP-glucuronic acid decarboxylase GM Carbohydrate transport and metabolism ; Cell wall/membrane/envelope biogenesis ;}	{GO:0016491; oxidoreductase activity; molecular_function GO:0016616; oxidoreductase activity, acting on the CH-OH group of donors, NAD or NADP as acceptor; molecular_function GO:0003854; 3-beta-hydroxy-delta5-steroid dehydrogenase activity; molecular_function GO:0055114; oxidation-reduction process; biological_process GO:0006694; steroid biosynthetic process; biological_process GO:0050662; coenzy…	{XM_008779868.2; PREDICTED: Phoenix dactylifera UDP-D-apiose/UDP-D-xylose synthase 2-like (LOC103697928), mRNA}	{PF03721:UDP-glucose/GDP-mannose dehydrogenase family, NAD binding domain PF03435:Saccharopine dehydrogenase NADP binding domain PF01073:3-beta hydroxysteroid dehydrogenase/isomerase family PF01370:NAD dependent epimerase/dehydratase family}
transcript_HQ_B_transcript10725/f2p0/2701	{XP_005646915.1; general substrate transporter [Coccomyxa subellipsoidea C-169]}	{sp|Q39525|HUP3_PARKE; H(+)/hexose cotransporter 3 OS=Parachlorella kessleri GN=HUP3 PE=2 SV=1}	{csl:COCSUDRAFT_29643; - - - - -}	{At3g19940; KOG0254 Predicted transporter (major facilitator superfamily) R General function prediction only ;}	{GO:0055085; transmembrane transport; biological_process GO:0022857; transmembrane transporter activity; molecular_function GO:0016021; integral to membrane; cellular_component}	{XM_011400044.1; Auxenochlorella protothecoides H(+)/hexose cotransporter 2 partial mRNA}	{PF07690:Major Facilitator Superfamily PF00083:Sugar (and other) transporter}
transcript_HQ_B_transcript10728/f12p0/2678	{XP_009385508.1; PREDICTED: calcium uniporter protein 6, mitochondrial-like [Musa acuminata subsp. malaccensis]}	{sp|Q8VYR0|MCU5_ARATH; Calcium uniporter protein 5, mitochondrial OS=Arabidopsis thaliana GN=At1g57610 PE=2 SV=1}	{mus:103972855; K20858 MCU calcium uniporter protein, mitochondrial - ko04020; Environmental Information Processing; Signal transduction; Calcium signaling pathway | ko04621; Organismal Systems; Immune system; NOD-like receptor signaling pathway}	{At1g57610; KOG2966 Uncharacterized conserved protein R General function prediction only ;}	{NA}	{NA}	{NA}
transcript_HQ_B_transcript10729/f2p0/2690	{XP_010925750.1; PREDICTED: pentatricopeptide repeat-containing protein At1g63330-like [Elaeis guineensis]}	{sp|Q9FIX3|PP407_ARATH; Pentatricopeptide repeat-containing protein At5g39710 OS=Arabidopsis thaliana GN=EMB2745 PE=2 SV=1}	{pda:103707667; - - - - -}	{At5g39710; KOG4197 FOG: PPR repeat R General function prediction only ;}	{GO:0005887; integral to plasma membrane; cellular_component GO:0032217; riboflavin transporter activity; molecular_function GO:0032218; riboflavin transport; biological_process GO:0016491; oxidoreductase activity; molecular_function GO:0046872; metal ion binding; molecular_function GO:0055114; oxidation-reduction process; biological_process}	{NA}	{PF01799:[2Fe-2S] binding domain PF06237:Protein of unknown function (DUF1011)}
transcript_HQ_B_transcript1073/f3p0/4428	{NA}	{NA}	{NA}	{NA}	{NA}	{NA}	{NA}
transcript_HQ_B_transcript10731/f2p0/2719	{XP_010930255.1; PREDICTED: uncharacterized protein LOC105051480 isoform X1 [Elaeis guineensis]}	{NA}	{egu:105035184; - - - - -}	{NA}	{NA}	{XM_018826769.1; PREDICTED: Musa acuminata subsp. malaccensis uncharacterized LOC103986400 (LOC103986400), transcript variant X2, mRNA}	{NA}
transcript_HQ_B_transcript10735/f2p0/2709	{XP_010905071.1; PREDICTED: splicing factor U2af large subunit B isoform X1 [Elaeis guineensis]}	{sp|Q9ZR40|U2A2B_NICPL; Splicing factor U2af large subunit B OS=Nicotiana plumbaginifolia GN=U2AF65B PE=2 SV=1}	{nnu:104595741; K12837 U2AF2 splicing factor U2AF 65 kDa subunit - ko03040; Genetic Information Processing; Transcription; Spliceosome}	{At1g60900; KOG0120 Splicing factor U2AF, large subunit (RRM superfamily) A RNA processing and modification ;}	{GO:0005634; nucleus; cellular_component GO:0003676; nucleic acid binding; molecular_function GO:0046660; female sex differentiation; biological_process GO:0006397; mRNA processing; biological_process}	{XM_010944880.2; PREDICTED: Elaeis guineensis splicing factor U2af large subunit B (LOC105060972), transcript variant X2, mRNA}	{PF06495:Fruit fly transformer protein PF00076:RNA recognition motif. (a.k.a. RRM, RBD, or RNP domain) PF16367:RNA recognition motif}
transcript_HQ_B_transcript10736/f2p0/2693	{BAK07351.1; predicted protein [Hordeum vulgare subsp. vulgare]}	{sp|Q9UT19|METE_SCHPO; Probable 5-methyltetrahydropteroyltriglutamate--homocysteine methyltransferase OS=Schizosaccharomyces pombe (strain 972 / ATCC 24843) GN=met26 PE=1 SV=1}	{cme:CYME_CMJ234C; K00549 metE 5-methyltetrahydropteroyltriglutamate--homocysteine methyltransferase 2.1.1.14 ko01230; Metabolism; Global and overview maps; Biosynthesis of amino acids | ko00270; Metabolism; Amino acid metabolism; Cysteine and methionine metabolism | ko00450; Metabolism; Metabolism of other amino acids; Selenocompound metabolism}	{SPAC9.09; KOG2263 Methionine synthase II (cobalamin-independent) E Amino acid transport and metabolism ;}	{GO:0008652; cellular amino acid biosynthetic process; biological_process GO:0003871; 5-methyltetrahydropteroyltriglutamate-homocysteine S-methyltransferase activity; molecular_function GO:0004853; uroporphyrinogen decarboxylase activity; molecular_function GO:0008270; zinc ion binding; molecular_function GO:0006779; porphyrin biosynthetic process; biological_process GO:0009086; methionine biosyn…	{AK107388.1; Oryza sativa Japonica Group cDNA clone:002-127-C09, full insert sequence}	{PF08267:Cobalamin-independent synthase, N-terminal domain PF01717:Cobalamin-independent synthase, Catalytic domain PF01208:Uroporphyrinogen decarboxylase (URO-D)}
transcript_HQ_B_transcript10738/f2p0/2687	{XP_008781317.1; PREDICTED: probable galacturonosyltransferase 3 [Phoenix dactylifera]}	{sp|Q0WQD2|GAUT3_ARATH; Probable galacturonosyltransferase 3 OS=Arabidopsis thaliana GN=GAUT3 PE=2 SV=2}	{pda:103701120; K13648 GAUT alpha-1,4-galacturonosyltransferase 2.4.1.43 ko00520; Metabolism; Carbohydrate metabolism; Amino sugar and nucleotide sugar metabolism}	{NA}	{GO:0016757; transferase activity, transferring glycosyl groups; molecular_function}	{XM_008449623.2; PREDICTED: Cucumis melo probable galacturonosyltransferase 3 (LOC103490213), transcript variant X2, mRNA}	{PF01501:Glycosyl transferase family 8}
transcript_HQ_B_transcript10739/f2p0/2724	{XP_010931991.1; PREDICTED: protein LNK2 isoform X1 [Elaeis guineensis]}	{sp|F4JCX9|LNK2_ARATH; Protein LNK2 OS=Arabidopsis thaliana GN=LNK2 PE=1 SV=1}	{pda:103705079; - - - - -}	{NA}	{NA}	{NA}	{NA}
transcript_HQ_B_transcript1074/f3p0/4357	{XP_008803245.1; PREDICTED: uncharacterized protein LOC103716843 [Phoenix dactylifera]}	{sp|Q9FPR3|EDR1_ARATH; Serine/threonine-protein kinase EDR1 OS=Arabidopsis thaliana GN=EDR1 PE=1 SV=1}	{pda:103716843; - - - - -}	{At1g79570_2; KOG0192 Tyrosine kinase specific for activated (GTP-bound) p21cdc42Hs T Signal transduction mechanisms ;}	{GO:0005515; protein binding; molecular_function GO:0004672; protein kinase activity; molecular_function GO:0005524; ATP binding; molecular_function GO:0006468; protein phosphorylation; biological_process}	{XM_009385736.2; PREDICTED: Musa acuminata subsp. malaccensis uncharacterized LOC103971660 (LOC103971660), transcript variant X2, mRNA}	{PF07714:Protein tyrosine kinase PF00564:PB1 domain PF00069:Protein kinase domain}
transcript_HQ_B_transcript10741/f4p0/2691	{XP_010922917.1; PREDICTED: probable ADP-ribosylation factor GTPase-activating protein AGD14 isoform X3 [Elaeis guineensis]}	{sp|Q8RXE7|AGD14_ARATH; Probable ADP-ribosylation factor GTPase-activating protein AGD14 OS=Arabidopsis thaliana GN=AGD14 PE=1 SV=2}	{egu:105046113; - - - - -}	{At1g08680; KOG0702 Predicted GTPase-activating protein T Signal transduction mechanisms ;}	{GO:0005096; GTPase activator activity; molecular_function GO:0005622; intracellular; cellular_component GO:0008270; zinc ion binding; molecular_function}	{XM_008808022.2; PREDICTED: Phoenix dactylifera probable ADP-ribosylation factor GTPase-activating protein AGD14 (LOC103718983), transcript variant X6, mRNA}	{PF00643:B-box zinc finger PF01412:Putative GTPase activating protein for Arf}
transcript_HQ_B_transcript10743/f2p0/2689	{XP_008783966.1; PREDICTED: pentatricopeptide repeat-containing protein At3g49170, chloroplastic [Phoenix dactylifera]}	{sp|Q5G1T1|PP272_ARATH; Pentatricopeptide repeat-containing protein At3g49170, chloroplastic OS=Arabidopsis thaliana GN=EMB2261 PE=2 SV=1}	{pda:103703045; - - - - -}	{At3g49170_1; KOG4197 FOG: PPR repeat R General function prediction only ;}	{GO:0005515; protein binding; molecular_function GO:0008270; zinc ion binding; molecular_function}	{XM_019848984.1; PREDICTED: Elaeis guineensis pentatricopeptide repeat-containing protein At3g49170, chloroplastic (LOC105040701), mRNA}	{PF13176:Tetratricopeptide repeat PF14432:DYW family of nucleic acid deaminases}
transcript_HQ_B_transcript10746/f5p0/2703	{XP_010907031.1; PREDICTED: ABC transporter G family member 3 isoform X1 [Elaeis guineensis]}	{sp|Q9ZUU9|AB3G_ARATH; ABC transporter G family member 3 OS=Arabidopsis thaliana GN=ABCG3 PE=1 SV=2}	{mus:103971681; - - - - -}	{At2g28070; KOG0061 Transporter, ABC superfamily (Breast cancer resistance protein) Q Secondary metabolites biosynthesis, transport and catabolism ;}	{GO:0019083; viral transcription; biological_process GO:0016887; ATPase activity; molecular_function GO:0005524; ATP binding; molecular_function GO:0016020; membrane; cellular_component}	{XM_008778658.2; PREDICTED: Phoenix dactylifera ABC transporter G family member 3 (LOC103696929), transcript variant X3, mRNA}	{PF01637:ATPase domain predominantly from Archaea PF01061:ABC-2 type transporter PF02456:Adenovirus IVa2 protein PF00005:ABC transporter}
transcript_HQ_B_transcript10747/f5p0/2688	{XP_010938258.1; PREDICTED: methylcrotonoyl-CoA carboxylase subunit alpha, mitochondrial isoform X2 [Elaeis guineensis]}	{sp|Q2QMG2|MCCA_ORYSJ; Methylcrotonoyl-CoA carboxylase subunit alpha, mitochondrial OS=Oryza sativa subsp. japonica GN=MCCA PE=2 SV=2}	{egu:105057347; K01968 E6.4.1.4A 3-methylcrotonyl-CoA carboxylase alpha subunit 6.4.1.4 ko00280; Metabolism; Amino acid metabolism; Valine, leucine and isoleucine degradation}	{At1g03090; KOG0238 3-Methylcrotonyl-CoA carboxylase, biotin-containing subunit/Propionyl-CoA carboxylase, alpha chain/Acetyl-CoA carboxylase, biotin carboxylase subunit IE Lipid transport and metabolism ; Amino acid transport and metabolism ;}	{NA}	{XM_008797459.2; PREDICTED: Phoenix dactylifera methylcrotonoyl-CoA carboxylase subunit alpha, mitochondrial (LOC103711349), transcript variant X1, mRNA}	{NA}
transcript_HQ_B_transcript10748/f2p0/2738	{XP_010940293.1; PREDICTED: inactive leucine-rich repeat receptor-like serine/threonine-protein kinase At1g60630 [Elaeis guineensis]}	{sp|Q84MA9|Y1063_ARATH; Inactive leucine-rich repeat receptor-like serine/threonine-protein kinase At1g60630 OS=Arabidopsis thaliana GN=At1g60630 PE=2 SV=1}	{sbi:SORBI_04g038340; - - - - -}	{NA}	{GO:0006468; protein phosphorylation; biological_process GO:0005524; ATP binding; molecular_function GO:0005515; protein binding; molecular_function GO:0004672; protein kinase activity; molecular_function}	{XM_008780987.2; PREDICTED: Phoenix dactylifera inactive leucine-rich repeat receptor-like serine/threonine-protein kinase At1g60630 (LOC103698938), mRNA}	{PF13516:Leucine Rich repeat PF00560:Leucine Rich Repeat PF07714:Protein tyrosine kinase PF13855:Leucine rich repeat PF00069:Protein kinase domain}
transcript_HQ_B_transcript1075/f3p0/4358	{XP_010942132.1; PREDICTED: acidic mammalian chitinase-like [Elaeis guineensis]}	{sp|P09805|KTXA_KLULA; Killer toxin subunits alpha/beta OS=Kluyveromyces lactis (strain ATCC 8585 / CBS 2359 / DSM 70799 / NBRC 1267 / NRRL Y-1140 / WM37) PE=1 SV=1}	{egr:104439470; K01183 E3.2.1.14 chitinase 3.2.1.14 ko00520; Metabolism; Carbohydrate metabolism; Amino sugar and nucleotide sugar metabolism}	{Hs4502809; KOG2806 Chitinase G Carbohydrate transport and metabolism ;}	{GO:0004553; hydrolase activity, hydrolyzing O-glycosyl compounds; molecular_function GO:0005975; carbohydrate metabolic process; biological_process GO:0008061; chitin binding; molecular_function}	{NA}	{PF00187:Chitin recognition protein PF00704:Glycosyl hydrolases family 18}
transcript_HQ_B_transcript10751/f2p0/2687	{XP_008808808.1; PREDICTED: pentatricopeptide repeat-containing protein At5g42310, mitochondrial-like, partial [Phoenix dactylifera]}	{sp|Q8L844|PP413_ARATH; Pentatricopeptide repeat-containing protein At5g42310, mitochondrial OS=Arabidopsis thaliana GN=At5g42310 PE=2 SV=1}	{mus:103982321; - - - - -}	{At5g42310; KOG4197 FOG: PPR repeat R General function prediction only ;}	{GO:0006886; intracellular protein transport; biological_process GO:0016192; vesicle-mediated transport; biological_process GO:0005515; protein binding; molecular_function}	{XM_018830177.1; PREDICTED: Musa acuminata subsp. malaccensis pentatricopeptide repeat-containing protein At5g42310, mitochondrial-like (LOC103982321), transcript variant X1, mRNA}	{PF00515:Tetratricopeptide repeat PF00637:Region in Clathrin and VPS PF13181:Tetratricopeptide repeat}
transcript_HQ_B_transcript10752/f3p0/2697	{XP_010935982.1; PREDICTED: translation initiation factor eIF-2B subunit epsilon [Elaeis guineensis]}	{sp|P87163|EI2BE_CANAL; Translation initiation factor eIF-2B subunit epsilon OS=Candida albicans (strain SC5314 / ATCC MYA-2876) GN=GCD6 PE=3 SV=2}	{fve:101300974; K03240 EIF2B5 translation initiation factor eIF-2B subunit epsilon - ko03013; Genetic Information Processing; Translation; RNA transport}	{At2g34970; KOG1461 Translation initiation factor 2B, epsilon subunit (eIF-2Bepsilon/GCD6) J Translation, ribosomal structure and biogenesis ;}	{GO:0009058; biosynthetic process; biological_process GO:0016779; nucleotidyltransferase activity; molecular_function GO:0005515; protein binding; molecular_function GO:0016772; transferase activity, transferring phosphorus-containing groups; molecular_function}	{XM_003570319.3; PREDICTED: Brachypodium distachyon translation initiation factor eIF-2B subunit epsilon (LOC100823064), transcript variant X1, mRNA}	{PF02020:eIF4-gamma/eIF5/eIF2-epsilon PF07959:L-fucokinase PF00483:Nucleotidyl transferase}
transcript_HQ_B_transcript10754/f3p0/2646	{XP_010927271.1; PREDICTED: coatomer subunit beta-1-like [Elaeis guineensis]}	{sp|Q9SV21|COPB1_ARATH; Coatomer subunit beta-1 OS=Arabidopsis thaliana GN=At4g31480 PE=2 SV=2}	{ini:109150216; K17301 COPB1, SEC26 coatomer subunit beta - -}	{At4g31480; KOG1058 Vesicle coat complex COPI, beta subunit U Intracellular trafficking, secretion, and vesicular transport ;}	{GO:0016192; vesicle-mediated transport; biological_process GO:0006886; intracellular protein transport; biological_process GO:0005515; protein binding; molecular_function GO:0030117; membrane coat; cellular_component}	{XM_019851858.1; PREDICTED: Elaeis guineensis coatomer subunit beta-1-like (LOC105049345), transcript variant X2, mRNA}	{PF02985:HEAT repeat PF01602:Adaptin N terminal region}
transcript_HQ_B_transcript10758/f4p0/2660	{XP_010935479.1; PREDICTED: probable cytosolic oligopeptidase A [Elaeis guineensis]}	{sp|Q94AM1|OOPDA_ARATH; Organellar oligopeptidase A, chloroplastic/mitochondrial OS=Arabidopsis thaliana GN=OOP PE=1 SV=1}	{pda:103717246; K01414 prlC oligopeptidase A 3.4.24.70 -}	{At5g65620; KOG2089 Metalloendopeptidase family - saccharolysin & thimet oligopeptidase O Posttranslational modification, protein turnover, chaperones ;}	{GO:0005876; spindle microtubule; cellular_component GO:0042729; DASH complex; cellular_component GO:0004222; metalloendopeptidase activity; molecular_function GO:0008608; attachment of spindle microtubules to kinetochore; biological_process GO:0006508; proteolysis; biological_process}	{XM_008805564.2; PREDICTED: Phoenix dactylifera probable cytosolic oligopeptidase A (LOC103717246), mRNA}	{PF01432:Peptidase family M3 PF08287:Spc19}
transcript_HQ_B_transcript1076/f2p0/4381	{KQK85818.1; hypothetical protein SETIT_020754mg [Setaria italica]}	{sp|Q37680|NU5M_WHEAT; NADH-ubiquinone oxidoreductase chain 5 OS=Triticum aestivum GN=ND5 PE=3 SV=1}	{pmum:107881951; K03883 ND5 NADH-ubiquinone oxidoreductase chain 5 1.6.5.3 ko00190; Metabolism; Energy metabolism; Oxidative phosphorylation | ko05012; Human Diseases; Neurodegenerative diseases; Parkinson's disease}	{AtMi005; KOG4668 NADH dehydrogenase subunits 2, 5, and related proteins C Energy production and conversion ;}	{NA}	{JN375330.1; Phoenix dactylifera mitochondrion, complete genome}	{NA}
transcript_HQ_B_transcript10761/f2p0/2716	{XP_010941756.1; PREDICTED: putative disease resistance protein RGA1 isoform X2 [Elaeis guineensis]}	{sp|Q9LRR4|R13L1_ARATH; Putative disease resistance RPP13-like protein 1 OS=Arabidopsis thaliana GN=RPPL1 PE=3 SV=1}	{vvi:100852516; - - - - -}	{At3g14470; KOG4658 Apoptotic ATPase T Signal transduction mechanisms ;}	{GO:0016887; ATPase activity; molecular_function GO:0043531; ADP binding; molecular_function GO:0005524; ATP binding; molecular_function}	{NA}	{PF00005:ABC transporter PF00931:NB-ARC domain}
transcript_HQ_B_transcript10762/f3p0/2690	{XP_010913661.1; PREDICTED: LOW QUALITY PROTEIN: NADPH--cytochrome P450 reductase-like [Elaeis guineensis]}	{sp|Q05001|NCPR_CATRO; NADPH--cytochrome P450 reductase OS=Catharanthus roseus GN=CPR PE=2 SV=1}	{egu:105039267; K00327 POR NADPH-ferrihemoprotein reductase 1.6.2.4 -}	{At4g30210; KOG1158 NADP/FAD dependent oxidoreductase C Energy production and conversion ;}	{GO:0055114; oxidation-reduction process; biological_process GO:0016491; oxidoreductase activity; molecular_function GO:0010181; FMN binding; molecular_function}	{XM_009384566.2; PREDICTED: Musa acuminata subsp. malaccensis NADPH--cytochrome P450 reductase-like (LOC103970686), mRNA}	{PF00667:FAD binding domain PF00258:Flavodoxin PF00175:Oxidoreductase NAD-binding domain }
transcript_HQ_B_transcript10765/f3p0/2733	{XP_008788966.1; PREDICTED: kanadaptin [Phoenix dactylifera]}	{sp|Q9BWU0|NADAP_HUMAN; Kanadaptin OS=Homo sapiens GN=SLC4A1AP PE=1 SV=1}	{pda:103706595; - - - - -}	{At5g38840; KOG1881 Anion exchanger adaptor protein Kanadaptin, contains FHA domain R General function prediction only ;}	{GO:0005515; protein binding; molecular_function}	{XM_004953107.1; PREDICTED: Setaria italica kanadaptin-like (LOC101784492), mRNA}	{PF00498:FHA domain}
transcript_HQ_B_transcript10768/f2p0/2697	{XP_018859945.1; PREDICTED: oligopeptide transporter 7-like isoform X1 [Juglans regia]}	{sp|O14031|PGT1_SCHPO; Glutathione transporter 1 OS=Schizosaccharomyces pombe (strain 972 / ATCC 24843) GN=pgt1 PE=1 SV=1}	{mdm:103452572; - - - - -}	{SPAC29B12.10c; KOG2262 Sexual differentiation process protein ISP4 T Signal transduction mechanisms ;}	{GO:0055085; transmembrane transport; biological_process}	{XM_006285616.1; Capsella rubella hypothetical protein (CARUB_v10007142mg) mRNA, complete cds}	{PF03169:OPT oligopeptide transporter protein}
transcript_HQ_B_transcript10769/f17p0/2670	{OAY78543.1; Pyrophosphate-energized vacuolar membrane proton pump [Ananas comosus]}	{sp|P21616|AVP_VIGRR; Pyrophosphate-energized vacuolar membrane proton pump OS=Vigna radiata var. radiata PE=1 SV=4}	{pda:103706475; K01507 ppa inorganic pyrophosphatase 3.6.1.1 ko00190; Metabolism; Energy metabolism; Oxidative phosphorylation}	{NA}	{GO:0016020; membrane; cellular_component GO:0004427; inorganic diphosphatase activity; molecular_function GO:0009678; hydrogen-translocating pyrophosphatase activity; molecular_function GO:0015992; proton transport; biological_process}	{XM_008803680.2; PREDICTED: Phoenix dactylifera pyrophosphate-energized vacuolar membrane proton pump-like (LOC103715891), mRNA}	{PF03030:Inorganic H+ pyrophosphatase}
transcript_HQ_B_transcript1077/f3p0/4363	{XP_008795825.1; PREDICTED: uncharacterized protein LOC103711466 [Phoenix dactylifera]}	{sp|K7TQE3|HIP_MAIZE; HSP-interacting protein OS=Zea mays GN=HIP PE=1 SV=1}	{egu:105039069; - - - - -}	{At4g32070; KOG4151 Myosin assembly protein/sexual cycle protein and related proteins ODR Posttranslational modification, protein turnover, chaperones ; Cell cycle control, cell division, chromosome partitioning ; General function prediction only ;}	{GO:0005515; protein binding; molecular_function}	{XM_010929974.2; PREDICTED: Elaeis guineensis HSP-interacting protein-like (LOC105050104), mRNA}	{PF13371:Tetratricopeptide repeat PF00564:PB1 domain PF00515:Tetratricopeptide repeat PF13414:TPR repeat PF13181:Tetratricopeptide repeat}
transcript_HQ_B_transcript10770/f3p0/2622	{XP_008803948.1; PREDICTED: probable metal-nicotianamine transporter YSL9 [Phoenix dactylifera]}	{sp|Q7XN54|YSL16_ORYSJ; Probable metal-nicotianamine transporter YSL16 OS=Oryza sativa subsp. japonica GN=YSL16 PE=2 SV=2}	{egu:105043473; - - - - -}	{NA}	{GO:0055085; transmembrane transport; biological_process}	{XM_010254073.2; PREDICTED: Nelumbo nucifera metal-nicotianamine transporter YSL2 (LOC104593950), transcript variant X2, mRNA}	{PF03169:OPT oligopeptide transporter protein}
transcript_HQ_B_transcript10772/f2p0/2687	{XP_010920298.1; PREDICTED: uncharacterized protein LOC105044185 [Elaeis guineensis]}	{NA}	{egu:105044185; - - - - -}	{NA}	{NA}	{XM_010912547.2; PREDICTED: Elaeis guineensis uncharacterized LOC105036813 (LOC105036813), mRNA}	{NA}
transcript_HQ_B_transcript10774/f8p0/2656	{JAT50042.1; Transketolase, chloroplastic [Anthurium amnicola]}	{sp|Q7SIC9|TKTC_MAIZE; Transketolase, chloroplastic OS=Zea mays PE=1 SV=1}	{mus:103993252; K00615 E2.2.1.1, tktA, tktB transketolase 2.2.1.1 ko01200; Metabolism; Global and overview maps; Carbon metabolism | ko01230; Metabolism; Global and overview maps; Biosynthesis of amino acids | ko00030; Metabolism; Carbohydrate metabolism; Pentose phosphate pathway | ko00710; Metabolism; Energy metabolism; Carbon fixation in photosynthetic organisms | ko01051; Metabolism; Metaboli…	{At2g45290; KOG0523 Transketolase G Carbohydrate transport and metabolism ;}	{GO:0016832; aldehyde-lyase activity; molecular_function GO:0005975; carbohydrate metabolic process; biological_process}	{XM_010942744.2; PREDICTED: Elaeis guineensis transketolase, chloroplastic (LOC105059450), mRNA}	{PF09363:XFP C-terminal domain}
transcript_HQ_B_transcript10775/f2p0/2699	{XP_010909445.1; PREDICTED: formin-like protein 7 [Elaeis guineensis]}	{sp|Q9NQG5|RPR1B_HUMAN; Regulation of nuclear pre-mRNA domain-containing protein 1B OS=Homo sapiens GN=RPRD1B PE=1 SV=1}	{cic:CICLE_v10027075mg; K15559 RTT103 regulator of Ty1 transposition protein 103 - -}	{At5g65180; KOG2669 Regulator of nuclear mRNA A RNA processing and modification ;}	{GO:0006886; intracellular protein transport; biological_process GO:0005801; cis-Golgi network; cellular_component GO:0016020; membrane; cellular_component GO:0051082; unfolded protein binding; molecular_function GO:0006397; mRNA processing; biological_process GO:0031514; motile cilium; cellular_component GO:0033179; proton-transporting V-type ATPase, V0 domain; cellular_component GO:0007030; Gol…	{XM_012219781.1; PREDICTED: Jatropha curcas UPF0400 protein C337.03 (LOC105636499), transcript variant X1, mRNA}	{PF04111:Autophagy protein Apg6 PF13851:Growth-arrest specific micro-tubule binding PF04136:Sec34-like family PF05615:Tho complex subunit 7 PF09787:Golgin subfamily A member 5 PF03938:Outer membrane protein (OmpH-like) PF01496:V-type ATPase 116kDa subunit family }
transcript_HQ_B_transcript1078/f2p0/4360	{NA}	{NA}	{sot:102594730; K20716 MAPKKK17_18 mitogen-activated protein kinase kinase kinase 17/18 - ko04016; Environmental Information Processing; Signal transduction; MAPK signaling pathway - plant}	{NA}	{GO:0005524; ATP binding; molecular_function GO:0006468; protein phosphorylation; biological_process GO:0004672; protein kinase activity; molecular_function}	{NA}	{PF00069:Protein kinase domain PF07714:Protein tyrosine kinase}
transcript_HQ_B_transcript10780/f2p0/2695	{JAT54579.1; G1/S-specific cyclin pas1, partial [Anthurium amnicola]}	{sp|O14336|MUG80_SCHPO; Meiotically up-regulated gene 80 protein OS=Schizosaccharomyces pombe (strain 972 / ATCC 24843) GN=mug80 PE=1 SV=1}	{thj:104808498; - - - - -}	{NA}	{GO:0019901; protein kinase binding; molecular_function GO:0000079; regulation of cyclin-dependent protein kinase activity; biological_process}	{NA}	{PF08613:Cyclin}
transcript_HQ_B_transcript10782/f14p0/2677	{APB87931.1; pre-mRNA-splicing factor CWC22-like protein [Dendrobium catenatum]}	{sp|Q8C5N3|CWC22_MOUSE; Pre-mRNA-splicing factor CWC22 homolog OS=Mus musculus GN=Cwc22 PE=1 SV=1}	{egu:105045548; K13100 CWC22 pre-mRNA-splicing factor CWC22 - -}	{At1g80930; KOG2140 Uncharacterized conserved protein R General function prediction only ;}	{NA}	{KX524081.1; Dendrobium catenatum isolate T1-23457 pre-mRNA-splicing factor CWC22-like protein (CWC22) mRNA, complete cds}	{NA}
transcript_HQ_B_transcript10785/f2p0/2698	{KYP56875.1; Retrovirus-related Pol polyprotein LINE-1 [Cajanus cajan]}	{sp|P11369|LORF2_MOUSE; LINE-1 retrotransposable element ORF2 protein OS=Mus musculus GN=Pol PE=1 SV=2}	{sot:107058099; - - - - -}	{CE10654; KOG1075 FOG: Reverse transcriptase R General function prediction only ;}	{NA}	{KP241070.1; Erycina pusilla MADS50 (MADS50) gene, complete cds}	{NA}
transcript_HQ_B_transcript10786/f3p0/2716	{XP_019704821.1; PREDICTED: branchpoint-bridging protein-like [Elaeis guineensis]}	{sp|Q8NIW7|BBP_NEUCR; Branchpoint-bridging protein OS=Neurospora crassa (strain ATCC 24698 / 74-OR23-1A / CBS 708.71 / DSM 1257 / FGSC 987) GN=bbp-1 PE=3 SV=1}	{egu:105042125; K13095 SF1 splicing factor 1 - -}	{At5g51300; KOG0119 Splicing factor 1/branch point binding protein (RRM superfamily) A RNA processing and modification ;}	{GO:0003676; nucleic acid binding; molecular_function GO:0016817; hydrolase activity, acting on acid anhydrides; molecular_function GO:0008270; zinc ion binding; molecular_function GO:0003723; RNA binding; molecular_function GO:0005515; protein binding; molecular_function}	{XM_008803436.2; PREDICTED: Phoenix dactylifera branchpoint-bridging protein-like (LOC103715689), transcript variant X3, mRNA}	{PF12137:RNA polymerase recycling family C-terminal PF00013:KH domain PF16866:PHD-finger PF00076:RNA recognition motif. (a.k.a. RRM, RBD, or RNP domain) PF00098:Zinc knuckle}
transcript_HQ_B_transcript10789/f2p0/2696	{XP_008788363.1; PREDICTED: neutral/alkaline invertase 3, chloroplastic [Phoenix dactylifera]}	{sp|Q6H6N5|NIN3_ORYSJ; Neutral/alkaline invertase 3, chloroplastic OS=Oryza sativa subsp. japonica GN=NIN3 PE=2 SV=1}	{pda:103706133; - - - - -}	{NA}	{GO:0033926; glycopeptide alpha-N-acetylgalactosaminidase activity; molecular_function}	{XM_010941977.2; PREDICTED: Elaeis guineensis neutral/alkaline invertase 3, chloroplastic (LOC105058899), transcript variant X2, mRNA}	{PF12899:Alkaline and neutral invertase}
transcript_HQ_B_transcript1079/f6p0/4345	{XP_019706473.1; PREDICTED: uncharacterized protein LOC105044609 isoform X2 [Elaeis guineensis]}	{sp|Q92797|SYMPK_HUMAN; Symplekin OS=Homo sapiens GN=SYMPK PE=1 SV=2}	{egu:105044609; K06100 SYMPK symplekin - ko03015; Genetic Information Processing; Translation; mRNA surveillance pathway | ko04530; Cellular Processes; Cellular community - eukaryotes; Tight junction}	{At5g01400; KOG1895 mRNA cleavage and polyadenylation factor II complex, subunit PTA1 A RNA processing and modification ;}	{NA}	{XM_012232459.1; PREDICTED: Jatropha curcas uncharacterized LOC105646588 (LOC105646588), transcript variant X2, mRNA}	{NA}
transcript_HQ_B_transcript10792/f2p0/2700	{XP_019705508.1; PREDICTED: uncharacterized protein LOC105044208 isoform X2 [Elaeis guineensis]}	{sp|Q66GN3|NPGR2_ARATH; Protein NPGR2 OS=Arabidopsis thaliana GN=NPGR2 PE=1 SV=1}	{egu:105044208; - - - - -}	{At4g28600; KOG4162 Predicted calmodulin-binding protein T Signal transduction mechanisms ;}	{GO:0042262; DNA protection; biological_process GO:0003690; double-stranded DNA binding; molecular_function GO:0042802; identical protein binding; molecular_function GO:0005515; protein binding; molecular_function}	{XM_019853822.1; PREDICTED: Elaeis guineensis tetratricopeptide repeat protein 7A-like (LOC105054454), transcript variant X9, mRNA}	{PF07352:Bacteriophage Mu Gam like protein PF13414:TPR repeat PF13181:Tetratricopeptide repeat PF13174:Tetratricopeptide repeat PF07721:Tetratricopeptide repeat PF13176:Tetratricopeptide repeat}
transcript_HQ_B_transcript10793/f4p0/2695	{XP_017699273.1; PREDICTED: receptor-like protein kinase HSL1 [Phoenix dactylifera]}	{sp|Q9FIJ6|ACCR4_ARATH; Serine/threonine-protein kinase-like protein CCR4 OS=Arabidopsis thaliana GN=CCR4 PE=1 SV=1}	{egu:105038514; - - - - -}	{At5g47850; KOG1187 Serine/threonine protein kinase T Signal transduction mechanisms ;}	{GO:0004672; protein kinase activity; molecular_function GO:0006468; protein phosphorylation; biological_process GO:0005524; ATP binding; molecular_function}	{XM_018600658.1; PREDICTED: Raphanus sativus serine/threonine-protein kinase-like protein CCR4 (LOC108827280), mRNA}	{PF00069:Protein kinase domain PF07714:Protein tyrosine kinase}
transcript_HQ_B_transcript10794/f3p0/2692	{XP_008783552.1; PREDICTED: protein NTM1-like 9 [Phoenix dactylifera]}	{sp|F4JN35|NTL9_ARATH; Protein NTM1-like 9 OS=Arabidopsis thaliana GN=NTL9 PE=1 SV=1}	{pda:103702771; - - - - -}	{NA}	{GO:0006355; regulation of transcription, DNA-dependent; biological_process GO:0003677; DNA binding; molecular_function}	{XM_008790500.2; PREDICTED: Phoenix dactylifera protein NTM1-like 9 (LOC103706411), transcript variant X2, mRNA}	{PF02365:No apical meristem (NAM) protein}
transcript_HQ_B_transcript10795/f10p0/2683	{JAT60347.1; NADH-ubiquinone oxidoreductase chain 5 [Anthurium amnicola]}	{sp|Q0H8X0|NU5M_USTMA; NADH-ubiquinone oxidoreductase chain 5 OS=Ustilago maydis (strain 521 / FGSC 9021) GN=ND5 PE=3 SV=1}	{bpg:BathyMg00080; K03883 ND5 NADH-ubiquinone oxidoreductase chain 5 1.6.5.3 ko00190; Metabolism; Energy metabolism; Oxidative phosphorylation | ko05012; Human Diseases; Neurodegenerative diseases; Parkinson's disease}	{AtMi005; KOG4668 NADH dehydrogenase subunits 2, 5, and related proteins C Energy production and conversion ;}	{GO:0055114; oxidation-reduction process; biological_process GO:0008137; NADH dehydrogenase (ubiquinone) activity; molecular_function GO:0042773; ATP synthesis coupled electron transport; biological_process}	{KT366954.1; Orobanche austrohispanica clone Oaus-c51709 genomic sequence}	{PF06455:NADH dehydrogenase subunit 5 C-terminus}
transcript_HQ_B_transcript10797/f2p0/2691	{AQK66739.1; Mitogen-activated protein kinase 1 [Zea mays]}	{sp|Q5Z859|MPK4_ORYSJ; Mitogen-activated protein kinase 4 OS=Oryza sativa subsp. japonica GN=MPK4 PE=2 SV=1}	{sita:101776640; K20535 MPK1_2 mitogen-activated protein kinase 1/2 2.7.11.24 ko04016; Environmental Information Processing; Signal transduction; MAPK signaling pathway - plant}	{At2g18170; KOG0660 Mitogen-activated protein kinase T Signal transduction mechanisms ;}	{GO:0005524; ATP binding; molecular_function GO:0006468; protein phosphorylation; biological_process GO:0004672; protein kinase activity; molecular_function}	{JX297595.1; Dendrobium officinale mitogen-activated protein kinase 2 (MPK2) mRNA, complete cds}	{PF07714:Protein tyrosine kinase PF00069:Protein kinase domain}
transcript_HQ_B_transcript1080/f5p0/4353	{XP_008807632.1; PREDICTED: uncharacterized protein LOC103719926 isoform X2 [Phoenix dactylifera]}	{sp|Q54R62|UCKC_DICDI; Uridine-cytidine kinase C OS=Dictyostelium discoideum GN=udkC PE=3 SV=1}	{obr:102716587; - - - - -}	{At2g01460; KOG4203 Armadillo/beta-Catenin/plakoglobin TZ Signal transduction mechanisms ; Cytoskeleton ;}	{GO:0004140; dephospho-CoA kinase activity; molecular_function GO:0043531; ADP binding; molecular_function GO:0004127; cytidylate kinase activity; molecular_function GO:0008152; NA GO:0015937; coenzyme A biosynthetic process; biological_process GO:0016887; ATPase activity; molecular_function GO:0016301; kinase activity; molecular_function GO:0005524; ATP binding; molecular_function GO:0006139; nu…	{XR_002165662.1; PREDICTED: Elaeis guineensis uncharacterized LOC105053245 (LOC105053245), transcript variant X8, misc_RNA}	{PF01121:Dephospho-CoA kinase PF02562:PhoH-like protein PF01637:ATPase domain predominantly from Archaea PF02224:Cytidylate kinase PF00005:ABC transporter PF07728:AAA domain (dynein-related subfamily) PF00485:Phosphoribulokinase / Uridine kinase family PF06414:Zeta toxin PF00004:ATPase family associated with various cellular activities (AAA) PF00931:NB-ARC domain}
transcript_HQ_B_transcript10801/f2p0/2690	{XP_008812509.1; PREDICTED: pyrroline-5-carboxylate reductase-like [Phoenix dactylifera]}	{sp|O04016|P5CR_ACTCH; Pyrroline-5-carboxylate reductase OS=Actinidia chinensis PE=2 SV=1}	{mus:103971941; K00286 proC pyrroline-5-carboxylate reductase 1.5.1.2 ko01230; Metabolism; Global and overview maps; Biosynthesis of amino acids | ko00330; Metabolism; Amino acid metabolism; Arginine and proline metabolism}	{At5g14800; KOG3124 Pyrroline-5-carboxylate reductase E Amino acid transport and metabolism ;}	{NA}	{NA}	{NA}
transcript_HQ_B_transcript10802/f2p0/2689	{XP_010910388.1; PREDICTED: protein NSP-INTERACTING KINASE 3-like [Elaeis guineensis]}	{sp|Q93ZS4|NIK3_ARATH; Protein NSP-INTERACTING KINASE 3 OS=Arabidopsis thaliana GN=NIK3 PE=1 SV=1}	{vvi:100256748; - - - - -}	{NA}	{GO:0004672; protein kinase activity; molecular_function GO:0005515; protein binding; molecular_function GO:0006468; protein phosphorylation; biological_process GO:0005524; ATP binding; molecular_function}	{XM_010912086.2; PREDICTED: Elaeis guineensis protein NSP-INTERACTING KINASE 3-like (LOC105036317), mRNA}	{PF00069:Protein kinase domain PF13855:Leucine rich repeat PF07714:Protein tyrosine kinase PF00560:Leucine Rich Repeat}
transcript_HQ_B_transcript10803/f2p0/2682	{GAQ86852.1; hypothetical protein KFL_003160050 [Klebsormidium flaccidum]}	{sp|Q94251|DRE1_CAEEL; F-box protein dre-1 OS=Caenorhabditis elegans GN=dre-1 PE=1 SV=3}	{spen:107010323; K10691 UBR4, ZUBR1 E3 ubiquitin-protein ligase UBR4 2.3.2.27 ko05203; Human Diseases; Cancers: Overview; Viral carcinogenesis; spen:107010323; K10691 UBR4, ZUBR1 E3 ubiquitin-protein ligase UBR4 2.3.2.27 ko05203; Human Diseases; Cancers: Overview; Viral carcinogenesis}	{CE27388; KOG1777 Putative Zn-finger protein R General function prediction only ;}	{GO:0005618; cell wall; cellular_component GO:0030599; pectinesterase activity; molecular_function GO:0042545; cell wall modification; biological_process GO:0005515; protein binding; molecular_function}	{NA}	{PF00646:F-box domain PF12937:F-box-like PF01095:Pectinesterase}
transcript_HQ_B_transcript10805/f4p0/2683	{XP_009399689.1; PREDICTED: protein RTF1 homolog [Musa acuminata subsp. malaccensis]}	{sp|Q9C950|VIP5_ARATH; Protein RTF1 homolog OS=Arabidopsis thaliana GN=VIP5 PE=1 SV=1}	{mus:103984019; K15178 RTF1 RNA polymerase-associated protein RTF1 - -}	{At1g61040; KOG2402 Paf1/RNA polymerase II complex, RTF1 component (involved in regulation of TATA box-binding protein) K Transcription ;}	{GO:0003677; DNA binding; molecular_function}	{AM448264.1; Vitis vinifera, whole genome shotgun sequence, contig VV78X002540.12, clone ENTAV 115}	{PF03126:Plus-3 domain}
transcript_HQ_B_transcript10806/f4p0/2688	{XP_008783269.1; PREDICTED: uncharacterized protein LOC103702562 [Phoenix dactylifera]}	{sp|O22943|STL1_ARATH; Probable glycosyltransferase STELLO1 OS=Arabidopsis thaliana GN=STL1 PE=1 SV=1}	{pda:103702562; - - - - -}	{NA}	{NA}	{XM_010940227.2; PREDICTED: Elaeis guineensis probable glycosyltransferase STELLO1 (LOC105057580), transcript variant X1, mRNA}	{NA}
transcript_HQ_B_transcript1081/f3p0/4363	{XP_020082787.1; putative disease resistance protein RGA4 [Ananas comosus]}	{sp|Q7XBQ9|RGA2_SOLBU; Disease resistance protein RGA2 OS=Solanum bulbocastanum GN=RGA2 PE=1 SV=1}	{dosa:Os02t0504200-00; - - - - -}	{At3g14470; KOG4658 Apoptotic ATPase T Signal transduction mechanisms ;}	{GO:0005524; ATP binding; molecular_function GO:0043531; ADP binding; molecular_function GO:0016887; ATPase activity; molecular_function}	{NA}	{PF00931:NB-ARC domain PF00005:ABC transporter}
transcript_HQ_B_transcript10810/f7p0/2643	{OAY57544.1; hypothetical protein MANES_02G104800 [Manihot esculenta]}	{sp|Q7XJR9|CDPKG_ARATH; Calcium-dependent protein kinase 16 OS=Arabidopsis thaliana GN=CPK16 PE=1 SV=1}	{adu:107476694; K13412 CPK calcium-dependent protein kinase 2.7.11.1 ko04626; Organismal Systems; Environmental adaptation; Plant-pathogen interaction | ko05145; Human Diseases; Infectious diseases: Parasitic; Toxoplasmosis}	{At2g17890; KOG0032 Ca2+/calmodulin-dependent protein kinase, EF-Hand protein superfamily T Signal transduction mechanisms ;}	{GO:0009401; phosphoenolpyruvate-dependent sugar phosphotransferase system; biological_process GO:0016021; integral to membrane; cellular_component GO:0016020; membrane; cellular_component GO:0006468; protein phosphorylation; biological_process GO:0005578; proteinaceous extracellular matrix; cellular_component GO:0007165; signal transduction; biological_process GO:0004672; protein kinase activity…	{XM_008778585.2; PREDICTED: Phoenix dactylifera calcium-dependent protein kinase 28-like (LOC103696863), transcript variant X1, mRNA}	{PF00036:EF hand PF13499:EF-hand domain pair PF13405:EF-hand domain PF03612:Sorbitol phosphotransferase enzyme II N-terminus PF00069:Protein kinase domain PF06293:Lipopolysaccharide kinase (Kdo/WaaP) family PF10591:Secreted protein acidic and rich in cysteine Ca binding region PF07714:Protein tyrosine kinase PF13833:EF-hand domain pair PF13202:EF hand}
transcript_HQ_B_transcript10811/f2p0/2693	{XP_010920040.2; PREDICTED: LOW QUALITY PROTEIN: CSC1-like protein At1g32090 [Elaeis guineensis]}	{sp|Q9FVQ5|CSCL1_ARATH; CSC1-like protein At1g32090 OS=Arabidopsis thaliana GN=At1g32090 PE=1 SV=1}	{egu:105043980; - - - - -}	{At1g32090; KOG1134 Uncharacterized conserved protein R General function prediction only ;}	{GO:0016020; membrane; cellular_component}	{XM_010921738.2; PREDICTED: Elaeis guineensis CSC1-like protein At1g32090 (LOC105043980), mRNA}	{PF02714:Calcium-dependent channel, 7TM region, putative phosphate}
transcript_HQ_B_transcript10814/f2p0/2685	{OAY70386.1; F-box/LRR-repeat protein 3 [Ananas comosus]}	{sp|Q8RWU5|FBL3_ARATH; F-box/LRR-repeat protein 3 OS=Arabidopsis thaliana GN=FBL3 PE=2 SV=1}	{mus:103971762; K10268 FBXL2_20 F-box and leucine-rich repeat protein 2/20 - -}	{At5g27920; KOG1947 Leucine rich repeat proteins, some proteins contain F-box R General function prediction only ;}	{GO:0005515; protein binding; molecular_function}	{NA}	{PF12937:F-box-like PF13516:Leucine Rich repeat PF00646:F-box domain PF13855:Leucine rich repeat}
transcript_HQ_B_transcript10815/f4p0/2681	{XP_010931429.1; PREDICTED: probable galacturonosyltransferase 7 isoform X1 [Elaeis guineensis]}	{sp|Q9ZVI7|GAUT7_ARATH; Probable galacturonosyltransferase 7 OS=Arabidopsis thaliana GN=GAUT7 PE=1 SV=2}	{pda:103705901; K13648 GAUT alpha-1,4-galacturonosyltransferase 2.4.1.43 ko00520; Metabolism; Carbohydrate metabolism; Amino sugar and nucleotide sugar metabolism}	{NA}	{GO:0016757; transferase activity, transferring glycosyl groups; molecular_function}	{XM_010933129.2; PREDICTED: Elaeis guineensis probable galacturonosyltransferase 7 (LOC105052351), transcript variant X2, mRNA}	{PF01501:Glycosyl transferase family 8}
transcript_HQ_B_transcript10817/f2p0/2691	{XP_006423365.1; hypothetical protein CICLE_v10030139mg, partial [Citrus clementina]}	{sp|Q9C9H7|RLP12_ARATH; Receptor-like protein 12 OS=Arabidopsis thaliana GN=RLP12 PE=2 SV=2}	{cic:CICLE_v10030139mg; - - - - -}	{At3g05650; KOG0619 FOG: Leucine rich repeat R General function prediction only ;}	{GO:0005515; protein binding; molecular_function}	{NA}	{PF13516:Leucine Rich repeat PF13855:Leucine rich repeat PF00560:Leucine Rich Repeat}
transcript_HQ_B_transcript10818/f2p0/2686	{XP_017702335.1; PREDICTED: receptor-like serine/threonine-protein kinase SD1-8, partial [Phoenix dactylifera]}	{sp|O81905|SD18_ARATH; Receptor-like serine/threonine-protein kinase SD1-8 OS=Arabidopsis thaliana GN=SD18 PE=1 SV=1}	{egu:105049927; - - - - -}	{NA}	{GO:0048544; recognition of pollen; biological_process GO:0006468; protein phosphorylation; biological_process GO:0005524; ATP binding; molecular_function GO:0004672; protein kinase activity; molecular_function GO:0004674; protein serine/threonine kinase activity; molecular_function}	{XM_017403606.1; PREDICTED: Daucus carota subsp. sativus G-type lectin S-receptor-like serine/threonine-protein kinase At4g27290 (LOC108228120), mRNA}	{PF07714:Protein tyrosine kinase PF00954:S-locus glycoprotein domain PF00069:Protein kinase domain PF11883:Domain of unknown function (DUF3403)}
transcript_HQ_B_transcript10819/f2p0/2720	{XP_008806705.1; PREDICTED: ATP-dependent RNA helicase DEAH12, chloroplastic [Phoenix dactylifera]}	{NA}	{egu:105060597; - - - - -}	{At4g19670; KOG1812 Predicted E3 ubiquitin ligase O Posttranslational modification, protein turnover, chaperones ;}	{NA}	{NA}	{NA}
transcript_HQ_B_transcript10820/f2p0/2694	{EAY90219.1; hypothetical protein OsI_11787 [Oryza sativa Indica Group]}	{sp|F4KDN0|HEN4_ARATH; KH domain-containing protein HEN4 OS=Arabidopsis thaliana GN=HEN4 PE=1 SV=1}	{egu:105041754; K21444 - - - -}	{At1g14170; KOG2190 PolyC-binding proteins alphaCP-1 and related KH domain proteins AR RNA processing and modification ; General function prediction only ;}	{GO:0003723; RNA binding; molecular_function}	{NA}	{PF13184:NusA-like KH domain PF07650:KH domain PF00013:KH domain}
transcript_HQ_B_transcript10821/f3p0/2678	{XP_008792425.1; PREDICTED: histone-lysine N-methyltransferase, H3 lysine-9 specific SUVH1-like [Phoenix dactylifera]}	{sp|Q9FF80|SUVH1_ARATH; Histone-lysine N-methyltransferase, H3 lysine-9 specific SUVH1 OS=Arabidopsis thaliana GN=SUVH1 PE=2 SV=1}	{pda:103709040; K11420 EHMT euchromatic histone-lysine N-methyltransferase 2.1.1.43 ko00310; Metabolism; Amino acid metabolism; Lysine degradation | ko04211; Organismal Systems; Aging; Longevity regulating pathway}	{At5g04940_2; KOG1082 Histone H3 (Lys9) methyltransferase SUV39H1/Clr4, required for transcriptional silencing BK Chromatin structure and dynamics ; Transcription ;}	{GO:0005515; protein binding; molecular_function GO:0042393; histone binding; molecular_function GO:0034968; histone lysine methylation; biological_process GO:0008270; zinc ion binding; molecular_function GO:0018024; histone-lysine N-methyltransferase activity; molecular_function GO:0005634; nucleus; cellular_component}	{XM_018864279.1; PREDICTED: Eucalyptus grandis histone-lysine N-methyltransferase, H3 lysine-9 specific SUVH1 (LOC104420962), transcript variant X3, mRNA}	{PF02182:SAD/SRA domain PF05033:Pre-SET motif PF00856:SET domain}
transcript_HQ_B_transcript10823/f2p0/2763	{XP_008784116.1; PREDICTED: BEL1-like homeodomain protein 1 [Phoenix dactylifera]}	{sp|Q9SJ56|BLH1_ARATH; BEL1-like homeodomain protein 1 OS=Arabidopsis thaliana GN=BLH1 PE=1 SV=1}	{pda:103703148; - - - - -}	{At2g35940; KOG0773 Transcription factor MEIS1 and related HOX domain proteins K Transcription ;}	{GO:0003677; DNA binding; molecular_function GO:0006355; regulation of transcription, DNA-dependent; biological_process}	{XM_019848450.1; PREDICTED: Elaeis guineensis BEL1-like homeodomain protein 1 (LOC105038319), transcript variant X2, mRNA}	{PF00046:Homeobox domain PF05920:Homeobox KN domain}
transcript_HQ_B_transcript10825/f3p0/2685	{XP_010913661.1; PREDICTED: LOW QUALITY PROTEIN: NADPH--cytochrome P450 reductase-like [Elaeis guineensis]}	{sp|Q05001|NCPR_CATRO; NADPH--cytochrome P450 reductase OS=Catharanthus roseus GN=CPR PE=2 SV=1}	{egu:105039267; K00327 POR NADPH-ferrihemoprotein reductase 1.6.2.4 -}	{At4g30210; KOG1158 NADP/FAD dependent oxidoreductase C Energy production and conversion ;}	{GO:0010181; FMN binding; molecular_function GO:0055114; oxidation-reduction process; biological_process GO:0016491; oxidoreductase activity; molecular_function}	{XM_009384566.2; PREDICTED: Musa acuminata subsp. malaccensis NADPH--cytochrome P450 reductase-like (LOC103970686), mRNA}	{PF00258:Flavodoxin PF00175:Oxidoreductase NAD-binding domain PF00667:FAD binding domain}
transcript_HQ_B_transcript10826/f6p0/2669	{JAT54101.1; Transitional endoplasmic reticulum ATPase [Anthurium amnicola]}	{sp|Q6GL04|TERA_XENTR; Transitional endoplasmic reticulum ATPase OS=Xenopus tropicalis GN=vcp PE=2 SV=1}	{crb:CARUB_v10000247mg; K13525 VCP, CDC48 transitional endoplasmic reticulum ATPase - ko04141; Genetic Information Processing; Folding, sorting and degradation; Protein processing in endoplasmic reticulum | ko05134; Human Diseases; Infectious diseases: Bacterial; Legionellosis}	{Hs6005942; KOG0730 AAA+-type ATPase O Posttranslational modification, protein turnover, chaperones ;}	{GO:0004161; dimethylallyltranstransferase activity; molecular_function GO:0006281; DNA repair; biological_process GO:0003677; DNA binding; molecular_function GO:0003723; RNA binding; molecular_function GO:0019079; viral genome replication; biological_process GO:0016887; ATPase activity; molecular_function GO:0002949; NA GO:0009378; four-way junction helicase activity; molecular_function GO:00065…	{HG670306.1; Triticum aestivum chromosome 3B, genomic scaffold, cultivar Chinese Spring}	{PF01695:IstB-like ATP binding protein PF07724:AAA domain (Cdc48 subfamily) PF01745:Isopentenyl transferase PF06068:TIP49 C-terminus PF07728:AAA domain (dynein-related subfamily) PF07726:ATPase family associated with various cellular activities (AAA) PF01443:Viral (Superfamily 1) RNA helicase PF00931:NB-ARC domain PF03152:Ubiquitin fusion degradation protein UFD1 PF00437:Type II/IV secretion syst…
transcript_HQ_B_transcript10828/f2p0/2633	{OAY57544.1; hypothetical protein MANES_02G104800 [Manihot esculenta]}	{sp|Q9FKW4|CDPKS_ARATH; Calcium-dependent protein kinase 28 OS=Arabidopsis thaliana GN=CPK28 PE=1 SV=1}	{adu:107476694; K13412 CPK calcium-dependent protein kinase 2.7.11.1 ko04626; Organismal Systems; Environmental adaptation; Plant-pathogen interaction | ko05145; Human Diseases; Infectious diseases: Parasitic; Toxoplasmosis}	{At2g17890; KOG0032 Ca2+/calmodulin-dependent protein kinase, EF-Hand protein superfamily T Signal transduction mechanisms ;}	{GO:0007165; signal transduction; biological_process GO:0004672; protein kinase activity; molecular_function GO:0005509; calcium ion binding; molecular_function GO:0005524; ATP binding; molecular_function GO:0016773; phosphotransferase activity, alcohol group as acceptor; molecular_function GO:0016020; membrane; cellular_component GO:0006468; protein phosphorylation; biological_process GO:0005578…	{XM_008778585.2; PREDICTED: Phoenix dactylifera calcium-dependent protein kinase 28-like (LOC103696863), transcript variant X1, mRNA}	{PF13499:EF-hand domain pair PF00036:EF hand PF13405:EF-hand domain PF00069:Protein kinase domain PF06293:Lipopolysaccharide kinase (Kdo/WaaP) family PF10591:Secreted protein acidic and rich in cysteine Ca binding region PF07714:Protein tyrosine kinase PF13833:EF-hand domain pair PF13202:EF hand}
transcript_HQ_B_transcript1083/f5p0/4354	{XP_007224256.1; hypothetical protein PRUPE_ppa018408mg, partial [Prunus persica]}	{sp|Q9LD45|BI1_ARATH; Bax inhibitor 1 OS=Arabidopsis thaliana GN=BI-1 PE=1 SV=1}	{pper:PRUPE_ppa019964mg; - - - - -}	{At5g47120; KOG1629 Bax-mediated apoptosis inhibitor TEGT/BI-1 V Defense mechanisms ;}	{NA}	{NA}	{NA}
transcript_HQ_B_transcript10831/f2p0/2693	{XP_010906485.2; PREDICTED: uncharacterized protein LOC105033407 isoform X1 [Elaeis guineensis]}	{sp|Q55680|Y005_SYNY3; Uncharacterized protein sll0005 OS=Synechocystis sp. (strain PCC 6803 / Kazusa) GN=sll0005 PE=3 SV=1}	{pda:103719704; K08869 ADCK, ABC1 aarF domain-containing kinase - -}	{At2g39190; KOG1235 Predicted unusual protein kinase R General function prediction only ;}	{GO:0006468; protein phosphorylation; biological_process GO:0005524; ATP binding; molecular_function GO:0004672; protein kinase activity; molecular_function}	{XM_008809075.2; PREDICTED: Phoenix dactylifera uncharacterized protein slr1919-like (LOC103719704), mRNA}	{PF00069:Protein kinase domain}
transcript_HQ_B_transcript10832/f2p0/2686	{XP_009408507.1; PREDICTED: calmodulin-like protein 11 [Musa acuminata subsp. malaccensis]}	{sp|P05095|ACTNA_DICDI; Alpha-actinin A OS=Dictyostelium discoideum GN=abpA PE=1 SV=2}	{cann:107852251; - - - - -}	{7290243; KOG0035 Ca2+-binding actin-bundling protein (actinin), alpha chain (EF-Hand protein superfamily) Z Cytoskeleton ;}	{GO:0005515; protein binding; molecular_function GO:0003677; DNA binding; molecular_function GO:0005509; calcium ion binding; molecular_function}	{NA}	{PF13202:EF hand PF13833:EF-hand domain pair PF00307:Calponin homology (CH) domain PF16326:ABC transporter C-terminal domain PF00435:Spectrin repeat PF13499:EF-hand domain pair PF00036:EF hand PF13405:EF-hand domain}
transcript_HQ_B_transcript10833/f8p0/2681	{ALB75300.1; S-adenosylmethionine synthetase [Phalaenopsis hybrid cultivar]}	{sp|Q944U4|METK_DENCR; S-adenosylmethionine synthase OS=Dendrobium crumenatum GN=SAMS PE=2 SV=1}	{mdm:103452632; K00789 metK S-adenosylmethionine synthetase 2.5.1.6 ko01230; Metabolism; Global and overview maps; Biosynthesis of amino acids | ko00270; Metabolism; Amino acid metabolism; Cysteine and methionine metabolism}	{At1g02500; KOG1506 S-adenosylmethionine synthetase H Coenzyme transport and metabolism ;}	{GO:0004478; methionine adenosyltransferase activity; molecular_function GO:0006556; S-adenosylmethionine biosynthetic process; biological_process}	{KP966096.1; Phalaenopsis hybrid cultivar S-adenosylmethionine synthetase (SAMS) mRNA, complete cds}	{PF02772:S-adenosylmethionine synthetase, central domain PF00438:S-adenosylmethionine synthetase, N-terminal domain PF02773:S-adenosylmethionine synthetase, C-terminal domain}
transcript_HQ_B_transcript10835/f2p0/2720	{AJS13482.1; PGRL1A [Erycina pusilla]}	{sp|Q8H112|PGL1A_ARATH; PGR5-like protein 1A, chloroplastic OS=Arabidopsis thaliana GN=PGRL1A PE=1 SV=1}	{pda:103702797; - - - - -}	{NA}	{NA}	{KM668508.1; Erycina pusilla PGRL1A (PGRL1A) mRNA, complete cds}	{NA}
transcript_HQ_B_transcript10836/f6p0/2670	{XP_008782799.1; PREDICTED: kinesin-like calmodulin-binding protein homolog [Phoenix dactylifera]}	{sp|Q7XPJ0|KN14I_ORYSJ; Kinesin-like protein KIN-14I OS=Oryza sativa subsp. japonica GN=KIN14I PE=2 SV=1}	{pda:103702248; - - - - -}	{At5g65930_1; KOG4229 Myosin VII, myosin IXB and related myosins N Cell motility ;}	{GO:0042030; ATPase inhibitor activity; molecular_function GO:0003779; actin binding; molecular_function GO:0006914; autophagy; biological_process GO:0005856; cytoskeleton; cellular_component GO:0005739; mitochondrion; cellular_component GO:0016021; integral to membrane; cellular_component GO:0051082; unfolded protein binding; molecular_function GO:0032780; negative regulation of ATPase activity;…	{XM_010930457.2; PREDICTED: Elaeis guineensis kinesin-like calmodulin-binding protein homolog (LOC105050438), transcript variant X2, mRNA}	{PF04568:Mitochondrial ATPase inhibitor, IATP PF04111:Autophagy protein Apg6 PF01608:I/LWEQ domain PF05478:Prominin PF03938:Outer membrane protein (OmpH-like) PF00784:MyTH4 domain}
transcript_HQ_B_transcript10840/f2p0/2684	{XP_010926097.1; PREDICTED: NADH dehydrogenase [ubiquinone] iron-sulfur protein 1, mitochondrial [Elaeis guineensis]}	{sp|Q43644|NDUS1_SOLTU; NADH dehydrogenase [ubiquinone] iron-sulfur protein 1, mitochondrial OS=Solanum tuberosum PE=2 SV=1}	{egu:105041117; K03934 NDUFS1 NADH dehydrogenase (ubiquinone) Fe-S protein 1 [EC:1.6.5.3 1.6.99.3] 1.6.5.3,1.6.99.3 ko00190; Metabolism; Energy metabolism; Oxidative phosphorylation | ko05010; Human Diseases; Neurodegenerative diseases; Alzheimer's disease | ko05012; Human Diseases; Neurodegenerative diseases; Parkinson's disease | ko05016; Human Diseases; Neurodegenerative diseases; Huntington's…	{At5g37510; KOG2282 NADH-ubiquinone oxidoreductase, NDUFS1/75 kDa subunit C Energy production and conversion ;}	{GO:0051536; iron-sulfur cluster binding; molecular_function GO:0016651; oxidoreductase activity, acting on NADH or NADPH; molecular_function GO:0055114; oxidation-reduction process; biological_process GO:0009055; NA GO:0016491; oxidoreductase activity; molecular_function}	{XM_008777435.2; PREDICTED: Phoenix dactylifera NADH dehydrogenase [ubiquinone] iron-sulfur protein 1, mitochondrial (LOC103695971), mRNA}	{PF00384:Molybdopterin oxidoreductase PF00111:2Fe-2S iron-sulfur cluster binding domain PF10588:NADH-ubiquinone oxidoreductase-G iron-sulfur binding region PF09326:NADH-ubiquinone oxidoreductase subunit G, C-terminal}
transcript_HQ_B_transcript10841/f3p0/2678	{XP_010935982.1; PREDICTED: translation initiation factor eIF-2B subunit epsilon [Elaeis guineensis]}	{sp|P56287|EI2BE_SCHPO; Probable translation initiation factor eIF-2B subunit epsilon OS=Schizosaccharomyces pombe (strain 972 / ATCC 24843) GN=tif225 PE=1 SV=1}	{pper:PRUPE_ppa001987mg; K03240 EIF2B5 translation initiation factor eIF-2B subunit epsilon - ko03013; Genetic Information Processing; Translation; RNA transport}	{At2g34970; KOG1461 Translation initiation factor 2B, epsilon subunit (eIF-2Bepsilon/GCD6) J Translation, ribosomal structure and biogenesis ;}	{GO:0016772; transferase activity, transferring phosphorus-containing groups; molecular_function GO:0016779; nucleotidyltransferase activity; molecular_function GO:0009058; biosynthetic process; biological_process GO:0005515; protein binding; molecular_function}	{XM_010937680.2; PREDICTED: Elaeis guineensis translation initiation factor eIF-2B subunit epsilon (LOC105055727), mRNA}	{PF02020:eIF4-gamma/eIF5/eIF2-epsilon PF00483:Nucleotidyl transferase PF07959:L-fucokinase}
transcript_HQ_B_transcript10842/f7p0/2679	{XP_008775679.1; PREDICTED: CST complex subunit TEN1 [Phoenix dactylifera]}	{sp|Q6NME7|TEN1_ARATH; CST complex subunit TEN1 OS=Arabidopsis thaliana GN=TEN1 PE=1 SV=1}	{cmo:103494489; - - - - -}	{NA}	{NA}	{NA}	{NA}
transcript_HQ_B_transcript10844/f3p0/2689	{BAK02010.1; predicted protein [Hordeum vulgare subsp. vulgare]}	{sp|P31382|PMT2_YEAST; Dolichyl-phosphate-mannose--protein mannosyltransferase 2 OS=Saccharomyces cerevisiae (strain ATCC 204508 / S288c) GN=PMT2 PE=1 SV=2}	{gsl:Gasu_16800; K00728 POMT dolichyl-phosphate-mannose-protein mannosyltransferase 2.4.1.109 ko00515; Metabolism; Glycan biosynthesis and metabolism; Mannose type O-glycan biosynthesis | ko00514; Metabolism; Glycan biosynthesis and metabolism; Other types of O-glycan biosynthesis}	{YAL023c; KOG3359 Dolichyl-phosphate-mannose:protein O-mannosyl transferase O Posttranslational modification, protein turnover, chaperones ;}	{GO:0016020; membrane; cellular_component GO:0006493; protein O-linked glycosylation; biological_process GO:0000030; mannosyltransferase activity; molecular_function}	{NA}	{PF02366:Dolichyl-phosphate-mannose-protein mannosyltransferase PF02815:MIR domain}
transcript_HQ_B_transcript10845/f3p0/2620	{XP_020093148.1; sulfite reductase [ferredoxin], chloroplastic [Ananas comosus]}	{sp|O82802|SIR1_TOBAC; Sulfite reductase 1 [ferredoxin], chloroplastic OS=Nicotiana tabacum GN=SIR1 PE=1 SV=1}	{mus:103990268; K00392 sir sulfite reductase (ferredoxin) 1.8.7.1 ko00920; Metabolism; Energy metabolism; Sulfur metabolism}	{At5g04590; KOG0560 Sulfite reductase (ferredoxin) P Inorganic ion transport and metabolism ;}	{GO:0016491; oxidoreductase activity; molecular_function GO:0055114; oxidation-reduction process; biological_process GO:0020037; heme binding; molecular_function GO:0051536; iron-sulfur cluster binding; molecular_function}	{XM_010925127.2; PREDICTED: Elaeis guineensis sulfite reductase [ferredoxin], chloroplastic (LOC105046522), mRNA}	{PF01077:Nitrite and sulphite reductase 4Fe-4S domain PF03460:Nitrite/Sulfite reductase ferredoxin-like half domain}
transcript_HQ_B_transcript10846/f3p0/2679	{XP_019703990.1; PREDICTED: uncharacterized protein At5g08430-like isoform X7 [Elaeis guineensis]}	{sp|Q9FT92|Y5843_ARATH; Uncharacterized protein At5g08430 OS=Arabidopsis thaliana GN=At5g08430 PE=1 SV=2}	{egu:105034417; - - - - -}	{At5g63700_2; KOG1946 RNA polymerase I transcription factor UAF K Transcription ;}	{GO:0003677; DNA binding; molecular_function GO:0005515; protein binding; molecular_function}	{XM_003537376.3; PREDICTED: Glycine max uncharacterized protein At5g08430-like (LOC100802742), transcript variant X5, mRNA}	{PF02213:GYF domain PF03126:Plus-3 domain PF02201:SWIB/MDM2 domain}
transcript_HQ_B_transcript10847/f5p0/2681	{XP_010911823.1; PREDICTED: adenylate kinase, chloroplastic [Elaeis guineensis]}	{sp|Q6ZC69|KAD2_ORYSJ; Probable adenylate kinase 2, chloroplastic OS=Oryza sativa subsp. japonica GN=Os08g0109300 PE=2 SV=1}	{egu:105037896; K00939 adk, AK adenylate kinase 2.7.4.3 ko00230; Metabolism; Nucleotide metabolism; Purine metabolism | ko00730; Metabolism; Metabolism of cofactors and vitamins; Thiamine metabolism}	{At5g47840; KOG3078 Adenylate kinase F Nucleotide transport and metabolism ;}	{GO:0003824; NA GO:0008152; NA GO:0016301; kinase activity; molecular_function GO:0005524; ATP binding; molecular_function}	{XM_018960628.1; PREDICTED: Juglans regia adenylate kinase 2, chloroplastic (LOC108987660), transcript variant X6, mRNA}	{PF06414:Zeta toxin PF01557:Fumarylacetoacetate (FAA) hydrolase family}
transcript_HQ_B_transcript10848/f5p0/2652	{XP_008788821.1; PREDICTED: flowering time control protein FCA-like [Phoenix dactylifera]}	{sp|O04425|FCA_ARATH; Flowering time control protein FCA OS=Arabidopsis thaliana GN=FCA PE=1 SV=3}	{pda:103706487; - - - - -}	{At4g16280; KOG0144 RNA-binding protein CUGBP1/BRUNO (RRM superfamily) A RNA processing and modification ;}	{GO:0005515; protein binding; molecular_function GO:0003723; RNA binding; molecular_function GO:0003676; nucleic acid binding; molecular_function}	{XM_008790599.1; PREDICTED: Phoenix dactylifera flowering time control protein FCA-like (LOC103706487), mRNA}	{PF00397:WW domain PF08777:RNA binding motif PF00076:RNA recognition motif. (a.k.a. RRM, RBD, or RNP domain) PF16367:RNA recognition motif}
transcript_HQ_B_transcript10849/f2p0/2683	{NA}	{NA}	{NA}	{NA}	{GO:0019028; viral capsid; cellular_component GO:0046983; protein dimerization activity; molecular_function}	{NA}	{PF00010:Helix-loop-helix DNA-binding domain PF05531:Nucleopolyhedrovirus P10 protein}
transcript_HQ_B_transcript1085/f3p0/4357	{XP_010922866.1; PREDICTED: probable apyrase 2 [Elaeis guineensis]}	{sp|Q2QYE1|APY3_ORYSJ; Probable apyrase 3 OS=Oryza sativa subsp. japonica GN=APY3 PE=2 SV=2}	{egu:105046068; K14641 APY1_2 apyrase 3.6.1.5 ko00230; Metabolism; Nucleotide metabolism; Purine metabolism | ko00240; Metabolism; Nucleotide metabolism; Pyrimidine metabolism}	{At5g18280; KOG1385 Nucleoside phosphatase F Nucleotide transport and metabolism ;}	{GO:0016787; hydrolase activity; molecular_function}	{NA}	{PF01150:GDA1/CD39 (nucleoside phosphatase) family}
transcript_HQ_B_transcript10850/f2p0/2677	{JAT65277.1; Protein SIP5, partial [Anthurium amnicola]}	{sp|A5DQJ8|SIP5_PICGU; Protein SIP5 OS=Meyerozyma guilliermondii (strain ATCC 6260 / CBS 566 / DSM 6381 / JCM 1539 / NBRC 10279 / NRRL Y-324) GN=SIP5 PE=3 SV=2}	{egu:105043890; - - - - -}	{At1g78420; KOG2789 Putative Zn-finger protein R General function prediction only ;}	{NA}	{XM_009382218.2; PREDICTED: Musa acuminata subsp. malaccensis uncharacterized LOC103968875 (LOC103968875), mRNA}	{NA}
transcript_HQ_B_transcript10853/f2p0/2732	{XP_008799548.1; PREDICTED: mitochondrial inner membrane protein OXA1-like isoform X1 [Phoenix dactylifera]}	{NA}	{egu:105043425; K03217 yidC, spoIIIJ, OXA1, ccfA YidC/Oxa1 family membrane protein insertase - ko03060; Genetic Information Processing; Folding, sorting and degradation; Protein export | ko03070; Environmental Information Processing; Membrane transport; Bacterial secretion system | ko02024; Cellular Processes; Cellular community - prokaryotes; Quorum sensing}	{NA}	{NA}	{NA}	{NA}
transcript_HQ_B_transcript10854/f10p0/2659	{XP_010940364.1; PREDICTED: vacuolar protein sorting-associated protein 52 A [Elaeis guineensis]}	{sp|Q94KD3|VP52A_ARATH; Vacuolar protein sorting-associated protein 52 A OS=Arabidopsis thaliana GN=VPS52 PE=1 SV=1}	{pda:103722248; K20298 VPS52 vacuolar protein sorting-associated protein 52 - -}	{At1g71270; KOG1961 Vacuolar sorting protein VPS52/suppressor of actin Sac2 UZ Intracellular trafficking, secretion, and vesicular transport ; Cytoskeleton ;}	{GO:0000145; exocyst; cellular_component GO:0006887; exocytosis; biological_process}	{XM_010942062.1; PREDICTED: Elaeis guineensis vacuolar protein sorting-associated protein 52 A (LOC105058968), mRNA}	{PF03081:Exo70 exocyst complex subunit PF09763:Exocyst complex component Sec3}
transcript_HQ_B_transcript10857/f2p0/2665	{XP_010909340.1; PREDICTED: uncharacterized protein LOC105035472 [Elaeis guineensis]}	{NA}	{nnu:104601746; - - - - -}	{NA}	{GO:0003682; chromatin binding; molecular_function}	{XM_008802534.2; PREDICTED: Phoenix dactylifera uncharacterized LOC103715034 (LOC103715034), transcript variant X1, mRNA}	{PF01426:BAH domain}
transcript_HQ_B_transcript10858/f3p0/2686	{AEK84143.1; ethylene insensitive 3-like protein [Oncidium hybrid cultivar]}	{sp|Q9SLH0|EIL1_ARATH; ETHYLENE INSENSITIVE 3-like 1 protein OS=Arabidopsis thaliana GN=EIL1 PE=1 SV=1}	{pda:103707671; K14514 EIN3 ethylene-insensitive protein 3 - ko04016; Environmental Information Processing; Signal transduction; MAPK signaling pathway - plant | ko04075; Environmental Information Processing; Signal transduction; Plant hormone signal transduction}	{NA}	{NA}	{HQ585983.1; Oncidium Gower Ramsey ethylene insensitive 3-like protein (EIL1) mRNA, complete cds}	{NA}
transcript_HQ_B_transcript10859/f2p0/2756	{XP_010934035.1; PREDICTED: DDT domain-containing protein DDR4 isoform X1 [Elaeis guineensis]}	{sp|F4IDY7|DDR4_ARATH; DDT domain-containing protein DDR4 OS=Arabidopsis thaliana GN=DDR4 PE=1 SV=1}	{egu:105054248; - - - - -}	{NA}	{NA}	{XM_010935733.2; PREDICTED: Elaeis guineensis DDT domain-containing protein DDR4 (LOC105054248), transcript variant X1, mRNA}	{NA}
transcript_HQ_B_transcript10860/f4p0/2669	{XP_008785235.1; PREDICTED: dolichyl-diphosphooligosaccharide--protein glycosyltransferase subunit 2-like [Phoenix dactylifera]}	{sp|Q5N7W3|RPN2_ORYSJ; Dolichyl-diphosphooligosaccharide--protein glycosyltransferase subunit 2 OS=Oryza sativa subsp. japonica GN=RPN2 PE=2 SV=1}	{pda:103703935; K12667 SWP1, RPN2 oligosaccharyltransferase complex subunit delta (ribophorin II) - ko00510; Metabolism; Glycan biosynthesis and metabolism; N-Glycan biosynthesis | ko00513; Metabolism; Glycan biosynthesis and metabolism; Various types of N-glycan biosynthesis | ko04141; Genetic Information Processing; Folding, sorting and degradation; Protein processing in endoplasmic reticulum}	{At4g21150; KOG2447 Oligosaccharyltransferase, delta subunit (ribophorin II) O Posttranslational modification, protein turnover, chaperones ;}	{GO:0008250; oligosaccharyltransferase complex; cellular_component GO:0006487; protein N-linked glycosylation; biological_process GO:0016021; integral to membrane; cellular_component}	{XM_006413754.1; Eutrema salsugineum hypothetical protein (EUTSA_v10024580mg) mRNA, complete cds}	{PF05817:Oligosaccharyltransferase subunit Ribophorin II}
transcript_HQ_B_transcript10861/f2p0/2744	{BAK05473.1; predicted protein [Hordeum vulgare subsp. vulgare]}	{sp|Q4WPF5|SEBA_ASPFU; C2H2 finger domain transcription factor sebA OS=Neosartorya fumigata (strain ATCC MYA-4609 / Af293 / CBS 101355 / FGSC A1100) GN=sebA PE=4 SV=1}	{bpg:Bathy04g02810; - - - - -; bpg:Bathy04g02810; - - - - -}	{YER130c; KOG1721 FOG: Zn-finger R General function prediction only ;}	{NA}	{NA}	{NA}
transcript_HQ_B_transcript10862/f4p0/2689	{XP_008788856.1; PREDICTED: cyclic nucleotide-gated ion channel 1 [Phoenix dactylifera]}	{sp|O65717|CNGC1_ARATH; Cyclic nucleotide-gated ion channel 1 OS=Arabidopsis thaliana GN=CNGC1 PE=1 SV=1}	{pda:103706485; K05391 CNGF cyclic nucleotide gated channel, other eukaryote - ko04626; Organismal Systems; Environmental adaptation; Plant-pathogen interaction}	{At5g53130; KOG0498 K+-channel ERG and related proteins, contain PAS/PAC sensor domain PT Inorganic ion transport and metabolism ; Signal transduction mechanisms ;}	{GO:0045892; negative regulation of transcription, DNA-dependent; biological_process GO:0003677; DNA binding; molecular_function GO:0055085; transmembrane transport; biological_process GO:0016020; membrane; cellular_component GO:0005216; ion channel activity; molecular_function GO:0006811; ion transport; biological_process}	{XM_010927430.2; PREDICTED: Elaeis guineensis cyclic nucleotide-gated ion channel 1 (LOC105048202), transcript variant X2, mRNA}	{PF00520:Ion transport protein PF03965:Penicillinase repressor}
transcript_HQ_B_transcript10863/f3p0/2682	{XP_010924551.1; PREDICTED: two pore calcium channel protein 1 isoform X2 [Elaeis guineensis]}	{sp|Q5QM84|TPC1_ORYSJ; Two pore calcium channel protein 1 OS=Oryza sativa subsp. japonica GN=TPC1 PE=1 SV=2}	{dosa:Os01t0678500-01; K16900 TPC1, CCH1 two pore calcium channel protein, plant - -}	{At4g03560; KOG2301 Voltage-gated Ca2+ channels, alpha1 subunits PT Inorganic ion transport and metabolism ; Signal transduction mechanisms ;}	{GO:0016020; membrane; cellular_component GO:0055085; transmembrane transport; biological_process GO:0005509; calcium ion binding; molecular_function GO:0006811; ion transport; biological_process GO:0005216; ion channel activity; molecular_function}	{XM_019851234.1; PREDICTED: Elaeis guineensis two pore calcium channel protein 1 (LOC105047346), transcript variant X5, mRNA}	{PF13499:EF-hand domain pair PF00520:Ion transport protein}
transcript_HQ_B_transcript10864/f2p0/2684	{XP_002953403.1; L-aspartate oxidase [Volvox carteri f. nagariensis]}	{sp|Q6Z836|NADB_ORYSJ; L-aspartate oxidase, chloroplastic OS=Oryza sativa subsp. japonica GN=Os02g0134400 PE=3 SV=1}	{vcn:VOLCADRAFT_75739; K00278 nadB L-aspartate oxidase 1.4.3.16 ko00250; Metabolism; Amino acid metabolism; Alanine, aspartate and glutamate metabolism | ko00760; Metabolism; Metabolism of cofactors and vitamins; Nicotinate and nicotinamide metabolism}	{At5g14760; KOG2403 Succinate dehydrogenase, flavoprotein subunit C Energy production and conversion ;}	{GO:0055114; oxidation-reduction process; biological_process GO:0016491; oxidoreductase activity; molecular_function}	{XM_005850977.1; Chlorella variabilis hypothetical protein (CHLNCDRAFT_19536) mRNA, partial cds}	{PF02910:Fumarate reductase flavoprotein C-term PF01266:FAD dependent oxidoreductase PF07992:Pyridine nucleotide-disulphide oxidoreductase}
transcript_HQ_B_transcript10866/f2p0/2683	{XP_017700228.1; PREDICTED: gamma-glutamyltranspeptidase 1-like [Phoenix dactylifera]}	{sp|Q680I5|GAGT2_ARATH; Gamma-glutamyltranspeptidase 2 OS=Arabidopsis thaliana GN=GGT2 PE=2 SV=1}	{nta:107784134; - - - - -}	{At4g39640; KOG2410 Gamma-glutamyltransferase E Amino acid transport and metabolism ;}	{NA}	{NA}	{NA}
transcript_HQ_B_transcript10867/f6p0/2668	{XP_010922756.1; PREDICTED: vacuolar-sorting receptor 1 [Elaeis guineensis]}	{sp|P93026|VSR1_ARATH; Vacuolar-sorting receptor 1 OS=Arabidopsis thaliana GN=VSR1 PE=1 SV=2}	{egu:105045990; - - - - -}	{NA}	{GO:0005509; calcium ion binding; molecular_function}	{XM_008794019.2; PREDICTED: Phoenix dactylifera vacuolar-sorting receptor 1-like (LOC103708909), mRNA}	{PF07645:Calcium-binding EGF domain}
transcript_HQ_B_transcript10868/f3p0/2672	{CCH50976.1; T4.15 [Malus x robusta]}	{sp|Q588U8|CFDP2_TRAJA; Craniofacial development protein 2 OS=Tragulus javanicus GN=CFDP2 PE=2 SV=1}	{sot:107058077; - - - - -}	{At1g14710; KOG4176 Uncharacterized conserved protein S Function unknown ;}	{NA}	{NA}	{NA}
transcript_HQ_B_transcript10869/f2p0/2697	{XP_010931403.2; PREDICTED: LOW QUALITY PROTEIN: pentatricopeptide repeat-containing protein At3g14730 [Elaeis guineensis]}	{sp|Q9LUC2|PP231_ARATH; Pentatricopeptide repeat-containing protein At3g14730 OS=Arabidopsis thaliana GN=PCMP-E31 PE=2 SV=1}	{dosa:Os01t0818200-01; - - - - -}	{At3g14730; KOG4197 FOG: PPR repeat R General function prediction only ;}	{GO:0008270; zinc ion binding; molecular_function}	{XM_015762655.1; PREDICTED: Oryza sativa Japonica Group pentatricopeptide repeat-containing protein At2g22410, mitochondrial (LOC4351834), transcript variant X8, mRNA}	{PF14432:DYW family of nucleic acid deaminases}
transcript_HQ_B_transcript1087/f4p0/4339	{XP_020100069.1; phospholipid-transporting ATPase 3 isoform X1 [Ananas comosus]}	{sp|Q9XIE6|ALA3_ARATH; Phospholipid-transporting ATPase 3 OS=Arabidopsis thaliana GN=ALA3 PE=1 SV=2}	{nnu:104596300; K14802 DRS2, ATP8A phospholipid-transporting ATPase 3.6.3.1 -}	{At1g59820; KOG0206 P-type ATPase R General function prediction only ;}	{GO:0000166; nucleotide binding; molecular_function GO:0046872; metal ion binding; molecular_function}	{XM_008805204.2; PREDICTED: Phoenix dactylifera phospholipid-transporting ATPase 3 (LOC103716981), mRNA}	{PF00122:E1-E2 ATPase}
transcript_HQ_B_transcript10870/f2p0/2705	{XP_017700259.1; PREDICTED: histidine-containing phosphotransfer protein 2-like isoform X1 [Phoenix dactylifera]}	{sp|Q6VAK4|OHP2_ORYSJ; Histidine-containing phosphotransfer protein 2 OS=Oryza sativa subsp. japonica GN=AHP2 PE=1 SV=1}	{sita:101757107; K14490 AHP histidine-containing phosphotransfer peotein - ko04075; Environmental Information Processing; Signal transduction; Plant hormone signal transduction}	{At3g21510; KOG4747 Two-component phosphorelay intermediate involved in MAP kinase cascade regulation T Signal transduction mechanisms ;}	{GO:0004871; signal transducer activity; molecular_function GO:0000160; two-component signal transduction system (phosphorelay); biological_process}	{NA}	{PF01627:Hpt domain}
transcript_HQ_B_transcript10871/f2p0/2708	{XP_010925033.1; PREDICTED: V-type proton ATPase subunit C-like [Elaeis guineensis]}	{sp|Q9SDS7|VATC_ARATH; V-type proton ATPase subunit C OS=Arabidopsis thaliana GN=VHA-C PE=1 SV=1}	{egu:105058083; K02148 ATPeV1C, ATP6C V-type H+-transporting ATPase subunit C - ko00190; Metabolism; Energy metabolism; Oxidative phosphorylation | ko04150; Environmental Information Processing; Signal transduction; mTOR signaling pathway | ko04145; Cellular Processes; Transport and catabolism; Phagosome | ko04966; Organismal Systems; Excretory system; Collecting duct acid secretion | ko04721; Or…	{At1g12840; KOG2909 Vacuolar H+-ATPase V1 sector, subunit C C Energy production and conversion ;}	{GO:0015078; hydrogen ion transmembrane transporter activity; molecular_function GO:0033180; proton-transporting V-type ATPase, V1 domain; cellular_component GO:0015991; ATP hydrolysis coupled proton transport; biological_process}	{XM_010926731.2; PREDICTED: Elaeis guineensis V-type proton ATPase subunit C-like (LOC105047689), mRNA}	{PF03223:V-ATPase subunit C}
transcript_HQ_B_transcript10872/f2p0/2677	{XP_008779918.1; PREDICTED: uncharacterized protein LOC103699695 [Phoenix dactylifera]}	{sp|Q6EPQ3|SPXM1_ORYSJ; SPX domain-containing membrane protein Os02g45520 OS=Oryza sativa subsp. japonica GN=Os02g0678200 PE=2 SV=1}	{obr:102711946; - - - - -}	{At4g22990_1; KOG1161 Protein involved in vacuolar polyphosphate accumulation, contains SPX domain P Inorganic ion transport and metabolism ;}	{GO:0006099; tricarboxylic acid cycle; biological_process GO:0008964; phosphoenolpyruvate carboxylase activity; molecular_function GO:0015977; carbon fixation; biological_process}	{NA}	{PF14010:Phosphoenolpyruvate carboxylase}
transcript_HQ_B_transcript10873/f5p0/2676	{XP_008797516.1; PREDICTED: uncharacterized protein LOC103712704 [Phoenix dactylifera]}	{NA}	{egu:105048593; - - - - -}	{NA}	{NA}	{NA}	{NA}
transcript_HQ_B_transcript10874/f2p0/2683	{XP_009350642.1; PREDICTED: laccase-2-like [Pyrus x bretschneideri]}	{sp|Q96WM9|LAC2_BOTFU; Laccase-2 OS=Botryotinia fuckeliana GN=lcc2 PE=2 SV=1}	{sita:106804101; - - - - -}	{At4g39830; KOG1263 Multicopper oxidases Q Secondary metabolites biosynthesis, transport and catabolism ;}	{GO:0016791; phosphatase activity; molecular_function GO:0004673; protein histidine kinase activity; molecular_function GO:0016491; oxidoreductase activity; molecular_function GO:0055114; oxidation-reduction process; biological_process GO:0005507; copper ion binding; molecular_function}	{NA}	{PF00394:Multicopper oxidase PF09308:LuxQ, periplasmic PF07732:Multicopper oxidase PF07731:Multicopper oxidase}
transcript_HQ_B_transcript1088/f4p0/4339	{XP_019079591.1; PREDICTED: uncharacterized protein LOC100266828 [Vitis vinifera]}	{sp|Q93YR3|F10AL_ARATH; FAM10 family protein At4g22670 OS=Arabidopsis thaliana GN=At4g22670 PE=1 SV=1}	{vvi:100266828; - - - - -}	{NA}	{GO:0003677; DNA binding; molecular_function GO:0046983; protein dimerization activity; molecular_function}	{XM_010935767.2; PREDICTED: Elaeis guineensis FAM10 family protein At4g22670 (LOC105054275), mRNA}	{PF02892:BED zinc finger PF05699:hAT family C-terminal dimerisation region}
transcript_HQ_B_transcript10880/f2p0/2676	{XP_010933063.1; PREDICTED: pentatricopeptide repeat-containing protein OTP51, chloroplastic [Elaeis guineensis]}	{sp|Q6ZHJ5|OTP51_ORYSJ; Pentatricopeptide repeat-containing protein OTP51, chloroplastic OS=Oryza sativa subsp. japonica GN=OTP51 PE=3 SV=1}	{mus:103974514; - - - - -}	{At2g15820_1; KOG4197 FOG: PPR repeat R General function prediction only ;}	{GO:0004519; endonuclease activity; molecular_function}	{XM_010934761.1; PREDICTED: Elaeis guineensis pentatricopeptide repeat-containing protein OTP51, chloroplastic (LOC105053548), mRNA}	{PF03161:LAGLIDADG DNA endonuclease family}
transcript_HQ_B_transcript10882/f4p0/2656	{XP_008796399.1; PREDICTED: eIF-2-alpha kinase activator GCN1 [Phoenix dactylifera]}	{sp|F4I893|ILA_ARATH; Protein ILITYHIA OS=Arabidopsis thaliana GN=ILA PE=1 SV=1}	{mus:103992771; - - - - -}	{At1g64790; KOG1242 Protein containing adaptin N-terminal region J Translation, ribosomal structure and biogenesis ;}	{GO:0004553; hydrolase activity, hydrolyzing O-glycosyl compounds; molecular_function GO:0005515; protein binding; molecular_function GO:0008270; zinc ion binding; molecular_function}	{XM_008798177.2; PREDICTED: Phoenix dactylifera eIF-2-alpha kinase activator GCN1 (LOC103711868), mRNA}	{PF09261:Alpha mannosidase middle domain PF02985:HEAT repeat}
transcript_HQ_B_transcript10890/f2p0/2670	{XP_008796032.1; PREDICTED: uncharacterized membrane protein At3g27390-like isoform X1 [Phoenix dactylifera]}	{sp|Q8GUM4|Y3739_ARATH; Uncharacterized membrane protein At3g27390 OS=Arabidopsis thaliana GN=At3g27390 PE=1 SV=2}	{nnu:104591579; - - - - -}	{NA}	{NA}	{NA}	{NA}
transcript_HQ_B_transcript10891/f2p0/2710	{XP_008806149.1; PREDICTED: uncharacterized protein LOC103718913 [Phoenix dactylifera]}	{NA}	{mus:103979536; - - - - -}	{NA}	{NA}	{XM_008807927.2; PREDICTED: Phoenix dactylifera uncharacterized LOC103718913 (LOC103718913), mRNA}	{NA}
transcript_HQ_B_transcript10892/f3p0/2677	{XP_020094699.1; histone-lysine N-methyltransferase, H3 lysine-9 specific SUVH6-like [Ananas comosus]}	{sp|O82175|SUVH5_ARATH; Histone-lysine N-methyltransferase, H3 lysine-9 specific SUVH5 OS=Arabidopsis thaliana GN=SUVH5 PE=1 SV=1}	{egu:105043774; K11420 EHMT euchromatic histone-lysine N-methyltransferase 2.1.1.43 ko00310; Metabolism; Amino acid metabolism; Lysine degradation | ko04211; Organismal Systems; Aging; Longevity regulating pathway}	{At2g22740_2; KOG1082 Histone H3 (Lys9) methyltransferase SUV39H1/Clr4, required for transcriptional silencing BK Chromatin structure and dynamics ; Transcription ;}	{GO:0018024; histone-lysine N-methyltransferase activity; molecular_function GO:0005634; nucleus; cellular_component GO:0005515; protein binding; molecular_function GO:0042393; histone binding; molecular_function GO:0034968; histone lysine methylation; biological_process GO:0008270; zinc ion binding; molecular_function}	{NA}	{PF00856:SET domain PF05033:Pre-SET motif PF02182:SAD/SRA domain}
transcript_HQ_B_transcript10893/f2p0/2706	{KNA17790.1; hypothetical protein SOVF_076870 [Spinacia oleracea]}	{sp|P36182|HSP82_TOBAC; Heat shock protein 82 (Fragment) OS=Nicotiana tabacum GN=HSP82 PE=2 SV=1}	{vra:106773454; K04079 HSP90A, htpG molecular chaperone HtpG - ko04141; Genetic Information Processing; Folding, sorting and degradation; Protein processing in endoplasmic reticulum | ko04151; Environmental Information Processing; Signal transduction; PI3K-Akt signaling pathway | ko04621; Organismal Systems; Immune system; NOD-like receptor signaling pathway | ko04612; Organismal Systems; Immune …	{At5g52640; KOG0019 Molecular chaperone (HSP90 family) O Posttranslational modification, protein turnover, chaperones ;}	{GO:0005524; ATP binding; molecular_function GO:0006457; protein folding; biological_process GO:0051082; unfolded protein binding; molecular_function GO:0006950; response to stress; biological_process}	{XM_010942778.2; PREDICTED: Elaeis guineensis heat shock protein 83 (LOC105059479), mRNA}	{PF00183:Hsp90 protein}
transcript_HQ_B_transcript10894/f2p0/2676	{XP_010278819.2; PREDICTED: cyclin-dependent kinase F-4 [Nelumbo nucifera]}	{sp|Q6Z8C8|CDKF4_ORYSJ; Cyclin-dependent kinase F-4 OS=Oryza sativa subsp. japonica GN=CDKF-4 PE=2 SV=1}	{mus:103970546; K08829 MAK male germ cell-associated kinase 2.7.11.22 -}	{At5g45430; KOG0661 MAPK related serine/threonine protein kinase T Signal transduction mechanisms ;}	{GO:0004672; protein kinase activity; molecular_function GO:0005524; ATP binding; molecular_function GO:0006468; protein phosphorylation; biological_process}	{XM_017844606.1; PREDICTED: Phoenix dactylifera cyclin-dependent kinase F-4 (LOC103714508), transcript variant X2, mRNA}	{PF07714:Protein tyrosine kinase PF00069:Protein kinase domain}
transcript_HQ_B_transcript10897/f2p0/2684	{XP_010910678.1; PREDICTED: potassium transporter 5-like [Elaeis guineensis]}	{sp|Q6H4M2|HAK19_ORYSJ; Potassium transporter 19 OS=Oryza sativa subsp. japonica GN=HAK19 PE=2 SV=1}	{mus:103969784; K03549 kup KUP system potassium uptake protein - -}	{NA}	{GO:0015079; potassium ion transmembrane transporter activity; molecular_function GO:0016020; membrane; cellular_component GO:0071805; potassium ion transmembrane transport; biological_process}	{XM_008777025.2; PREDICTED: Phoenix dactylifera potassium transporter 5-like (LOC103695652), mRNA}	{PF02705:K+ potassium transporter}
transcript_HQ_B_transcript10898/f2p0/2686	{ONK73287.1; uncharacterized protein A4U43_C04F29360 [Asparagus officinalis]}	{sp|Q9LS95|PERK6_ARATH; Putative proline-rich receptor-like protein kinase PERK6 OS=Arabidopsis thaliana GN=PERK6 PE=2 SV=2}	{pda:103702603; - - - - -}	{NA}	{GO:0006468; protein phosphorylation; biological_process GO:0005524; ATP binding; molecular_function GO:0006950; response to stress; biological_process GO:0004672; protein kinase activity; molecular_function}	{XM_008783404.2; PREDICTED: Phoenix dactylifera probable receptor-like serine/threonine-protein kinase At5g57670 (LOC103701364), mRNA}	{PF00582:Universal stress protein family PF07714:Protein tyrosine kinase PF00069:Protein kinase domain}
transcript_HQ_B_transcript10899/f5p0/2678	{XP_020095192.1; diacylglycerol kinase 1 [Ananas comosus]}	{sp|Q39017|DGK1_ARATH; Diacylglycerol kinase 1 OS=Arabidopsis thaliana GN=DGK1 PE=1 SV=2}	{aip:107634309; K00901 dgkA, DGK diacylglycerol kinase (ATP) 2.7.1.107 ko00561; Metabolism; Lipid metabolism; Glycerolipid metabolism | ko00564; Metabolism; Lipid metabolism; Glycerophospholipid metabolism | ko04070; Environmental Information Processing; Signal transduction; Phosphatidylinositol signaling system | ko04072; Environmental Information Processing; Signal transduction; Phospholipase D…	{At5g07920; KOG1169 Diacylglycerol kinase IT Lipid transport and metabolism ; Signal transduction mechanisms ;}	{GO:0007205; activation of protein kinase C activity by G-protein coupled receptor protein signaling pathway; biological_process GO:0035556; intracellular signal transduction; biological_process GO:0016301; kinase activity; molecular_function GO:0004143; diacylglycerol kinase activity; molecular_function}	{XM_010912730.2; PREDICTED: Elaeis guineensis diacylglycerol kinase 1 (LOC105037025), mRNA}	{PF00609:Diacylglycerol kinase accessory domain PF00781:Diacylglycerol kinase catalytic domain PF00130:Phorbol esters/diacylglycerol binding domain (C1 domain)}
transcript_HQ_B_transcript109/f2p0/5896	{NA}	{sp|Q6IE36|OVOS2_HUMAN; Ovostatin homolog 2 OS=Homo sapiens GN=OVOS2 PE=2 SV=2}	{NA}	{7298259; KOG1366 Alpha-macroglobulin O Posttranslational modification, protein turnover, chaperones ;}	{GO:0003824; NA GO:0005576; NA GO:0005615; extracellular space; cellular_component GO:0004866; endopeptidase inhibitor activity; molecular_function}	{NA}	{PF07678:A-macroglobulin complement component PF07677:A-macroglobulin receptor PF00207:Alpha-2-macroglobulin family PF00432:Prenyltransferase and squalene oxidase repeat}
transcript_HQ_B_transcript1090/f5p0/4346	{XP_010919044.1; PREDICTED: probable mitochondrial intermediate peptidase, mitochondrial [Elaeis guineensis]}	{sp|F4KDA5|MIPEP_ARATH; Probable mitochondrial intermediate peptidase, mitochondrial OS=Arabidopsis thaliana GN=MIP PE=3 SV=1}	{egu:105043263; K01410 MIPEP mitochondrial intermediate peptidase 3.4.24.59 -}	{At5g51540; KOG2090 Metalloendopeptidase family - mitochondrial intermediate peptidase O Posttranslational modification, protein turnover, chaperones ;}	{GO:0004222; metalloendopeptidase activity; molecular_function GO:0006508; proteolysis; biological_process}	{XM_008780034.2; PREDICTED: Phoenix dactylifera probable mitochondrial intermediate peptidase, mitochondrial (LOC103698068), transcript variant X2, mRNA}	{PF01432:Peptidase family M3}
transcript_HQ_B_transcript10903/f5p0/2658	{XP_008786445.1; PREDICTED: chloride channel protein CLC-c-like [Phoenix dactylifera]}	{sp|Q96282|CLCC_ARATH; Chloride channel protein CLC-c OS=Arabidopsis thaliana GN=CLC-C PE=1 SV=1}	{pda:103704786; K05016 CLCN7 chloride channel 7 - -}	{At5g49890; KOG0474 Cl- channel CLC-7 and related proteins (CLC superfamily) P Inorganic ion transport and metabolism ;}	{GO:0006821; chloride transport; biological_process GO:0005247; voltage-gated chloride channel activity; molecular_function GO:0055085; transmembrane transport; biological_process GO:0016020; membrane; cellular_component}	{XM_019848135.1; PREDICTED: Elaeis guineensis chloride channel protein CLC-c-like (LOC105035771), mRNA}	{PF00654:Voltage gated chloride channel}
transcript_HQ_B_transcript10904/f2p0/2672	{XP_020113369.1; uncharacterized protein LOC109727621 isoform X1 [Ananas comosus]}	{NA}	{pper:PRUPE_ppa020114mg; - - - - -}	{NA}	{NA}	{NA}	{NA}
transcript_HQ_B_transcript10908/f2p0/2696	{XP_010941398.1; PREDICTED: ATP-dependent zinc metalloprotease FTSH 1, chloroplastic [Elaeis guineensis]}	{sp|Q5Z974|FTSH1_ORYSJ; ATP-dependent zinc metalloprotease FTSH 1, chloroplastic OS=Oryza sativa subsp. japonica GN=FTSH1 PE=2 SV=1}	{cit:102607431; K03798 ftsH, hflB cell division protease FtsH 3.4.24.- -}	{At5g42270; KOG0731 AAA+-type ATPase containing the peptidase M41 domain O Posttranslational modification, protein turnover, chaperones ;}	{GO:0004222; metalloendopeptidase activity; molecular_function GO:0016021; integral to membrane; cellular_component GO:0006281; DNA repair; biological_process GO:0016887; ATPase activity; molecular_function GO:0005524; ATP binding; molecular_function GO:0003678; DNA helicase activity; molecular_function GO:0006310; DNA recombination; biological_process GO:0006508; proteolysis; biological_process …	{XM_010943096.1; PREDICTED: Elaeis guineensis ATP-dependent zinc metalloprotease FTSH 1, chloroplastic (LOC105059689), mRNA}	{PF00004:ATPase family associated with various cellular activities (AAA) PF07728:AAA domain (dynein-related subfamily) PF06068:TIP49 C-terminus PF05496:Holliday junction DNA helicase ruvB N-terminus PF07724:AAA domain (Cdc48 subfamily) PF01695:IstB-like ATP binding protein PF06480:FtsH Extracellular PF01434:Peptidase family M41}
transcript_HQ_B_transcript10909/f2p0/2679	{NA}	{NA}	{NA}	{NA}	{NA}	{NA}	{NA}
transcript_HQ_B_transcript10910/f3p0/2684	{XP_010927259.1; PREDICTED: serrate RNA effector molecule isoform X2 [Elaeis guineensis]}	{sp|Q9ZVD0|SRRT_ARATH; Serrate RNA effector molecule OS=Arabidopsis thaliana GN=SE PE=1 SV=2}	{nnu:104593468; - - - - -}	{At2g27100; KOG2295 C2H2 Zn-finger protein R General function prediction only ;}	{NA}	{XM_010928957.2; PREDICTED: Elaeis guineensis serrate RNA effector molecule (LOC105049333), transcript variant X2, mRNA}	{NA}
transcript_HQ_B_transcript10911/f4p0/2668	{XP_010914649.1; PREDICTED: LOW QUALITY PROTEIN: neutral/alkaline invertase 1, mitochondrial [Elaeis guineensis]}	{sp|Q10MC0|NIN1_ORYSJ; Neutral/alkaline invertase 1, mitochondrial OS=Oryza sativa subsp. japonica GN=NIN1 PE=1 SV=1}	{egu:105039986; - - - - -}	{NA}	{GO:0033926; glycopeptide alpha-N-acetylgalactosaminidase activity; molecular_function}	{XM_010943212.2; PREDICTED: Elaeis guineensis neutral/alkaline invertase 1, mitochondrial (LOC105059779), mRNA}	{PF12899:Alkaline and neutral invertase}
transcript_HQ_B_transcript10912/f2p0/2690	{XP_018678169.1; PREDICTED: F-box protein SKIP14-like [Musa acuminata subsp. malaccensis]}	{sp|Q9LU91|SKI14_ARATH; F-box protein SKIP14 OS=Arabidopsis thaliana GN=SKIP14 PE=1 SV=1}	{egu:105038678; - - - - -}	{NA}	{GO:0005515; protein binding; molecular_function}	{NA}	{PF00646:F-box domain PF12937:F-box-like}
transcript_HQ_B_transcript10913/f2p0/2677	{XP_019708546.1; PREDICTED: S-linalool synthase-like [Elaeis guineensis]}	{sp|Q96376|LIS_CLABR; S-linalool synthase OS=Clarkia breweri GN=LIS PE=2 SV=1}	{vvi:100263901; K17982 TPS04, GES geranyllinalool synthase 4.2.3.144 ko00904; Metabolism; Metabolism of terpenoids and polyketides; Diterpenoid biosynthesis}	{NA}	{GO:0016829; lyase activity; molecular_function GO:0010333; terpene synthase activity; molecular_function GO:0008152; NA}	{NA}	{PF01397:Terpene synthase, N-terminal domain}
transcript_HQ_B_transcript10914/f2p0/2673	{XP_008779701.2; PREDICTED: pentatricopeptide repeat-containing protein At5g12100, mitochondrial-like [Phoenix dactylifera]}	{sp|Q9FMQ1|PP376_ARATH; Pentatricopeptide repeat-containing protein At5g12100, mitochondrial OS=Arabidopsis thaliana GN=At5g12100 PE=2 SV=1}	{egu:105045245; - - - - -}	{At5g12100; KOG4197 FOG: PPR repeat R General function prediction only ;}	{GO:0019670; anaerobic glutamate catabolic process; biological_process GO:0005515; protein binding; molecular_function GO:0016740; transferase activity; molecular_function GO:0050097; methylaspartate mutase activity; molecular_function GO:0019475; L-lysine catabolic process to acetate; biological_process}	{NA}	{PF06368:Methylaspartate mutase E chain (MutE) PF13176:Tetratricopeptide repeat PF05853:beta-keto acid cleavage enzyme}
transcript_HQ_B_transcript10915/f6p0/2656	{JAT44003.1; putative homeobox protein C32A11.03c, partial [Anthurium amnicola]}	{sp|Q8SW18|HD10_ENCCU; Homeobox protein HD-10 OS=Encephalitozoon cuniculi (strain GB-M1) GN=HD-10 PE=4 SV=1}	{nta:107769799; - - - - -}	{ECU03g1170; KOG0490 Transcription factor, contains HOX domain R General function prediction only ;}	{GO:0003677; DNA binding; molecular_function}	{NA}	{PF00046:Homeobox domain}
transcript_HQ_B_transcript10916/f2p0/2680	{XP_008800087.1; PREDICTED: uncharacterized CRM domain-containing protein At3g25440, chloroplastic [Phoenix dactylifera]}	{sp|Q67XL4|Y3544_ARATH; Uncharacterized CRM domain-containing protein At3g25440, chloroplastic OS=Arabidopsis thaliana GN=At3g25440 PE=2 SV=1}	{pda:103714571; - - - - -}	{At2g28480; KOG1990 Poly(A)-specific exoribonuclease PARN L Replication, recombination and repair ;}	{GO:0003723; RNA binding; molecular_function}	{XM_008801878.2; PREDICTED: Phoenix dactylifera uncharacterized CRM domain-containing protein At3g25440, chloroplastic (LOC103714571), transcript variant X3, mRNA}	{PF01985:CRS1 / YhbY (CRM) domain}
transcript_HQ_B_transcript10918/f2p0/2692	{ONK80676.1; uncharacterized protein A4U43_C01F20500 [Asparagus officinalis]}	{sp|Q8LGU1|AB8C_ARATH; ABC transporter C family member 8 OS=Arabidopsis thaliana GN=ABCC8 PE=2 SV=3}	{egu:105040486; - - - - -}	{At3g21250; KOG0054 Multidrug resistance-associated protein/mitoxantrone resistance protein, ABC superfamily Q Secondary metabolites biosynthesis, transport and catabolism ;}	{GO:0016887; ATPase activity; molecular_function GO:0005524; ATP binding; molecular_function GO:0055085; transmembrane transport; biological_process GO:0003924; GTPase activity; molecular_function GO:0042626; ATPase activity, coupled to transmembrane movement of substances; molecular_function GO:0005525; GTP binding; molecular_function GO:0006810; transport; biological_process GO:0016021; integra…	{XM_010917036.2; PREDICTED: Elaeis guineensis ABC transporter C family member 8 (LOC105040486), mRNA}	{PF00664:ABC transporter transmembrane region PF03193:Protein of unknown function, DUF258 PF01926:50S ribosome-binding GTPase PF13304:AAA domain, putative AbiEii toxin, Type IV TA system PF00005:ABC transporter PF00437:Type II/IV secretion system protein}
transcript_HQ_B_transcript10919/f2p0/2694	{ONH94340.1; hypothetical protein PRUPE_7G011700 [Prunus persica]}	{sp|P08770|TRA1_MAIZE; Putative AC transposase OS=Zea mays PE=2 SV=2}	{pper:PRUPE_ppa022373mg; - - - - -}	{At1g42110; KOG1121 Tam3-transposase (Ac family) L Replication, recombination and repair ;}	{GO:0016021; integral to membrane; cellular_component GO:0006614; SRP-dependent cotranslational protein targeting to membrane; biological_process}	{NA}	{PF07074:Translocon-associated protein, gamma subunit (TRAP-gamma)}
transcript_HQ_B_transcript1092/f2p0/4339	{APB87917.1; nuclear matrix constituent protein 1-like protein [Dendrobium catenatum]}	{sp|F4HRT5|CRWN1_ARATH; Protein CROWDED NUCLEI 1 OS=Arabidopsis thaliana GN=CRWN1 PE=1 SV=1}	{pda:103701951; - - - - -}	{NA}	{NA}	{KX524060.1; Dendrobium catenatum isolate T2-34503 nuclear matrix constituent protein 1-like protein (NMCP1L) mRNA, complete cds}	{NA}
transcript_HQ_B_transcript10921/f6p0/2674	{XP_018724271.1; PREDICTED: phosphomethylpyrimidine synthase, chloroplastic isoform X3 [Eucalyptus grandis]}	{sp|O82392|THIC_ARATH; Phosphomethylpyrimidine synthase, chloroplastic OS=Arabidopsis thaliana GN=THIC PE=1 SV=1}	{egr:104432665; K03147 thiC phosphomethylpyrimidine synthase 4.1.99.17 ko00730; Metabolism; Metabolism of cofactors and vitamins; Thiamine metabolism}	{NA}	{GO:0051536; iron-sulfur cluster binding; molecular_function GO:0009228; thiamine biosynthetic process; biological_process}	{XM_010924818.2; PREDICTED: Elaeis guineensis phosphomethylpyrimidine synthase, chloroplastic (LOC105046270), transcript variant X9, mRNA}	{PF01964:Radical SAM ThiC family}
transcript_HQ_B_transcript10922/f2p0/2691	{XP_008794744.1; PREDICTED: probable galactinol--sucrose galactosyltransferase 2 [Phoenix dactylifera]}	{sp|Q94A08|RFS2_ARATH; Probable galactinol--sucrose galactosyltransferase 2 OS=Arabidopsis thaliana GN=RFS2 PE=2 SV=2}	{fve:101294051; - - - - -}	{NA}	{NA}	{XM_002530577.2; PREDICTED: Ricinus communis probable galactinol--sucrose galactosyltransferase 1 (LOC8267687), mRNA}	{NA}
transcript_HQ_B_transcript10923/f2p0/2788	{XP_010907652.1; PREDICTED: uncharacterized protein LOC105034269 [Elaeis guineensis]}	{sp|Q07121|AMO1_ARTS1; Primary amine oxidase OS=Arthrobacter sp. (strain P1) GN=maoI PE=1 SV=1}	{nnu:104593101; K00276 AOC3, AOC2, tynA primary-amine oxidase 1.4.3.21 ko00260; Metabolism; Amino acid metabolism; Glycine, serine and threonine metabolism | ko00350; Metabolism; Amino acid metabolism; Tyrosine metabolism | ko00360; Metabolism; Amino acid metabolism; Phenylalanine metabolism | ko00410; Metabolism; Metabolism of other amino acids; beta-Alanine metabolism | ko00950; Metabolism; Bio…	{At2g42490; KOG1186 Copper amine oxidase Q Secondary metabolites biosynthesis, transport and catabolism ;}	{GO:0055114; oxidation-reduction process; biological_process GO:0009308; amine metabolic process; biological_process GO:0048038; quinone binding; molecular_function GO:0008131; primary amine oxidase activity; molecular_function GO:0005507; copper ion binding; molecular_function}	{XM_010909350.2; PREDICTED: Elaeis guineensis copper methylamine oxidase (LOC105034269), mRNA}	{PF02728:Copper amine oxidase, N3 domain PF02727:Copper amine oxidase, N2 domain PF01179:Copper amine oxidase, enzyme domain}
transcript_HQ_B_transcript10924/f2p0/2733	{XP_010907279.1; PREDICTED: EIN3-binding F-box protein 1-like [Elaeis guineensis]}	{sp|Q9SKK0|EBF1_ARATH; EIN3-binding F-box protein 1 OS=Arabidopsis thaliana GN=EBF1 PE=1 SV=1}	{pda:103708741; K14515 EBF1_2 EIN3-binding F-box protein - ko04016; Environmental Information Processing; Signal transduction; MAPK signaling pathway - plant | ko04075; Environmental Information Processing; Signal transduction; Plant hormone signal transduction}	{At2g25490; KOG1947 Leucine rich repeat proteins, some proteins contain F-box R General function prediction only ;}	{GO:0005515; protein binding; molecular_function}	{NA}	{PF12937:F-box-like PF00646:F-box domain PF13516:Leucine Rich repeat}
transcript_HQ_B_transcript10925/f3p0/2685	{XP_010921942.1; PREDICTED: uncharacterized protein LOC105045381 [Elaeis guineensis]}	{NA}	{egu:105045381; - - - - -}	{NA}	{GO:0007165; signal transduction; biological_process GO:0016301; kinase activity; molecular_function}	{NA}	{PF05384:Sensor protein DegS}
transcript_HQ_B_transcript10926/f2p0/2668	{XP_010939721.1; PREDICTED: pentatricopeptide repeat-containing protein At5g09450, mitochondrial [Elaeis guineensis]}	{sp|Q94B59|PP372_ARATH; Pentatricopeptide repeat-containing protein At5g09450, mitochondrial OS=Arabidopsis thaliana GN=At5g09450 PE=2 SV=1}	{mus:103969158; - - - - -}	{At5g09450; KOG4197 FOG: PPR repeat R General function prediction only ;}	{NA}	{NA}	{NA}
transcript_HQ_B_transcript10929/f2p0/2681	{XP_008807659.1; PREDICTED: SWI/SNF complex subunit SWI3C-like [Phoenix dactylifera]}	{sp|Q9XI07|SWI3C_ARATH; SWI/SNF complex subunit SWI3C OS=Arabidopsis thaliana GN=SWI3C PE=1 SV=1}	{egu:105038426; K11649 SMARCC SWI/SNF related-matrix-associated actin-dependent regulator of chromatin subfamily C - -}	{At1g21700; KOG1279 Chromatin remodeling factor subunit and related transcription factors B Chromatin structure and dynamics ;}	{GO:0008270; zinc ion binding; molecular_function GO:0005515; protein binding; molecular_function}	{XM_008809437.2; PREDICTED: Phoenix dactylifera SWI/SNF complex subunit SWI3C-like (LOC103719948), mRNA}	{PF00569:Zinc finger, ZZ type PF04433:SWIRM domain}
transcript_HQ_B_transcript1093/f2p0/4342	{XP_010905643.2; PREDICTED: LOW QUALITY PROTEIN: uncharacterized protein LOC105032778 [Elaeis guineensis]}	{sp|Q2TAW0|CNDG2_XENLA; Condensin-2 complex subunit G2 OS=Xenopus laevis GN=ncapg2 PE=1 SV=1}	{pda:103709182; K11492 NCAPG2, LUZP5 condensin-2 complex subunit G2 - -}	{At1g64960; KOG1949 Uncharacterized conserved protein S Function unknown ;}	{GO:0006886; intracellular protein transport; biological_process GO:0016192; vesicle-mediated transport; biological_process GO:0030117; membrane coat; cellular_component GO:0005515; protein binding; molecular_function GO:0005634; nucleus; cellular_component}	{NA}	{PF01602:Adaptin N terminal region PF12422:Condensin II non structural maintenance of chromosomes subunit PF02985:HEAT repeat}
transcript_HQ_B_transcript10932/f2p0/2691	{XP_017701493.1; PREDICTED: calmodulin-binding protein 60 B-like isoform X1 [Phoenix dactylifera]}	{sp|Q9FKL6|CB60B_ARATH; Calmodulin-binding protein 60 B OS=Arabidopsis thaliana GN=CBP60B PE=2 SV=1}	{pda:103714689; - - - - -}	{NA}	{GO:0005516; calmodulin binding; molecular_function GO:0006950; response to stress; biological_process GO:0006367; transcription initiation from RNA polymerase II promoter; biological_process GO:0005672; transcription factor TFIIA complex; cellular_component}	{XM_010915342.2; PREDICTED: Elaeis guineensis calmodulin-binding protein 60 C-like (LOC105039256), transcript variant X3, mRNA}	{PF07887:Calmodulin binding protein-like PF03153:Transcription factor IIA, alpha/beta subunit}
transcript_HQ_B_transcript10935/f3p0/2643	{XP_009406037.1; PREDICTED: DCN1-like protein 2 [Musa acuminata subsp. malaccensis]}	{sp|Q5ZKU1|DCNL1_CHICK; DCN1-like protein 1 OS=Gallus gallus GN=DCUN1D1 PE=2 SV=1}	{nnu:104597463; K17822 DCUN1D1_2 DCN1-like protein 1/2 - -}	{At3g12760; KOG3077 Uncharacterized conserved protein S Function unknown ;}	{GO:0009236; cobalamin biosynthetic process; biological_process GO:0005524; ATP binding; molecular_function GO:0008817; cob(I)yrinic acid a,c-diamide adenosyltransferase activity; molecular_function GO:0051028; mRNA transport; biological_process GO:0005634; nucleus; cellular_component}	{XM_009407762.2; PREDICTED: Musa acuminata subsp. malaccensis DCN1-like protein 2 (LOC103989029), mRNA}	{PF02572:ATP:corrinoid adenosyltransferase BtuR/CobO/CobP PF03943:TAP C-terminal domain}
transcript_HQ_B_transcript10938/f2p0/2693	{XP_010919943.1; PREDICTED: uncharacterized protein LOC105043916 isoform X1 [Elaeis guineensis]}	{NA}	{egu:105043916; - - - - -}	{NA}	{GO:0051087; chaperone binding; molecular_function GO:0010508; positive regulation of autophagy; biological_process GO:0042803; protein homodimerization activity; molecular_function GO:0006457; protein folding; biological_process GO:0000774; adenyl-nucleotide exchange factor activity; molecular_function}	{XM_017843966.1; PREDICTED: Phoenix dactylifera uncharacterized LOC103711776 (LOC103711776), transcript variant X7, mRNA}	{PF10186:Vacuolar sorting 38 and autophagy-related subunit 14 PF01025:GrpE}
transcript_HQ_B_transcript1094/f2p0/4350	{XP_010929694.1; PREDICTED: cytochrome b-c1 complex subunit Rieske-4, mitochondrial-like [Elaeis guineensis]}	{sp|P49729|UCRI1_TOBAC; Cytochrome b-c1 complex subunit Rieske-1, mitochondrial (Fragment) OS=Nicotiana tabacum PE=2 SV=1}	{vvi:100257494; K00411 UQCRFS1, RIP1, petA ubiquinol-cytochrome c reductase iron-sulfur subunit 1.10.2.2 ko00190; Metabolism; Energy metabolism; Oxidative phosphorylation | ko02020; Environmental Information Processing; Signal transduction; Two-component system | ko04260; Organismal Systems; Circulatory system; Cardiac muscle contraction | ko05010; Human Diseases; Neurodegenerative diseases; Alzh…	{At5g13440; KOG1671 Ubiquinol cytochrome c reductase, subunit RIP1 C Energy production and conversion ;}	{GO:0055114; oxidation-reduction process; biological_process GO:0051537; 2 iron, 2 sulfur cluster binding; molecular_function GO:0016491; oxidoreductase activity; molecular_function}	{XM_008778748.1; PREDICTED: Phoenix dactylifera cytochrome b-c1 complex subunit Rieske-4, mitochondrial-like (LOC103696992), mRNA}	{PF00355:Rieske [2Fe-2S] domain}
transcript_HQ_B_transcript10940/f3p0/2687	{XP_017225248.1; PREDICTED: zinc finger BED domain-containing protein RICESLEEPER 2-like [Daucus carota subsp. sativus]}	{sp|Q6AVI0|RSLE2_ORYSJ; Zinc finger BED domain-containing protein RICESLEEPER 2 OS=Oryza sativa subsp. japonica GN=Os03g0733400 PE=2 SV=1}	{ini:109172819; - - - - -}	{At5g39060; KOG1121 Tam3-transposase (Ac family) L Replication, recombination and repair ;}	{GO:0046983; protein dimerization activity; molecular_function GO:0003677; DNA binding; molecular_function}	{HG975446.1; Solanum pennellii chromosome ch07, complete genome}	{PF05699:hAT family C-terminal dimerisation region PF14372:Domain of unknown function (DUF4413)}
transcript_HQ_B_transcript10941/f2p0/2689	{XP_018673715.1; PREDICTED: uncharacterized protein LOC103999462 isoform X1 [Musa acuminata subsp. malaccensis]}	{NA}	{pda:103707769; - - - - -}	{NA}	{NA}	{NA}	{NA}
transcript_HQ_B_transcript10942/f2p0/2672	{XP_010904972.1; PREDICTED: probable ADP-ribosylation factor GTPase-activating protein AGD14 [Elaeis guineensis]}	{sp|Q8RXE7|AGD14_ARATH; Probable ADP-ribosylation factor GTPase-activating protein AGD14 OS=Arabidopsis thaliana GN=AGD14 PE=1 SV=2}	{egu:105046113; - - - - -}	{At1g08680; KOG0702 Predicted GTPase-activating protein T Signal transduction mechanisms ;}	{GO:0005096; GTPase activator activity; molecular_function}	{XM_008808022.2; PREDICTED: Phoenix dactylifera probable ADP-ribosylation factor GTPase-activating protein AGD14 (LOC103718983), transcript variant X6, mRNA}	{PF01412:Putative GTPase activating protein for Arf}
transcript_HQ_B_transcript10943/f4p0/2674	{XP_020092018.1; 5-methyltetrahydropteroyltriglutamate--homocysteine methyltransferase 2-like [Ananas comosus]}	{sp|Q2QLY4|METE2_ORYSJ; 5-methyltetrahydropteroyltriglutamate--homocysteine methyltransferase 2 OS=Oryza sativa subsp. japonica GN=Os12g0624000 PE=2 SV=1}	{egu:105042372; K00549 metE 5-methyltetrahydropteroyltriglutamate--homocysteine methyltransferase 2.1.1.14 ko01230; Metabolism; Global and overview maps; Biosynthesis of amino acids | ko00270; Metabolism; Amino acid metabolism; Cysteine and methionine metabolism | ko00450; Metabolism; Metabolism of other amino acids; Selenocompound metabolism}	{At5g17920; KOG2263 Methionine synthase II (cobalamin-independent) E Amino acid transport and metabolism ;}	{GO:0003871; 5-methyltetrahydropteroyltriglutamate-homocysteine S-methyltransferase activity; molecular_function GO:0008270; zinc ion binding; molecular_function GO:0008652; cellular amino acid biosynthetic process; biological_process GO:0009086; methionine biosynthetic process; biological_process}	{XM_008780731.2; PREDICTED: Phoenix dactylifera 5-methyltetrahydropteroyltriglutamate--homocysteine methyltransferase 1 (LOC103698689), mRNA}	{PF01717:Cobalamin-independent synthase, Catalytic domain PF08267:Cobalamin-independent synthase, N-terminal domain}
transcript_HQ_B_transcript10944/f4p0/2650	{NA}	{NA}	{NA}	{NA}	{GO:0003677; DNA binding; molecular_function GO:0006355; regulation of transcription, DNA-dependent; biological_process}	{NA}	{PF00046:Homeobox domain PF05920:Homeobox KN domain}
transcript_HQ_B_transcript10945/f3p0/2682	{XP_010923718.1; PREDICTED: uncharacterized protein LOC105046722 isoform X2 [Elaeis guineensis]}	{sp|Q2HJC9|PQBP1_BOVIN; Polyglutamine-binding protein 1 OS=Bos taurus GN=PQBP1 PE=2 SV=1}	{egu:105046722; K12865 PQBP1, NPW38 polyglutamine-binding protein 1 - ko03040; Genetic Information Processing; Transcription; Spliceosome}	{At2g41020; KOG0152 Spliceosomal protein FBP11/Splicing factor PRP40 A RNA processing and modification ;}	{GO:0033926; glycopeptide alpha-N-acetylgalactosaminidase activity; molecular_function GO:0005515; protein binding; molecular_function}	{XM_002308821.2; Populus trichocarpa hypothetical protein (POPTR_0006s03080g) mRNA, complete cds}	{PF00397:WW domain PF12905:Endo-alpha-N-acetylgalactosaminidase}
transcript_HQ_B_transcript10946/f2p0/2676	{XP_020084157.1; uncharacterized protein LOC109707350 [Ananas comosus]}	{NA}	{pda:103704600; - - - - -}	{NA}	{NA}	{NA}	{NA}
transcript_HQ_B_transcript10949/f2p0/2674	{XP_010904660.1; PREDICTED: transcription factor PIF4 isoform X7 [Elaeis guineensis]}	{sp|Q8W2F3|PIF4_ARATH; Transcription factor PIF4 OS=Arabidopsis thaliana GN=PIF4 PE=1 SV=1}	{egu:105033626; K16189 PIF4 phytochrome-interacting factor 4 - ko04075; Environmental Information Processing; Signal transduction; Plant hormone signal transduction}	{NA}	{GO:0046983; protein dimerization activity; molecular_function}	{XM_019579417.1; PREDICTED: Lupinus angustifolius transcription factor PIF4 (LOC109341452), transcript variant X7, mRNA}	{PF00010:Helix-loop-helix DNA-binding domain}
transcript_HQ_B_transcript10950/f2p0/2676	{ONK73506.1; uncharacterized protein A4U43_C04F32320 [Asparagus officinalis]}	{sp|Q20390|PPT1_CAEEL; Palmitoyl-protein thioesterase 1 OS=Caenorhabditis elegans GN=ppt-1 PE=2 SV=2}	{egu:105043725; K01074 PPT palmitoyl-protein thioesterase 3.1.2.22 ko01212; Metabolism; Global and overview maps; Fatty acid metabolism | ko00062; Metabolism; Lipid metabolism; Fatty acid elongation | ko04142; Cellular Processes; Transport and catabolism; Lysosome}	{At3g60340; KOG2541 Palmitoyl protein thioesterase IO Lipid transport and metabolism ; Posttranslational modification, protein turnover, chaperones ;}	{GO:0098599; NA}	{XM_010514052.1; PREDICTED: Camelina sativa palmitoyl-protein thioesterase 1 (LOC104788308), mRNA}	{PF02089:Palmitoyl protein thioesterase}
[truncated: 22,506 more rows]

## Sheet: Function_anno.stat
Database	NR	SwissProt	KEGG	KOG	GO	NT	Pfam	at least one Database	all Databases
Annotation_num	21512	18731	21322	14155	15307	15664	15307	22029	8577
%	97.6531	85.0288	96.7906	64.2562	69.4857	71.1063	69.4857	100	38.935

## Sheet: GO_anno
Gene_id	GO_number	GO_id; GO_description; GO_class
[truncated: 15,307 more rows]

[truncated: 1 more sheets: GO_tree.stat]
