# Supplementary material for: The gastrodin biosynthetic pathway in Pholidota chinensis Lindl. revealed by transcriptome and metabolome profiling
Source: Front Plant Sci. 2022 Nov 3;13:1024239. doi: 10.3389/fpls.2022.1024239 (PMC9673822; doi:10.3389/fpls.2022.1024239)
Supplement: Supplementary Table 7 — The annotation of NR, GO, KEGG, KOG, NT, Pfam, Swissprot. [file Table_7.xls]

## Sheet: B.NR.nr.species
Rank	Species	Gene_number	Gene_id
1	Elaeis guineensis	6867	transcript_HQ_B_transcript0/f2p0/8171;transcript_HQ_B_transcript12703/f4p0/2526;transcript_HQ_B_transcript1180/f2p0/4300;transcript_HQ_B_transcript1361/f10p0/4152;transcript_HQ_B_transcript12706/f2p0/2536;transcript_HQ_B_transcript13611/f33p0/2412;transcript_HQ_B_transcript13614/f2p0/2461;transcript_HQ_B_transcript10000/f2p0/2787;transcript_HQ_B_transcript1090/f5p0/4346;transcript_HQ_B_transcript…
/f3p0/2343;transcript_HQ_B_transcript12417/f5p0/2492;transcript_HQ_B_transcript11569/f4p0/2594;transcript_HQ_B_transcript15222/f4p0/2291;transcript_HQ_B_transcript15224/f5p0/2362;transcript_HQ_B_transcript1242/f7p0/4239;transcript_HQ_B_transcript14265/f15p0/2388;transcript_HQ_B_transcript14269/f8p0/2379;transcript_HQ_B_transcript13413/f2p0/2434;transcript_HQ_B_transcript14270/f2p0/2390;transcript…
/f5p0/1991;transcript_HQ_B_transcript19442/f2p0/2064;transcript_HQ_B_transcript19443/f2p0/2050;transcript_HQ_B_transcript19446/f3p0/2051;transcript_HQ_B_transcript17722/f4p0/2177;transcript_HQ_B_transcript17723/f3p0/2148;transcript_HQ_B_transcript18563/f3p0/2116;transcript_HQ_B_transcript16859/f2p0/2322;transcript_HQ_B_transcript17724/f2p0/2158;transcript_HQ_B_transcript15969/f11p0/2236;transcrip…
B_transcript25548/f2p0/1734;transcript_HQ_B_transcript21196/f4p0/1947;transcript_HQ_B_transcript22048/f2p0/1906;transcript_HQ_B_transcript21198/f2p0/1951;transcript_HQ_B_transcript22938/f2p0/1849;transcript_HQ_B_transcript2205/f7p0/3903;transcript_HQ_B_transcript23806/f3p0/1825;transcript_HQ_B_transcript22054/f2p0/1908;transcript_HQ_B_transcript22941/f20p0/1730;transcript_HQ_B_transcript22055/f3p…
5/f2p0/1522;transcript_HQ_B_transcript29044/f5p0/1560;transcript_HQ_B_transcript27305/f5p0/1651;transcript_HQ_B_transcript29957/f2p0/1533;transcript_HQ_B_transcript27306/f6p0/1619;transcript_HQ_B_transcript26399/f3p0/1714;transcript_HQ_B_transcript2640/f3p0/3813;transcript_HQ_B_transcript28179/f2p0/1616;transcript_HQ_B_transcript29053/f2p0/1560;transcript_HQ_B_transcript29054/f2p0/1575;transcript…
cript_HQ_B_transcript31561/f2p0/1445;transcript_HQ_B_transcript28016/f9p0/1586;transcript_HQ_B_transcript28864/f2p0/1572;transcript_HQ_B_transcript31562/f7p0/1410;transcript_HQ_B_transcript31565/f2p0/1430;transcript_HQ_B_transcript31701/f9p0/1419;transcript_HQ_B_transcript28869/f2p0/1574;transcript_HQ_B_transcript27081/f3p0/1663;transcript_HQ_B_transcript2887/f10p0/3715;transcript_HQ_B_transcript…
f2p0/1168;transcript_HQ_B_transcript35072/f2p0/1268;transcript_HQ_B_transcript34297/f2p0/1300;transcript_HQ_B_transcript32557/f2p0/1381;transcript_HQ_B_transcript343/f2p0/5266;transcript_HQ_B_transcript35081/f2p0/1251;transcript_HQ_B_transcript33155/f2p0/1364;transcript_HQ_B_transcript36957/f3p0/1166;transcript_HQ_B_transcript35084/f2p0/1264;transcript_HQ_B_transcript34301/f2p0/1298;transcript_HQ…
ript42431/f2p0/806;transcript_HQ_B_transcript37935/f13p0/1073;transcript_HQ_B_transcript41558/f3p0/870;transcript_HQ_B_transcript37939/f5p0/1084;transcript_HQ_B_transcript3794/f2p0/3578;transcript_HQ_B_transcript42649/f6p0/772;transcript_HQ_B_transcript38824/f5p0/1017;transcript_HQ_B_transcript38825/f11p0/1039;transcript_HQ_B_transcript37946/f2p0/1095;transcript_HQ_B_transcript37947/f8p0/1087;tra…
_B_transcript6928/f3p0/3110;transcript_HQ_B_transcript6034/f8p0/3220;transcript_HQ_B_transcript7706/f3p0/3015;transcript_HQ_B_transcript8574/f2p0/2934;transcript_HQ_B_transcript5137/f5p0/3339;transcript_HQ_B_transcript771/f7p0/4569;transcript_HQ_B_transcript6932/f3p0/3129;transcript_HQ_B_transcript6040/f2p0/3236;transcript_HQ_B_transcript8578/f2p0/2912;transcript_HQ_B_transcript5142/f2p0/3302;tra…
2	Phoenix dactylifera	5087	transcript_HQ_B_transcript118/f2p0/5862;transcript_HQ_B_transcript13609/f2p0/2457;transcript_HQ_B_transcript1/f6p0/7710;transcript_HQ_B_transcript10/f3p0/7225;transcript_HQ_B_transcript12708/f3p0/2518;transcript_HQ_B_transcript12717/f2p0/2541;transcript_HQ_B_transcript10903/f5p0/2658;transcript_HQ_B_transcript14512/f2p0/2388;transcript_HQ_B_transcript11803/f4p0/2600;transcript_HQ_B_transcript1451…
/f2p0/2720;transcript_HQ_B_transcript12671/f2p0/2520;transcript_HQ_B_transcript10821/f3p0/2678;transcript_HQ_B_transcript15478/f2p0/2358;transcript_HQ_B_transcript14471/f15p0/2353;transcript_HQ_B_transcript10823/f2p0/2763;transcript_HQ_B_transcript12679/f3p0/2461;transcript_HQ_B_transcript14481/f3p0/2374;transcript_HQ_B_transcript11717/f2p0/2629;transcript_HQ_B_transcript10836/f6p0/2670;transcrip…
84/f5p0/1959;transcript_HQ_B_transcript19913/f3p0/2048;transcript_HQ_B_transcript18969/f2p0/2114;transcript_HQ_B_transcript19914/f4p0/1945;transcript_HQ_B_transcript18972/f2p0/2105;transcript_HQ_B_transcript19923/f5p0/2032;transcript_HQ_B_transcript18976/f2p0/2062;transcript_HQ_B_transcript19926/f2p0/2033;transcript_HQ_B_transcript19929/f5p0/2034;transcript_HQ_B_transcript20902/f2p0/1962;transcri…
ranscript24407/f3p0/1797;transcript_HQ_B_transcript28141/f4p0/1609;transcript_HQ_B_transcript24411/f3p0/1786;transcript_HQ_B_transcript27275/f7p0/1640;transcript_HQ_B_transcript29026/f3p0/1565;transcript_HQ_B_transcript2815/f3p0/3772;transcript_HQ_B_transcript26383/f2p0/1687;transcript_HQ_B_transcript24424/f3p0/1785;transcript_HQ_B_transcript26385/f6p0/1698;transcript_HQ_B_transcript29936/f2p0/15…
_HQ_B_transcript32003/f2p0/1413;transcript_HQ_B_transcript35527/f2p0/1227;transcript_HQ_B_transcript33778/f2p0/1348;transcript_HQ_B_transcript36386/f12p0/1166;transcript_HQ_B_transcript32006/f2p0/1423;transcript_HQ_B_transcript36388/f2p0/1222;transcript_HQ_B_transcript3378/f2p0/3659;transcript_HQ_B_transcript32835/f2p0/1373;transcript_HQ_B_transcript36390/f2p0/1192;transcript_HQ_B_transcript35534…
nscript38553/f4p0/1059;transcript_HQ_B_transcript395/f2p0/5122;transcript_HQ_B_transcript42042/f2p0/870;transcript_HQ_B_transcript38559/f3p0/1082;transcript_HQ_B_transcript4205/f3p0/3508;transcript_HQ_B_transcript40474/f11p0/853;transcript_HQ_B_transcript40475/f2p0/946;transcript_HQ_B_transcript40476/f3p0/990;transcript_HQ_B_transcript41192/f3p0/889;transcript_HQ_B_transcript39510/f3p0/965;transc…
ranscript858/f11p0/4489;transcript_HQ_B_transcript8581/f3p0/2942;transcript_HQ_B_transcript9396/f2p0/2857;transcript_HQ_B_transcript5146/f2p0/3352;transcript_HQ_B_transcript6051/f4p0/3179;transcript_HQ_B_transcript94/f2p0/5946;transcript_HQ_B_transcript6054/f2p0/3217;transcript_HQ_B_transcript9404/f6p0/2821;transcript_HQ_B_transcript5153/f2p0/3351;transcript_HQ_B_transcript9409/f9p0/2789;transcri…
3	Ananas comosus	1523	transcript_HQ_B_transcript10899/f5p0/2678;transcript_HQ_B_transcript12713/f5p0/2509;transcript_HQ_B_transcript10904/f2p0/2672;transcript_HQ_B_transcript14553/f4p0/2370;transcript_HQ_B_transcript13629/f2p0/2470;transcript_HQ_B_transcript14554/f2p0/2393;transcript_HQ_B_transcript11841/f6p0/2538;transcript_HQ_B_transcript11845/f2p0/2612;transcript_HQ_B_transcript12741/f2p0/2536;transcript_HQ_B_trans…
ript31577/f2p0/1425;transcript_HQ_B_transcript31583/f2p0/1431;transcript_HQ_B_transcript28039/f8p0/1547;transcript_HQ_B_transcript28903/f3p0/1554;transcript_HQ_B_transcript3257/f7p0/3673;transcript_HQ_B_transcript27099/f2p0/1653;transcript_HQ_B_transcript31627/f2p0/1448;transcript_HQ_B_transcript31737/f4p0/1423;transcript_HQ_B_transcript29839/f2p0/1524;transcript_HQ_B_transcript31639/f2p0/1428;tr…
4	Musa acuminata	1501	transcript_HQ_B_transcript14519/f3p0/2441;transcript_HQ_B_transcript10912/f2p0/2690;transcript_HQ_B_transcript12722/f2p0/2518;transcript_HQ_B_transcript14547/f2p0/2373;transcript_HQ_B_transcript11830/f2p0/2591;transcript_HQ_B_transcript12730/f3p0/2524;transcript_HQ_B_transcript10935/f3p0/2643;transcript_HQ_B_transcript10941/f2p0/2689;transcript_HQ_B_transcript12745/f6p0/2488;transcript_HQ_B_trans…
transcript_HQ_B_transcript33475/f6p0/1316;transcript_HQ_B_transcript33477/f2p0/1341;transcript_HQ_B_transcript33483/f6p0/1307;transcript_HQ_B_transcript28934/f3p0/1572;transcript_HQ_B_transcript33491/f2p0/1335;transcript_HQ_B_transcript28951/f2p0/1571;transcript_HQ_B_transcript35285/f2p0/1237;transcript_HQ_B_transcript27135/f2p0/1658;transcript_HQ_B_transcript33502/f2p0/1323;transcript_HQ_B_trans…
5	Asparagus officinalis	1424	transcript_HQ_B_transcript12702/f2p0/2506;transcript_HQ_B_transcript1451/f4p0/4148;transcript_HQ_B_transcript13613/f2p0/2450;transcript_HQ_B_transcript12720/f4p0/2516;transcript_HQ_B_transcript12721/f2p0/2534;transcript_HQ_B_transcript11804/f2p0/2611;transcript_HQ_B_transcript10918/f2p0/2692;transcript_HQ_B_transcript10015/f2p0/2770;transcript_HQ_B_transcript1362/f2p0/4217;transcript_HQ_B_transcr…
transcript_HQ_B_transcript28770/f2p0/1571;transcript_HQ_B_transcript31448/f3p0/1448;transcript_HQ_B_transcript28774/f2p0/1604;transcript_HQ_B_transcript27924/f6p0/1575;transcript_HQ_B_transcript27926/f2p0/1635;transcript_HQ_B_transcript2967/f2p0/3740;transcript_HQ_B_transcript31456/f3p0/1455;transcript_HQ_B_transcript27941/f2p0/1614;transcript_HQ_B_transcript31470/f2p0/1442;transcript_HQ_B_transc…
6	Anthurium amnicola	769	transcript_HQ_B_transcript10008/f2p0/2760;transcript_HQ_B_transcript10915/f6p0/2656;transcript_HQ_B_transcript14524/f3p0/2375;transcript_HQ_B_transcript10019/f3p0/2788;transcript_HQ_B_transcript11828/f2p0/2599;transcript_HQ_B_transcript14550/f10p0/2334;transcript_HQ_B_transcript11837/f3p0/2585;transcript_HQ_B_transcript14563/f5p0/2374;transcript_HQ_B_transcript10056/f7p0/2674;transcript_HQ_B_tran…
7	Nelumbo nucifera	396	transcript_HQ_B_transcript14573/f2p0/2387;transcript_HQ_B_transcript11876/f2p0/2607;transcript_HQ_B_transcript10060/f3p0/2763;transcript_HQ_B_transcript1279/f2p0/4236;transcript_HQ_B_transcript13724/f8p0/2363;transcript_HQ_B_transcript13757/f2p0/2499;transcript_HQ_B_transcript1380/f2p0/4183;transcript_HQ_B_transcript12022/f3p0/2588;transcript_HQ_B_transcript14771/f3p0/2393;transcript_HQ_B_transcr…
8	Dendrobium catenatum	241	transcript_HQ_B_transcript14525/f3p0/2376;transcript_HQ_B_transcript1092/f2p0/4339;transcript_HQ_B_transcript14533/f2p0/2375;transcript_HQ_B_transcript11895/f2p0/2615;transcript_HQ_B_transcript14629/f3p0/2388;transcript_HQ_B_transcript11951/f11p0/2538;transcript_HQ_B_transcript14638/f2p0/2372;transcript_HQ_B_transcript12014/f19p0/2452;transcript_HQ_B_transcript14770/f14p0/2307;transcript_HQ_B_tra…
9	Vitis vinifera	194	transcript_HQ_B_transcript10023/f3p0/2772;transcript_HQ_B_transcript13624/f2p0/2439;transcript_HQ_B_transcript1003/f3p0/4320;transcript_HQ_B_transcript11000/f2p0/2677;transcript_HQ_B_transcript11991/f3p0/2596;transcript_HQ_B_transcript11076/f3p0/2663;transcript_HQ_B_transcript11098/f2p0/2671;transcript_HQ_B_transcript1203/f2p0/4277;transcript_HQ_B_transcript12991/f4p0/2498;transcript_HQ_B_transcr…
10	Hordeum vulgare	184	transcript_HQ_B_transcript14578/f3p0/2381;transcript_HQ_B_transcript10079/f5p0/2763;transcript_HQ_B_transcript11018/f16p0/2652;transcript_HQ_B_transcript14644/f2p0/2375;transcript_HQ_B_transcript1470/f2p0/4168;transcript_HQ_B_transcript11136/f2p0/2751;transcript_HQ_B_transcript12967/f2p0/2496;transcript_HQ_B_transcript11181/f5p0/2637;transcript_HQ_B_transcript11239/f9p0/2642;transcript_HQ_B_trans…
11	Zea mays	107	transcript_HQ_B_transcript11814/f2p0/2593;transcript_HQ_B_transcript11838/f2p0/2583;transcript_HQ_B_transcript10046/f2p0/2785;transcript_HQ_B_transcript11924/f8p0/2576;transcript_HQ_B_transcript1012/f2p0/4437;transcript_HQ_B_transcript13788/f5p0/2435;transcript_HQ_B_transcript11237/f2p0/2629;transcript_HQ_B_transcript12159/f2p0/2557;transcript_HQ_B_transcript13304/f12p0/2454;transcript_HQ_B_trans…
12	Oryza sativa	92	transcript_HQ_B_transcript12705/f3p0/2486;transcript_HQ_B_transcript13674/f2p0/2471;transcript_HQ_B_transcript13770/f2p0/2452;transcript_HQ_B_transcript10216/f3p0/2742;transcript_HQ_B_transcript12201/f3p0/2557;transcript_HQ_B_transcript1040/f2p0/4384;transcript_HQ_B_transcript1138/f2p0/4322;transcript_HQ_B_transcript15036/f2p0/2340;transcript_HQ_B_transcript1525/f2p0/4138;transcript_HQ_B_transcri…
13	Theobroma cacao	78	transcript_HQ_B_transcript1195/f2p0/4301;transcript_HQ_B_transcript1378/f8p0/4187;transcript_HQ_B_transcript11037/f2p0/2709;transcript_HQ_B_transcript1284/f2p0/4227;transcript_HQ_B_transcript1112/f2p0/4345;transcript_HQ_B_transcript14954/f4p0/2342;transcript_HQ_B_transcript15028/f2p0/2334;transcript_HQ_B_transcript12270/f3p0/2554;transcript_HQ_B_transcript13295/f2p0/2480;transcript_HQ_B_transcrip…
14	Cajanus cajan	74	transcript_HQ_B_transcript12707/f2p0/2520;transcript_HQ_B_transcript13615/f2p0/2459;transcript_HQ_B_transcript13850/f3p0/2423;transcript_HQ_B_transcript10224/f2p0/2744;transcript_HQ_B_transcript1024/f2p0/4383;transcript_HQ_B_transcript14819/f2p0/2352;transcript_HQ_B_transcript12098/f4p0/2539;transcript_HQ_B_transcript12168/f2p0/2578;transcript_HQ_B_transcript11285/f3p0/2645;transcript_HQ_B_transc…
15	Klebsormidium flaccidum	72	transcript_HQ_B_transcript12728/f2p0/2527;transcript_HQ_B_transcript10970/f2p0/2682;transcript_HQ_B_transcript11877/f3p0/2588;transcript_HQ_B_transcript11894/f3p0/2591;transcript_HQ_B_transcript11930/f2p0/2592;transcript_HQ_B_transcript10128/f2p0/2756;transcript_HQ_B_transcript10191/f3p0/2783;transcript_HQ_B_transcript11151/f2p0/2644;transcript_HQ_B_transcript12980/f2p0/2530;transcript_HQ_B_trans…
16	Erycina pusilla	67	transcript_HQ_B_transcript14646/f3p0/2365;transcript_HQ_B_transcript14662/f2p0/2387;transcript_HQ_B_transcript12044/f8p0/2558;transcript_HQ_B_transcript10234/f2p0/2741;transcript_HQ_B_transcript12230/f4p0/2502;transcript_HQ_B_transcript1499/f6p0/4097;transcript_HQ_B_transcript13294/f3p0/2520;transcript_HQ_B_transcript11480/f4p0/2636;transcript_HQ_B_transcript11545/f2p0/2619;transcript_HQ_B_transc…
17	Glycine max	64	transcript_HQ_B_transcript10086/f2p0/2768;transcript_HQ_B_transcript1109/f2p0/4344;transcript_HQ_B_transcript13837/f3p0/2426;transcript_HQ_B_transcript13344/f2p0/2450;transcript_HQ_B_transcript14239/f2p0/2413;transcript_HQ_B_transcript10665/f3p0/2779;transcript_HQ_B_transcript17368/f2p0/2165;transcript_HQ_B_transcript1998/f2p0/4027;transcript_HQ_B_transcript18477/f2p0/2116;transcript_HQ_B_transcr…
18	Ipomoea nil	55	transcript_HQ_B_transcript12719/f2p0/2519;transcript_HQ_B_transcript10026/f4p0/2743;transcript_HQ_B_transcript11071/f10p0/2632;transcript_HQ_B_transcript12948/f3p0/2489;transcript_HQ_B_transcript14811/f2p0/2361;transcript_HQ_B_transcript14026/f3p0/2414;transcript_HQ_B_transcript1041/f2p0/4380;transcript_HQ_B_transcript13254/f2p0/2486;transcript_HQ_B_transcript1230/f2p0/4273;transcript_HQ_B_transc…
19	Prunus persica	53	transcript_HQ_B_transcript10919/f2p0/2694;transcript_HQ_B_transcript1098/f2p0/4339;transcript_HQ_B_transcript11160/f2p0/2637;transcript_HQ_B_transcript10308/f2p0/2738;transcript_HQ_B_transcript13974/f2p0/2427;transcript_HQ_B_transcript1033/f2p0/4375;transcript_HQ_B_transcript11604/f2p0/2611;transcript_HQ_B_transcript11700/f2p0/2603;transcript_HQ_B_transcript1083/f5p0/4354;transcript_HQ_B_transcri…
20	Setaria italica	52	transcript_HQ_B_transcript12996/f2p0/2513;transcript_HQ_B_transcript14999/f4p0/2314;transcript_HQ_B_transcript13373/f8p0/2467;transcript_HQ_B_transcript10661/f2p0/2702;transcript_HQ_B_transcript13557/f2p0/2448;transcript_HQ_B_transcript1076/f2p0/4381;transcript_HQ_B_transcript18331/f2p0/2121;transcript_HQ_B_transcript15785/f3p0/2288;transcript_HQ_B_transcript17578/f2p0/2166;transcript_HQ_B_transc…
21	Juglans regia	51	transcript_HQ_B_transcript12265/f2p0/2549;transcript_HQ_B_transcript10524/f3p0/2712;transcript_HQ_B_transcript10559/f10p0/2668;transcript_HQ_B_transcript14426/f2p0/2387;transcript_HQ_B_transcript10768/f2p0/2697;transcript_HQ_B_transcript11740/f2p0/2597;transcript_HQ_B_transcript19040/f3p0/2067;transcript_HQ_B_transcript1742/f6p0/4039;transcript_HQ_B_transcript19470/f2p0/2057;transcript_HQ_B_trans…
22	Citrus sinensis	51	transcript_HQ_B_transcript12734/f2p0/2510;transcript_HQ_B_transcript10959/f2p0/2676;transcript_HQ_B_transcript12779/f3p0/2531;transcript_HQ_B_transcript10123/f2p0/2769;transcript_HQ_B_transcript14723/f7p0/2365;transcript_HQ_B_transcript14814/f2p0/2359;transcript_HQ_B_transcript14014/f3p0/2431;transcript_HQ_B_transcript14237/f2p0/2404;transcript_HQ_B_transcript14255/f9p0/2360;transcript_HQ_B_trans…
23	Ziziphus jujuba	50	transcript_HQ_B_transcript11968/f7p0/2572;transcript_HQ_B_transcript12855/f2p0/2514;transcript_HQ_B_transcript13919/f2p0/2422;transcript_HQ_B_transcript13960/f2p0/2430;transcript_HQ_B_transcript1235/f2p0/4275;transcript_HQ_B_transcript11548/f2p0/2656;transcript_HQ_B_transcript10644/f2p0/2698;transcript_HQ_B_transcript11584/f2p0/2613;transcript_HQ_B_transcript18207/f2p0/2129;transcript_HQ_B_transc…
24	Gossypium raimondii	50	transcript_HQ_B_transcript10158/f3p0/2750;transcript_HQ_B_transcript14722/f2p0/2298;transcript_HQ_B_transcript14739/f2p0/2365;transcript_HQ_B_transcript15031/f2p0/2354;transcript_HQ_B_transcript13313/f4p0/2472;transcript_HQ_B_transcript15212/f2p0/2334;transcript_HQ_B_transcript20052/f3p0/2042;transcript_HQ_B_transcript17436/f2p0/2184;transcript_HQ_B_transcript20397/f2p0/2005;transcript_HQ_B_trans…
25	Coccomyxa subellipsoidea	50	transcript_HQ_B_transcript1457/f2p0/4168;transcript_HQ_B_transcript14683/f2p0/2391;transcript_HQ_B_transcript10479/f2p0/2725;transcript_HQ_B_transcript12293/f2p0/2549;transcript_HQ_B_transcript11485/f9p0/2584;transcript_HQ_B_transcript10725/f2p0/2701;transcript_HQ_B_transcript11659/f2p0/2599;transcript_HQ_B_transcript14442/f2p0/2379;transcript_HQ_B_transcript12630/f2p0/2537;transcript_HQ_B_transc…
26	Amborella trichopoda	48	transcript_HQ_B_transcript10968/f7p0/2657;transcript_HQ_B_transcript13810/f2p0/2431;transcript_HQ_B_transcript12965/f3p0/2469;transcript_HQ_B_transcript12995/f2p0/2502;transcript_HQ_B_transcript13068/f19p0/2472;transcript_HQ_B_transcript11373/f14p0/2623;transcript_HQ_B_transcript15407/f2p0/2307;transcript_HQ_B_transcript19968/f2p0/2018;transcript_HQ_B_transcript16730/f5p0/2215;transcript_HQ_B_tra…
27	Sesamum indicum	47	transcript_HQ_B_transcript10194/f3p0/2754;transcript_HQ_B_transcript15190/f4p0/2317;transcript_HQ_B_transcript17379/f2p0/2203;transcript_HQ_B_transcript24601/f2p0/1775;transcript_HQ_B_transcript25723/f2p0/1772;transcript_HQ_B_transcript21598/f4p0/1923;transcript_HQ_B_transcript2331/f2p0/3879;transcript_HQ_B_transcript24350/f2p0/1828;transcript_HQ_B_transcript30838/f2p0/1470;transcript_HQ_B_transc…
28	Jatropha curcas	47	transcript_HQ_B_transcript1010/f3p0/4407;transcript_HQ_B_transcript15319/f2p0/2317;transcript_HQ_B_transcript12609/f2p0/2530;transcript_HQ_B_transcript12610/f2p0/2536;transcript_HQ_B_transcript18596/f6p0/2100;transcript_HQ_B_transcript17952/f2p0/2174;transcript_HQ_B_transcript20769/f4p0/1901;transcript_HQ_B_transcript21406/f2p0/1940;transcript_HQ_B_transcript23292/f3p0/1848;transcript_HQ_B_transc…
29	Daucus carota	45	transcript_HQ_B_transcript10940/f3p0/2687;transcript_HQ_B_transcript11893/f2p0/2621;transcript_HQ_B_transcript10200/f2p0/2738;transcript_HQ_B_transcript11174/f2p0/2656;transcript_HQ_B_transcript14023/f3p0/2417;transcript_HQ_B_transcript12256/f2p0/2563;transcript_HQ_B_transcript11662/f3p0/2689;transcript_HQ_B_transcript1634/f10p0/4078;transcript_HQ_B_transcript16411/f2p0/2202;transcript_HQ_B_trans…
30	Manihot esculenta	43	transcript_HQ_B_transcript11096/f2p0/2653;transcript_HQ_B_transcript14154/f2p0/2399;transcript_HQ_B_transcript1150/f2p0/4288;transcript_HQ_B_transcript11530/f2p0/2642;transcript_HQ_B_transcript10810/f7p0/2643;transcript_HQ_B_transcript10828/f2p0/2633;transcript_HQ_B_transcript16564/f2p0/2211;transcript_HQ_B_transcript19458/f5p0/2041;transcript_HQ_B_transcript17031/f2p0/2206;transcript_HQ_B_transc…
31	Oryza brachyantha	43	transcript_HQ_B_transcript12755/f2p0/2539;transcript_HQ_B_transcript11198/f4p0/2608;transcript_HQ_B_transcript1219/f2p0/4277;transcript_HQ_B_transcript10363/f5p0/2712;transcript_HQ_B_transcript11409/f2p0/2629;transcript_HQ_B_transcript10500/f2p0/2716;transcript_HQ_B_transcript15202/f3p0/2334;transcript_HQ_B_transcript15289/f5p0/2300;transcript_HQ_B_transcript15368/f2p0/2314;transcript_HQ_B_transc…
32	Pyrus x	41	transcript_HQ_B_transcript13647/f2p0/2440;transcript_HQ_B_transcript12822/f2p0/2402;transcript_HQ_B_transcript12842/f2p0/2503;transcript_HQ_B_transcript12021/f3p0/2599;transcript_HQ_B_transcript1449/f2p0/4185;transcript_HQ_B_transcript14493/f2p0/2407;transcript_HQ_B_transcript10874/f2p0/2683;transcript_HQ_B_transcript19073/f2p0/2068;transcript_HQ_B_transcript20077/f2p0/2004;transcript_HQ_B_transc…
33	Beta vulgaris	40	transcript_HQ_B_transcript11926/f2p0/2646;transcript_HQ_B_transcript11456/f2p0/2624;transcript_HQ_B_transcript14348/f2p0/2389;transcript_HQ_B_transcript14404/f23p0/2359;transcript_HQ_B_transcript13570/f15p0/2370;transcript_HQ_B_transcript16345/f3p0/2263;transcript_HQ_B_transcript11789/f2p0/2594;transcript_HQ_B_transcript15628/f3p0/2351;transcript_HQ_B_transcript1829/f2p0/4029;transcript_HQ_B_tran…
34	Phalaenopsis equestris	39	transcript_HQ_B_transcript12811/f4p0/2493;transcript_HQ_B_transcript13807/f2p0/2467;transcript_HQ_B_transcript12553/f6p0/2530;transcript_HQ_B_transcript1637/f4p0/4073;transcript_HQ_B_transcript19941/f2p0/2048;transcript_HQ_B_transcript20371/f2p0/2019;transcript_HQ_B_transcript20841/f2p0/1973;transcript_HQ_B_transcript21828/f2p0/1929;transcript_HQ_B_transcript23025/f5p0/1855;transcript_HQ_B_transc…
35	Gossypium hirsutum	38	transcript_HQ_B_transcript10167/f3p0/2812;transcript_HQ_B_transcript11243/f2p0/2669;transcript_HQ_B_transcript1444/f2p0/4251;transcript_HQ_B_transcript17315/f4p0/2181;transcript_HQ_B_transcript16986/f2p0/2225;transcript_HQ_B_transcript19699/f2p0/2038;transcript_HQ_B_transcript23691/f3p0/1826;transcript_HQ_B_transcript28999/f2p0/1565;transcript_HQ_B_transcript30149/f2p0/1501;transcript_HQ_B_transc…
36	Physcomitrella patens	36	transcript_HQ_B_transcript14579/f2p0/2365;transcript_HQ_B_transcript14799/f2p0/2366;transcript_HQ_B_transcript14823/f3p0/2320;transcript_HQ_B_transcript11400/f2p0/2640;transcript_HQ_B_transcript15149/f2p0/2338;transcript_HQ_B_transcript22861/f9p0/1834;transcript_HQ_B_transcript25476/f2p0/1742;transcript_HQ_B_transcript21123/f2p0/1955;transcript_HQ_B_transcript22886/f4p0/1864;transcript_HQ_B_trans…
37	Coffea canephora	36	transcript_HQ_B_transcript12158/f3p0/2550;transcript_HQ_B_transcript1492/f3p0/4144;transcript_HQ_B_transcript12413/f3p0/2550;transcript_HQ_B_transcript1560/f2p0/4114;transcript_HQ_B_transcript19171/f3p0/2068;transcript_HQ_B_transcript19487/f6p0/2040;transcript_HQ_B_transcript20594/f3p0/1993;transcript_HQ_B_transcript17155/f10p0/2193;transcript_HQ_B_transcript1992/f6p0/3971;transcript_HQ_B_transcr…
38	Cephalotus follicularis	36	transcript_HQ_B_transcript12731/f2p0/2516;transcript_HQ_B_transcript11950/f2p0/2540;transcript_HQ_B_transcript13831/f2p0/2427;transcript_HQ_B_transcript10419/f2p0/2739;transcript_HQ_B_transcript14079/f2p0/2406;transcript_HQ_B_transcript1940/f11p0/3983;transcript_HQ_B_transcript19650/f2p0/2039;transcript_HQ_B_transcript20560/f2p0/2010;transcript_HQ_B_transcript23148/f2p0/1852;transcript_HQ_B_trans…
39	Corchorus capsularis	35	transcript_HQ_B_transcript13678/f2p0/2437;transcript_HQ_B_transcript13783/f4p0/2431;transcript_HQ_B_transcript12141/f2p0/2572;transcript_HQ_B_transcript14339/f2p0/2392;transcript_HQ_B_transcript13470/f2p0/2476;transcript_HQ_B_transcript13480/f5p0/2444;transcript_HQ_B_transcript11672/f2p0/2604;transcript_HQ_B_transcript15600/f2p0/2300;transcript_HQ_B_transcript17583/f3p0/2192;transcript_HQ_B_trans…
40	Eucalyptus grandis	34	transcript_HQ_B_transcript10921/f6p0/2674;transcript_HQ_B_transcript13847/f21p0/2401;transcript_HQ_B_transcript15047/f2p0/2344;transcript_HQ_B_transcript15484/f2p0/2327;transcript_HQ_B_transcript19119/f2p0/2083;transcript_HQ_B_transcript18069/f2p0/2132;transcript_HQ_B_transcript24723/f2p0/1771;transcript_HQ_B_transcript24724/f3p0/1779;transcript_HQ_B_transcript2258/f2p0/3920;transcript_HQ_B_trans…
41	Sorghum bicolor	33	transcript_HQ_B_transcript10954/f3p0/2683;transcript_HQ_B_transcript13178/f2p0/2484;transcript_HQ_B_transcript1332/f2p0/4211;transcript_HQ_B_transcript21797/f2p0/1917;transcript_HQ_B_transcript25587/f5p0/1726;transcript_HQ_B_transcript2133/f2p0/3938;transcript_HQ_B_transcript24034/f2p0/1810;transcript_HQ_B_transcript23390/f6p0/1826;transcript_HQ_B_transcript29876/f3p0/1526;transcript_HQ_B_transcr…
42	Ricinus communis	33	transcript_HQ_B_transcript13765/f3p0/2462;transcript_HQ_B_transcript1432/f2p0/4177;transcript_HQ_B_transcript12585/f2p0/2579;transcript_HQ_B_transcript16320/f2p0/2258;transcript_HQ_B_transcript17327/f2p0/2175;transcript_HQ_B_transcript16423/f2p0/2242;transcript_HQ_B_transcript18552/f2p0/2105;transcript_HQ_B_transcript16958/f2p0/2266;transcript_HQ_B_transcript17141/f2p0/2192;transcript_HQ_B_transc…
43	Malus x	33	transcript_HQ_B_transcript14259/f2p0/2391;transcript_HQ_B_transcript10868/f3p0/2672;transcript_HQ_B_transcript18178/f7p0/2120;transcript_HQ_B_transcript1660/f3p0/4091;transcript_HQ_B_transcript17953/f2p0/2145;transcript_HQ_B_transcript1976/f4p0/3977;transcript_HQ_B_transcript21867/f2p0/1918;transcript_HQ_B_transcript22975/f2p0/1868;transcript_HQ_B_transcript247/f2p0/5401;transcript_HQ_B_transcrip…
44	Populus euphratica	33	transcript_HQ_B_transcript10379/f2p0/2735;transcript_HQ_B_transcript1224/f3p0/4233;transcript_HQ_B_transcript14145/f2p0/2402;transcript_HQ_B_transcript15208/f3p0/2360;transcript_HQ_B_transcript16422/f2p0/2244;transcript_HQ_B_transcript17357/f3p0/2187;transcript_HQ_B_transcript19982/f2p0/2036;transcript_HQ_B_transcript20513/f18p0/1912;transcript_HQ_B_transcript23756/f2p0/1856;transcript_HQ_B_trans…
45	Oncidium hybrid	33	transcript_HQ_B_transcript11183/f2p0/2652;transcript_HQ_B_transcript11576/f2p0/2613;transcript_HQ_B_transcript10858/f3p0/2686;transcript_HQ_B_transcript17338/f4p0/2168;transcript_HQ_B_transcript19136/f2p0/2059;transcript_HQ_B_transcript19545/f3p0/2034;transcript_HQ_B_transcript20413/f2p0/2022;transcript_HQ_B_transcript19876/f3p0/2024;transcript_HQ_B_transcript25449/f2p0/1784;transcript_HQ_B_trans…
46	Brassica napus	32	transcript_HQ_B_transcript12387/f3p0/2540;transcript_HQ_B_transcript15346/f2p0/2316;transcript_HQ_B_transcript1544/f2p0/4131;transcript_HQ_B_transcript19159/f2p0/2080;transcript_HQ_B_transcript18332/f4p0/2117;transcript_HQ_B_transcript18349/f2p0/2142;transcript_HQ_B_transcript17495/f2p0/2173;transcript_HQ_B_transcript20302/f3p0/2021;transcript_HQ_B_transcript2535/f3p0/3841;transcript_HQ_B_transcr…
47	Prunus mume	32	transcript_HQ_B_transcript10430/f2p0/2720;transcript_HQ_B_transcript13314/f2p0/2475;transcript_HQ_B_transcript11477/f2p0/2620;transcript_HQ_B_transcript13391/f25p0/2423;transcript_HQ_B_transcript13543/f2p0/2448;transcript_HQ_B_transcript19108/f2p0/2081;transcript_HQ_B_transcript20339/f2p0/2004;transcript_HQ_B_transcript1949/f4p0/3990;transcript_HQ_B_transcript1964/f2p0/3978;transcript_HQ_B_transc…
48	Corchorus olitorius	30	transcript_HQ_B_transcript10309/f5p0/2736;transcript_HQ_B_transcript1407/f6p0/4168;transcript_HQ_B_transcript1144/f5p0/4297;transcript_HQ_B_transcript12522/f2p0/2529;transcript_HQ_B_transcript10694/f2p0/2713;transcript_HQ_B_transcript18255/f3p0/2122;transcript_HQ_B_transcript18322/f2p0/2117;transcript_HQ_B_transcript20353/f2p0/2005;transcript_HQ_B_transcript17846/f2p0/2151;transcript_HQ_B_transcr…
49	Gossypium arboreum	29	transcript_HQ_B_transcript12668/f2p0/2509;transcript_HQ_B_transcript19103/f2p0/2073;transcript_HQ_B_transcript1743/f2p0/4096;transcript_HQ_B_transcript1882/f2p0/4058;transcript_HQ_B_transcript20636/f3p0/1989;transcript_HQ_B_transcript23664/f2p0/1833;transcript_HQ_B_transcript2575/f2p0/3827;transcript_HQ_B_transcript28052/f4p0/1616;transcript_HQ_B_transcript24383/f2p0/1793;transcript_HQ_B_transcri…
50	Malus domestica	29	transcript_HQ_B_transcript1014/f2p0/4400;transcript_HQ_B_transcript14801/f2p0/2366;transcript_HQ_B_transcript14836/f9p0/2345;transcript_HQ_B_transcript13027/f2p0/2500;transcript_HQ_B_transcript11436/f2p0/2621;transcript_HQ_B_transcript12348/f4p0/2506;transcript_HQ_B_transcript19145/f3p0/2079;transcript_HQ_B_transcript2017/f2p0/4014;transcript_HQ_B_transcript16018/f3p0/2297;transcript_HQ_B_transcr…
51	Dorcoceras hygrometricum	28	transcript_HQ_B_transcript13814/f2p0/2443;transcript_HQ_B_transcript10352/f2p0/2736;transcript_HQ_B_transcript18186/f2p0/2129;transcript_HQ_B_transcript20403/f2p0/1495;transcript_HQ_B_transcript18832/f2p0/2105;transcript_HQ_B_transcript20653/f5p0/1980;transcript_HQ_B_transcript21829/f5p0/1924;transcript_HQ_B_transcript21258/f2p0/1980;transcript_HQ_B_transcript22339/f2p0/1898;transcript_HQ_B_trans…
52	Phalaenopsis hybrid	28	transcript_HQ_B_transcript11182/f4p0/2658;transcript_HQ_B_transcript1042/f2p0/4422;transcript_HQ_B_transcript13500/f21p0/2406;transcript_HQ_B_transcript12562/f6p0/2461;transcript_HQ_B_transcript10833/f8p0/2681;transcript_HQ_B_transcript20389/f2p0/1996;transcript_HQ_B_transcript23552/f9p0/1816;transcript_HQ_B_transcript23720/f2p0/1939;transcript_HQ_B_transcript2380/f2p0/3873;transcript_HQ_B_transc…
53	Populus trichocarpa	27	transcript_HQ_B_transcript1017/f2p0/4479;transcript_HQ_B_transcript19284/f2p0/2059;transcript_HQ_B_transcript20212/f6p0/2004;transcript_HQ_B_transcript21084/f7p0/1942;transcript_HQ_B_transcript21945/f4p0/1891;transcript_HQ_B_transcript25967/f2p0/1718;transcript_HQ_B_transcript22510/f2p0/1888;transcript_HQ_B_transcript28097/f2p0/1641;transcript_HQ_B_transcript27475/f2p0/1668;transcript_HQ_B_transc…
54	Dendrobium chrysotoxum	27	transcript_HQ_B_transcript1123/f2p0/4324;transcript_HQ_B_transcript15025/f3p0/2348;transcript_HQ_B_transcript15306/f7p0/2321;transcript_HQ_B_transcript15354/f2p0/2390;transcript_HQ_B_transcript1357/f2p0/4255;transcript_HQ_B_transcript19129/f2p0/2077;transcript_HQ_B_transcript1934/f2p0/4033;transcript_HQ_B_transcript1683/f2p0/4082;transcript_HQ_B_transcript20630/f2p0/1995;transcript_HQ_B_transcrip…
55	Citrus clementina	27	transcript_HQ_B_transcript1300/f2p0/4217;transcript_HQ_B_transcript12435/f2p0/2534;transcript_HQ_B_transcript10817/f2p0/2691;transcript_HQ_B_transcript17370/f2p0/2184;transcript_HQ_B_transcript15992/f6p0/2264;transcript_HQ_B_transcript16142/f3p0/2299;transcript_HQ_B_transcript20764/f2p0/1997;transcript_HQ_B_transcript21955/f2p0/1917;transcript_HQ_B_transcript2566/f2p0/3863;transcript_HQ_B_transcr…
56	Cymbidium hybrid	27	transcript_HQ_B_transcript10203/f7p0/2747;transcript_HQ_B_transcript19555/f2p0/2087;transcript_HQ_B_transcript18679/f3p0/2103;transcript_HQ_B_transcript25962/f2p0/1722;transcript_HQ_B_transcript25994/f2p0/1713;transcript_HQ_B_transcript25324/f3p0/1756;transcript_HQ_B_transcript26571/f2p0/1682;transcript_HQ_B_transcript26599/f2p0/1676;transcript_HQ_B_transcript27500/f2p0/1633;transcript_HQ_B_trans…
57	Dichanthelium oligosanthes	26	transcript_HQ_B_transcript10290/f9p0/2733;transcript_HQ_B_transcript17669/f2p0/2159;transcript_HQ_B_transcript1952/f3p0/3988;transcript_HQ_B_transcript21830/f3p0/1919;transcript_HQ_B_transcript25016/f2p0/1754;transcript_HQ_B_transcript25106/f2p0/1757;transcript_HQ_B_transcript22513/f4p0/1881;transcript_HQ_B_transcript27289/f3p0/1661;transcript_HQ_B_transcript28158/f5p0/1536;transcript_HQ_B_transc…
58	Lupinus angustifolius	26	transcript_HQ_B_transcript12884/f3p0/2528;transcript_HQ_B_transcript13148/f2p0/2438;transcript_HQ_B_transcript124/f2p0/5800;transcript_HQ_B_transcript173/f2p0/5642;transcript_HQ_B_transcript2184/f18p0/3848;transcript_HQ_B_transcript21457/f2p0/1942;transcript_HQ_B_transcript26129/f6p0/1704;transcript_HQ_B_transcript23491/f7p0/1821;transcript_HQ_B_transcript3053/f2p0/3716;transcript_HQ_B_transcript…
59	Iris japonica	25	transcript_HQ_B_transcript12116/f2p0/2561;transcript_HQ_B_transcript13172/f2p0/2480;transcript_HQ_B_transcript19221/f3p0/2100;transcript_HQ_B_transcript19307/f8p0/2053;transcript_HQ_B_transcript18459/f2p0/2135;transcript_HQ_B_transcript15964/f2p0/2270;transcript_HQ_B_transcript20430/f3p0/1995;transcript_HQ_B_transcript16300/f5p0/2205;transcript_HQ_B_transcript22668/f2p0/1879;transcript_HQ_B_trans…
60	Ornithogalum longebracteatum	25	transcript_HQ_B_transcript14043/f10p0/2374;transcript_HQ_B_transcript13218/f2p0/2526;transcript_HQ_B_transcript13363/f4p0/2435;transcript_HQ_B_transcript16562/f3p0/2232;transcript_HQ_B_transcript18519/f3p0/2072;transcript_HQ_B_transcript19556/f3p0/2037;transcript_HQ_B_transcript17176/f2p0/2187;transcript_HQ_B_transcript22688/f7p0/1800;transcript_HQ_B_transcript21103/f4p0/1947;transcript_HQ_B_tran…
61	Nicotiana attenuata	25	transcript_HQ_B_transcript13984/f4p0/2415;transcript_HQ_B_transcript11462/f5p0/2578;transcript_HQ_B_transcript15226/f3p0/2320;transcript_HQ_B_transcript1817/f2p0/4040;transcript_HQ_B_transcript17551/f3p0/2178;transcript_HQ_B_transcript15835/f2p0/2273;transcript_HQ_B_transcript2446/f2p0/3879;transcript_HQ_B_transcript2448/f2p0/3852;transcript_HQ_B_transcript22963/f12p0/1852;transcript_HQ_B_transcr…
62	Brachypodium distachyon	24	transcript_HQ_B_transcript10482/f3p0/2671;transcript_HQ_B_transcript10578/f4p0/2721;transcript_HQ_B_transcript18667/f2p0/2096;transcript_HQ_B_transcript24592/f2p0/1781;transcript_HQ_B_transcript22959/f4p0/1793;transcript_HQ_B_transcript25681/f3p0/1715;transcript_HQ_B_transcript21440/f24p0/1892;transcript_HQ_B_transcript28982/f3p0/1565;transcript_HQ_B_transcript27508/f2p0/1635;transcript_HQ_B_tran…
63	Tarenaya hassleriana	22	transcript_HQ_B_transcript11113/f2p0/2671;transcript_HQ_B_transcript10249/f4p0/2739;transcript_HQ_B_transcript17949/f2p0/2151;transcript_HQ_B_transcript29165/f2p0/1556;transcript_HQ_B_transcript31598/f2p0/1447;transcript_HQ_B_transcript35378/f2p0/1248;transcript_HQ_B_transcript33946/f7p0/1309;transcript_HQ_B_transcript32151/f12p0/1370;transcript_HQ_B_transcript33224/f6p0/1323;transcript_HQ_B_tran…
64	Morus notabilis	22	transcript_HQ_B_transcript16569/f2p0/2236;transcript_HQ_B_transcript1750/f3p0/4049;transcript_HQ_B_transcript205/f2p0/5529;transcript_HQ_B_transcript238/f2p0/5481;transcript_HQ_B_transcript22304/f6p0/1831;transcript_HQ_B_transcript2603/f2p0/3830;transcript_HQ_B_transcript30324/f17p0/1446;transcript_HQ_B_transcript31133/f3p0/1453;transcript_HQ_B_transcript26904/f32p0/1592;transcript_HQ_B_transcrip…
65	Phaseolus vulgaris	22	transcript_HQ_B_transcript13489/f2p0/1995;transcript_HQ_B_transcript20082/f2p0/2044;transcript_HQ_B_transcript16607/f2p0/2244;transcript_HQ_B_transcript16731/f2p0/2224;transcript_HQ_B_transcript19512/f2p0/2043;transcript_HQ_B_transcript29007/f7p0/1538;transcript_HQ_B_transcript362/f2p0/5164;transcript_HQ_B_transcript34588/f2p0/1281;transcript_HQ_B_transcript36540/f2p0/1174;transcript_HQ_B_transcr…
66	Arachis ipaensis	21	transcript_HQ_B_transcript11135/f2p0/2762;transcript_HQ_B_transcript1423/f2p0/4212;transcript_HQ_B_transcript1351/f3p0/4228;transcript_HQ_B_transcript1543/f2p0/4147;transcript_HQ_B_transcript1697/f3p0/4078;transcript_HQ_B_transcript23202/f3p0/1853;transcript_HQ_B_transcript31041/f2p0/1485;transcript_HQ_B_transcript29730/f5p0/1469;transcript_HQ_B_transcript3571/f2p0/3603;transcript_HQ_B_transcript…
67	Medicago truncatula	20	transcript_HQ_B_transcript11156/f4p0/2662;transcript_HQ_B_transcript13071/f3p0/2485;transcript_HQ_B_transcript14959/f4p0/2327;transcript_HQ_B_transcript10420/f2p0/2723;transcript_HQ_B_transcript12644/f2p0/2537;transcript_HQ_B_transcript2016/f2p0/3969;transcript_HQ_B_transcript19854/f2p0/2037;transcript_HQ_B_transcript18959/f2p0/2079;transcript_HQ_B_transcript26239/f13p0/1629;transcript_HQ_B_trans…
68	Cynara cardunculus	20	transcript_HQ_B_transcript16363/f2p0/2264;transcript_HQ_B_transcript21737/f5p0/1925;transcript_HQ_B_transcript21794/f3p0/1889;transcript_HQ_B_transcript22648/f2p0/1880;transcript_HQ_B_transcript24973/f2p0/1765;transcript_HQ_B_transcript23255/f2p0/1850;transcript_HQ_B_transcript26207/f2p0/1700;transcript_HQ_B_transcript30696/f2p0/1476;transcript_HQ_B_transcript28839/f3p0/1575;transcript_HQ_B_trans…
69	Gonium pectorale	20	transcript_HQ_B_transcript14589/f2p0/2377;transcript_HQ_B_transcript11449/f2p0/2623;transcript_HQ_B_transcript17317/f3p0/2180;transcript_HQ_B_transcript16467/f2p0/2245;transcript_HQ_B_transcript18316/f2p0/2135;transcript_HQ_B_transcript16898/f2p0/2240;transcript_HQ_B_transcript18642/f2p0/2093;transcript_HQ_B_transcript20645/f2p0/2062;transcript_HQ_B_transcript20875/f2p0/1980;transcript_HQ_B_trans…
70	Arachis duranensis	19	transcript_HQ_B_transcript1466/f2p0/4162;transcript_HQ_B_transcript14920/f2p0/2349;transcript_HQ_B_transcript11351/f2p0/2652;transcript_HQ_B_transcript1353/f2p0/4218;transcript_HQ_B_transcript15635/f2p0/2276;transcript_HQ_B_transcript16889/f2p0/2217;transcript_HQ_B_transcript1946/f3p0/3979;transcript_HQ_B_transcript21946/f2p0/1945;transcript_HQ_B_transcript23737/f2p0/1821;transcript_HQ_B_transcri…
71	Erythranthe guttata	18	transcript_HQ_B_transcript14701/f2p0/2359;transcript_HQ_B_transcript10299/f2p0/2759;transcript_HQ_B_transcript16752/f3p0/2234;transcript_HQ_B_transcript17170/f2p0/2203;transcript_HQ_B_transcript2264/f2p0/3899;transcript_HQ_B_transcript27091/f2p0/1660;transcript_HQ_B_transcript34787/f2p0/1265;transcript_HQ_B_transcript35891/f2p0/1213;transcript_HQ_B_transcript37171/f2p0/1145;transcript_HQ_B_transc…
72	Fragaria vesca	18	transcript_HQ_B_transcript11551/f2p0/2615;transcript_HQ_B_transcript1161/f2p0/4266;transcript_HQ_B_transcript1446/f2p0/4209;transcript_HQ_B_transcript15865/f2p0/2278;transcript_HQ_B_transcript15954/f2p0/2265;transcript_HQ_B_transcript20541/f3p0/2030;transcript_HQ_B_transcript22964/f6p0/1858;transcript_HQ_B_transcript29794/f3p0/1521;transcript_HQ_B_transcript36428/f2p0/1181;transcript_HQ_B_transcr…
73	Nicotiana tabacum	17	transcript_HQ_B_transcript13546/f2p0/2465;transcript_HQ_B_transcript16874/f2p0/2208;transcript_HQ_B_transcript2174/f2p0/3933;transcript_HQ_B_transcript22787/f3p0/1881;transcript_HQ_B_transcript29128/f2p0/1601;transcript_HQ_B_transcript283/f2p0/5312;transcript_HQ_B_transcript29307/f5p0/1555;transcript_HQ_B_transcript30333/f2p0/1504;transcript_HQ_B_transcript26855/f3p0/1666;transcript_HQ_B_transcri…
74	Vigna angularis	17	transcript_HQ_B_transcript14536/f4p0/2358;transcript_HQ_B_transcript13671/f3p0/2430;transcript_HQ_B_transcript15235/f9p0/2267;transcript_HQ_B_transcript19966/f2p0/2022;transcript_HQ_B_transcript18288/f2p0/2121;transcript_HQ_B_transcript16715/f3p0/2217;transcript_HQ_B_transcript19612/f2p0/2046;transcript_HQ_B_transcript2228/f2p0/3912;transcript_HQ_B_transcript29775/f4p0/1471;transcript_HQ_B_transc…
75	Trifolium subterraneum	16	transcript_HQ_B_transcript19076/f2p0/2087;transcript_HQ_B_transcript18232/f2p0/2126;transcript_HQ_B_transcript20243/f2p0/2040;transcript_HQ_B_transcript18817/f3p0/2088;transcript_HQ_B_transcript21407/f3p0/1942;transcript_HQ_B_transcript2498/f2p0/3855;transcript_HQ_B_transcript233/f2p0/5454;transcript_HQ_B_transcript2949/f2p0/3778;transcript_HQ_B_transcript41611/f2p0/863;transcript_HQ_B_transcript…
76	Cucumis melo	16	transcript_HQ_B_transcript17975/f2p0/2135;transcript_HQ_B_transcript24883/f2p0/1777;transcript_HQ_B_transcript28973/f2p0/1584;transcript_HQ_B_transcript30975/f4p0/1429;transcript_HQ_B_transcript31065/f2p0/1476;transcript_HQ_B_transcript27130/f2p0/1672;transcript_HQ_B_transcript328/f2p0/5280;transcript_HQ_B_transcript36410/f2p0/1199;transcript_HQ_B_transcript35578/f14p0/1162;transcript_HQ_B_transc…
77	Marchantia polymorpha	16	transcript_HQ_B_transcript11466/f2p0/2620;transcript_HQ_B_transcript21853/f6p0/1893;transcript_HQ_B_transcript273/f3p0/5331;transcript_HQ_B_transcript28229/f2p0/1613;transcript_HQ_B_transcript28643/f2p0/1587;transcript_HQ_B_transcript32706/f2p0/1393;transcript_HQ_B_transcript32365/f2p0/1389;transcript_HQ_B_transcript38012/f3p0/1094;transcript_HQ_B_transcript6416/f2p0/3176;transcript_HQ_B_transcri…
78	Zostera marina	15	transcript_HQ_B_transcript12127/f2p0/2553;transcript_HQ_B_transcript13326/f2p0/2470;transcript_HQ_B_transcript16718/f2p0/2214;transcript_HQ_B_transcript16866/f2p0/2224;transcript_HQ_B_transcript19767/f2p0/2041;transcript_HQ_B_transcript1798/f2p0/4061;transcript_HQ_B_transcript24151/f3p0/1795;transcript_HQ_B_transcript30952/f2p0/1461;transcript_HQ_B_transcript28560/f2p0/1592;transcript_HQ_B_transc…
79	Capsicum annuum	15	transcript_HQ_B_transcript13618/f2p0/2439;transcript_HQ_B_transcript17498/f2p0/2171;transcript_HQ_B_transcript19901/f2p0/2027;transcript_HQ_B_transcript2452/f2p0/3894;transcript_HQ_B_transcript25815/f4p0/1661;transcript_HQ_B_transcript30298/f2p0/1505;transcript_HQ_B_transcript3597/f3p0/3596;transcript_HQ_B_transcript3508/f2p0/3616;transcript_HQ_B_transcript34325/f2p0/1293;transcript_HQ_B_transcri…
80	Platanthera clavellata	15	transcript_HQ_B_transcript1001/f3p0/4399;transcript_HQ_B_transcript11468/f2p0/2622;transcript_HQ_B_transcript12533/f3p0/2531;transcript_HQ_B_transcript2008/f3p0/3893;transcript_HQ_B_transcript2283/f2p0/3931;transcript_HQ_B_transcript24769/f2p0/1776;transcript_HQ_B_transcript2129/f2p0/3960;transcript_HQ_B_transcript22297/f4p0/1877;transcript_HQ_B_transcript25267/f2p0/1749;transcript_HQ_B_transcrip…
81	x Doritaenopsis	15	transcript_HQ_B_transcript1517/f2p0/4123;transcript_HQ_B_transcript1431/f2p0/4160;transcript_HQ_B_transcript1257/f9p0/4227;transcript_HQ_B_transcript21918/f2p0/1912;transcript_HQ_B_transcript2107/f4p0/3897;transcript_HQ_B_transcript23367/f2p0/1847;transcript_HQ_B_transcript2533/f2p0/3836;transcript_HQ_B_transcript2725/f2p0/3866;transcript_HQ_B_transcript3847/f2p0/3553;transcript_HQ_B_transcript44…
82	Phalaenopsis amabilis	15	transcript_HQ_B_transcript14848/f2p0/2352;transcript_HQ_B_transcript13062/f4p0/2463;transcript_HQ_B_transcript14923/f2p0/2388;transcript_HQ_B_transcript11354/f2p0/2642;transcript_HQ_B_transcript14100/f6p0/2378;transcript_HQ_B_transcript11428/f5p0/2627;transcript_HQ_B_transcript15596/f3p0/2304;transcript_HQ_B_transcript27193/f2p0/1655;transcript_HQ_B_transcript26295/f2p0/1698;transcript_HQ_B_trans…
83	Solanum demissum	15	transcript_HQ_B_transcript11932/f4p0/2572;transcript_HQ_B_transcript14000/f2p0/2420;transcript_HQ_B_transcript10478/f4p0/2723;transcript_HQ_B_transcript125/f2p0/5808;transcript_HQ_B_transcript1538/f2p0/4128;transcript_HQ_B_transcript19245/f3p0/2076;transcript_HQ_B_transcript2762/f2p0/3778;transcript_HQ_B_transcript40/f3p0/6443;transcript_HQ_B_transcript4102/f2p0/3530;transcript_HQ_B_transcript447…
84	Selaginella moellendorffii	15	transcript_HQ_B_transcript11035/f2p0/2664;transcript_HQ_B_transcript13410/f2p0/2461;transcript_HQ_B_transcript19125/f2p0/2091;transcript_HQ_B_transcript18462/f2p0/2128;transcript_HQ_B_transcript20414/f2p0/2001;transcript_HQ_B_transcript19676/f2p0/2036;transcript_HQ_B_transcript22029/f2p0/1912;transcript_HQ_B_transcript2469/f3p0/3810;transcript_HQ_B_transcript22155/f2p0/1916;transcript_HQ_B_transc…
85	Auxenochlorella protothecoides	15	transcript_HQ_B_transcript13681/f3p0/2444;transcript_HQ_B_transcript1501/f2p0/4160;transcript_HQ_B_transcript13361/f3p0/2471;transcript_HQ_B_transcript13545/f7p0/2445;transcript_HQ_B_transcript1999/f2p0/3972;transcript_HQ_B_transcript1939/f2p0/3990;transcript_HQ_B_transcript16824/f3p0/2217;transcript_HQ_B_transcript18565/f8p0/2089;transcript_HQ_B_transcript17748/f2p0/2166;transcript_HQ_B_transcri…
86	Cocos nucifera	14	transcript_HQ_B_transcript11207/f2p0/2699;transcript_HQ_B_transcript12554/f2p0/2530;transcript_HQ_B_transcript18280/f2p0/2118;transcript_HQ_B_transcript19170/f2p0/2064;transcript_HQ_B_transcript15784/f2p0/2296;transcript_HQ_B_transcript20245/f2p0/2008;transcript_HQ_B_transcript203/f9p0/5464;transcript_HQ_B_transcript21552/f4p0/1936;transcript_HQ_B_transcript23310/f5p0/1829;transcript_HQ_B_transcr…
87	Noccaea caerulescens	14	transcript_HQ_B_transcript15193/f3p0/2329;transcript_HQ_B_transcript20265/f2p0/2007;transcript_HQ_B_transcript27170/f4p0/1632;transcript_HQ_B_transcript2779/f6p0/3752;transcript_HQ_B_transcript31449/f2p0/1441;transcript_HQ_B_transcript32614/f2p0/1404;transcript_HQ_B_transcript32189/f2p0/1420;transcript_HQ_B_transcript36140/f6p0/1170;transcript_HQ_B_transcript40284/f72p0/846;transcript_HQ_B_transc…
88	Micromonas commoda	14	transcript_HQ_B_transcript11969/f3p0/2592;transcript_HQ_B_transcript16098/f7p0/2238;transcript_HQ_B_transcript1631/f2p0/4001;transcript_HQ_B_transcript25418/f2p0/1744;transcript_HQ_B_transcript21158/f5p0/1939;transcript_HQ_B_transcript28981/f2p0/1578;transcript_HQ_B_transcript2985/f3p0/3739;transcript_HQ_B_transcript31967/f2p0/1419;transcript_HQ_B_transcript34608/f2p0/1276;transcript_HQ_B_transcr…
89	Vigna radiata	14	transcript_HQ_B_transcript12827/f2p0/2508;transcript_HQ_B_transcript14766/f2p0/2359;transcript_HQ_B_transcript14489/f2p0/2396;transcript_HQ_B_transcript19393/f2p0/2058;transcript_HQ_B_transcript18605/f3p0/2025;transcript_HQ_B_transcript19852/f2p0/2023;transcript_HQ_B_transcript31442/f6p0/1418;transcript_HQ_B_transcript41926/f2p0/837;transcript_HQ_B_transcript41095/f7p0/890;transcript_HQ_B_transcr…
90	Chlamydomonas reinhardtii	14	transcript_HQ_B_transcript10035/f2p0/2769;transcript_HQ_B_transcript1384/f3p0/4204;transcript_HQ_B_transcript12182/f2p0/2551;transcript_HQ_B_transcript15011/f2p0/2403;transcript_HQ_B_transcript15320/f2p0/2328;transcript_HQ_B_transcript15455/f3p0/2308;transcript_HQ_B_transcript20220/f2p0/2009;transcript_HQ_B_transcript19666/f4p0/2036;transcript_HQ_B_transcript18096/f2p0/2129;transcript_HQ_B_transc…
91	Cicer arietinum	14	transcript_HQ_B_transcript13801/f3p0/2432;transcript_HQ_B_transcript14985/f2p0/2347;transcript_HQ_B_transcript14102/f3p0/2405;transcript_HQ_B_transcript23279/f7p0/1828;transcript_HQ_B_transcript24231/f2p0/1797;transcript_HQ_B_transcript27219/f3p0/1668;transcript_HQ_B_transcript28126/f2p0/1631;transcript_HQ_B_transcript26927/f2p0/1670;transcript_HQ_B_transcript36012/f2p0/1272;transcript_HQ_B_trans…
92	Vanda hybrid	14	transcript_HQ_B_transcript12943/f2p0/2517;transcript_HQ_B_transcript13040/f6p0/2488;transcript_HQ_B_transcript10528/f2p0/2715;transcript_HQ_B_transcript2536/f2p0/3833;transcript_HQ_B_transcript21042/f7p0/1951;transcript_HQ_B_transcript25768/f13p0/1709;transcript_HQ_B_transcript26306/f2p0/1711;transcript_HQ_B_transcript28272/f2p0/1607;transcript_HQ_B_transcript26549/f3p0/1682;transcript_HQ_B_trans…
93	Glycine soja	14	transcript_HQ_B_transcript12796/f3p0/2499;transcript_HQ_B_transcript19534/f2p0/2056;transcript_HQ_B_transcript16152/f2p0/2256;transcript_HQ_B_transcript23619/f2p0/1829;transcript_HQ_B_transcript213/f2p0/5513;transcript_HQ_B_transcript27878/f2p0/1634;transcript_HQ_B_transcript3635/f2p0/3603;transcript_HQ_B_transcript3711/f4p0/3577;transcript_HQ_B_transcript37132/f4p0/1111;transcript_HQ_B_transcrip…
94	Bletilla striata	13	transcript_HQ_B_transcript10392/f2p0/2733;transcript_HQ_B_transcript2083/f6p0/3941;transcript_HQ_B_transcript23104/f7p0/1849;transcript_HQ_B_transcript28995/f4p0/1570;transcript_HQ_B_transcript28381/f3p0/1599;transcript_HQ_B_transcript33327/f34p0/1293;transcript_HQ_B_transcript9273/f2p0/2879;transcript_HQ_B_transcript8740/f2p0/2903;transcript_HQ_B_transcript7150/f4p0/3085;transcript_HQ_B_transcri…
95	Dendrobium hybrid	13	transcript_HQ_B_transcript13897/f4p0/2419;transcript_HQ_B_transcript13504/f27p0/2438;transcript_HQ_B_transcript17794/f6p0/2150;transcript_HQ_B_transcript23689/f2p0/1836;transcript_HQ_B_transcript23428/f3p0/1845;transcript_HQ_B_transcript28368/f2p0/1628;transcript_HQ_B_transcript36019/f3p0/1213;transcript_HQ_B_transcript33070/f2p0/1357;transcript_HQ_B_transcript40332/f2p0/942;transcript_HQ_B_trans…
96	Spinacia oleracea	13	transcript_HQ_B_transcript12174/f2p0/2558;transcript_HQ_B_transcript11500/f16p0/2560;transcript_HQ_B_transcript14312/f6p0/2389;transcript_HQ_B_transcript15363/f6p0/2314;transcript_HQ_B_transcript12688/f2p0/2518;transcript_HQ_B_transcript11741/f2p0/2623;transcript_HQ_B_transcript10893/f2p0/2706;transcript_HQ_B_transcript15607/f3p0/2302;transcript_HQ_B_transcript16036/f2p0/2267;transcript_HQ_B_tran…
97	Volvox carteri	13	transcript_HQ_B_transcript11028/f4p0/2639;transcript_HQ_B_transcript12865/f4p0/2501;transcript_HQ_B_transcript1312/f2p0/4246;transcript_HQ_B_transcript11358/f2p0/2642;transcript_HQ_B_transcript10864/f2p0/2684;transcript_HQ_B_transcript30309/f2p0/1501;transcript_HQ_B_transcript26965/f2p0/1673;transcript_HQ_B_transcript33923/f3p0/1303;transcript_HQ_B_transcript38900/f2p0/1037;transcript_HQ_B_transc…
98	Ostreococcus tauri	12	transcript_HQ_B_transcript10534/f2p0/2724;transcript_HQ_B_transcript15124/f2p0/2334;transcript_HQ_B_transcript10699/f3p0/2674;transcript_HQ_B_transcript11676/f2p0/2642;transcript_HQ_B_transcript18312/f2p0/2117;transcript_HQ_B_transcript25469/f2p0/1714;transcript_HQ_B_transcript21622/f2p0/1937;transcript_HQ_B_transcript304/f2p0/5278;transcript_HQ_B_transcript3222/f2p0/3696;transcript_HQ_B_transcri…
99	Cymbidium ensifolium	12	transcript_HQ_B_transcript17704/f3p0/2172;transcript_HQ_B_transcript23690/f5p0/1802;transcript_HQ_B_transcript24238/f7p0/1791;transcript_HQ_B_transcript26410/f3p0/1721;transcript_HQ_B_transcript36555/f2p0/1177;transcript_HQ_B_transcript38939/f8p0/1031;transcript_HQ_B_transcript40899/f2p0/928;transcript_HQ_B_transcript41789/f2p0/845;transcript_HQ_B_transcript37761/f3p0/1113;transcript_HQ_B_transcr…
100	Agave tequilana	12	transcript_HQ_B_transcript32276/f4p0/1402;transcript_HQ_B_transcript40828/f7p0/901;transcript_HQ_B_transcript41637/f3p0/857;transcript_HQ_B_transcript40271/f3p0/959;transcript_HQ_B_transcript41853/f3p0/858;transcript_HQ_B_transcript41943/f2p0/834;transcript_HQ_B_transcript41064/f3p0/894;transcript_HQ_B_transcript41143/f4p0/876;transcript_HQ_B_transcript41157/f12p0/882;transcript_HQ_B_transcript42…
101	Cleistogenes songorica	12	transcript_HQ_B_transcript18168/f5p0/2128;transcript_HQ_B_transcript19359/f23p0/2032;transcript_HQ_B_transcript18456/f2p0/2128;transcript_HQ_B_transcript20241/f3p0/2009;transcript_HQ_B_transcript19459/f2p0/2060;transcript_HQ_B_transcript20377/f3p0/2020;transcript_HQ_B_transcript18649/f4p0/2096;transcript_HQ_B_transcript18742/f3p0/2100;transcript_HQ_B_transcript17058/f2p0/2204;transcript_HQ_B_tran…
102	Triticum urartu	11	transcript_HQ_B_transcript13742/f2p0/2445;transcript_HQ_B_transcript19392/f6p0/2051;transcript_HQ_B_transcript20810/f2p0/1970;transcript_HQ_B_transcript22408/f2p0/1896;transcript_HQ_B_transcript31227/f2p0/1448;transcript_HQ_B_transcript35679/f2p0/1218;transcript_HQ_B_transcript38071/f2p0/1092;transcript_HQ_B_transcript44328/f2p0/584;transcript_HQ_B_transcript8208/f3p0/2951;transcript_HQ_B_transcr…
103	Phalaenopsis aphrodite	10	transcript_HQ_B_transcript17331/f2p0/2182;transcript_HQ_B_transcript24457/f5p0/1790;transcript_HQ_B_transcript21352/f11p0/1882;transcript_HQ_B_transcript34918/f2p0/1261;transcript_HQ_B_transcript36928/f2p0/1159;transcript_HQ_B_transcript38373/f4p0/1073;transcript_HQ_B_transcript40280/f2p0/969;transcript_HQ_B_transcript39366/f5p0/996;transcript_HQ_B_transcript9564/f11p0/2794;transcript_HQ_B_transc…
104	Gymnadenia conopsea	10	transcript_HQ_B_transcript30908/f2p0/1471;transcript_HQ_B_transcript33076/f4p0/1349;transcript_HQ_B_transcript38002/f3p0/1099;transcript_HQ_B_transcript38950/f6p0/1020;transcript_HQ_B_transcript38090/f4p0/1064;transcript_HQ_B_transcript40216/f7p0/940;transcript_HQ_B_transcript4043/f3p0/3538;transcript_HQ_B_transcript42056/f9p0/822;transcript_HQ_B_transcript40522/f3p0/940;transcript_HQ_B_transcrip…
105	Genlisea aurea	9	transcript_HQ_B_transcript13632/f2p0/2445;transcript_HQ_B_transcript1192/f31p0/4212;transcript_HQ_B_transcript15981/f3p0/2274;transcript_HQ_B_transcript27405/f8p0/1631;transcript_HQ_B_transcript30984/f36p0/1433;transcript_HQ_B_transcript34043/f2p0/1316;transcript_HQ_B_transcript39297/f2p0/1016;transcript_HQ_B_transcript41982/f5p0/826;transcript_HQ_B_transcript4565/f2p0/3480;
106	Aegilops tauschii	9	transcript_HQ_B_transcript12823/f2p0/2532;transcript_HQ_B_transcript10613/f2p0/2716;transcript_HQ_B_transcript20043/f3p0/2025;transcript_HQ_B_transcript15738/f3p0/2291;transcript_HQ_B_transcript26287/f3p0/1697;transcript_HQ_B_transcript35416/f3p0/1228;transcript_HQ_B_transcript41037/f2p0/892;transcript_HQ_B_transcript40398/f2p0/954;transcript_HQ_B_transcript44907/f2p0/414;
107	Arabidopsis thaliana	9	transcript_HQ_B_transcript20429/f2p0/1989;transcript_HQ_B_transcript21818/f7p0/1926;transcript_HQ_B_transcript21063/f2p0/1993;transcript_HQ_B_transcript25591/f2p0/1782;transcript_HQ_B_transcript2573/f2p0/3830;transcript_HQ_B_transcript25993/f8p0/1706;transcript_HQ_B_transcript5779/f2p0/3284;transcript_HQ_B_transcript5972/f2p0/3254;transcript_HQ_B_transcript611/f2p0/4871;
108	Vanilla planifolia	9	transcript_HQ_B_transcript16611/f4p0/2220;transcript_HQ_B_transcript18541/f3p0/2140;transcript_HQ_B_transcript19027/f3p0/2104;transcript_HQ_B_transcript30156/f3p0/1479;transcript_HQ_B_transcript29811/f2p0/1478;transcript_HQ_B_transcript32888/f23p0/1312;transcript_HQ_B_transcript32131/f2p0/1404;transcript_HQ_B_transcript34820/f2p0/1271;transcript_HQ_B_transcript37377/f6p0/1099;
109	Capsella rubella	9	transcript_HQ_B_transcript27355/f2p0/1640;transcript_HQ_B_transcript34972/f2p0/1262;transcript_HQ_B_transcript41951/f2p0/872;transcript_HQ_B_transcript43480/f2p0/695;transcript_HQ_B_transcript44086/f6p0/617;transcript_HQ_B_transcript6549/f2p0/3182;transcript_HQ_B_transcript8258/f3p0/2977;transcript_HQ_B_transcript5913/f2p0/3251;transcript_HQ_B_transcript8143/f2p0/2957;
110	Dendrobium nobile	8	transcript_HQ_B_transcript23037/f4p0/1861;transcript_HQ_B_transcript27334/f2p0/1649;transcript_HQ_B_transcript35681/f3p0/1209;transcript_HQ_B_transcript3395/f3p0/3577;transcript_HQ_B_transcript39159/f6p0/1017;transcript_HQ_B_transcript39400/f4p0/1010;transcript_HQ_B_transcript38604/f2p0/1062;transcript_HQ_B_transcript6966/f3p0/3110;
111	Freesia hybrid	8	transcript_HQ_B_transcript18558/f4p0/2089;transcript_HQ_B_transcript18610/f3p0/2098;transcript_HQ_B_transcript17804/f3p0/2150;transcript_HQ_B_transcript19759/f9p0/2023;transcript_HQ_B_transcript21195/f6p0/1931;transcript_HQ_B_transcript28534/f2p0/1585;transcript_HQ_B_transcript34566/f7p0/1250;transcript_HQ_B_transcript36858/f2p0/1213;
112	Dendrobium candidum	8	transcript_HQ_B_transcript12746/f7p0/2502;transcript_HQ_B_transcript13582/f3p0/2446;transcript_HQ_B_transcript16240/f5p0/2245;transcript_HQ_B_transcript25133/f2p0/1765;transcript_HQ_B_transcript30979/f3p0/1441;transcript_HQ_B_transcript31786/f3p0/1418;transcript_HQ_B_transcript6689/f12p0/3126;transcript_HQ_B_transcript9682/f2p0/2805;
113	Chlorella variabilis	8	transcript_HQ_B_transcript13830/f2p0/2439;transcript_HQ_B_transcript18516/f9p0/2092;transcript_HQ_B_transcript22915/f2p0/1860;transcript_HQ_B_transcript22427/f2p0/1890;transcript_HQ_B_transcript4897/f2p0/3379;transcript_HQ_B_transcript6082/f3p0/3226;transcript_HQ_B_transcript8756/f2p0/2898;transcript_HQ_B_transcript8775/f4p0/2893;
114	Solanum pennellii	8	transcript_HQ_B_transcript27591/f2p0/1634;transcript_HQ_B_transcript3538/f3p0/3613;transcript_HQ_B_transcript33220/f4p0/1329;transcript_HQ_B_transcript42073/f3p0/834;transcript_HQ_B_transcript42419/f14p0/751;transcript_HQ_B_transcript37943/f4p0/1102;transcript_HQ_B_transcript44454/f3p0/553;transcript_HQ_B_transcript44474/f6p0/524;
115	Monoraphidium neglectum	8	transcript_HQ_B_transcript10087/f2p0/2775;transcript_HQ_B_transcript11040/f2p0/2669;transcript_HQ_B_transcript13898/f2p0/2439;transcript_HQ_B_transcript11421/f6p0/2615;transcript_HQ_B_transcript36708/f2p0/1166;transcript_HQ_B_transcript3584/f2p0/3596;transcript_HQ_B_transcript39084/f2p0/1038;transcript_HQ_B_transcript6124/f2p0/3216;
116	Picea sitchensis	8	transcript_HQ_B_transcript19519/f2p0/2062;transcript_HQ_B_transcript24785/f6p0/1773;transcript_HQ_B_transcript23326/f5p0/1845;transcript_HQ_B_transcript30599/f2p0/1484;transcript_HQ_B_transcript31782/f2p0/1421;transcript_HQ_B_transcript35703/f2p0/1221;transcript_HQ_B_transcript43186/f3p0/729;transcript_HQ_B_transcript44162/f2p0/605;
117	Masdevallia yungasensis	8	transcript_HQ_B_transcript3424/f2p0/3665;transcript_HQ_B_transcript3921/f9p0/3532;transcript_HQ_B_transcript4558/f4p0/3461;transcript_HQ_B_transcript7464/f3p0/3049;transcript_HQ_B_transcript4980/f3p0/3382;transcript_HQ_B_transcript7079/f2p0/3078;transcript_HQ_B_transcript9701/f2p0/2865;transcript_HQ_B_transcript9821/f2p0/2779;
118	Nicotiana sylvestris	8	transcript_HQ_B_transcript14266/f2p0/2395;transcript_HQ_B_transcript18035/f2p0/2155;transcript_HQ_B_transcript41401/f7p0/866;transcript_HQ_B_transcript44362/f2p0/586;transcript_HQ_B_transcript42815/f7p0/715;transcript_HQ_B_transcript43065/f5p0/702;transcript_HQ_B_transcript45110/f2p0/261;transcript_HQ_B_transcript7839/f5p0/2987;
119	Cucumis sativus	8	transcript_HQ_B_transcript11036/f3p0/2678;transcript_HQ_B_transcript13331/f2p0/2473;transcript_HQ_B_transcript1956/f2p0/3974;transcript_HQ_B_transcript32223/f2p0/1396;transcript_HQ_B_transcript39855/f12p0/932;transcript_HQ_B_transcript40996/f3p0/903;transcript_HQ_B_transcript45/f2p0/6325;transcript_HQ_B_transcript6862/f2p0/3119;
120	Raphanus sativus	8	transcript_HQ_B_transcript207/f2p0/5566;transcript_HQ_B_transcript29498/f2p0/1540;transcript_HQ_B_transcript29545/f2p0/1542;transcript_HQ_B_transcript36066/f2p0/1206;transcript_HQ_B_transcript43620/f26p0/660;transcript_HQ_B_transcript658/f3p0/4701;transcript_HQ_B_transcript5433/f3p0/3303;transcript_LQ_B_transcript7462/f2p0/3155;
121	Solanum tuberosum	7	transcript_HQ_B_transcript19990/f2p0/2024;transcript_HQ_B_transcript26078/f2p0/1712;transcript_HQ_B_transcript26906/f2p0/1661;transcript_HQ_B_transcript34831/f3p0/1267;transcript_HQ_B_transcript574/f2p0/4819;transcript_HQ_B_transcript5436/f4p0/3301;transcript_HQ_B_transcript8199/f2p0/2964;
122	Arabis alpina	7	transcript_HQ_B_transcript1478/f2p0/4178;transcript_HQ_B_transcript14870/f2p0/2346;transcript_HQ_B_transcript19060/f2p0/2098;transcript_HQ_B_transcript16582/f2p0/2251;transcript_HQ_B_transcript226/f2p0/5471;transcript_HQ_B_transcript33058/f2p0/1352;transcript_HQ_B_transcript33311/f4p0/1352;
123	Cymbidium faberi	7	transcript_HQ_B_transcript1113/f2p0/4326;transcript_HQ_B_transcript20091/f2p0/2017;transcript_HQ_B_transcript1601/f3p0/4155;transcript_HQ_B_transcript24463/f2p0/1825;transcript_HQ_B_transcript32575/f94p0/1272;transcript_HQ_B_transcript38286/f2p0/1074;transcript_HQ_B_transcript704/f2p0/4645;
124	Camelina sativa	7	transcript_HQ_B_transcript21915/f2p0/1931;transcript_HQ_B_transcript27256/f2p0/1653;transcript_HQ_B_transcript31386/f2p0/1446;transcript_HQ_B_transcript34848/f5p0/1267;transcript_HQ_B_transcript33282/f2p0/1346;transcript_HQ_B_transcript40746/f4p0/886;transcript_HQ_B_transcript7277/f3p0/3081;
125	Lysichiton camtschatcensis	6	transcript_HQ_B_transcript36278/f6p0/1191;transcript_HQ_B_transcript35559/f5p0/1225;transcript_HQ_B_transcript36453/f3p0/1132;transcript_HQ_B_transcript39120/f2p0/1030;transcript_HQ_B_transcript37716/f27p0/1070;transcript_HQ_B_transcript44108/f2p0/614;
126	Solanum lycopersicum	6	transcript_HQ_B_transcript11818/f2p0/2597;transcript_HQ_B_transcript17939/f5p0/2154;transcript_HQ_B_transcript36137/f2p0/1200;transcript_HQ_B_transcript38091/f2p0/1087;transcript_HQ_B_transcript3845/f2p0/3549;transcript_HQ_B_transcript41983/f4p0/774;
127	Oryza minuta	6	transcript_HQ_B_transcript22692/f3p0/1878;transcript_HQ_B_transcript24456/f2p0/1785;transcript_HQ_B_transcript3070/f8p0/3708;transcript_HQ_B_transcript3633/f2p0/3599;transcript_HQ_B_transcript5547/f3p0/3337;transcript_HQ_B_transcript789/f3p0/4524;
128	Triticum aestivum	6	transcript_HQ_B_transcript16455/f2p0/2254;transcript_HQ_B_transcript27462/f2p0/1644;transcript_HQ_B_transcript3525/f4p0/3619;transcript_HQ_B_transcript43865/f6p0/644;transcript_HQ_B_transcript6506/f3p0/3205;transcript_HQ_B_transcript7077/f14p0/3046;
129	Brassica oleracea	5	transcript_HQ_B_transcript15413/f2p0/2315;transcript_HQ_B_transcript40132/f18p0/926;transcript_HQ_B_transcript40320/f5p0/945;transcript_HQ_B_transcript42302/f3p0/805;transcript_HQ_B_transcript724/f2p0/4643;
130	Nicotiana tomentosiformis	5	transcript_HQ_B_transcript149/f2p0/5755;transcript_HQ_B_transcript20054/f2p0/2016;transcript_HQ_B_transcript22608/f2p0/1875;transcript_HQ_B_transcript32850/f3p0/1371;transcript_HQ_B_transcript4576/f2p0/3436;
131	Doritis pulcherrima	5	transcript_HQ_B_transcript13994/f2p0/2424;transcript_HQ_B_transcript16764/f2p0/2243;transcript_HQ_B_transcript24768/f3p0/1768;transcript_HQ_B_transcript21652/f11p0/1872;transcript_HQ_B_transcript34746/f11p0/1247;
132	Helicosporidium sp.	5	transcript_HQ_B_transcript15612/f3p0/2307;transcript_HQ_B_transcript20734/f3p0/1996;transcript_HQ_B_transcript22667/f2p0/1887;transcript_HQ_B_transcript27024/f2p0/1657;transcript_HQ_B_transcript39960/f4p0/972;
133	Nervilia fordii	5	transcript_HQ_B_transcript12332/f26p0/2444;transcript_HQ_B_transcript23642/f2p0/1819;transcript_HQ_B_transcript27740/f6p0/1617;transcript_HQ_B_transcript29771/f4p0/1499;transcript_HQ_B_transcript31918/f3p0/1421;
134	Arabidopsis lyrata	5	transcript_HQ_B_transcript16793/f2p0/2239;transcript_HQ_B_transcript16992/f3p0/2197;transcript_HQ_B_transcript23358/f2p0/1850;transcript_HQ_B_transcript798/f2p0/4576;transcript_HQ_B_transcript9002/f2p0/2942;
135	Micromonas pusilla	5	transcript_HQ_B_transcript19056/f2p0/2081;transcript_HQ_B_transcript24182/f2p0/1805;transcript_HQ_B_transcript32917/f7p0/1324;transcript_HQ_B_transcript374/f3p0/5138;transcript_HQ_B_transcript5098/f2p0/3355;
136	Lotus japonicus	5	transcript_HQ_B_transcript13584/f3p0/2469;transcript_HQ_B_transcript18273/f2p0/2116;transcript_HQ_B_transcript32739/f2p0/1376;transcript_HQ_B_transcript37141/f2p0/1138;transcript_HQ_B_transcript37751/f4p0/1102;
137	Calanthe triplicata	5	transcript_HQ_B_transcript1922/f3p0/3995;transcript_HQ_B_transcript2033/f2p0/3968;transcript_HQ_B_transcript2074/f3p0/3950;transcript_HQ_B_transcript26145/f3p0/1710;transcript_HQ_B_transcript9088/f2p0/2818;
138	Bathycoccus prasinos	4	transcript_HQ_B_transcript22127/f2p0/1917;transcript_HQ_B_transcript23232/f2p0/1850;transcript_HQ_B_transcript27309/f4p0/1627;transcript_HQ_B_transcript8212/f2p0/2962;
139	Eutrema salsugineum	4	transcript_HQ_B_transcript16591/f2p0/2234;transcript_HQ_B_transcript23476/f2p0/1857;transcript_HQ_B_transcript40324/f2p0/950;transcript_HQ_B_transcript6096/f2p0/3210;
140	Phalaenopsis sp.	4	transcript_HQ_B_transcript16861/f7p0/2200;transcript_HQ_B_transcript22148/f3p0/1897;transcript_HQ_B_transcript33726/f3p0/1324;transcript_HQ_B_transcript6036/f4p0/3119;
141	Musa balbisiana	4	transcript_HQ_B_transcript3819/f7p0/3553;transcript_HQ_B_transcript42680/f7p0/773;transcript_HQ_B_transcript5498/f2p0/3305;transcript_HQ_B_transcript4698/f3p0/3416;
142	Dioscorea zingiberensis	4	transcript_HQ_B_transcript5544/f2p0/3300;transcript_HQ_B_transcript7975/f3p0/2958;transcript_HQ_B_transcript7998/f8p0/2946;transcript_HQ_B_transcript8115/f2p0/2967;
143	Dendrobium huoshanense	4	transcript_HQ_B_transcript16403/f2p0/2268;transcript_HQ_B_transcript16622/f2p0/2262;transcript_HQ_B_transcript31587/f2p0/1436;transcript_HQ_B_transcript32768/f3p0/1374;
144	Brassica rapa	4	transcript_HQ_B_transcript18024/f2p0/2145;transcript_HQ_B_transcript29253/f2p0/1552;transcript_HQ_B_transcript6235/f2p0/3194;transcript_HQ_B_transcript9929/f3p0/2737;
145	Crocus sativus	4	transcript_HQ_B_transcript26234/f2p0/1715;transcript_HQ_B_transcript26704/f5p0/1679;transcript_HQ_B_transcript28492/f2p0/1604;transcript_HQ_B_transcript37224/f2p0/1141;
146	Musa ABB	4	transcript_HQ_B_transcript19008/f2p0/2083;transcript_HQ_B_transcript24490/f2p0/1782;transcript_HQ_B_transcript27801/f3p0/1629;transcript_HQ_B_transcript35113/f2p0/1292;
147	Ludisia discolor	4	transcript_HQ_B_transcript12018/f3p0/2620;transcript_HQ_B_transcript13526/f2p0/2450;transcript_HQ_B_transcript2185/f2p0/3938;transcript_HQ_B_transcript7165/f2p0/3128;
148	Narcissus pseudonarcissus	4	transcript_HQ_B_transcript33797/f2p0/1315;transcript_HQ_B_transcript43599/f2p0/685;transcript_HQ_B_transcript44757/f2p0/478;transcript_HQ_B_transcript43904/f4p0/645;
149	Dendrobium crumenatum	4	transcript_HQ_B_transcript16461/f3p0/2225;transcript_HQ_B_transcript35843/f3p0/1219;transcript_HQ_B_transcript38491/f5p0/999;transcript_HQ_B_transcript38759/f13p0/1006;
150	Agave americana	3	transcript_HQ_B_transcript30006/f3p0/1523;transcript_HQ_B_transcript26785/f2p0/1668;transcript_HQ_B_transcript31854/f3p0/1415;
151	Goodyera pubescens	3	transcript_HQ_B_transcript18033/f3p0/2237;transcript_HQ_B_transcript36395/f2p0/1205;transcript_HQ_B_transcript6767/f2p0/3148;
152	Vicia sativa	3	transcript_HQ_B_transcript164/f3p0/5640;transcript_HQ_B_transcript544/f2p0/4855;transcript_LQ_B_transcript599/f2p0/4929;
153	Ostreococcus lucimarinus	3	transcript_HQ_B_transcript13520/f2p0/2453;transcript_HQ_B_transcript26761/f2p0/1677;transcript_HQ_B_transcript894/f2p0/4503;
154	Narcissus tazetta	3	transcript_HQ_B_transcript23143/f4p0/1853;transcript_HQ_B_transcript36222/f5p0/1178;transcript_HQ_B_transcript43520/f3p0/689;
155	Hevea brasiliensis	3	transcript_HQ_B_transcript39714/f4p0/958;transcript_HQ_B_transcript44468/f2p0/563;transcript_HQ_B_transcript44041/f3p0/624;
156	Panax ginseng	3	transcript_HQ_B_transcript32714/f4p0/1384;transcript_HQ_B_transcript33615/f6p0/1327;transcript_HQ_B_transcript39310/f5p0/1017;
157	Lilium sp.	3	transcript_HQ_B_transcript19236/f25p0/2053;transcript_HQ_B_transcript26907/f2p0/1665;transcript_HQ_B_transcript28791/f4p0/1574;
158	Hyacinthus orientalis	3	transcript_HQ_B_transcript11729/f4p0/2601;transcript_HQ_B_transcript22506/f2p0/1915;transcript_HQ_B_transcript39779/f3p0/983;
159	Cymbidium insigne	3	transcript_HQ_B_transcript27388/f3p0/1647;transcript_HQ_B_transcript30924/f2p0/1465;transcript_HQ_B_transcript26630/f2p0/1701;
160	Arachis hypogaea	3	transcript_HQ_B_transcript15653/f2p0/2305;transcript_HQ_B_transcript931/f2p0/4470;transcript_HQ_B_transcript9556/f2p0/2775;
161	Dendrobium pendulum	3	transcript_HQ_B_transcript44575/f2p0/526;transcript_HQ_B_transcript43411/f51p0/700;transcript_HQ_B_transcript9287/f2p0/2875;
162	Pandanus amaryllifolius	2	transcript_HQ_B_transcript23900/f2p0/1811;transcript_LQ_B_transcript22734/f2p0/1845;
163	Masdevallia picturata	2	transcript_HQ_B_transcript16057/f2p0/2330;transcript_HQ_B_transcript7187/f2p0/3068;
164	Neottia ovata	2	transcript_HQ_B_transcript11061/f4p0/2660;transcript_HQ_B_transcript43700/f2p0/667;
165	Dactylis glomerata	2	transcript_HQ_B_transcript21031/f3p0/1974;transcript_HQ_B_transcript37630/f2p0/1111;
166	Habenaria pantlingiana	2	transcript_HQ_B_transcript34207/f2p0/1299;transcript_HQ_B_transcript42090/f2p0/837;
167	Anoectochilus roxburghii	2	transcript_HQ_B_transcript16309/f15p0/2181;transcript_HQ_B_transcript9859/f5p0/2780;
168	Endiandra globosa	2	transcript_HQ_B_transcript6844/f5p0/3107;transcript_HQ_B_transcript7147/f4p0/3056;
169	Camellia sinensis	2	transcript_HQ_B_transcript29195/f2p0/1553;transcript_HQ_B_transcript36200/f2p0/1196;
170	Sobralia callosa	2	transcript_HQ_B_transcript25395/f2p0/1748;transcript_HQ_B_transcript32777/f2p0/1368;
171	Iris sp.	2	transcript_HQ_B_transcript18027/f2p0/2146;transcript_HQ_B_transcript21542/f2p0/1937;
172	Allium cepa	2	transcript_HQ_B_transcript22082/f2p0/1901;transcript_HQ_B_transcript33903/f20p0/1308;
173	Dendrobium sp.	2	transcript_HQ_B_transcript28536/f2p0/1592;transcript_HQ_B_transcript37441/f2p0/1132;
174	Carya cathayensis	2	transcript_HQ_B_transcript33905/f5p0/1313;transcript_HQ_B_transcript40963/f3p0/914;
175	Larrea tridentata	2	transcript_HQ_B_transcript31716/f5p0/1423;transcript_HQ_B_transcript36562/f4p0/1179;
176	Agapanthus africanus	2	transcript_HQ_B_transcript19178/f2p0/2075;transcript_HQ_B_transcript23155/f2p0/1855;
177	Sobralia aff.	2	transcript_HQ_B_transcript24595/f3p0/1793;transcript_HQ_B_transcript37979/f2p0/1095;
178	Ornithogalum saundersiae	2	transcript_HQ_B_transcript10140/f3p0/2757;transcript_HQ_B_transcript23484/f3p0/1854;
179	Eutrema halophilum	2	transcript_HQ_B_transcript21104/f3p0/1958;transcript_HQ_B_transcript3593/f2p0/3556;
180	Gladiolus hybrid	2	transcript_HQ_B_transcript18340/f2p0/2126;transcript_HQ_B_transcript42558/f2p0/803;
181	Cymbidium goeringii	2	transcript_HQ_B_transcript16233/f2p0/2273;transcript_HQ_B_transcript23905/f2p0/1811;
182	Musa AAB	2	transcript_HQ_B_transcript15766/f2p0/2300;transcript_HQ_B_transcript15979/f2p0/2290;
183	Arum maculatum	2	transcript_HQ_B_transcript22150/f2p0/1902;transcript_HQ_B_transcript39211/f4p0/1031;
184	Phalaenopsis bellina	2	transcript_HQ_B_transcript31825/f2p0/1449;transcript_HQ_B_transcript40335/f2p0/949;
185	Cephalanthera longifolia	2	transcript_HQ_B_transcript1125/f145p0/4247;transcript_HQ_B_transcript8364/f3p0/2942;
186	Cattleya liliputana	2	transcript_HQ_B_transcript28116/f4p0/1615;transcript_HQ_B_transcript9113/f3p0/2863;
187	Citrullus lanatus	1	transcript_HQ_B_transcript19419/f8p0/2052;
188	Rhynchostylis retusa	1	transcript_HQ_B_transcript12994/f2p0/2498;
189	Cyrtosia septentrionalis	1	transcript_HQ_B_transcript1398/f14p0/4160;
190	Selaginella pulvinata	1	transcript_HQ_B_transcript8567/f10p0/2908;
191	Solanum chacoense	1	transcript_HQ_B_transcript40721/f2p0/928;
192	Plantago rugelii	1	transcript_HQ_B_transcript38112/f2p0/1091;
193	Ravenea hildebrandtii	1	transcript_HQ_B_transcript3375/f4p0/3646;
194	Yucca filamentosa	1	transcript_HQ_B_transcript9121/f5p0/2861;
195	Pholidota articulata	1	transcript_HQ_B_transcript962/f2p0/4491;
196	Ficus racemosa	1	transcript_HQ_B_transcript2912/f2p0/3729;
197	Cephalanthera humilis	1	transcript_HQ_B_transcript12810/f3p0/2504;
198	Maundia triglochinoides	1	transcript_HQ_B_transcript2501/f2p0/3882;
199	Musa AB	1	transcript_HQ_B_transcript29841/f2p0/1533;
200	Elleanthus sodiroi	1	transcript_HQ_B_transcript43943/f3p0/652;
201	Roya obtusa	1	transcript_HQ_B_transcript13940/f3p0/2415;
202	Canna x	1	transcript_HQ_B_transcript23673/f2p0/1832;
203	Ginkgo biloba	1	transcript_HQ_B_transcript27704/f2p0/1626;
204	Cypripedium parviflorum	1	transcript_HQ_B_transcript30219/f10p0/1469;
205	Tricyrtis sp.	1	transcript_HQ_B_transcript39962/f2p0/976;
206	Sparganium eurycarpum	1	transcript_HQ_B_transcript4151/f2p0/3497;
207	Bletilla ochracea	1	transcript_HQ_B_transcript386/f4p0/5079;
208	Oenothera berteroana	1	transcript_HQ_B_transcript16817/f3p0/2218;
209	California macrophylla	1	transcript_HQ_B_transcript36/f3p0/6558;
210	Litchi chinensis	1	transcript_HQ_B_transcript36326/f3p0/1193;
211	Paeonia suffruticosa	1	transcript_HQ_B_transcript32329/f2p0/1393;
212	Eucalyptus cladocalyx	1	transcript_HQ_B_transcript18600/f2p0/2099;
213	Cattleya trianae	1	transcript_HQ_B_transcript17640/f2p0/2171;
214	Malus hupehensis	1	transcript_HQ_B_transcript39801/f2p0/1005;
215	Kandelia candel	1	transcript_HQ_B_transcript37680/f2p0/1117;
216	Fritillaria agrestis	1	transcript_HQ_B_transcript24283/f26p0/1779;
217	Populus tomentosa	1	transcript_HQ_B_transcript38801/f5p0/1027;
218	Lilium longiflorum	1	transcript_HQ_B_transcript41848/f2p0/842;
219	Lycoris radiata	1	transcript_HQ_B_transcript25785/f2p0/1730;
220	Chlamydomonas sp.	1	transcript_HQ_B_transcript20748/f2p0/1976;
221	Saccharum officinarum	1	transcript_HQ_B_transcript15488/f4p0/2313;
222	Amaranthus hypochondriacus	1	transcript_HQ_B_transcript20694/f3p0/1899;
223	Lilium formosanum	1	transcript_HQ_B_transcript8507/f5p0/2916;
224	Crepis alpina	1	transcript_HQ_B_transcript8625/f3p0/2908;
225	Linum usitatissimum	1	transcript_HQ_B_transcript26565/f4p0/1680;
226	Lobosphaera incisa	1	transcript_HQ_B_transcript37911/f2p0/1100;
227	Vitis amurensis	1	transcript_HQ_B_transcript13522/f2p0/2473;
228	Kyllinga brevifolia	1	transcript_HQ_B_transcript17266/f2p0/2210;
229	Alocasia macrorrhizos	1	transcript_HQ_B_transcript12309/f2p0/2547;
230	Brocchinia reducta	1	transcript_HQ_B_transcript16775/f4p0/2208;
231	Cattleya crispata	1	transcript_HQ_B_transcript9883/f2p0/2793;
232	Ferrocalamus rimosivaginus	1	transcript_HQ_B_transcript27921/f15p0/1594;
233	Geranium incanum	1	transcript_HQ_B_transcript2550/f8p0/3798;
234	Salacca ramosiana	1	transcript_HQ_B_transcript9412/f2p0/2802;
235	Pogostemon stellatus	1	transcript_LQ_B_transcript17133/f2p0/2209;
236	Cymodocea nodosa	1	transcript_HQ_B_transcript44896/f6p0/414;
237	Batis maritima	1	transcript_HQ_B_transcript25770/f2p0/1730;
238	Conocephalum conicum	1	transcript_HQ_B_transcript43238/f3p0/690;
239	Xerophyta viscosa	1	transcript_HQ_B_transcript42458/f6p0/789;
240	Anoectochilus emeiensis	1	transcript_HQ_B_transcript14263/f3p0/2384;
241	Cinnamomum camphora	1	transcript_HQ_B_transcript41751/f3p0/846;
242	Elaeis oleifera	1	transcript_HQ_B_transcript31700/f3p0/1424;
243	Trebouxia arboricola	1	transcript_HQ_B_transcript12090/f2p0/2568;
244	Linum corymbulosum	1	transcript_HQ_B_transcript38283/f3p0/1079;
245	Ludovia sp.	1	transcript_HQ_B_transcript14444/f2p0/2393;
246	Reaumuria trigyna	1	transcript_HQ_B_transcript39662/f2p0/991;
247	Globba sessiliflora	1	transcript_HQ_B_transcript29227/f6p0/1531;
248	Selaginella kraussiana	1	transcript_HQ_B_transcript12760/f9p0/2476;
249	Metroxylon warburgii	1	transcript_LQ_B_transcript3073/f2p0/3865;
250	Stichococcus bacillaris	1	transcript_HQ_B_transcript22361/f2p0/1901;
251	Fritillaria cirrhosa	1	transcript_HQ_B_transcript19082/f2p0/2107;
252	Corallorhiza mertensiana	1	transcript_HQ_B_transcript43615/f2p0/692;
253	Beta macrocarpa	1	transcript_HQ_B_transcript43093/f2p0/727;
254	Boehmeria nivea	1	transcript_HQ_B_transcript25676/f6p0/1725;
255	Pohlia nutans	1	transcript_HQ_B_transcript6502/f2p0/3167;
256	Nicotiana longiflora	1	transcript_HQ_B_transcript37669/f2p0/1121;
257	Acorus calamus	1	transcript_HQ_B_transcript25005/f2p0/1756;
258	Clivia miniata	1	transcript_HQ_B_transcript42209/f2p0/813;
259	Ophrys sphegodes	1	transcript_HQ_B_transcript26028/f5p0/1709;
260	Eriobotrya japonica	1	transcript_HQ_B_transcript32529/f4p0/1377;

## Sheet: species-stat
Rank	Species	Gene_number	NR_annotation	%
1	Elaeis guineensis	6867	21512	31.9217
2	Phoenix dactylifera	5087	21512	23.6473
3	Ananas comosus	1523	21512	7.07977
4	Musa acuminata	1501	21512	6.9775
5	Asparagus officinalis	1424	21512	6.61956
6	Anthurium amnicola	769	21512	3.57475
7	Nelumbo nucifera	396	21512	1.84083
8	Dendrobium catenatum	241	21512	1.1203
9	Vitis vinifera	194	21512	0.901822
10	Hordeum vulgare	184	21512	0.855337
11	Zea mays	107	21512	0.497397
12	Oryza sativa	92	21512	0.427668
13	Theobroma cacao	78	21512	0.362588
14	Cajanus cajan	74	21512	0.343994
15	Klebsormidium flaccidum	72	21512	0.334697
16	Erycina pusilla	67	21512	0.311454
17	Glycine max	64	21512	0.297508
18	Ipomoea nil	55	21512	0.255671
19	Prunus persica	53	21512	0.246374
20	Setaria italica	52	21512	0.241726
21	Juglans regia	51	21512	0.237077
22	Citrus sinensis	51	21512	0.237077
23	Ziziphus jujuba	50	21512	0.232428
24	Gossypium raimondii	50	21512	0.232428
25	Coccomyxa subellipsoidea	50	21512	0.232428
26	Amborella trichopoda	48	21512	0.223131
27	Sesamum indicum	47	21512	0.218483
28	Jatropha curcas	47	21512	0.218483
29	Daucus carota	45	21512	0.209186
30	Manihot esculenta	43	21512	0.199888
31	Oryza brachyantha	43	21512	0.199888
32	Pyrus x	41	21512	0.190591
33	Beta vulgaris	40	21512	0.185943
34	Phalaenopsis equestris	39	21512	0.181294
35	Gossypium hirsutum	38	21512	0.176646
36	Physcomitrella patens	36	21512	0.167348
37	Coffea canephora	36	21512	0.167348
38	Cephalotus follicularis	36	21512	0.167348
39	Corchorus capsularis	35	21512	0.1627
40	Eucalyptus grandis	34	21512	0.158051
41	Sorghum bicolor	33	21512	0.153403
42	Ricinus communis	33	21512	0.153403
43	Malus x	33	21512	0.153403
44	Populus euphratica	33	21512	0.153403
45	Oncidium hybrid	33	21512	0.153403
46	Brassica napus	32	21512	0.148754
47	Prunus mume	32	21512	0.148754
48	Corchorus olitorius	30	21512	0.139457
49	Gossypium arboreum	29	21512	0.134808
50	Malus domestica	29	21512	0.134808
51	Dorcoceras hygrometricum	28	21512	0.13016
52	Phalaenopsis hybrid	28	21512	0.13016
53	Populus trichocarpa	27	21512	0.125511
54	Dendrobium chrysotoxum	27	21512	0.125511
55	Citrus clementina	27	21512	0.125511
56	Cymbidium hybrid	27	21512	0.125511
57	Dichanthelium oligosanthes	26	21512	0.120863
58	Lupinus angustifolius	26	21512	0.120863
59	Iris japonica	25	21512	0.116214
60	Ornithogalum longebracteatum	25	21512	0.116214
61	Nicotiana attenuata	25	21512	0.116214
62	Brachypodium distachyon	24	21512	0.111566
63	Tarenaya hassleriana	22	21512	0.102269
64	Morus notabilis	22	21512	0.102269
65	Phaseolus vulgaris	22	21512	0.102269
66	Arachis ipaensis	21	21512	0.0976199
67	Medicago truncatula	20	21512	0.0929714
68	Cynara cardunculus	20	21512	0.0929714
69	Gonium pectorale	20	21512	0.0929714
70	Arachis duranensis	19	21512	0.0883228
71	Erythranthe guttata	18	21512	0.0836742
72	Fragaria vesca	18	21512	0.0836742
73	Nicotiana tabacum	17	21512	0.0790257
74	Vigna angularis	17	21512	0.0790257
75	Trifolium subterraneum	16	21512	0.0743771
76	Cucumis melo	16	21512	0.0743771
77	Marchantia polymorpha	16	21512	0.0743771
78	Zostera marina	15	21512	0.0697285
79	Capsicum annuum	15	21512	0.0697285
80	Platanthera clavellata	15	21512	0.0697285
81	x Doritaenopsis	15	21512	0.0697285
82	Phalaenopsis amabilis	15	21512	0.0697285
83	Solanum demissum	15	21512	0.0697285
84	Selaginella moellendorffii	15	21512	0.0697285
85	Auxenochlorella protothecoides	15	21512	0.0697285
86	Cocos nucifera	14	21512	0.06508
87	Noccaea caerulescens	14	21512	0.06508
88	Micromonas commoda	14	21512	0.06508
89	Vigna radiata	14	21512	0.06508
90	Chlamydomonas reinhardtii	14	21512	0.06508
91	Cicer arietinum	14	21512	0.06508
92	Vanda hybrid	14	21512	0.06508
93	Glycine soja	14	21512	0.06508
94	Bletilla striata	13	21512	0.0604314
95	Dendrobium hybrid	13	21512	0.0604314
96	Spinacia oleracea	13	21512	0.0604314
97	Volvox carteri	13	21512	0.0604314
98	Ostreococcus tauri	12	21512	0.0557828
99	Cymbidium ensifolium	12	21512	0.0557828
100	Agave tequilana	12	21512	0.0557828
101	Cleistogenes songorica	12	21512	0.0557828
102	Triticum urartu	11	21512	0.0511343
103	Phalaenopsis aphrodite	10	21512	0.0464857
104	Gymnadenia conopsea	10	21512	0.0464857
105	Genlisea aurea	9	21512	0.0418371
106	Aegilops tauschii	9	21512	0.0418371
107	Arabidopsis thaliana	9	21512	0.0418371
108	Vanilla planifolia	9	21512	0.0418371
109	Capsella rubella	9	21512	0.0418371
110	Dendrobium nobile	8	21512	0.0371885
111	Freesia hybrid	8	21512	0.0371885
112	Dendrobium candidum	8	21512	0.0371885
113	Chlorella variabilis	8	21512	0.0371885
114	Solanum pennellii	8	21512	0.0371885
115	Monoraphidium neglectum	8	21512	0.0371885
116	Picea sitchensis	8	21512	0.0371885
117	Masdevallia yungasensis	8	21512	0.0371885
118	Nicotiana sylvestris	8	21512	0.0371885
119	Cucumis sativus	8	21512	0.0371885
120	Raphanus sativus	8	21512	0.0371885
121	Solanum tuberosum	7	21512	0.03254
122	Arabis alpina	7	21512	0.03254
123	Cymbidium faberi	7	21512	0.03254
124	Camelina sativa	7	21512	0.03254
125	Lysichiton camtschatcensis	6	21512	0.0278914
126	Solanum lycopersicum	6	21512	0.0278914
127	Oryza minuta	6	21512	0.0278914
128	Triticum aestivum	6	21512	0.0278914
129	Brassica oleracea	5	21512	0.0232428
130	Nicotiana tomentosiformis	5	21512	0.0232428
131	Doritis pulcherrima	5	21512	0.0232428
132	Helicosporidium sp.	5	21512	0.0232428
133	Nervilia fordii	5	21512	0.0232428
134	Arabidopsis lyrata	5	21512	0.0232428
135	Micromonas pusilla	5	21512	0.0232428
136	Lotus japonicus	5	21512	0.0232428
137	Calanthe triplicata	5	21512	0.0232428
138	Bathycoccus prasinos	4	21512	0.0185943
139	Eutrema salsugineum	4	21512	0.0185943
140	Phalaenopsis sp.	4	21512	0.0185943
141	Musa balbisiana	4	21512	0.0185943
142	Dioscorea zingiberensis	4	21512	0.0185943
143	Dendrobium huoshanense	4	21512	0.0185943
144	Brassica rapa	4	21512	0.0185943
145	Crocus sativus	4	21512	0.0185943
146	Musa ABB	4	21512	0.0185943
147	Ludisia discolor	4	21512	0.0185943
148	Narcissus pseudonarcissus	4	21512	0.0185943
149	Dendrobium crumenatum	4	21512	0.0185943
150	Agave americana	3	21512	0.0139457
151	Goodyera pubescens	3	21512	0.0139457
152	Vicia sativa	3	21512	0.0139457
153	Ostreococcus lucimarinus	3	21512	0.0139457
154	Narcissus tazetta	3	21512	0.0139457
155	Hevea brasiliensis	3	21512	0.0139457
156	Panax ginseng	3	21512	0.0139457
157	Lilium sp.	3	21512	0.0139457
158	Hyacinthus orientalis	3	21512	0.0139457
159	Cymbidium insigne	3	21512	0.0139457
160	Arachis hypogaea	3	21512	0.0139457
161	Dendrobium pendulum	3	21512	0.0139457
162	Pandanus amaryllifolius	2	21512	0.00929714
163	Masdevallia picturata	2	21512	0.00929714
164	Neottia ovata	2	21512	0.00929714
165	Dactylis glomerata	2	21512	0.00929714
166	Habenaria pantlingiana	2	21512	0.00929714
167	Anoectochilus roxburghii	2	21512	0.00929714
168	Endiandra globosa	2	21512	0.00929714
169	Camellia sinensis	2	21512	0.00929714
170	Sobralia callosa	2	21512	0.00929714
171	Iris sp.	2	21512	0.00929714
172	Allium cepa	2	21512	0.00929714
173	Dendrobium sp.	2	21512	0.00929714
174	Carya cathayensis	2	21512	0.00929714
175	Larrea tridentata	2	21512	0.00929714
176	Agapanthus africanus	2	21512	0.00929714
177	Sobralia aff.	2	21512	0.00929714
178	Ornithogalum saundersiae	2	21512	0.00929714
179	Eutrema halophilum	2	21512	0.00929714
180	Gladiolus hybrid	2	21512	0.00929714
181	Cymbidium goeringii	2	21512	0.00929714
182	Musa AAB	2	21512	0.00929714
183	Arum maculatum	2	21512	0.00929714
184	Phalaenopsis bellina	2	21512	0.00929714
185	Cephalanthera longifolia	2	21512	0.00929714
186	Cattleya liliputana	2	21512	0.00929714
187	Citrullus lanatus	1	21512	0.00464857
188	Rhynchostylis retusa	1	21512	0.00464857
189	Cyrtosia septentrionalis	1	21512	0.00464857
190	Selaginella pulvinata	1	21512	0.00464857
191	Solanum chacoense	1	21512	0.00464857
192	Plantago rugelii	1	21512	0.00464857
193	Ravenea hildebrandtii	1	21512	0.00464857
194	Yucca filamentosa	1	21512	0.00464857
195	Pholidota articulata	1	21512	0.00464857
196	Ficus racemosa	1	21512	0.00464857
197	Cephalanthera humilis	1	21512	0.00464857
198	Maundia triglochinoides	1	21512	0.00464857
199	Musa AB	1	21512	0.00464857
200	Elleanthus sodiroi	1	21512	0.00464857
201	Roya obtusa	1	21512	0.00464857
202	Canna x	1	21512	0.00464857
203	Ginkgo biloba	1	21512	0.00464857
204	Cypripedium parviflorum	1	21512	0.00464857
205	Tricyrtis sp.	1	21512	0.00464857
206	Sparganium eurycarpum	1	21512	0.00464857
207	Bletilla ochracea	1	21512	0.00464857
208	Oenothera berteroana	1	21512	0.00464857
209	California macrophylla	1	21512	0.00464857
210	Litchi chinensis	1	21512	0.00464857
211	Paeonia suffruticosa	1	21512	0.00464857
212	Eucalyptus cladocalyx	1	21512	0.00464857
213	Cattleya trianae	1	21512	0.00464857
214	Malus hupehensis	1	21512	0.00464857
215	Kandelia candel	1	21512	0.00464857
216	Fritillaria agrestis	1	21512	0.00464857
217	Populus tomentosa	1	21512	0.00464857
218	Lilium longiflorum	1	21512	0.00464857
219	Lycoris radiata	1	21512	0.00464857
220	Chlamydomonas sp.	1	21512	0.00464857
221	Saccharum officinarum	1	21512	0.00464857
222	Amaranthus hypochondriacus	1	21512	0.00464857
223	Lilium formosanum	1	21512	0.00464857
224	Crepis alpina	1	21512	0.00464857
225	Linum usitatissimum	1	21512	0.00464857
226	Lobosphaera incisa	1	21512	0.00464857
227	Vitis amurensis	1	21512	0.00464857
228	Kyllinga brevifolia	1	21512	0.00464857
229	Alocasia macrorrhizos	1	21512	0.00464857
230	Brocchinia reducta	1	21512	0.00464857
231	Cattleya crispata	1	21512	0.00464857
232	Ferrocalamus rimosivaginus	1	21512	0.00464857
233	Geranium incanum	1	21512	0.00464857
234	Salacca ramosiana	1	21512	0.00464857
235	Pogostemon stellatus	1	21512	0.00464857
236	Cymodocea nodosa	1	21512	0.00464857
237	Batis maritima	1	21512	0.00464857
238	Conocephalum conicum	1	21512	0.00464857
239	Xerophyta viscosa	1	21512	0.00464857
240	Anoectochilus emeiensis	1	21512	0.00464857
241	Cinnamomum camphora	1	21512	0.00464857
242	Elaeis oleifera	1	21512	0.00464857
243	Trebouxia arboricola	1	21512	0.00464857
244	Linum corymbulosum	1	21512	0.00464857
245	Ludovia sp.	1	21512	0.00464857
246	Reaumuria trigyna	1	21512	0.00464857
247	Globba sessiliflora	1	21512	0.00464857
248	Selaginella kraussiana	1	21512	0.00464857
249	Metroxylon warburgii	1	21512	0.00464857
250	Stichococcus bacillaris	1	21512	0.00464857
251	Fritillaria cirrhosa	1	21512	0.00464857
252	Corallorhiza mertensiana	1	21512	0.00464857
253	Beta macrocarpa	1	21512	0.00464857
254	Boehmeria nivea	1	21512	0.00464857
255	Pohlia nutans	1	21512	0.00464857
256	Nicotiana longiflora	1	21512	0.00464857
257	Acorus calamus	1	21512	0.00464857
258	Clivia miniata	1	21512	0.00464857
259	Ophrys sphegodes	1	21512	0.00464857
260	Eriobotrya japonica	1	21512	0.00464857

## Sheet: Supplemen. Table S71-GO_clas
## Total annotated genes: 15307
#GO ID (Lev2)	GO Term (Lev2)	GO Term (Lev1)	Gene Number	SUM	%
GO:0044421	extracellular region part	Cellular Component	138		0.9
GO:0005576	extracellular region	Cellular Component	171		1.12
GO:0019012	virion	Cellular Component	177		1.16
GO:0044425	membrane part	Cellular Component	1572		10.27
GO:0044217	other organism part	Cellular Component	22		0.14
GO:0016020	membrane	Cellular Component	1664		10.87
GO:0032991	macromolecular complex	Cellular Component	1584		10.35
GO:0005623	cell	Cellular Component	2950	14929	19.27
GO:0031974	membrane-enclosed lumen	Cellular Component	256		%
GO:0044422	organelle part	Cellular Component	1054		6.89
GO:0044464	cell part	Cellular Component	2950		19.27
GO:0099080	supramolecular complex	Cellular Component	76		0.5
GO:0044423	virion part	Cellular Component	177		1.16
GO:0044215	other organism	Cellular Component	22		0.14
GO:0030054	cell junction	Cellular Component	5		0.03
GO:0043226	organelle	Cellular Component	2111		13.79
GO:0005488	binding	Molecular Function	9416		61.51
GO:0003824	catalytic activity	Molecular Function	7323		47.84
GO:0005198	structural molecule activity	Molecular Function	301		1.97
GO:0000988	transcription factor activity, protein binding	Molecular Function	104		0.68
GO:0001071	nucleic acid binding transcription factor activity	Molecular Function	474	18859	3.1
GO:0016209	antioxidant activity	Molecular Function	71		0.46
GO:0004871	signal transducer activity	Molecular Function	100		0.65
GO:0005215	transporter activity	Molecular Function	787		5.14
GO:0098772	molecular function regulator	Molecular Function	189		1.23
GO:0060089	molecular transducer activity	Molecular Function	94		0.61
GO:0051704	multi-organism process	Biological Process	366		%
GO:0040011	locomotion	Biological Process	85		0.56
GO:0002376	immune system process	Biological Process	35		0.23
GO:0098754	detoxification	Biological Process	7		0.05
GO:0065007	biological regulation	Biological Process	2078		13.58
GO:0023052	signaling	Biological Process	661		4.32
GO:0098743	cell aggregation	Biological Process	2		0.01
GO:0044848	biological phase	Biological Process	3		0.02
GO:0048511	rhythmic process	Biological Process	8		0.05
GO:0009987	cellular process	Biological Process	6876	29052	44.92
GO:0051179	localization	Biological Process	2089		13.65
GO:0048519	negative regulation of biological process	Biological Process	75		0.49
GO:0071840	cellular component organization or biogenesis	Biological Process	915		5.98
GO:0050789	regulation of biological process	Biological Process	1998		13.05
GO:0044699	single-organism process	Biological Process	4185		27.34
GO:0008152	metabolic process	Biological Process	7492		48.94
GO:0032501	multicellular organismal process	Biological Process	190		1.24
GO:0048518	positive regulation of biological process	Biological Process	99		0.65
GO:0000003	reproduction	Biological Process	156		%
GO:0050896	response to stimulus	Biological Process	1347		8.8
GO:0022414	reproductive process	Biological Process	153		1
GO:0022610	biological adhesion	Biological Process	52		0.34
GO:0032502	developmental process	Biological Process	171		1.12
GO:0040007	growth	Biological Process	9		0.06

## Sheet: Supplementary Table S72kegg.ann
KO_Pathway_Level3	Pathway_Name	Reads_Num	Reads_IDs
ko00010	Metabolism; Carbohydrate metabolism; Glycolysis / Gluconeogenesis	184	transcript_HQ_B_transcript23495/f2p0/1832	transcript_HQ_B_transcript21440/f24p0/1892	transcript_HQ_B_transcript29378/f4p0/1554	transcript_HQ_B_transcript35879/f2p0/1225	transcript_HQ_B_transcript18724/f8p0/2054	transcript_HQ_B_transcript20655/f2p0/1986	transcript_HQ_B_transcript37811/f2p0/1106	transcript_HQ_B_transcript36499/f6p0/1123	transcript_HQ_B_transcript2400/f2p0/3872	transcript_HQ_B_transcript17346/f2p0/2186	transcript_HQ_B_transcript19903/f5p0/2023	transcript_HQ_B_transcript21078/f2p0/1954	transcript_HQ_B_transcript23396/f2p0/1840	transcript_HQ_B_transcript9719/f2p0/2805	transcript_HQ_B_transcript8635/f2p0/2925	transcript_HQ_B_transcript28060/f14p0/1603	transcript_HQ_B_transcript27625/f2p0/1597	transcript_HQ_B_transcript8683/f3p0/2903	transcript_HQ_B_transcript36911/f2p0/1163	transcript_HQ_B_transcript20899/f2p0/1969	transcript_HQ_B_transcript17003/f2p0/2198	transcript_HQ_B_transcript27297/f2p0/1667	transcript_HQ_B_transcript704/f2p0/4645	transcript_HQ_B_transcript4568/f2p0/3444	transcript_HQ_B_transcript29054/f2p0/1575	transcript_HQ_B_transcript23326/f5p0/1845	transcript_HQ_B_transcript17544/f20p0/2066	transcript_HQ_B_transcript27353/f4p0/1651	transcript_HQ_B_transcript19726/f3p0/2050	transcript_HQ_B_transcript13960/f2p0/2430	transcript_HQ_B_transcript12734/f2p0/2510	transcript_HQ_B_transcript16676/f2p0/2224	transcript_HQ_B_transcript29337/f16p0/1523	transcript_HQ_B_transcript23293/f2p0/1841	transcript_HQ_B_transcript19633/f2p0/2045	transcript_HQ_B_transcript8008/f2p0/2965	transcript_HQ_B_transcript25510/f10p0/1708	transcript_HQ_B_transcript23747/f3p0/1843	transcript_HQ_B_transcript1764/f2p0/4046	transcript_HQ_B_transcript23379/f4p0/1835	transcript_HQ_B_transcript32794/f4p0/1373	transcript_HQ_B_transcript23404/f21p0/1807	transcript_HQ_B_transcript30483/f3p0/1482	transcript_HQ_B_transcript33243/f7p0/1293	transcript_HQ_B_transcript26961/f4p0/1663	transcript_HQ_B_transcript10622/f2p0/2704	transcript_HQ_B_transcript13300/f2p0/2474
ko00020	Metabolism; Carbohydrate metabolism; Citrate cycle (TCA cycle)	77	transcript_HQ_B_transcript26906/f2p0/1661	transcript_HQ_B_transcript23737/f2p0/1821	transcript_HQ_B_transcript22207/f2p0/1903	transcript_HQ_B_transcript34823/f4p0/1253	transcript_HQ_B_transcript17970/f2p0/2142	transcript_HQ_B_transcript22690/f7p0/1856	transcript_HQ_B_transcript23422/f2p0/1833	transcript_HQ_B_transcript32830/f3p0/1384	transcript_HQ_B_transcript29249/f2p0/1532	transcript_HQ_B_transcript12658/f3p0/2523	transcript_HQ_B_transcript16637/f4p0/2231	transcript_HQ_B_transcript27353/f4p0/1651	transcript_HQ_B_transcript32222/f11p0/1334	transcript_HQ_B_transcript4857/f3p0/3416	transcript_HQ_B_transcript5473/f3p0/3290	transcript_HQ_B_transcript32829/f4p0/1332	transcript_HQ_B_transcript26049/f3p0/1716	transcript_HQ_B_transcript4751/f2p0/3410	transcript_HQ_B_transcript26697/f2p0/1690	transcript_HQ_B_transcript27297/f2p0/1667	transcript_HQ_B_transcript15590/f3p0/2303	transcript_HQ_B_transcript11636/f2p0/2608	transcript_HQ_B_transcript7509/f3p0/3033	transcript_HQ_B_transcript1981/f6p0/3965	transcript_HQ_B_transcript27330/f2p0/1649	transcript_HQ_B_transcript24335/f2p0/1789	transcript_HQ_B_transcript37308/f2p0/1139	transcript_HQ_B_transcript21078/f2p0/1954	transcript_HQ_B_transcript17140/f2p0/2195	transcript_HQ_B_transcript28325/f5p0/1599	transcript_HQ_B_transcript14016/f4p0/2338	transcript_HQ_B_transcript23895/f5p0/1806	transcript_HQ_B_transcript13855/f4p0/2420	transcript_HQ_B_transcript28433/f13p0/1549	transcript_HQ_B_transcript5215/f38p0/3226	transcript_HQ_B_transcript19842/f2p0/2020	transcript_HQ_B_transcript33118/f2p0/1343	transcript_HQ_B_transcript27143/f3p0/1651	transcript_HQ_B_transcript23495/f2p0/1832	transcript_HQ_B_transcript21486/f4p0/1940	transcript_HQ_B_transcript24255/f3p0/1787	transcript_HQ_B_transcript11181/f5p0/2637	transcript_HQ_B_transcript5436/f4p0/3301	transcript_HQ_B_transcript4935/f8p0/3361	transcript_HQ_B_transcript43850/f2p0/657	transcript_HQ_B_transcript26546/f4p0/1680	transcript_HQ_B_transcript30669/f4p0/1446
ko00030	Metabolism; Carbohydrate metabolism; Pentose phosphate pathway	84	transcript_HQ_B_transcript23326/f5p0/1845	transcript_HQ_B_transcript14981/f2p0/2337	transcript_HQ_B_transcript29054/f2p0/1575	transcript_HQ_B_transcript13624/f2p0/2439	transcript_HQ_B_transcript17731/f2p0/2158	transcript_HQ_B_transcript23522/f2p0/1829	transcript_HQ_B_transcript15259/f59p0/2261	transcript_HQ_B_transcript29337/f16p0/1523	transcript_HQ_B_transcript37350/f2p0/1141	transcript_HQ_B_transcript16676/f2p0/2224	transcript_HQ_B_transcript12734/f2p0/2510	transcript_HQ_B_transcript17795/f4p0/2121	transcript_HQ_B_transcript30972/f3p0/1471	transcript_HQ_B_transcript28538/f3p0/1608	transcript_HQ_B_transcript22959/f4p0/1793	transcript_HQ_B_transcript18637/f4p0/2062	transcript_HQ_B_transcript26360/f2p0/1718	transcript_HQ_B_transcript33224/f6p0/1323	transcript_HQ_B_transcript1764/f2p0/4046	transcript_HQ_B_transcript33243/f7p0/1293	transcript_HQ_B_transcript26961/f4p0/1663	transcript_HQ_B_transcript27470/f2p0/1657	transcript_HQ_B_transcript21440/f24p0/1892	transcript_HQ_B_transcript37097/f2p0/1143	transcript_HQ_B_transcript40142/f4p0/1034	transcript_HQ_B_transcript21812/f2p0/1920	transcript_HQ_B_transcript35109/f3p0/1258	transcript_HQ_B_transcript537/f2p0/4832	transcript_HQ_B_transcript23396/f2p0/1840	transcript_HQ_B_transcript26318/f8p0/1667	transcript_HQ_B_transcript28060/f14p0/1603	transcript_HQ_B_transcript8635/f2p0/2925	transcript_HQ_B_transcript17410/f4p0/2150	transcript_HQ_B_transcript22628/f9p0/1811	transcript_HQ_B_transcript11638/f18p0/2585	transcript_HQ_B_transcript19709/f3p0/2011	transcript_HQ_B_transcript8969/f3p0/2873	transcript_HQ_B_transcript17168/f3p0/2208	transcript_HQ_B_transcript18983/f2p0/2081	transcript_HQ_B_transcript10774/f8p0/2656	transcript_HQ_B_transcript4568/f2p0/3444	transcript_HQ_B_transcript31155/f3p0/1457	transcript_HQ_B_transcript32594/f3p0/1374	transcript_HQ_B_transcript19643/f2p0/2065	transcript_HQ_B_transcript15955/f2p0/2276	transcript_HQ_B_transcript23257/f6p0/1830	transcript_HQ_B_transcript1376/f3p0/4190
ko00040	Metabolism; Carbohydrate metabolism; Pentose and glucuronate interconversions	41	transcript_HQ_B_transcript40142/f4p0/1034	transcript_HQ_B_transcript19328/f4p0/2012	transcript_HQ_B_transcript25204/f2p0/1766	transcript_HQ_B_transcript17402/f2p0/2201	transcript_HQ_B_transcript20836/f4p0/1991	transcript_HQ_B_transcript18797/f4p0/2087	transcript_HQ_B_transcript32210/f3p0/1449	transcript_HQ_B_transcript22535/f4p0/1883	transcript_HQ_B_transcript21705/f4p0/1939	transcript_HQ_B_transcript818/f12p0/4532	transcript_HQ_B_transcript23193/f2p0/1848	transcript_HQ_B_transcript20681/f5p0/1982	transcript_HQ_B_transcript34812/f2p0/1257	transcript_HQ_B_transcript31948/f2p0/1526	transcript_HQ_B_transcript8942/f2p0/2889	transcript_HQ_B_transcript13370/f2p0/2444	transcript_HQ_B_transcript29449/f2p0/1538	transcript_HQ_B_transcript29165/f2p0/1556	transcript_HQ_B_transcript35095/f2p0/1264	transcript_HQ_B_transcript10390/f2p0/2743	transcript_HQ_B_transcript30415/f6p0/1486	transcript_HQ_B_transcript23663/f2p0/1854	transcript_HQ_B_transcript32151/f12p0/1370	transcript_HQ_B_transcript25587/f5p0/1726	transcript_HQ_B_transcript28051/f2p0/1633	transcript_HQ_B_transcript20035/f3p0/2016	transcript_HQ_B_transcript74/f2p0/6100	transcript_HQ_B_transcript17395/f2p0/2204	transcript_HQ_B_transcript27807/f2p0/1639	transcript_HQ_B_transcript13031/f2p0/2498	transcript_HQ_B_transcript7259/f5p0/3061	transcript_HQ_B_transcript34280/f4p0/1285	transcript_HQ_B_transcript15558/f5p0/2225	transcript_HQ_B_transcript20599/f2p0/1975	transcript_HQ_B_transcript24883/f2p0/1777	transcript_HQ_B_transcript33224/f6p0/1323	transcript_HQ_B_transcript29977/f5p0/1512	transcript_HQ_B_transcript29498/f2p0/1540	transcript_HQ_B_transcript23626/f7p0/1829	transcript_HQ_B_transcript25482/f7p0/1717	transcript_HQ_B_transcript18959/f2p0/2079
ko00051	Metabolism; Carbohydrate metabolism; Fructose and mannose metabolism	80	transcript_HQ_B_transcript3738/f2p0/3574	transcript_HQ_B_transcript35250/f2p0/1249	transcript_HQ_B_transcript16715/f3p0/2217	transcript_HQ_B_transcript19154/f2p0/2082	transcript_HQ_B_transcript30095/f4p0/1430	transcript_HQ_B_transcript28779/f2p0/1586	transcript_HQ_B_transcript35095/f2p0/1264	transcript_HQ_B_transcript17552/f2p0/2182	transcript_HQ_B_transcript30415/f6p0/1486	transcript_HQ_B_transcript25831/f33p0/1693	transcript_HQ_B_transcript16201/f2p0/2258	transcript_HQ_B_transcript25694/f2p0/1729	transcript_HQ_B_transcript33915/f4p0/1311	transcript_HQ_B_transcript26046/f2p0/1717	transcript_HQ_B_transcript27339/f6p0/1640	transcript_HQ_B_transcript32567/f5p0/1375	transcript_HQ_B_transcript16092/f5p0/2260	transcript_HQ_B_transcript32606/f16p0/1371	transcript_HQ_B_transcript36983/f7p0/1127	transcript_HQ_B_transcript36878/f2p0/1162	transcript_HQ_B_transcript13790/f2p0/2439	transcript_HQ_B_transcript18935/f2p0/2085	transcript_HQ_B_transcript36084/f2p0/1202	transcript_HQ_B_transcript28320/f7p0/1595	transcript_HQ_B_transcript28289/f3p0/1607	transcript_HQ_B_transcript18447/f3p0/2107	transcript_HQ_B_transcript34280/f4p0/1285	transcript_HQ_B_transcript17134/f2p0/2185	transcript_HQ_B_transcript16540/f2p0/2271	transcript_HQ_B_transcript5477/f2p0/3303	transcript_HQ_B_transcript3827/f2p0/3542	transcript_HQ_B_transcript19643/f2p0/2065	transcript_HQ_B_transcript19106/f2p0/2117	transcript_HQ_B_transcript30878/f2p0/1482	transcript_HQ_B_transcript18623/f3p0/2110	transcript_HQ_B_transcript25482/f7p0/1717	transcript_HQ_B_transcript28624/f4p0/1571	transcript_HQ_B_transcript23978/f6p0/1730	transcript_HQ_B_transcript14536/f4p0/2358	transcript_HQ_B_transcript30323/f2p0/1499	transcript_HQ_B_transcript23396/f2p0/1840	transcript_HQ_B_transcript29731/f2p0/1529	transcript_HQ_B_transcript36499/f6p0/1123	transcript_HQ_B_transcript29643/f2p0/1532	transcript_HQ_B_transcript17238/f2p0/2188	transcript_HQ_B_transcript3054/f4p0/3706	transcript_HQ_B_transcript16191/f11p0/2248
ko00052	Metabolism; Carbohydrate metabolism; Galactose metabolism	60	transcript_HQ_B_transcript16005/f2p0/2285	transcript_HQ_B_transcript23193/f2p0/1848	transcript_HQ_B_transcript17975/f2p0/2135	transcript_HQ_B_transcript14666/f2p0/2376	transcript_HQ_B_transcript22628/f9p0/1811	transcript_HQ_B_transcript38620/f2p0/1062	transcript_HQ_B_transcript34812/f2p0/1257	transcript_HQ_B_transcript8942/f2p0/2889	transcript_HQ_B_transcript10716/f2p0/2537	transcript_HQ_B_transcript4568/f2p0/3444	transcript_HQ_B_transcript9063/f2p0/2869	transcript_HQ_B_transcript13370/f2p0/2444	transcript_HQ_B_transcript8574/f2p0/2934	transcript_HQ_B_transcript32573/f3p0/1322	transcript_HQ_B_transcript29195/f2p0/1553	transcript_HQ_B_transcript20836/f4p0/1991	transcript_HQ_B_transcript17402/f2p0/2201	transcript_HQ_B_transcript25204/f2p0/1766	transcript_HQ_B_transcript17238/f2p0/2188	transcript_HQ_B_transcript35879/f2p0/1225	transcript_HQ_B_transcript19755/f7p0/2029	transcript_HQ_B_transcript29355/f2p0/1566	transcript_HQ_B_transcript818/f12p0/4532	transcript_HQ_B_transcript3621/f2p0/3613	transcript_HQ_B_transcript14739/f2p0/2365	transcript_HQ_B_transcript41951/f2p0/872	transcript_HQ_B_transcript23396/f2p0/1840	transcript_HQ_B_transcript23370/f2p0/1850	transcript_HQ_B_transcript3265/f2p0/3750	transcript_HQ_B_transcript26961/f4p0/1663	transcript_HQ_B_transcript18623/f3p0/2110	transcript_HQ_B_transcript16630/f2p0/2228	transcript_HQ_B_transcript15942/f2p0/2294	transcript_HQ_B_transcript18959/f2p0/2079	transcript_HQ_B_transcript19106/f2p0/2117	transcript_HQ_B_transcript31539/f15p0/1410	transcript_HQ_B_transcript23663/f2p0/1854	transcript_HQ_B_transcript23326/f5p0/1845	transcript_HQ_B_transcript14981/f2p0/2337	transcript_HQ_B_transcript19643/f2p0/2065	transcript_HQ_B_transcript15955/f2p0/2276	transcript_HQ_B_transcript29054/f2p0/1575	transcript_HQ_B_transcript19671/f2p0/2042	transcript_HQ_B_transcript30159/f2p0/1515	transcript_HQ_B_transcript8911/f18p0/2844	transcript_HQ_B_transcript30852/f3p0/1490	transcript_HQ_B_transcript74/f2p0/6100
ko00053	Metabolism; Carbohydrate metabolism; Ascorbate and aldarate metabolism	60	transcript_HQ_B_transcript29786/f3p0/1522	transcript_HQ_B_transcript27132/f40p0/1581	transcript_HQ_B_transcript19726/f3p0/2050	transcript_HQ_B_transcript74/f2p0/6100	transcript_HQ_B_transcript40081/f2p0/963	transcript_HQ_B_transcript32516/f4p0/1351	transcript_HQ_B_transcript28051/f2p0/1633	transcript_HQ_B_transcript21580/f4p0/1903	transcript_HQ_B_transcript20872/f4p0/1910	transcript_HQ_B_transcript37883/f15p0/1088	transcript_HQ_B_transcript29258/f7p0/1543	transcript_HQ_B_transcript23293/f2p0/1841	transcript_HQ_B_transcript36408/f2p0/1180	transcript_HQ_B_transcript17854/f2p0/2135	transcript_HQ_B_transcript13/f2p0/7173	transcript_HQ_B_transcript22614/f3p0/1878	transcript_HQ_B_transcript23747/f3p0/1843	transcript_HQ_B_transcript23276/f3p0/1855	transcript_HQ_B_transcript21514/f5p0/1847	transcript_HQ_B_transcript30191/f2p0/1499	transcript_HQ_B_transcript19765/f5p0/2040	transcript_HQ_B_transcript34142/f3p0/1308	transcript_HQ_B_transcript28339/f3p0/1596	transcript_HQ_B_transcript23626/f7p0/1829	transcript_HQ_B_transcript6342/f2p0/3203	transcript_HQ_B_transcript25806/f3p0/1725	transcript_HQ_B_transcript3572/f2p0/3604	transcript_HQ_B_transcript29039/f2p0/1561	transcript_HQ_B_transcript40011/f2p0/969	transcript_HQ_B_transcript19545/f3p0/2034	transcript_HQ_B_transcript34220/f4p0/1291	transcript_HQ_B_transcript35060/f4p0/1244	transcript_HQ_B_transcript21211/f3p0/1958	transcript_HQ_B_transcript17402/f2p0/2201	transcript_HQ_B_transcript27609/f2p0/1649	transcript_HQ_B_transcript19136/f2p0/2059	transcript_HQ_B_transcript25530/f2p0/1759	transcript_HQ_B_transcript35875/f3p0/1210	transcript_HQ_B_transcript2400/f2p0/3872	transcript_HQ_B_transcript22535/f4p0/1883	transcript_HQ_B_transcript8458/f11p0/2906	transcript_HQ_B_transcript27436/f2p0/1649	transcript_HQ_B_transcript26062/f4p0/1699	transcript_HQ_B_transcript818/f12p0/4532	transcript_HQ_B_transcript33137/f22p0/1322	transcript_HQ_B_transcript33976/f4p0/1303	transcript_HQ_B_transcript19217/f2p0/2063
ko00061	Metabolism; Lipid metabolism; Fatty acid biosynthesis	61	transcript_HQ_B_transcript13458/f2p0/2463	transcript_HQ_B_transcript13225/f2p0/2488	transcript_HQ_B_transcript21552/f4p0/1936	transcript_HQ_B_transcript8378/f2p0/2491	transcript_HQ_B_transcript12121/f2p0/2583	transcript_HQ_B_transcript13704/f2p0/2397	transcript_LQ_B_transcript7462/f2p0/3155	transcript_HQ_B_transcript13316/f2p0/2444	transcript_HQ_B_transcript22806/f6p0/1801	transcript_HQ_B_transcript26028/f5p0/1709	transcript_HQ_B_transcript8292/f3p0/2968	transcript_HQ_B_transcript22571/f2p0/1882	transcript_HQ_B_transcript32071/f4p0/1409	transcript_HQ_B_transcript8310/f3p0/2950	transcript_HQ_B_transcript24529/f12p0/1725	transcript_HQ_B_transcript15354/f2p0/2390	transcript_HQ_B_transcript39069/f4p0/1013	transcript_HQ_B_transcript12608/f6p0/2489	transcript_HQ_B_transcript24105/f2p0/1800	transcript_HQ_B_transcript28085/f2p0/1629	transcript_HQ_B_transcript19991/f2p0/2044	transcript_HQ_B_transcript15705/f2p0/2294	transcript_HQ_B_transcript28757/f3p0/1570	transcript_HQ_B_transcript17000/f3p0/2221	transcript_HQ_B_transcript13656/f2p0/2448	transcript_HQ_B_transcript24761/f2p0/1767	transcript_HQ_B_transcript24338/f3p0/1802	transcript_HQ_B_transcript18714/f16p0/2096	transcript_HQ_B_transcript10674/f4p0/2662	transcript_HQ_B_transcript26578/f15p0/1578	transcript_HQ_B_transcript16302/f2p0/2255	transcript_HQ_B_transcript26075/f2p0/1707	transcript_HQ_B_transcript4/f2p0/7689	transcript_HQ_B_transcript3929/f2p0/3591	transcript_HQ_B_transcript17697/f2p0/2156	transcript_HQ_B_transcript13198/f3p0/2476	transcript_HQ_B_transcript18828/f3p0/2084	transcript_HQ_B_transcript14252/f4p0/2387	transcript_HQ_B_transcript3/f2p0/7698	transcript_HQ_B_transcript17817/f2p0/2155	transcript_HQ_B_transcript24037/f2p0/1803	transcript_HQ_B_transcript39104/f2p0/1040	transcript_HQ_B_transcript27467/f2p0/1645	transcript_HQ_B_transcript21662/f2p0/1941	transcript_HQ_B_transcript28786/f2p0/1652	transcript_HQ_B_transcript16602/f2p0/2230	transcript_HQ_B_transcript16079/f3p0/2280
ko00062	Metabolism; Lipid metabolism; Fatty acid elongation	48	transcript_HQ_B_transcript34290/f12p0/1262	transcript_HQ_B_transcript22649/f8p0/1860	transcript_HQ_B_transcript11354/f2p0/2642	transcript_HQ_B_transcript37445/f2p0/1129	transcript_HQ_B_transcript35541/f2p0/1234	transcript_HQ_B_transcript33539/f2p0/1331	transcript_HQ_B_transcript34649/f2p0/1277	transcript_HQ_B_transcript17737/f16p0/2070	transcript_HQ_B_transcript13476/f4p0/2453	transcript_HQ_B_transcript18546/f2p0/2105	transcript_HQ_B_transcript18750/f2p0/2114	transcript_HQ_B_transcript21275/f2p0/1952	transcript_HQ_B_transcript10950/f2p0/2676	transcript_HQ_B_transcript20278/f3p0/2048	transcript_HQ_B_transcript21129/f80p0/1938	transcript_HQ_B_transcript22261/f2p0/1911	transcript_HQ_B_transcript1344/f2p0/4228	transcript_HQ_B_transcript23567/f2p0/1830	transcript_HQ_B_transcript34427/f15p0/1242	transcript_HQ_B_transcript19078/f6p0/2016	transcript_HQ_B_transcript36000/f3p0/1208	transcript_HQ_B_transcript21745/f52p0/1895	transcript_HQ_B_transcript17967/f3p0/2136	transcript_HQ_B_transcript23638/f2p0/1840	transcript_HQ_B_transcript24819/f3p0/1780	transcript_HQ_B_transcript22745/f4p0/1823	transcript_HQ_B_transcript20044/f2p0/2028	transcript_HQ_B_transcript5913/f2p0/3251	transcript_HQ_B_transcript18809/f4p0/2092	transcript_HQ_B_transcript39070/f2p0/1033	transcript_HQ_B_transcript22354/f3p0/1910	transcript_HQ_B_transcript12307/f3p0/2549	transcript_HQ_B_transcript38219/f4p0/1064	transcript_HQ_B_transcript26288/f2p0/1696	transcript_HQ_B_transcript25712/f18p0/1692	transcript_HQ_B_transcript18207/f2p0/2129	transcript_HQ_B_transcript21086/f2p0/1974	transcript_HQ_B_transcript23515/f3p0/1845	transcript_HQ_B_transcript15802/f71p0/2186	transcript_HQ_B_transcript4072/f6p0/3510	transcript_HQ_B_transcript22742/f3p0/1879	transcript_HQ_B_transcript21088/f3p0/1969	transcript_HQ_B_transcript30125/f2p0/1532	transcript_HQ_B_transcript23581/f3p0/1852	transcript_HQ_B_transcript32359/f2p0/1397	transcript_HQ_B_transcript34233/f2p0/1301	transcript_HQ_B_transcript16458/f2p0/2241
ko00071	Metabolism; Lipid metabolism; Fatty acid degradation	65	transcript_HQ_B_transcript27386/f8p0/1590	transcript_HQ_B_transcript17817/f2p0/2155	transcript_HQ_B_transcript16920/f2p0/2238	transcript_HQ_B_transcript37811/f2p0/1106	transcript_HQ_B_transcript2400/f2p0/3872	transcript_HQ_B_transcript31956/f2p0/1415	transcript_HQ_B_transcript26549/f3p0/1682	transcript_HQ_B_transcript13198/f3p0/2476	transcript_HQ_B_transcript30832/f3p0/1494	transcript_HQ_B_transcript29551/f2p0/1539	transcript_HQ_B_transcript33136/f3p0/1346	transcript_HQ_B_transcript16302/f2p0/2255	transcript_HQ_B_transcript20899/f2p0/1969	transcript_HQ_B_transcript22901/f2p0/1861	transcript_HQ_B_transcript12933/f3p0/2520	transcript_HQ_B_transcript14242/f3p0/2393	transcript_HQ_B_transcript14204/f2p0/2402	transcript_HQ_B_transcript364/f2p0/5183	transcript_HQ_B_transcript13424/f2p0/2506	transcript_HQ_B_transcript13571/f14p0/2374	transcript_HQ_B_transcript23293/f2p0/1841	transcript_HQ_B_transcript11686/f2p0/2597	transcript_HQ_B_transcript13316/f2p0/2444	transcript_HQ_B_transcript29705/f8p0/1510	transcript_HQ_B_transcript12121/f2p0/2583	transcript_HQ_B_transcript28505/f4p0/1597	transcript_LQ_B_transcript20031/f2p0/1930	transcript_HQ_B_transcript12889/f2p0/2496	transcript_HQ_B_transcript13704/f2p0/2397	transcript_HQ_B_transcript12470/f2p0/2563	transcript_HQ_B_transcript21580/f4p0/1903	transcript_HQ_B_transcript19726/f3p0/2050	transcript_HQ_B_transcript17000/f3p0/2221	transcript_HQ_B_transcript5943/f2p0/3227	transcript_HQ_B_transcript15705/f2p0/2294	transcript_HQ_B_transcript23747/f3p0/1843	transcript_HQ_B_transcript12298/f7p0/2546	transcript_HQ_B_transcript12381/f4p0/2540	transcript_HQ_B_transcript14286/f10p0/2362	transcript_HQ_B_transcript13089/f17p0/2457	transcript_HQ_B_transcript14252/f4p0/2387	transcript_HQ_B_transcript12071/f2p0/2550	transcript_HQ_B_transcript29215/f16p0/1509	transcript_HQ_B_transcript11307/f2p0/2643	transcript_HQ_B_transcript31080/f3p0/1435	transcript_HQ_B_transcript19108/f2p0/2081	transcript_HQ_B_transcript26821/f10p0/1648
ko00072	Metabolism; Lipid metabolism; Synthesis and degradation of ketone bodies	8	transcript_HQ_B_transcript23868/f2p0/1846	transcript_HQ_B_transcript9015/f2p0/2867	transcript_HQ_B_transcript29753/f7p0/1479	transcript_HQ_B_transcript22621/f5p0/1867	transcript_HQ_B_transcript5749/f4p0/3253	transcript_HQ_B_transcript23494/f6p0/1818	transcript_HQ_B_transcript25823/f2p0/1722	transcript_HQ_B_transcript24130/f6p0/1794
ko00073	Metabolism; Lipid metabolism; Cutin, suberine and wax biosynthesis	14	transcript_HQ_B_transcript29034/f12p0/1526	transcript_HQ_B_transcript22826/f3p0/1878	transcript_HQ_B_transcript27176/f6p0/1652	transcript_HQ_B_transcript15113/f2p0/2338	transcript_HQ_B_transcript25186/f2p0/1751	transcript_HQ_B_transcript21710/f7p0/1915	transcript_HQ_B_transcript28653/f27p0/1575	transcript_HQ_B_transcript27049/f3p0/1682	transcript_HQ_B_transcript16115/f2p0/2322	transcript_HQ_B_transcript21900/f4p0/1920	transcript_HQ_B_transcript37167/f2p0/1144	transcript_HQ_B_transcript38659/f3p0/1125	transcript_HQ_B_transcript15587/f3p0/2294	transcript_HQ_B_transcript26169/f3p0/1702
ko00100	Metabolism; Lipid metabolism; Steroid biosynthesis	50	transcript_HQ_B_transcript9147/f2p0/2857	transcript_HQ_B_transcript37622/f3p0/1136	transcript_HQ_B_transcript21496/f2p0/1940	transcript_HQ_B_transcript18057/f2p0/2137	transcript_HQ_B_transcript16727/f2p0/2222	transcript_HQ_B_transcript1524/f3p0/4145	transcript_HQ_B_transcript2802/f2p0/3769	transcript_HQ_B_transcript34863/f5p0/1225	transcript_HQ_B_transcript9148/f3p0/2853	transcript_HQ_B_transcript21785/f6p0/1939	transcript_HQ_B_transcript32964/f2p0/1388	transcript_HQ_B_transcript34138/f2p0/1302	transcript_HQ_B_transcript19082/f2p0/2107	transcript_HQ_B_transcript30703/f2p0/1461	transcript_HQ_B_transcript18173/f18p0/2095	transcript_HQ_B_transcript36485/f2p0/1178	transcript_HQ_B_transcript6619/f3p0/3168	transcript_HQ_B_transcript4603/f2p0/3420	transcript_HQ_B_transcript8115/f2p0/2967	transcript_HQ_B_transcript24592/f2p0/1781	transcript_HQ_B_transcript19694/f2p0/2063	transcript_HQ_B_transcript22268/f7p0/1882	transcript_HQ_B_transcript7975/f3p0/2958	transcript_HQ_B_transcript39719/f4p0/986	transcript_HQ_B_transcript17436/f2p0/2184	transcript_HQ_B_transcript26505/f2p0/1688	transcript_HQ_B_transcript20596/f3p0/1992	transcript_HQ_B_transcript35037/f16p0/1182	transcript_HQ_B_transcript17299/f2p0/2189	transcript_HQ_B_transcript30752/f34p0/1417	transcript_HQ_B_transcript8700/f2p0/2911	transcript_HQ_B_transcript8416/f2p0/2936	transcript_HQ_B_transcript27877/f3p0/1689	transcript_HQ_B_transcript7998/f8p0/2946	transcript_HQ_B_transcript37721/f4p0/1037	transcript_HQ_B_transcript31778/f3p0/1426	transcript_HQ_B_transcript9029/f3p0/2878	transcript_HQ_B_transcript16460/f2p0/2241	transcript_HQ_B_transcript41436/f2p0/876	transcript_HQ_B_transcript28733/f12p0/1547	transcript_HQ_B_transcript31712/f2p0/1440	transcript_HQ_B_transcript6790/f3p0/3129	transcript_HQ_B_transcript22514/f2p0/1888	transcript_HQ_B_transcript31962/f5p0/1357	transcript_HQ_B_transcript18719/f3p0/2125	transcript_HQ_B_transcript11847/f2p0/2594	transcript_HQ_B_transcript3084/f4p0/3713
ko00130	Metabolism; Metabolism of cofactors and vitamins; Ubiquinone and other terpenoid-quinone biosynthesis	45	transcript_HQ_B_transcript40216/f7p0/940	transcript_HQ_B_transcript20855/f2p0/1990	transcript_HQ_B_transcript4564/f3p0/3441	transcript_HQ_B_transcript24776/f3p0/1771	transcript_HQ_B_transcript26780/f8p0/1622	transcript_HQ_B_transcript21103/f4p0/1947	transcript_HQ_B_transcript30908/f2p0/1471	transcript_HQ_B_transcript18552/f2p0/2105	transcript_HQ_B_transcript36004/f6p0/1148	transcript_HQ_B_transcript19713/f2p0/2049	transcript_HQ_B_transcript22047/f3p0/2033	transcript_HQ_B_transcript39510/f3p0/965	transcript_HQ_B_transcript28736/f2p0/1616	transcript_HQ_B_transcript19133/f2p0/2095	transcript_HQ_B_transcript16163/f2p0/2259	transcript_HQ_B_transcript33076/f4p0/1349	transcript_HQ_B_transcript16938/f2p0/2211	transcript_HQ_B_transcript14054/f2p0/2425	transcript_HQ_B_transcript30460/f2p0/1544	transcript_HQ_B_transcript34936/f2p0/1262	transcript_HQ_B_transcript19982/f2p0/2036	transcript_HQ_B_transcript21954/f2p0/1918	transcript_HQ_B_transcript24216/f5p0/1797	transcript_HQ_B_transcript39960/f4p0/972	transcript_HQ_B_transcript34126/f2p0/1310	transcript_HQ_B_transcript31995/f7p0/1364	transcript_HQ_B_transcript30426/f3p0/1480	transcript_HQ_B_transcript39207/f2p0/1025	transcript_HQ_B_transcript26445/f6p0/1692	transcript_HQ_B_transcript36812/f4p0/1162	transcript_HQ_B_transcript30364/f3p0/1454	transcript_HQ_B_transcript22082/f2p0/1901	transcript_HQ_B_transcript31700/f3p0/1424	transcript_HQ_B_transcript31741/f4p0/1437	transcript_HQ_B_transcript16733/f5p0/2219	transcript_HQ_B_transcript896/f6p0/4455	transcript_HQ_B_transcript710/f4p0/4639	transcript_HQ_B_transcript7600/f2p0/3033	transcript_HQ_B_transcript20264/f5p0/2012	transcript_HQ_B_transcript20034/f2p0/2038	transcript_HQ_B_transcript19556/f3p0/2037	transcript_HQ_B_transcript35245/f2p0/1243	transcript_HQ_B_transcript40522/f3p0/940	transcript_HQ_B_transcript22572/f3p0/1887	transcript_HQ_B_transcript29447/f2p0/1541
ko00140	Metabolism; Lipid metabolism; Steroid hormone biosynthesis	5	transcript_HQ_B_transcript34427/f15p0/1242	transcript_HQ_B_transcript1344/f2p0/4228	transcript_HQ_B_transcript34649/f2p0/1277	transcript_HQ_B_transcript36000/f3p0/1208	transcript_HQ_B_transcript26284/f52p0/1682
ko00190	Metabolism; Energy metabolism; Oxidative phosphorylation	183	transcript_HQ_B_transcript41358/f3p0/896	transcript_HQ_B_transcript6530/f13p0/3137	transcript_HQ_B_transcript16999/f2p0/2201	transcript_HQ_B_transcript44327/f2p0/588	transcript_HQ_B_transcript13855/f4p0/2420	transcript_HQ_B_transcript4555/f5p0/3434	transcript_HQ_B_transcript44582/f2p0/527	transcript_HQ_B_transcript42574/f2p0/784	transcript_HQ_B_transcript2074/f3p0/3950	transcript_HQ_B_transcript44228/f2p0/594	transcript_HQ_B_transcript13148/f2p0/2438	transcript_HQ_B_transcript5547/f3p0/3337	transcript_HQ_B_transcript43460/f3p0/696	transcript_HQ_B_transcript43807/f5p0/665	transcript_HQ_B_transcript4524/f4p0/3437	transcript_HQ_B_transcript42858/f3p0/782	transcript_HQ_B_transcript3681/f2p0/3572	transcript_HQ_B_transcript4613/f5p0/3380	transcript_HQ_B_transcript16817/f3p0/2218	transcript_HQ_B_transcript14314/f8p0/2356	transcript_HQ_B_transcript40479/f3p0/929	transcript_HQ_B_transcript33197/f2p0/1359	transcript_HQ_B_transcript37373/f4p0/1119	transcript_HQ_B_transcript41571/f2p0/865	transcript_HQ_B_transcript41926/f2p0/837	transcript_HQ_B_transcript40210/f5p0/951	transcript_HQ_B_transcript22692/f3p0/1878	transcript_HQ_B_transcript5447/f2p0/3317	transcript_HQ_B_transcript13940/f3p0/2415	transcript_HQ_B_transcript21866/f2p0/1934	transcript_HQ_B_transcript4895/f22p0/3356	transcript_HQ_B_transcript33362/f9p0/1337	transcript_HQ_B_transcript24456/f2p0/1785	transcript_HQ_B_transcript22810/f5p0/1901	transcript_HQ_B_transcript1094/f2p0/4350	transcript_HQ_B_transcript6450/f2p0/3172	transcript_HQ_B_transcript4619/f2p0/3432	transcript_HQ_B_transcript493/f2p0/4918	transcript_HQ_B_transcript41651/f2p0/860	transcript_HQ_B_transcript25676/f6p0/1725	transcript_HQ_B_transcript44485/f2p0/551	transcript_HQ_B_transcript17970/f2p0/2142	transcript_HQ_B_transcript20161/f2p0/2016	transcript_HQ_B_transcript38057/f2p0/1094	transcript_HQ_B_transcript35797/f2p0/1214	transcript_HQ_B_transcript40397/f2p0/947	transcript_HQ_B_transcript895/f3p0/4501
ko00195	Metabolism; Energy metabolism; Photosynthesis	75	transcript_HQ_B_transcript42675/f9p0/772	transcript_HQ_B_transcript43154/f8p0/711	transcript_HQ_B_transcript42228/f16p0/807	transcript_HQ_B_transcript35776/f2p0/1218	transcript_HQ_B_transcript14263/f3p0/2384	transcript_HQ_B_transcript38966/f4p0/1029	transcript_HQ_B_transcript40112/f4p0/987	transcript_HQ_B_transcript43670/f4p0/669	transcript_HQ_B_transcript40711/f2p0/922	transcript_HQ_B_transcript34201/f2p0/1303	transcript_HQ_B_transcript9859/f5p0/2780	transcript_HQ_B_transcript33197/f2p0/1359	transcript_HQ_B_transcript42217/f64p0/787	transcript_HQ_B_transcript41322/f3p0/818	transcript_HQ_B_transcript38798/f3p0/1077	transcript_HQ_B_transcript43443/f22p0/687	transcript_HQ_B_transcript33729/f2p0/1320	transcript_LQ_B_transcript42168/f2p0/833	transcript_HQ_B_transcript41665/f2p0/879	transcript_HQ_B_transcript42364/f7p0/798	transcript_HQ_B_transcript42454/f2p0/783	transcript_HQ_B_transcript42690/f5p0/760	transcript_HQ_B_transcript33327/f34p0/1293	transcript_HQ_B_transcript32882/f3p0/1358	transcript_HQ_B_transcript32257/f2p0/1398	transcript_HQ_B_transcript34456/f2p0/1283	transcript_HQ_B_transcript43959/f14p0/598	transcript_HQ_B_transcript43829/f7p0/624	transcript_HQ_B_transcript42604/f16p0/738	transcript_HQ_B_transcript43484/f3p0/702	transcript_HQ_B_transcript23104/f7p0/1849	transcript_HQ_B_transcript40397/f2p0/947	transcript_HQ_B_transcript41528/f6p0/828	transcript_HQ_B_transcript39939/f3p0/977	transcript_HQ_B_transcript27334/f2p0/1649	transcript_HQ_B_transcript35797/f2p0/1214	transcript_HQ_B_transcript40294/f2p0/962	transcript_HQ_B_transcript42938/f2p0/767	transcript_HQ_B_transcript32410/f2p0/1410	transcript_LQ_B_transcript599/f2p0/4929	transcript_HQ_B_transcript42143/f3p0/807	transcript_HQ_B_transcript41036/f2p0/901	transcript_HQ_B_transcript41480/f3p0/858	transcript_HQ_B_transcript40729/f12p0/842	transcript_HQ_B_transcript1123/f2p0/4324	transcript_HQ_B_transcript39366/f5p0/996	transcript_HQ_B_transcript14300/f3p0/2385
ko00196	Metabolism; Energy metabolism; Photosynthesis - antenna proteins	44	transcript_HQ_B_transcript38852/f2p0/1049	transcript_HQ_B_transcript6925/f3p0/3118	transcript_HQ_B_transcript38900/f2p0/1037	transcript_HQ_B_transcript29057/f2p0/1568	transcript_HQ_B_transcript39368/f2p0/1026	transcript_HQ_B_transcript44855/f5p0/438	transcript_HQ_B_transcript43811/f2p0/649	transcript_HQ_B_transcript16569/f2p0/2236	transcript_HQ_B_transcript35330/f8p0/1242	transcript_HQ_B_transcript37949/f22p0/1086	transcript_HQ_B_transcript39310/f5p0/1017	transcript_HQ_B_transcript29425/f3p0/1544	transcript_HQ_B_transcript29730/f5p0/1469	transcript_HQ_B_transcript36380/f8p0/1176	transcript_HQ_B_transcript37581/f4p0/1070	transcript_HQ_B_transcript37799/f2p0/1104	transcript_HQ_B_transcript44468/f2p0/563	transcript_HQ_B_transcript33615/f6p0/1327	transcript_HQ_B_transcript32714/f4p0/1384	transcript_HQ_B_transcript36384/f2p0/1184	transcript_HQ_B_transcript39601/f4p0/978	transcript_HQ_B_transcript44318/f2p0/580	transcript_HQ_B_transcript34918/f2p0/1261	transcript_HQ_B_transcript28685/f2p0/1579	transcript_HQ_B_transcript37394/f4p0/1129	transcript_HQ_B_transcript37385/f5p0/1123	transcript_HQ_B_transcript36333/f71p0/1123	transcript_HQ_B_transcript35409/f2p0/1236	transcript_HQ_B_transcript37663/f5p0/1115	transcript_HQ_B_transcript7814/f2p0/3010	transcript_HQ_B_transcript37825/f2p0/1100	transcript_HQ_B_transcript40699/f2p0/923	transcript_HQ_B_transcript39118/f2p0/1033	transcript_HQ_B_transcript41932/f3p0/839	transcript_HQ_B_transcript40963/f3p0/914	transcript_HQ_B_transcript15681/f4p0/2281	transcript_HQ_B_transcript37981/f63p0/1043	transcript_HQ_B_transcript38577/f2p0/1064	transcript_HQ_B_transcript37400/f3p0/1235	transcript_HQ_B_transcript17630/f3p0/2180	transcript_HQ_B_transcript36456/f11p0/1156	transcript_HQ_B_transcript33905/f5p0/1313	transcript_HQ_B_transcript17331/f2p0/2182	transcript_HQ_B_transcript30856/f5p0/1444
ko00220	Metabolism; Amino acid metabolism; Arginine biosynthesis	43	transcript_HQ_B_transcript24459/f2p0/1787	transcript_HQ_B_transcript24078/f2p0/1807	transcript_HQ_B_transcript34066/f2p0/1303	transcript_HQ_B_transcript25846/f4p0/1735	transcript_HQ_B_transcript32725/f13p0/1362	transcript_HQ_B_transcript22220/f2p0/1900	transcript_HQ_B_transcript21743/f2p0/1942	transcript_HQ_B_transcript30674/f2p0/1598	transcript_HQ_B_transcript30256/f2p0/1540	transcript_HQ_B_transcript40059/f2p0/973	transcript_HQ_B_transcript30654/f2p0/1481	transcript_HQ_B_transcript34957/f3p0/1265	transcript_HQ_B_transcript22654/f2p0/1875	transcript_HQ_B_transcript24069/f3p0/1831	transcript_HQ_B_transcript29950/f5p0/1513	transcript_HQ_B_transcript21962/f2p0/1917	transcript_HQ_B_transcript21105/f2p0/1965	transcript_HQ_B_transcript25012/f7p0/1744	transcript_HQ_B_transcript26455/f3p0/1697	transcript_HQ_B_transcript32856/f2p0/1368	transcript_HQ_B_transcript32284/f11p0/1362	transcript_HQ_B_transcript18058/f2p0/2140	transcript_HQ_B_transcript33772/f12p0/1307	transcript_HQ_B_transcript29495/f2p0/1545	transcript_HQ_B_transcript28594/f11p0/1527	transcript_HQ_B_transcript25031/f21p0/1743	transcript_HQ_B_transcript9855/f3p0/2827	transcript_HQ_B_transcript27185/f10p0/1625	transcript_HQ_B_transcript11362/f7p0/2613	transcript_HQ_B_transcript9689/f4p0/2797	transcript_HQ_B_transcript25203/f2p0/1747	transcript_HQ_B_transcript16583/f26p0/2146	transcript_HQ_B_transcript23630/f3p0/1829	transcript_HQ_B_transcript19191/f2p0/2085	transcript_HQ_B_transcript32252/f8p0/1368	transcript_HQ_B_transcript9163/f3p0/2886	transcript_HQ_B_transcript29477/f2p0/1552	transcript_HQ_B_transcript14126/f2p0/2403	transcript_HQ_B_transcript24057/f3p0/1815	transcript_HQ_B_transcript34673/f4p0/1238	transcript_HQ_B_transcript11673/f2p0/2600	transcript_HQ_B_transcript30864/f8p0/1413	transcript_HQ_B_transcript20619/f5p0/1981
ko00230	Metabolism; Nucleotide metabolism; Purine metabolism	171	transcript_HQ_B_transcript15105/f4p0/2281	transcript_HQ_B_transcript27163/f22p0/1632	transcript_HQ_B_transcript13230/f2p0/2484	transcript_HQ_B_transcript28705/f3p0/1587	transcript_HQ_B_transcript10076/f2p0/2752	transcript_HQ_B_transcript23326/f5p0/1845	transcript_HQ_B_transcript29167/f2p0/1549	transcript_HQ_B_transcript17544/f20p0/2066	transcript_HQ_B_transcript16427/f2p0/2241	transcript_HQ_B_transcript22908/f3p0/1871	transcript_HQ_B_transcript19633/f2p0/2045	transcript_HQ_B_transcript29467/f2p0/1545	transcript_HQ_B_transcript18053/f2p0/2134	transcript_HQ_B_transcript12734/f2p0/2510	transcript_HQ_B_transcript23404/f21p0/1807	transcript_HQ_B_transcript25548/f2p0/1734	transcript_HQ_B_transcript73/f5p0/6080	transcript_HQ_B_transcript20179/f2p0/2026	transcript_HQ_B_transcript18942/f3p0/2116	transcript_HQ_B_transcript22524/f6p0/1894	transcript_HQ_B_transcript25157/f2p0/1758	transcript_HQ_B_transcript41739/f2p0/848	transcript_HQ_B_transcript26961/f4p0/1663	transcript_HQ_B_transcript929/f4p0/4445	transcript_HQ_B_transcript31792/f2p0/1425	transcript_HQ_B_transcript33955/f3p0/1337	transcript_HQ_B_transcript27374/f2p0/1645	transcript_HQ_B_transcript22537/f4p0/1888	transcript_HQ_B_transcript35561/f4p0/1208	transcript_HQ_B_transcript37940/f2p0/1108	transcript_HQ_B_transcript7611/f2p0/3033	transcript_HQ_B_transcript17034/f2p0/2217	transcript_HQ_B_transcript36036/f2p0/1199	transcript_HQ_B_transcript4568/f2p0/3444	transcript_HQ_B_transcript33433/f2p0/1324	transcript_HQ_B_transcript42657/f2p0/772	transcript_HQ_B_transcript3545/f4p0/3603	transcript_HQ_B_transcript43977/f2p0/644	transcript_HQ_B_transcript11042/f2p0/2680	transcript_HQ_B_transcript18185/f2p0/2126	transcript_HQ_B_transcript7918/f2p0/2990	transcript_HQ_B_transcript22454/f5p0/1872	transcript_HQ_B_transcript41037/f2p0/892	transcript_HQ_B_transcript38526/f4p0/1029	transcript_HQ_B_transcript37379/f4p0/1074	transcript_HQ_B_transcript26617/f9p0/1642	transcript_HQ_B_transcript38472/f2p0/1065
ko00232	Metabolism; Biosynthesis of other secondary metabolites; Caffeine metabolism	4	transcript_HQ_B_transcript19837/f2p0/2029	transcript_HQ_B_transcript33433/f2p0/1324	transcript_HQ_B_transcript35561/f4p0/1208	transcript_HQ_B_transcript656/f2p0/4679
ko00240	Metabolism; Nucleotide metabolism; Pyrimidine metabolism	112	transcript_HQ_B_transcript11790/f2p0/2597	transcript_HQ_B_transcript33479/f8p0/1234	transcript_HQ_B_transcript37004/f2p0/1144	transcript_HQ_B_transcript50/f2p0/6287	transcript_HQ_B_transcript18124/f2p0/2162	transcript_HQ_B_transcript2608/f3p0/3845	transcript_HQ_B_transcript10370/f2p0/2742	transcript_HQ_B_transcript44088/f6p0/613	transcript_HQ_B_transcript22321/f2p0/1892	transcript_HQ_B_transcript22821/f2p0/1892	transcript_HQ_B_transcript38255/f3p0/1056	transcript_HQ_B_transcript32197/f2p0/1399	transcript_HQ_B_transcript32153/f4p0/1355	transcript_HQ_B_transcript30604/f5p0/1474	transcript_HQ_B_transcript5663/f2p0/3317	transcript_HQ_B_transcript26084/f2p0/1724	transcript_HQ_B_transcript33913/f2p0/1313	transcript_HQ_B_transcript36069/f2p0/1201	transcript_HQ_B_transcript25229/f2p0/1747	transcript_HQ_B_transcript14085/f4p0/2359	transcript_HQ_B_transcript14816/f3p0/2363	transcript_HQ_B_transcript1329/f2p0/4207	transcript_HQ_B_transcript6002/f2p0/3224	transcript_HQ_B_transcript41721/f6p0/828	transcript_HQ_B_transcript33133/f2p0/1364	transcript_HQ_B_transcript35434/f13p0/1180	transcript_HQ_B_transcript39562/f2p0/997	transcript_HQ_B_transcript41505/f9p0/822	transcript_HQ_B_transcript12028/f2p0/2574	transcript_HQ_B_transcript1085/f3p0/4357	transcript_HQ_B_transcript18880/f2p0/2091	transcript_HQ_B_transcript16407/f2p0/2244	transcript_HQ_B_transcript11400/f2p0/2640	transcript_HQ_B_transcript3885/f3p0/3555	transcript_HQ_B_transcript41734/f2p0/847	transcript_HQ_B_transcript38923/f2p0/1038	transcript_HQ_B_transcript2475/f5p0/3865	transcript_HQ_B_transcript26031/f2p0/1715	transcript_HQ_B_transcript974/f2p0/4453	transcript_HQ_B_transcript14783/f2p0/2362	transcript_HQ_B_transcript12430/f4p0/2492	transcript_HQ_B_transcript41114/f3p0/932	transcript_HQ_B_transcript8756/f2p0/2898	transcript_HQ_B_transcript38745/f3p0/1059	transcript_HQ_B_transcript1277/f2p0/4258	transcript_HQ_B_transcript18330/f2p0/2131	transcript_HQ_B_transcript17726/f3p0/2113
ko00250	Metabolism; Amino acid metabolism; Alanine, aspartate and glutamate metabolism	77	transcript_HQ_B_transcript24069/f3p0/1831	transcript_HQ_B_transcript14495/f3p0/2381	transcript_HQ_B_transcript25012/f7p0/1744	transcript_HQ_B_transcript23325/f9p0/1823	transcript_HQ_B_transcript12666/f2p0/2521	transcript_HQ_B_transcript31061/f3p0/1460	transcript_HQ_B_transcript27576/f2p0/1633	transcript_HQ_B_transcript32284/f11p0/1362	transcript_HQ_B_transcript32856/f2p0/1368	transcript_HQ_B_transcript25664/f5p0/1729	transcript_HQ_B_transcript29495/f2p0/1545	transcript_HQ_B_transcript7569/f2p0/3032	transcript_HQ_B_transcript34066/f2p0/1303	transcript_HQ_B_transcript24078/f2p0/1807	transcript_HQ_B_transcript30562/f2p0/1500	transcript_HQ_B_transcript21621/f4p0/1927	transcript_HQ_B_transcript22654/f2p0/1875	transcript_HQ_B_transcript14685/f2p0/2369	transcript_HQ_B_transcript34957/f3p0/1265	transcript_HQ_B_transcript20043/f3p0/2025	transcript_HQ_B_transcript12639/f4p0/2532	transcript_HQ_B_transcript29477/f2p0/1552	transcript_HQ_B_transcript38611/f2p0/1128	transcript_HQ_B_transcript26337/f10p0/1685	transcript_HQ_B_transcript24849/f2p0/1807	transcript_HQ_B_transcript21735/f2p0/1934	transcript_HQ_B_transcript32469/f4p0/1388	transcript_HQ_B_transcript2475/f5p0/3865	transcript_HQ_B_transcript11673/f2p0/2600	transcript_HQ_B_transcript30864/f8p0/1413	transcript_HQ_B_transcript11362/f7p0/2613	transcript_HQ_B_transcript22188/f2p0/1908	transcript_HQ_B_transcript22454/f5p0/1872	transcript_HQ_B_transcript12629/f7p0/2507	transcript_HQ_B_transcript11435/f2p0/2398	transcript_HQ_B_transcript9689/f4p0/2797	transcript_HQ_B_transcript10864/f2p0/2684	transcript_HQ_B_transcript28771/f2p0/1580	transcript_HQ_B_transcript21105/f2p0/1965	transcript_HQ_B_transcript10/f3p0/7225	transcript_HQ_B_transcript26455/f3p0/1697	transcript_HQ_B_transcript30085/f2p0/1508	transcript_HQ_B_transcript24307/f2p0/1798	transcript_HQ_B_transcript18058/f2p0/2140	transcript_HQ_B_transcript3691/f2p0/3584	transcript_HQ_B_transcript28594/f11p0/1527	transcript_HQ_B_transcript22143/f23p0/1843
ko00254	Metabolism; Biosynthesis of other secondary metabolites; Aflatoxin biosynthesis	3	transcript_HQ_B_transcript3/f2p0/7698	transcript_HQ_B_transcript4/f2p0/7689	transcript_HQ_B_transcript8378/f2p0/2491
ko00260	Metabolism; Amino acid metabolism; Glycine, serine and threonine metabolism	119	transcript_HQ_B_transcript27353/f4p0/1651	transcript_HQ_B_transcript32122/f2p0/1416	transcript_HQ_B_transcript16944/f2p0/2212	transcript_HQ_B_transcript22364/f7p0/1847	transcript_HQ_B_transcript10229/f3p0/2757	transcript_HQ_B_transcript5072/f3p0/3352	transcript_HQ_B_transcript17357/f3p0/2187	transcript_HQ_B_transcript15936/f3p0/2295	transcript_HQ_B_transcript42833/f2p0/761	transcript_HQ_B_transcript28999/f2p0/1565	transcript_HQ_B_transcript25986/f2p0/1716	transcript_HQ_B_transcript9740/f3p0/2711	transcript_HQ_B_transcript16106/f3p0/2292	transcript_HQ_B_transcript27541/f3p0/1644	transcript_HQ_B_transcript29899/f3p0/1521	transcript_HQ_B_transcript14236/f2p0/2420	transcript_HQ_B_transcript23425/f3p0/1834	transcript_HQ_B_transcript28978/f7p0/1532	transcript_HQ_B_transcript16482/f2p0/2270	transcript_HQ_B_transcript23747/f3p0/1843	transcript_HQ_B_transcript16637/f4p0/2231	transcript_HQ_B_transcript24077/f3p0/1838	transcript_HQ_B_transcript6620/f2p0/3163	transcript_HQ_B_transcript11935/f3p0/2601	transcript_HQ_B_transcript19905/f2p0/2025	transcript_HQ_B_transcript28564/f23p0/1562	transcript_HQ_B_transcript26236/f2p0/1700	transcript_HQ_B_transcript32501/f2p0/1405	transcript_HQ_B_transcript14003/f25p0/2404	transcript_HQ_B_transcript4887/f4p0/3370	transcript_HQ_B_transcript22982/f4p0/1862	transcript_HQ_B_transcript22609/f3p0/1881	transcript_HQ_B_transcript39125/f2p0/1034	transcript_HQ_B_transcript19547/f2p0/2040	transcript_HQ_B_transcript18724/f8p0/2054	transcript_HQ_B_transcript31286/f7p0/1441	transcript_HQ_B_transcript42861/f5p0/758	transcript_HQ_B_transcript15039/f2p0/2362	transcript_HQ_B_transcript33147/f2p0/1353	transcript_HQ_B_transcript29921/f4p0/1513	transcript_HQ_B_transcript24459/f2p0/1787	transcript_HQ_B_transcript21218/f11p0/1930	transcript_HQ_B_transcript30915/f3p0/1464	transcript_HQ_B_transcript15541/f4p0/2301	transcript_HQ_B_transcript19903/f5p0/2023	transcript_HQ_B_transcript29917/f6p0/1504	transcript_HQ_B_transcript34681/f2p0/1273
ko00261	Metabolism; Biosynthesis of other secondary metabolites; Monobactam biosynthesis	12	transcript_HQ_B_transcript12692/f3p0/2519	transcript_HQ_B_transcript26559/f2p0/1692	transcript_HQ_B_transcript19171/f3p0/2068	transcript_HQ_B_transcript17357/f3p0/2187	transcript_HQ_B_transcript20179/f2p0/2026	transcript_HQ_B_transcript19487/f6p0/2040	transcript_HQ_B_transcript30116/f6p0/1475	transcript_HQ_B_transcript24666/f2p0/1804	transcript_HQ_B_transcript11382/f2p0/2646	transcript_HQ_B_transcript12328/f4p0/2538	transcript_HQ_B_transcript20107/f2p0/2021	transcript_HQ_B_transcript23624/f3p0/1897
ko00270	Metabolism; Amino acid metabolism; Cysteine and methionine metabolism	144	transcript_HQ_B_transcript690/f2p0/4657	transcript_HQ_B_transcript24674/f4p0/1772	transcript_HQ_B_transcript31109/f7p0/1445	transcript_HQ_B_transcript28788/f2p0/1573	transcript_HQ_B_transcript16463/f2p0/2241	transcript_HQ_B_transcript25814/f3p0/1724	transcript_HQ_B_transcript25031/f21p0/1743	transcript_HQ_B_transcript36366/f2p0/1189	transcript_HQ_B_transcript7527/f2p0/3033	transcript_HQ_B_transcript31262/f13p0/1442	transcript_HQ_B_transcript7765/f2p0/3036	transcript_HQ_B_transcript28316/f3p0/1604	transcript_HQ_B_transcript23528/f2p0/1834	transcript_HQ_B_transcript18698/f7p0/2111	transcript_HQ_B_transcript35588/f3p0/1223	transcript_HQ_B_transcript2758/f4p0/3748	transcript_HQ_B_transcript33070/f2p0/1357	transcript_HQ_B_transcript513/f2p0/4921	transcript_HQ_B_transcript8491/f2p0/2954	transcript_HQ_B_transcript37778/f2p0/1106	transcript_HQ_B_transcript1757/f3p0/4045	transcript_LQ_B_transcript22900/f3p0/2120	transcript_HQ_B_transcript27562/f3p0/1640	transcript_HQ_B_transcript32360/f12p0/1332	transcript_HQ_B_transcript22236/f2p0/1924	transcript_HQ_B_transcript27096/f2p0/1667	transcript_HQ_B_transcript28155/f3p0/1639	transcript_HQ_B_transcript19876/f3p0/2024	transcript_HQ_B_transcript1727/f3p0/4047	transcript_HQ_B_transcript32789/f2p0/1389	transcript_HQ_B_transcript41587/f2p0/860	transcript_HQ_B_transcript24307/f2p0/1798	transcript_HQ_B_transcript21064/f3p0/1947	transcript_HQ_B_transcript26400/f4p0/1665	transcript_HQ_B_transcript23330/f2p0/1847	transcript_HQ_B_transcript37308/f2p0/1139	transcript_HQ_B_transcript8930/f5p0/2868	transcript_HQ_B_transcript16030/f2p0/2264	transcript_HQ_B_transcript9414/f2p0/2848	transcript_HQ_B_transcript18679/f3p0/2103	transcript_HQ_B_transcript11362/f7p0/2613	transcript_HQ_B_transcript8438/f2p0/2899	transcript_HQ_B_transcript26215/f9p0/1684	transcript_HQ_B_transcript9781/f2p0/2756	transcript_HQ_B_transcript16339/f2p0/2279	transcript_HQ_B_transcript23552/f9p0/1816	transcript_HQ_B_transcript20810/f2p0/1970
ko00280	Metabolism; Amino acid metabolism; Valine, leucine and isoleucine degradation	60	transcript_HQ_B_transcript31262/f13p0/1442	transcript_HQ_B_transcript9015/f2p0/2867	transcript_HQ_B_transcript23868/f2p0/1846	transcript_HQ_B_transcript25806/f3p0/1725	transcript_HQ_B_transcript5749/f4p0/3253	transcript_HQ_B_transcript23425/f3p0/1834	transcript_HQ_B_transcript23494/f6p0/1818	transcript_HQ_B_transcript19765/f5p0/2040	transcript_HQ_B_transcript8963/f2p0/2886	transcript_HQ_B_transcript33175/f2p0/1343	transcript_HQ_B_transcript26337/f10p0/1685	transcript_HQ_B_transcript22621/f5p0/1867	transcript_HQ_B_transcript28316/f3p0/1604	transcript_HQ_B_transcript7765/f2p0/3036	transcript_HQ_B_transcript22614/f3p0/1878	transcript_HQ_B_transcript24130/f6p0/1794	transcript_HQ_B_transcript27020/f4p0/1651	transcript_HQ_B_transcript16637/f4p0/2231	transcript_HQ_B_transcript24405/f4p0/1770	transcript_HQ_B_transcript23747/f3p0/1843	transcript_HQ_B_transcript16019/f2p0/2272	transcript_HQ_B_transcript29705/f8p0/1510	transcript_HQ_B_transcript23293/f2p0/1841	transcript_HQ_B_transcript23717/f2p0/1827	transcript_HQ_B_transcript33488/f2p0/1353	transcript_HQ_B_transcript17695/f2p0/2167	transcript_HQ_B_transcript19726/f3p0/2050	transcript_HQ_B_transcript27353/f4p0/1651	transcript_HQ_B_transcript21580/f4p0/1903	transcript_HQ_B_transcript20872/f4p0/1910	transcript_HQ_B_transcript24413/f2p0/1800	transcript_HQ_B_transcript20805/f24p0/1913	transcript_LQ_B_transcript20031/f2p0/1930	transcript_HQ_B_transcript25823/f2p0/1722	transcript_HQ_B_transcript10747/f5p0/2688	transcript_HQ_B_transcript12285/f3p0/2547	transcript_HQ_B_transcript25664/f5p0/1729	transcript_HQ_B_transcript29753/f7p0/1479	transcript_HQ_B_transcript26821/f10p0/1648	transcript_HQ_B_transcript24307/f2p0/1798	transcript_HQ_B_transcript22901/f2p0/1861	transcript_HQ_B_transcript25249/f2p0/1744	transcript_HQ_B_transcript15387/f7p0/2280	transcript_HQ_B_transcript30684/f2p0/1451	transcript_HQ_B_transcript364/f2p0/5183	transcript_HQ_B_transcript28571/f5p0/1540	transcript_HQ_B_transcript16315/f2p0/2247
ko00281	Metabolism; Metabolism of terpenoids and polyketides; Geraniol degradation	5	transcript_HQ_B_transcript25823/f2p0/1722	transcript_HQ_B_transcript22621/f5p0/1867	transcript_HQ_B_transcript9015/f2p0/2867	transcript_HQ_B_transcript23868/f2p0/1846	transcript_HQ_B_transcript5749/f4p0/3253
ko00290	Metabolism; Amino acid metabolism; Valine, leucine and isoleucine biosynthesis	24	transcript_HQ_B_transcript32160/f3p0/1406	transcript_HQ_B_transcript17787/f2p0/2190	transcript_HQ_B_transcript28483/f2p0/1585	transcript_HQ_B_transcript17911/f9p0/2137	transcript_HQ_B_transcript22521/f2p0/1890	transcript_HQ_B_transcript21522/f3p0/1939	transcript_HQ_B_transcript37645/f26p0/1062	transcript_HQ_B_transcript17889/f2p0/2148	transcript_HQ_B_transcript27096/f2p0/1667	transcript_HQ_B_transcript20567/f12p0/1964	transcript_HQ_B_transcript17927/f3p0/2172	transcript_HQ_B_transcript13821/f2p0/2450	transcript_HQ_B_transcript33437/f4p0/1323	transcript_HQ_B_transcript19086/f3p0/2070	transcript_HQ_B_transcript17021/f10p0/2171	transcript_HQ_B_transcript18529/f2p0/2107	transcript_HQ_B_transcript31262/f13p0/1442	transcript_HQ_B_transcript19033/f3p0/2095	transcript_HQ_B_transcript32223/f2p0/1396	transcript_HQ_B_transcript17266/f2p0/2210	transcript_HQ_B_transcript37641/f2p0/1120	transcript_HQ_B_transcript7765/f2p0/3036	transcript_HQ_B_transcript28316/f3p0/1604	transcript_HQ_B_transcript16571/f5p0/2230
ko00300	Metabolism; Amino acid metabolism; Lysine biosynthesis	14	transcript_HQ_B_transcript33607/f3p0/1333	transcript_HQ_B_transcript20949/f3p0/1978	transcript_HQ_B_transcript11382/f2p0/2646	transcript_HQ_B_transcript22901/f2p0/1861	transcript_HQ_B_transcript20107/f2p0/2021	transcript_HQ_B_transcript12328/f4p0/2538	transcript_HQ_B_transcript22614/f3p0/1878	transcript_HQ_B_transcript17357/f3p0/2187	transcript_HQ_B_transcript23747/f3p0/1843	transcript_HQ_B_transcript12692/f3p0/2519	transcript_HQ_B_transcript25459/f3p0/1746	transcript_HQ_B_transcript19765/f5p0/2040	transcript_HQ_B_transcript30116/f6p0/1475	transcript_HQ_B_transcript26803/f2p0/1699
ko00310	Metabolism; Amino acid metabolism; Lysine degradation	43	transcript_HQ_B_transcript23293/f2p0/1841	transcript_HQ_B_transcript10821/f3p0/2678	transcript_HQ_B_transcript9615/f5p0/2809	transcript_HQ_B_transcript3661/f3p0/3607	transcript_HQ_B_transcript9532/f2p0/2817	transcript_HQ_B_transcript4857/f3p0/3416	transcript_HQ_B_transcript5473/f3p0/3290	transcript_HQ_B_transcript25091/f2p0/1759	transcript_HQ_B_transcript37642/f2p0/1112	transcript_HQ_B_transcript19726/f3p0/2050	transcript_HQ_B_transcript21580/f4p0/1903	transcript_HQ_B_transcript20872/f4p0/1910	transcript_HQ_B_transcript25806/f3p0/1725	transcript_HQ_B_transcript2130/f7p0/3931	transcript_HQ_B_transcript24255/f3p0/1787	transcript_HQ_B_transcript25589/f2p0/1733	transcript_HQ_B_transcript28241/f2p0/1601	transcript_HQ_B_transcript10031/f3p0/2780	transcript_HQ_B_transcript4935/f8p0/3361	transcript_HQ_B_transcript22614/f3p0/1878	transcript_HQ_B_transcript31725/f2p0/1429	transcript_HQ_B_transcript23747/f3p0/1843	transcript_HQ_B_transcript19765/f5p0/2040	transcript_HQ_B_transcript11592/f5p0/2608	transcript_HQ_B_transcript5436/f4p0/3301	transcript_HQ_B_transcript6485/f2p0/3186	transcript_HQ_B_transcript2400/f2p0/3872	transcript_HQ_B_transcript27183/f3p0/1684	transcript_HQ_B_transcript23895/f5p0/1806	transcript_HQ_B_transcript10892/f3p0/2677	transcript_HQ_B_transcript18224/f2p0/2138	transcript_HQ_B_transcript7067/f6p0/3090	transcript_HQ_B_transcript18810/f15p0/2016	transcript_HQ_B_transcript12563/f2p0/2605	transcript_HQ_B_transcript4325/f2p0/3498	transcript_HQ_B_transcript29753/f7p0/1479	transcript_HQ_B_transcript26821/f10p0/1648	transcript_HQ_B_transcript13720/f7p0/2398	transcript_HQ_B_transcript22901/f2p0/1861	transcript_HQ_B_transcript15073/f3p0/2377	transcript_HQ_B_transcript10134/f3p0/2751	transcript_HQ_B_transcript5756/f2p0/3269	transcript_HQ_B_transcript15387/f7p0/2280
ko00330	Metabolism; Amino acid metabolism; Arginine and proline metabolism	91	transcript_HQ_B_transcript26821/f10p0/1648	transcript_HQ_B_transcript15247/f2p0/2359	transcript_HQ_B_transcript4347/f2p0/3481	transcript_HQ_B_transcript3479/f114p0/3513	transcript_HQ_B_transcript2590/f4p0/3818	transcript_HQ_B_transcript10505/f2p0/2734	transcript_HQ_B_transcript32595/f2p0/1374	transcript_HQ_B_transcript15387/f7p0/2280	transcript_HQ_B_transcript19111/f2p0/2068	transcript_HQ_B_transcript2135/f9p0/3936	transcript_HQ_B_transcript30654/f2p0/1481	transcript_HQ_B_transcript6308/f2p0/3200	transcript_HQ_B_transcript20486/f4p0/2007	transcript_HQ_B_transcript37704/f3p0/1114	transcript_HQ_B_transcript23791/f5p0/1816	transcript_HQ_B_transcript6807/f10p0/3126	transcript_HQ_B_transcript21080/f4p0/1957	transcript_HQ_B_transcript3039/f3p0/3714	transcript_HQ_B_transcript45020/f2p0/343	transcript_HQ_B_transcript34673/f4p0/1238	transcript_HQ_B_transcript25806/f3p0/1725	transcript_HQ_B_transcript29736/f2p0/1523	transcript_HQ_B_transcript31222/f3p0/1462	transcript_HQ_B_transcript32989/f2p0/1354	transcript_HQ_B_transcript22614/f3p0/1878	transcript_HQ_B_transcript31108/f6p0/1443	transcript_HQ_B_transcript19765/f5p0/2040	transcript_HQ_B_transcript11690/f2p0/2612	transcript_HQ_B_transcript8247/f3p0/2956	transcript_HQ_B_transcript35224/f3p0/1246	transcript_HQ_B_transcript31113/f2p0/1457	transcript_HQ_B_transcript10801/f2p0/2690	transcript_HQ_B_transcript17461/f2p0/2187	transcript_HQ_B_transcript16030/f2p0/2264	transcript_HQ_B_transcript9689/f4p0/2797	transcript_HQ_B_transcript19367/f4p0/2060	transcript_HQ_B_transcript5507/f6p0/3300	transcript_HQ_B_transcript24467/f7p0/1774	transcript_HQ_B_transcript14980/f3p0/2348	transcript_HQ_B_transcript20872/f4p0/1910	transcript_HQ_B_transcript11362/f7p0/2613	transcript_HQ_B_transcript11509/f2p0/2631	transcript_HQ_B_transcript22901/f2p0/1861	transcript_HQ_B_transcript6632/f3p0/3154	transcript_HQ_B_transcript24941/f2p0/1784	transcript_HQ_B_transcript38062/f3p0/1116	transcript_HQ_B_transcript9814/f5p0/2788
ko00340	Metabolism; Amino acid metabolism; Histidine metabolism	17	transcript_HQ_B_transcript23747/f3p0/1843	transcript_HQ_B_transcript31335/f2p0/1437	transcript_HQ_B_transcript22614/f3p0/1878	transcript_HQ_B_transcript15387/f7p0/2280	transcript_HQ_B_transcript19765/f5p0/2040	transcript_HQ_B_transcript22907/f5p0/1870	transcript_HQ_B_transcript8996/f2p0/2612	transcript_HQ_B_transcript22901/f2p0/1861	transcript_HQ_B_transcript26821/f10p0/1648	transcript_HQ_B_transcript25806/f3p0/1725	transcript_HQ_B_transcript29310/f3p0/1536	transcript_HQ_B_transcript29123/f3p0/1584	transcript_HQ_B_transcript20872/f4p0/1910	transcript_HQ_B_transcript21580/f4p0/1903	transcript_HQ_B_transcript19726/f3p0/2050	transcript_HQ_B_transcript23293/f2p0/1841	transcript_HQ_B_transcript2400/f2p0/3872
ko00350	Metabolism; Amino acid metabolism; Tyrosine metabolism	50	transcript_HQ_B_transcript29123/f3p0/1584	transcript_HQ_B_transcript21652/f11p0/1872	transcript_HQ_B_transcript29215/f16p0/1509	transcript_HQ_B_transcript29551/f2p0/1539	transcript_HQ_B_transcript39125/f2p0/1034	transcript_HQ_B_transcript31080/f3p0/1435	transcript_HQ_B_transcript30832/f3p0/1494	transcript_HQ_B_transcript37811/f2p0/1106	transcript_HQ_B_transcript23364/f2p0/1852	transcript_HQ_B_transcript10923/f2p0/2788	transcript_HQ_B_transcript16764/f2p0/2243	transcript_HQ_B_transcript26985/f5p0/1574	transcript_HQ_B_transcript10970/f2p0/2682	transcript_HQ_B_transcript26253/f21p0/1634	transcript_HQ_B_transcript32466/f3p0/1390	transcript_HQ_B_transcript28494/f2p0/1595	transcript_HQ_B_transcript40279/f2p0/954	transcript_HQ_B_transcript24312/f3p0/1781	transcript_HQ_B_transcript19108/f2p0/2081	transcript_HQ_B_transcript14063/f3p0/2353	transcript_HQ_B_transcript10685/f2p0/2707	transcript_HQ_B_transcript20899/f2p0/1969	transcript_HQ_B_transcript28881/f2p0/1582	transcript_HQ_B_transcript29310/f3p0/1536	transcript_HQ_B_transcript32480/f3p0/1396	transcript_HQ_B_transcript20257/f16p0/1994	transcript_HQ_B_transcript33925/f10p0/1302	transcript_HQ_B_transcript24768/f3p0/1768	transcript_HQ_B_transcript25031/f21p0/1743	transcript_HQ_B_transcript28505/f4p0/1597	transcript_HQ_B_transcript10229/f3p0/2757	transcript_HQ_B_transcript3674/f2p0/3627	transcript_HQ_B_transcript12250/f3p0/2557	transcript_HQ_B_transcript11362/f7p0/2613	transcript_HQ_B_transcript28736/f2p0/1616	transcript_HQ_B_transcript9689/f4p0/2797	transcript_HQ_B_transcript23630/f3p0/1829	transcript_HQ_B_transcript16106/f3p0/2292	transcript_HQ_B_transcript9740/f3p0/2711	transcript_HQ_B_transcript21463/f3p0/1939	transcript_HQ_B_transcript4564/f3p0/3441	transcript_HQ_B_transcript10968/f7p0/2657	transcript_HQ_B_transcript14902/f4p0/2311	transcript_HQ_B_transcript13994/f2p0/2424	transcript_HQ_B_transcript40293/f4p0/958	transcript_HQ_B_transcript14003/f25p0/2404	transcript_HQ_B_transcript37116/f2p0/1144
ko00360	Metabolism; Amino acid metabolism; Phenylalanine metabolism	58	transcript_HQ_B_transcript39125/f2p0/1034	transcript_HQ_B_transcript37377/f6p0/1099	transcript_HQ_B_transcript16733/f5p0/2219	transcript_HQ_B_transcript6689/f12p0/3126	transcript_HQ_B_transcript29123/f3p0/1584	transcript_HQ_B_transcript896/f6p0/4455	transcript_HQ_B_transcript22572/f3p0/1887	transcript_HQ_B_transcript25133/f2p0/1765	transcript_HQ_B_transcript10923/f2p0/2788	transcript_HQ_B_transcript20264/f5p0/2012	transcript_HQ_B_transcript35245/f2p0/1243	transcript_HQ_B_transcript19556/f3p0/2037	transcript_HQ_B_transcript24312/f3p0/1781	transcript_HQ_B_transcript13515/f6p0/2441	transcript_HQ_B_transcript34126/f2p0/1310	transcript_HQ_B_transcript21954/f2p0/1918	transcript_HQ_B_transcript26985/f5p0/1574	transcript_HQ_B_transcript24216/f5p0/1797	transcript_HQ_B_transcript29310/f3p0/1536	transcript_HQ_B_transcript22082/f2p0/1901	transcript_HQ_B_transcript28881/f2p0/1582	transcript_HQ_B_transcript10685/f2p0/2707	transcript_HQ_B_transcript14063/f3p0/2353	transcript_HQ_B_transcript26445/f6p0/1692	transcript_HQ_B_transcript28736/f2p0/1616	transcript_HQ_B_transcript11362/f7p0/2613	transcript_HQ_B_transcript12250/f3p0/2557	transcript_HQ_B_transcript16163/f2p0/2259	transcript_HQ_B_transcript3674/f2p0/3627	transcript_HQ_B_transcript10229/f3p0/2757	transcript_HQ_B_transcript25031/f21p0/1743	transcript_HQ_B_transcript15673/f4p0/2289	transcript_HQ_B_transcript16106/f3p0/2292	transcript_HQ_B_transcript9740/f3p0/2711	transcript_HQ_B_transcript12760/f9p0/2476	transcript_HQ_B_transcript34936/f2p0/1262	transcript_HQ_B_transcript23630/f3p0/1829	transcript_HQ_B_transcript14054/f2p0/2425	transcript_HQ_B_transcript16938/f2p0/2211	transcript_HQ_B_transcript9689/f4p0/2797	transcript_HQ_B_transcript26780/f8p0/1622	transcript_HQ_B_transcript16240/f5p0/2245	transcript_HQ_B_transcript34972/f2p0/1262	transcript_HQ_B_transcript9682/f2p0/2805	transcript_HQ_B_transcript14902/f4p0/2311	transcript_HQ_B_transcript10968/f7p0/2657	transcript_HQ_B_transcript24776/f3p0/1771
ko00361	Metabolism; Xenobiotics biodegradation and metabolism; Chlorocyclohexane and chlorobenzene degradation	3	transcript_HQ_B_transcript38014/f53p0/1028	transcript_HQ_B_transcript34907/f6p0/1186	transcript_HQ_B_transcript11494/f3p0/2617
ko00362	Metabolism; Xenobiotics biodegradation and metabolism; Benzoate degradation	2	transcript_HQ_B_transcript34115/f17p0/1224	transcript_HQ_B_transcript29753/f7p0/1479
ko00363	Metabolism; Xenobiotics biodegradation and metabolism; Bisphenol degradation	1	transcript_HQ_B_transcript22151/f3p0/1907
ko00364	Metabolism; Xenobiotics biodegradation and metabolism; Fluorobenzoate degradation	3	transcript_HQ_B_transcript34907/f6p0/1186	transcript_HQ_B_transcript38014/f53p0/1028	transcript_HQ_B_transcript11494/f3p0/2617
ko00380	Metabolism; Amino acid metabolism; Tryptophan metabolism	38	transcript_HQ_B_transcript3661/f3p0/3607	transcript_HQ_B_transcript23293/f2p0/1841	transcript_HQ_B_transcript19726/f3p0/2050	transcript_HQ_B_transcript41468/f2p0/887	transcript_HQ_B_transcript20872/f4p0/1910	transcript_HQ_B_transcript21580/f4p0/1903	transcript_HQ_B_transcript4857/f3p0/3416	transcript_HQ_B_transcript5473/f3p0/3290	transcript_HQ_B_transcript36845/f2p0/1157	transcript_HQ_B_transcript25806/f3p0/1725	transcript_HQ_B_transcript20501/f2p0/2001	transcript_HQ_B_transcript19765/f5p0/2040	transcript_HQ_B_transcript5436/f4p0/3301	transcript_HQ_B_transcript4935/f8p0/3361	transcript_HQ_B_transcript17835/f2p0/2148	transcript_HQ_B_transcript22614/f3p0/1878	transcript_HQ_B_transcript1294/f4p0/4261	transcript_HQ_B_transcript23747/f3p0/1843	transcript_HQ_B_transcript24593/f21p0/1754	transcript_HQ_B_transcript16650/f4p0/2218	transcript_HQ_B_transcript14770/f14p0/2307	transcript_HQ_B_transcript2400/f2p0/3872	transcript_HQ_B_transcript23584/f55p0/1793	transcript_HQ_B_transcript3779/f2p0/3573	transcript_HQ_B_transcript26284/f52p0/1682	transcript_HQ_B_transcript22223/f2p0/1910	transcript_HQ_B_transcript21821/f2p0/1931	transcript_HQ_B_transcript17844/f2p0/2153	transcript_HQ_B_transcript7157/f3p0/3086	transcript_HQ_B_transcript21839/f43p0/1879	transcript_HQ_B_transcript4325/f2p0/3498	transcript_HQ_B_transcript29753/f7p0/1479	transcript_HQ_B_transcript12563/f2p0/2605	transcript_HQ_B_transcript26821/f10p0/1648	transcript_HQ_B_transcript22901/f2p0/1861	transcript_HQ_B_transcript15387/f7p0/2280	transcript_HQ_B_transcript27144/f2p0/1649	transcript_HQ_B_transcript18954/f2p0/2092
ko00400	Metabolism; Amino acid metabolism; Phenylalanine, tyrosine and tryptophan biosynthesis	39	transcript_HQ_B_transcript29123/f3p0/1584	transcript_HQ_B_transcript23893/f9p0/1790	transcript_HQ_B_transcript25523/f4p0/1709	transcript_HQ_B_transcript6656/f2p0/3201	transcript_HQ_B_transcript19385/f5p0/2054	transcript_HQ_B_transcript20918/f4p0/1952	transcript_HQ_B_transcript27237/f4p0/1646	transcript_LQ_B_transcript38733/f2p0/1111	transcript_HQ_B_transcript36156/f2p0/1216	transcript_HQ_B_transcript26625/f2p0/1689	transcript_HQ_B_transcript29347/f2p0/1542	transcript_HQ_B_transcript26985/f5p0/1574	transcript_HQ_B_transcript28881/f2p0/1582	transcript_HQ_B_transcript13263/f2p0/2489	transcript_HQ_B_transcript24400/f3p0/1819	transcript_HQ_B_transcript29310/f3p0/1536	transcript_HQ_B_transcript21415/f5p0/1943	transcript_HQ_B_transcript13268/f3p0/2480	transcript_HQ_B_transcript21883/f10p0/1911	transcript_HQ_B_transcript25031/f21p0/1743	transcript_HQ_B_transcript11362/f7p0/2613	transcript_HQ_B_transcript31731/f5p0/1430	transcript_HQ_B_transcript22043/f2p0/1916	transcript_HQ_B_transcript35602/f26p0/1190	transcript_HQ_B_transcript39515/f2p0/1001	transcript_HQ_B_transcript9689/f4p0/2797	transcript_HQ_B_transcript12483/f3p0/2539	transcript_HQ_B_transcript27397/f2p0/1641	transcript_HQ_B_transcript23630/f3p0/1829	transcript_HQ_B_transcript33248/f2p0/1347	transcript_HQ_B_transcript25367/f3p0/1746	transcript_HQ_B_transcript17181/f2p0/2198	transcript_HQ_B_transcript26932/f2p0/1688	transcript_HQ_B_transcript311/f2p0/5266	transcript_HQ_B_transcript23780/f3p0/1822	transcript_HQ_B_transcript35019/f2p0/1259	transcript_HQ_B_transcript24678/f2p0/1781	transcript_HQ_B_transcript20776/f2p0/1980	transcript_HQ_B_transcript30568/f5p0/1478
ko00401	Metabolism; Biosynthesis of other secondary metabolites; Novobiocin biosynthesis	2	transcript_HQ_B_transcript29310/f3p0/1536	transcript_HQ_B_transcript29123/f3p0/1584
ko00410	Metabolism; Metabolism of other amino acids; beta-Alanine metabolism	87	transcript_HQ_B_transcript17265/f10p0/2175	transcript_HQ_B_transcript10923/f2p0/2788	transcript_HQ_B_transcript19362/f3p0/2006	transcript_HQ_B_transcript2400/f2p0/3872	transcript_HQ_B_transcript39125/f2p0/1034	transcript_HQ_B_transcript1935/f2p0/4002	transcript_HQ_B_transcript22143/f23p0/1843	transcript_HQ_B_transcript22901/f2p0/1861	transcript_HQ_B_transcript10685/f2p0/2707	transcript_HQ_B_transcript6632/f3p0/3154	transcript_HQ_B_transcript3850/f5p0/3542	transcript_HQ_B_transcript30684/f2p0/1451	transcript_HQ_B_transcript3257/f7p0/3673	transcript_HQ_B_transcript2243/f10p0/3903	transcript_HQ_B_transcript16315/f2p0/2247	transcript_HQ_B_transcript9740/f3p0/2711	transcript_HQ_B_transcript16106/f3p0/2292	transcript_HQ_B_transcript21004/f6p0/1955	transcript_HQ_B_transcript33613/f2p0/1318	transcript_HQ_B_transcript23293/f2p0/1841	transcript_HQ_B_transcript21580/f4p0/1903	transcript_HQ_B_transcript19726/f3p0/2050	transcript_HQ_B_transcript10229/f3p0/2757	transcript_HQ_B_transcript22580/f3p0/1889	transcript_HQ_B_transcript27390/f5p0/1656	transcript_HQ_B_transcript11935/f3p0/2601	transcript_HQ_B_transcript6620/f2p0/3163	transcript_HQ_B_transcript36366/f2p0/1189	transcript_HQ_B_transcript20658/f6p0/1950	transcript_HQ_B_transcript14831/f2p0/2353	transcript_HQ_B_transcript14003/f25p0/2404	transcript_HQ_B_transcript16934/f3p0/2230	transcript_HQ_B_transcript27354/f13p0/1601	transcript_HQ_B_transcript23226/f4p0/1816	transcript_HQ_B_transcript33175/f2p0/1343	transcript_HQ_B_transcript17709/f6p0/2134	transcript_HQ_B_transcript16019/f2p0/2272	transcript_HQ_B_transcript23747/f3p0/1843	transcript_HQ_B_transcript2036/f2p0/3962	transcript_HQ_B_transcript20016/f2p0/2015	transcript_HQ_B_transcript18555/f5p0/2092	transcript_HQ_B_transcript3051/f6p0/3699	transcript_HQ_B_transcript3679/f16p0/3559	transcript_HQ_B_transcript24737/f2p0/1778	transcript_HQ_B_transcript20043/f3p0/2025	transcript_HQ_B_transcript28834/f2p0/1573	transcript_HQ_B_transcript2135/f9p0/3936
ko00430	Metabolism; Metabolism of other amino acids; Taurine and hypotaurine metabolism	13	transcript_HQ_B_transcript11435/f2p0/2398	transcript_HQ_B_transcript21735/f2p0/1934	transcript_HQ_B_transcript30549/f12p0/1434	transcript_HQ_B_transcript16785/f4p0/2214	transcript_HQ_B_transcript20043/f3p0/2025	transcript_HQ_B_transcript20658/f6p0/1950	transcript_HQ_B_transcript19362/f3p0/2006	transcript_HQ_B_transcript28771/f2p0/1580	transcript_HQ_B_transcript36274/f2p0/1188	transcript_HQ_B_transcript7569/f2p0/3032	transcript_HQ_B_transcript18555/f5p0/2092	transcript_HQ_B_transcript22143/f23p0/1843	transcript_HQ_B_transcript21349/f2p0/1945
ko00440	Metabolism; Metabolism of other amino acids; Phosphonate and phosphinate metabolism	13	transcript_HQ_B_transcript35763/f3p0/1223	transcript_HQ_B_transcript23729/f7p0/1818	transcript_HQ_B_transcript33442/f2p0/1340	transcript_HQ_B_transcript13886/f3p0/2421	transcript_HQ_B_transcript34478/f2p0/1284	transcript_HQ_B_transcript37046/f5p0/1076	transcript_HQ_B_transcript35906/f3p0/1225	transcript_HQ_B_transcript22714/f3p0/1889	transcript_HQ_B_transcript12202/f2p0/2562	transcript_HQ_B_transcript27728/f2p0/1645	transcript_HQ_B_transcript32824/f2p0/1358	transcript_HQ_B_transcript31459/f2p0/1446	transcript_HQ_B_transcript27881/f9p0/1602
ko00450	Metabolism; Metabolism of other amino acids; Selenocompound metabolism	48	transcript_HQ_B_transcript13848/f3p0/2512	transcript_HQ_B_transcript2608/f3p0/3845	transcript_HQ_B_transcript8742/f2p0/2893	transcript_HQ_B_transcript24625/f4p0/1817	transcript_HQ_B_transcript31902/f4p0/1400	transcript_HQ_B_transcript10736/f2p0/2693	transcript_HQ_B_transcript8930/f5p0/2868	transcript_HQ_B_transcript23624/f3p0/1897	transcript_HQ_B_transcript9268/f2p0/2831	transcript_HQ_B_transcript10340/f4p0/2726	transcript_HQ_B_transcript1727/f3p0/4047	transcript_HQ_B_transcript34150/f2p0/1309	transcript_HQ_B_transcript8600/f5p0/2910	transcript_HQ_B_transcript21064/f3p0/1947	transcript_HQ_B_transcript440/f2p0/5040	transcript_HQ_B_transcript22236/f2p0/1924	transcript_HQ_B_transcript19487/f6p0/2040	transcript_HQ_B_transcript10943/f4p0/2674	transcript_HQ_B_transcript19171/f3p0/2068	transcript_HQ_B_transcript21041/f2p0/1854	transcript_HQ_B_transcript8491/f2p0/2954	transcript_HQ_B_transcript24201/f3p0/1824	transcript_HQ_B_transcript27562/f3p0/1640	transcript_HQ_B_transcript1757/f3p0/4045	transcript_HQ_B_transcript8961/f3p0/2879	transcript_HQ_B_transcript9507/f2p0/2814	transcript_HQ_B_transcript24666/f2p0/1804	transcript_HQ_B_transcript516/f3p0/4879	transcript_HQ_B_transcript9267/f4p0/2839	transcript_HQ_B_transcript20179/f2p0/2026	transcript_HQ_B_transcript26559/f2p0/1692	transcript_HQ_B_transcript8128/f2p0/2988	transcript_HQ_B_transcript8012/f2p0/2991	transcript_HQ_B_transcript10546/f2p0/2725	transcript_HQ_B_transcript9768/f18p0/2779	transcript_HQ_B_transcript10965/f90p0/2644	transcript_HQ_B_transcript9781/f2p0/2756	transcript_HQ_B_transcript31365/f2p0/1456	transcript_HQ_B_transcript8438/f2p0/2899	transcript_HQ_B_transcript10079/f5p0/2763	transcript_HQ_B_transcript35779/f2p0/1223	transcript_HQ_B_transcript23751/f3p0/1818	transcript_HQ_B_transcript11552/f2p0/2690	transcript_HQ_B_transcript12609/f2p0/2530	transcript_LQ_B_transcript8283/f2p0/2998	transcript_HQ_B_transcript28968/f4p0/1550	transcript_HQ_B_transcript23709/f2p0/1828
ko00460	Metabolism; Metabolism of other amino acids; Cyanoamino acid metabolism	72	transcript_HQ_B_transcript15627/f2p0/2306	transcript_HQ_B_transcript12939/f2p0/1997	transcript_HQ_B_transcript24396/f2p0/1773	transcript_HQ_B_transcript19547/f2p0/2040	transcript_HQ_B_transcript15039/f2p0/2362	transcript_HQ_B_transcript22993/f2p0/1862	transcript_HQ_B_transcript22578/f22p0/1873	transcript_HQ_B_transcript16287/f4p0/2240	transcript_HQ_B_transcript25946/f2p0/1721	transcript_HQ_B_transcript20330/f4p0/1992	transcript_HQ_B_transcript19909/f3p0/2027	transcript_HQ_B_transcript30600/f2p0/1484	transcript_HQ_B_transcript21478/f4p0/1920	transcript_HQ_B_transcript26791/f2p0/1671	transcript_HQ_B_transcript19229/f372p0/1944	transcript_HQ_B_transcript14236/f2p0/2420	transcript_HQ_B_transcript25861/f4p0/1719	transcript_HQ_B_transcript5072/f3p0/3352	transcript_HQ_B_transcript24104/f2p0/1801	transcript_HQ_B_transcript15936/f3p0/2295	transcript_HQ_B_transcript12793/f2p0/2524	transcript_HQ_B_transcript16944/f2p0/2212	transcript_HQ_B_transcript22364/f7p0/1847	transcript_HQ_B_transcript22331/f2p0/1896	transcript_HQ_B_transcript32501/f2p0/1405	transcript_HQ_B_transcript25327/f2p0/1752	transcript_HQ_B_transcript22982/f4p0/1862	transcript_HQ_B_transcript14039/f2p0/2408	transcript_HQ_B_transcript22609/f3p0/1881	transcript_HQ_B_transcript21045/f2p0/1976	transcript_HQ_B_transcript19905/f2p0/2025	transcript_HQ_B_transcript26061/f3p0/1709	transcript_HQ_B_transcript22904/f15p0/1838	transcript_HQ_B_transcript23527/f2p0/1846	transcript_HQ_B_transcript27112/f3p0/1654	transcript_HQ_B_transcript26310/f2p0/1696	transcript_HQ_B_transcript11547/f6p0/2590	transcript_HQ_B_transcript18129/f2p0/2128	transcript_HQ_B_transcript16482/f2p0/2270	transcript_HQ_B_transcript22546/f4p0/1869	transcript_HQ_B_transcript11691/f2p0/2591	transcript_HQ_B_transcript26148/f2p0/1712	transcript_HQ_B_transcript18298/f2p0/2135	transcript_HQ_B_transcript14394/f2p0/2387	transcript_HQ_B_transcript18407/f2p0/2113	transcript_HQ_B_transcript13253/f2p0/2472	transcript_HQ_B_transcript20632/f3p0/1946
ko00471	Metabolism; Metabolism of other amino acids; D-Glutamine and D-glutamate metabolism	3	transcript_HQ_B_transcript26455/f3p0/1697	transcript_HQ_B_transcript24069/f3p0/1831	transcript_HQ_B_transcript21105/f2p0/1965
ko00480	Metabolism; Metabolism of other amino acids; Glutathione metabolism	93	transcript_HQ_B_transcript39704/f16p0/963	transcript_HQ_B_transcript39940/f3p0/976	transcript_HQ_B_transcript27143/f3p0/1651	transcript_HQ_B_transcript42851/f7p0/751	transcript_HQ_B_transcript6052/f2p0/3232	transcript_HQ_B_transcript38847/f18p0/986	transcript_HQ_B_transcript39953/f6p0/927	transcript_HQ_B_transcript41041/f8p0/858	transcript_HQ_B_transcript17410/f4p0/2150	transcript_HQ_B_transcript13618/f2p0/2439	transcript_HQ_B_transcript35657/f4p0/1203	transcript_HQ_B_transcript19876/f3p0/2024	transcript_HQ_B_transcript6848/f2p0/3131	transcript_HQ_B_transcript25474/f2p0/1744	transcript_HQ_B_transcript17168/f3p0/2208	transcript_HQ_B_transcript19709/f3p0/2011	transcript_HQ_B_transcript2717/f8p0/3718	transcript_HQ_B_transcript32578/f3p0/1378	transcript_HQ_B_transcript38069/f4p0/1078	transcript_HQ_B_transcript5377/f2p0/3316	transcript_HQ_B_transcript13624/f2p0/2439	transcript_HQ_B_transcript38854/f3p0/1053	transcript_HQ_B_transcript32516/f4p0/1351	transcript_HQ_B_transcript17731/f2p0/2158	transcript_HQ_B_transcript29786/f3p0/1522	transcript_HQ_B_transcript41254/f3p0/896	transcript_HQ_B_transcript23429/f2p0/1836	transcript_HQ_B_transcript38063/f3p0/1083	transcript_HQ_B_transcript37894/f2p0/1104	transcript_HQ_B_transcript37883/f15p0/1088	transcript_HQ_B_transcript17795/f4p0/2121	transcript_HQ_B_transcript39843/f2p0/983	transcript_HQ_B_transcript23422/f2p0/1833	transcript_HQ_B_transcript12658/f3p0/2523	transcript_HQ_B_transcript4650/f2p0/3447	transcript_HQ_B_transcript40234/f3p0/957	transcript_HQ_B_transcript36964/f2p0/1152	transcript_HQ_B_transcript36366/f2p0/1189	transcript_HQ_B_transcript39573/f4p0/998	transcript_HQ_B_transcript34220/f4p0/1291	transcript_HQ_B_transcript20361/f9p0/1957	transcript_HQ_B_transcript34926/f4p0/1256	transcript_HQ_B_transcript37648/f2p0/1134	transcript_HQ_B_transcript32681/f26p0/1360	transcript_HQ_B_transcript44219/f2p0/601	transcript_LQ_B_transcript39884/f2p0/978	transcript_HQ_B_transcript37076/f2p0/1143
ko00500	Metabolism; Carbohydrate metabolism; Starch and sucrose metabolism	189	transcript_HQ_B_transcript23346/f2p0/1867	transcript_HQ_B_transcript20836/f4p0/1991	transcript_HQ_B_transcript7791/f31p0/2926	transcript_HQ_B_transcript11991/f3p0/2596	transcript_HQ_B_transcript12602/f6p0/2510	transcript_HQ_B_transcript22546/f4p0/1869	transcript_HQ_B_transcript14394/f2p0/2387	transcript_HQ_B_transcript9540/f2p0/2827	transcript_HQ_B_transcript40523/f3p0/937	transcript_HQ_B_transcript15110/f3p0/2333	transcript_HQ_B_transcript23193/f2p0/1848	transcript_HQ_B_transcript32553/f17p0/1360	transcript_HQ_B_transcript25446/f2p0/1745	transcript_HQ_B_transcript10392/f2p0/2733	transcript_HQ_B_transcript18340/f2p0/2126	transcript_HQ_B_transcript4624/f9p0/3418	transcript_HQ_B_transcript5477/f2p0/3303	transcript_HQ_B_transcript454/f2p0/5012	transcript_HQ_B_transcript27823/f2p0/1641	transcript_HQ_B_transcript3571/f2p0/3603	transcript_HQ_B_transcript23663/f2p0/1854	transcript_HQ_B_transcript21031/f3p0/1974	transcript_HQ_B_transcript24758/f2p0/1771	transcript_HQ_B_transcript22626/f2p0/1890	transcript_HQ_B_transcript30338/f2p0/1496	transcript_HQ_B_transcript7700/f2p0/3023	transcript_HQ_B_transcript13963/f2p0/2431	transcript_HQ_B_transcript29926/f2p0/1531	transcript_HQ_B_transcript12540/f4p0/2475	transcript_HQ_B_transcript7799/f2p0/2498	transcript_HQ_B_transcript3309/f3p0/3673	transcript_HQ_B_transcript9693/f3p0/2812	transcript_HQ_B_transcript16358/f2p0/2255	transcript_HQ_B_transcript18959/f2p0/2079	transcript_HQ_B_transcript5570/f2p0/3286	transcript_HQ_B_transcript6520/f2p0/3163	transcript_HQ_B_transcript11141/f2p0/2674	transcript_HQ_B_transcript6837/f2p0/3140	transcript_HQ_B_transcript18623/f3p0/2110	transcript_HQ_B_transcript16932/f2p0/2208	transcript_HQ_B_transcript17504/f2p0/2170	transcript_HQ_B_transcript26252/f2p0/1698	transcript_HQ_B_transcript19755/f7p0/2029	transcript_HQ_B_transcript8567/f10p0/2908	transcript_HQ_B_transcript5065/f2p0/3362	transcript_HQ_B_transcript34774/f2p0/1269	transcript_HQ_B_transcript22363/f16p0/1886
ko00510	Metabolism; Glycan biosynthesis and metabolism; N-Glycan biosynthesis	56	transcript_HQ_B_transcript26864/f5p0/1670	transcript_HQ_B_transcript26336/f2p0/1760	transcript_HQ_B_transcript23822/f3p0/1850	transcript_HQ_B_transcript30764/f2p0/1479	transcript_HQ_B_transcript10860/f4p0/2669	transcript_HQ_B_transcript25087/f2p0/1753	transcript_HQ_B_transcript24888/f9p0/1728	transcript_HQ_B_transcript2824/f3p0/3791	transcript_HQ_B_transcript14530/f10p0/2293	transcript_HQ_B_transcript23764/f2p0/1825	transcript_HQ_B_transcript27645/f2p0/1647	transcript_HQ_B_transcript17682/f4p0/2125	transcript_HQ_B_transcript14340/f4p0/2384	transcript_HQ_B_transcript6152/f2p0/3232	transcript_HQ_B_transcript41214/f2p0/915	transcript_HQ_B_transcript25251/f2p0/1759	transcript_HQ_B_transcript27509/f3p0/1642	transcript_HQ_B_transcript21070/f3p0/1952	transcript_HQ_B_transcript15831/f2p0/2167	transcript_HQ_B_transcript12901/f5p0/2514	transcript_HQ_B_transcript20507/f5p0/1997	transcript_HQ_B_transcript9906/f2p0/2787	transcript_HQ_B_transcript26619/f2p0/1682	transcript_HQ_B_transcript23481/f2p0/1828	transcript_HQ_B_transcript11722/f2p0/2595	transcript_HQ_B_transcript2914/f2p0/3740	transcript_HQ_B_transcript17897/f2p0/2146	transcript_HQ_B_transcript31151/f5p0/1434	transcript_HQ_B_transcript19738/f4p0/2033	transcript_HQ_B_transcript906/f2p0/4490	transcript_HQ_B_transcript20778/f2p0/1975	transcript_HQ_B_transcript18858/f2p0/2076	transcript_HQ_B_transcript8213/f6p0/2948	transcript_HQ_B_transcript15451/f3p0/2303	transcript_HQ_B_transcript26489/f3p0/1683	transcript_HQ_B_transcript6315/f11p0/3139	transcript_HQ_B_transcript6328/f2p0/3193	transcript_HQ_B_transcript22854/f3p0/1867	transcript_HQ_B_transcript15813/f7p0/2281	transcript_HQ_B_transcript12106/f8p0/2541	transcript_HQ_B_transcript29532/f2p0/1545	transcript_HQ_B_transcript11415/f2p0/2650	transcript_HQ_B_transcript1097/f2p0/4388	transcript_HQ_B_transcript2069/f2p0/3941	transcript_HQ_B_transcript21600/f2p0/1939	transcript_HQ_B_transcript3234/f2p0/3674	transcript_HQ_B_transcript8262/f2p0/2947
ko00511	Metabolism; Glycan biosynthesis and metabolism; Other glycan degradation	27	transcript_HQ_B_transcript29450/f2p0/1549	transcript_HQ_B_transcript2688/f2p0/3800	transcript_HQ_B_transcript4227/f5p0/3481	transcript_HQ_B_transcript6220/f2p0/3201	transcript_HQ_B_transcript18958/f9p0/2073	transcript_HQ_B_transcript7979/f3p0/2856	transcript_HQ_B_transcript6301/f2p0/3203	transcript_HQ_B_transcript33422/f2p0/1343	transcript_HQ_B_transcript5112/f3p0/3361	transcript_HQ_B_transcript5358/f2p0/3323	transcript_HQ_B_transcript2534/f2p0/3857	transcript_HQ_B_transcript1766/f2p0/4049	transcript_HQ_B_transcript5471/f2p0/3354	transcript_HQ_B_transcript3108/f2p0/3727	transcript_HQ_B_transcript5369/f2p0/3308	transcript_HQ_B_transcript2096/f4p0/3938	transcript_HQ_B_transcript5965/f2p0/3234	transcript_HQ_B_transcript1945/f10p0/3957	transcript_HQ_B_transcript15942/f2p0/2294	transcript_HQ_B_transcript4317/f3p0/3470	transcript_HQ_B_transcript3278/f3p0/3668	transcript_HQ_B_transcript16005/f2p0/2285	transcript_HQ_B_transcript4215/f3p0/3483	transcript_HQ_B_transcript4739/f3p0/3371	transcript_HQ_B_transcript17387/f2p0/2170	transcript_HQ_B_transcript11152/f2p0/2652	transcript_HQ_B_transcript5238/f2p0/3326
ko00513	Metabolism; Glycan biosynthesis and metabolism; Various types of N-glycan biosynthesis	45	transcript_HQ_B_transcript906/f2p0/4490	transcript_HQ_B_transcript17897/f2p0/2146	transcript_HQ_B_transcript31151/f5p0/1434	transcript_HQ_B_transcript18858/f2p0/2076	transcript_HQ_B_transcript14885/f5p0/2352	transcript_HQ_B_transcript20778/f2p0/1975	transcript_HQ_B_transcript26489/f3p0/1683	transcript_HQ_B_transcript15451/f3p0/2303	transcript_HQ_B_transcript6328/f2p0/3193	transcript_HQ_B_transcript11390/f2p0/2647	transcript_HQ_B_transcript29532/f2p0/1545	transcript_HQ_B_transcript12106/f8p0/2541	transcript_HQ_B_transcript22854/f3p0/1867	transcript_HQ_B_transcript11415/f2p0/2650	transcript_HQ_B_transcript1097/f2p0/4388	transcript_HQ_B_transcript3234/f2p0/3674	transcript_HQ_B_transcript8262/f2p0/2947	transcript_HQ_B_transcript7663/f9p0/3007	transcript_HQ_B_transcript19340/f2p0/2051	transcript_HQ_B_transcript9947/f14p0/2755	transcript_HQ_B_transcript7059/f2p0/3103	transcript_HQ_B_transcript2732/f3p0/3782	transcript_HQ_B_transcript39782/f2p0/994	transcript_HQ_B_transcript18958/f9p0/2073	transcript_HQ_B_transcript19676/f2p0/2036	transcript_HQ_B_transcript19515/f2p0/2057	transcript_HQ_B_transcript8209/f2p0/2946	transcript_HQ_B_transcript10033/f2p0/2826	transcript_HQ_B_transcript10282/f4p0/2724	transcript_HQ_B_transcript26336/f2p0/1760	transcript_HQ_B_transcript10860/f4p0/2669	transcript_HQ_B_transcript11894/f3p0/2591	transcript_HQ_B_transcript24888/f9p0/1728	transcript_HQ_B_transcript14530/f10p0/2293	transcript_HQ_B_transcript2824/f3p0/3791	transcript_HQ_B_transcript27645/f2p0/1647	transcript_HQ_B_transcript23764/f2p0/1825	transcript_HQ_B_transcript17682/f4p0/2125	transcript_HQ_B_transcript9621/f18p0/2772	transcript_HQ_B_transcript27509/f3p0/1642	transcript_HQ_B_transcript21070/f3p0/1952	transcript_HQ_B_transcript33640/f2p0/1377	transcript_HQ_B_transcript9906/f2p0/2787	transcript_HQ_B_transcript26619/f2p0/1682	transcript_HQ_B_transcript2914/f2p0/3740
ko00514	Metabolism; Glycan biosynthesis and metabolism; Other types of O-glycan biosynthesis	20	transcript_HQ_B_transcript20820/f3p0/1977	transcript_HQ_B_transcript28610/f2p0/1603	transcript_HQ_B_transcript25206/f6p0/1705	transcript_HQ_B_transcript18873/f2p0/2103	transcript_HQ_B_transcript5290/f7p0/3273	transcript_HQ_B_transcript27296/f2p0/1730	transcript_HQ_B_transcript5783/f2p0/3290	transcript_HQ_B_transcript2921/f2p0/3752	transcript_HQ_B_transcript4592/f2p0/3447	transcript_HQ_B_transcript5213/f5p0/3322	transcript_HQ_B_transcript8097/f4p0/2974	transcript_HQ_B_transcript26041/f3p0/1726	transcript_HQ_B_transcript6154/f4p0/3213	transcript_HQ_B_transcript10844/f3p0/2689	transcript_HQ_B_transcript16988/f3p0/2270	transcript_HQ_B_transcript6454/f4p0/3166	transcript_HQ_B_transcript8582/f2p0/2909	transcript_HQ_B_transcript3976/f4p0/3555	transcript_HQ_B_transcript16252/f3p0/2268	transcript_HQ_B_transcript5329/f2p0/3397
ko00515	Metabolism; Glycan biosynthesis and metabolism; Mannose type O-glycan biosynthesis	3	transcript_HQ_B_transcript5329/f2p0/3397	transcript_HQ_B_transcript10844/f3p0/2689	transcript_HQ_B_transcript18804/f6p0/2003
ko00520	Metabolism; Carbohydrate metabolism; Amino sugar and nucleotide sugar metabolism	178	transcript_HQ_B_transcript12496/f3p0/2542	transcript_HQ_B_transcript20836/f4p0/1991	transcript_HQ_B_transcript39598/f2p0/996	transcript_HQ_B_transcript11991/f3p0/2596	transcript_HQ_B_transcript26804/f2p0/1674	transcript_HQ_B_transcript3738/f2p0/3574	transcript_HQ_B_transcript4972/f2p0/3420	transcript_HQ_B_transcript14739/f2p0/2365	transcript_HQ_B_transcript22059/f3p0/1918	transcript_HQ_B_transcript32471/f2p0/1385	transcript_HQ_B_transcript29662/f2p0/1533	transcript_HQ_B_transcript14495/f3p0/2381	transcript_HQ_B_transcript23193/f2p0/1848	transcript_HQ_B_transcript25937/f2p0/1719	transcript_HQ_B_transcript31076/f3p0/1394	transcript_HQ_B_transcript8066/f2p0/2979	transcript_HQ_B_transcript18340/f2p0/2126	transcript_HQ_B_transcript13370/f2p0/2444	transcript_HQ_B_transcript375/f2p0/5156	transcript_HQ_B_transcript31539/f15p0/1410	transcript_HQ_B_transcript23663/f2p0/1854	transcript_HQ_B_transcript5477/f2p0/3303	transcript_HQ_B_transcript33463/f2p0/1339	transcript_HQ_B_transcript26312/f4p0/1696	transcript_HQ_B_transcript28166/f3p0/1610	transcript_HQ_B_transcript35742/f2p0/1207	transcript_HQ_B_transcript16358/f2p0/2255	transcript_HQ_B_transcript5546/f2p0/3310	transcript_HQ_B_transcript11769/f2p0/2632	transcript_HQ_B_transcript11223/f2p0/2643	transcript_HQ_B_transcript20911/f3p0/1955	transcript_HQ_B_transcript18623/f3p0/2110	transcript_HQ_B_transcript37294/f7p0/1118	transcript_HQ_B_transcript18959/f2p0/2079	transcript_HQ_B_transcript30049/f42p0/1465	transcript_HQ_B_transcript12249/f13p0/2543	transcript_HQ_B_transcript22790/f2p0/1885	transcript_HQ_B_transcript26004/f3p0/1713	transcript_HQ_B_transcript3054/f4p0/3706	transcript_HQ_B_transcript6893/f2p0/3125	transcript_HQ_B_transcript25608/f2p0/1750	transcript_HQ_B_transcript6090/f2p0/3222	transcript_HQ_B_transcript22374/f3p0/1905	transcript_HQ_B_transcript25530/f2p0/1759	transcript_HQ_B_transcript27955/f2p0/1613	transcript_HQ_B_transcript29643/f2p0/1532	transcript_HQ_B_transcript18958/f9p0/2073
ko00521	Metabolism; Biosynthesis of other secondary metabolites; Streptomycin biosynthesis	21	transcript_HQ_B_transcript15259/f59p0/2261	transcript_HQ_B_transcript12734/f2p0/2510	transcript_HQ_B_transcript15901/f5p0/2246	transcript_HQ_B_transcript25510/f10p0/1708	transcript_HQ_B_transcript35466/f2p0/1252	transcript_HQ_B_transcript23326/f5p0/1845	transcript_HQ_B_transcript14981/f2p0/2337	transcript_HQ_B_transcript15955/f2p0/2276	transcript_HQ_B_transcript29195/f2p0/1553	transcript_HQ_B_transcript19671/f2p0/2042	transcript_HQ_B_transcript17238/f2p0/2188	transcript_HQ_B_transcript18623/f3p0/2110	transcript_HQ_B_transcript26961/f4p0/1663	transcript_HQ_B_transcript20513/f18p0/1912	transcript_HQ_B_transcript10716/f2p0/2537	transcript_HQ_B_transcript4568/f2p0/3444	transcript_HQ_B_transcript19106/f2p0/2117	transcript_HQ_B_transcript29867/f2p0/1526	transcript_HQ_B_transcript23370/f2p0/1850	transcript_HQ_B_transcript14666/f2p0/2376	transcript_HQ_B_transcript20645/f2p0/2062
ko00523	Metabolism; Metabolism of terpenoids and polyketides; Polyketide sugar unit biosynthesis	2	transcript_HQ_B_transcript31076/f3p0/1394	transcript_HQ_B_transcript32107/f4p0/1394
ko00524	Metabolism; Biosynthesis of other secondary metabolites; Neomycin, kanamycin and gentamicin biosynthesis	6	transcript_HQ_B_transcript19106/f2p0/2117	transcript_HQ_B_transcript25510/f10p0/1708	transcript_HQ_B_transcript17238/f2p0/2188	transcript_HQ_B_transcript19671/f2p0/2042	transcript_HQ_B_transcript29195/f2p0/1553	transcript_HQ_B_transcript18623/f3p0/2110
ko00531	Metabolism; Glycan biosynthesis and metabolism; Glycosaminoglycan degradation	15	transcript_HQ_B_transcript9484/f3p0/2842	transcript_HQ_B_transcript26238/f3p0/1699	transcript_HQ_B_transcript15942/f2p0/2294	transcript_HQ_B_transcript18958/f9p0/2073	transcript_HQ_B_transcript8770/f3p0/2885	transcript_HQ_B_transcript26111/f2p0/1729	transcript_HQ_B_transcript35527/f2p0/1227	transcript_HQ_B_transcript12913/f4p0/2490	transcript_HQ_B_transcript7197/f6p0/3041	transcript_HQ_B_transcript21024/f7p0/1867	transcript_HQ_B_transcript16005/f2p0/2285	transcript_HQ_B_transcript19727/f2p0/2035	transcript_HQ_B_transcript8041/f2p0/2973	transcript_HQ_B_transcript28804/f5p0/1537	transcript_HQ_B_transcript20018/f2p0/2019
ko00540	Metabolism; Glycan biosynthesis and metabolism; Lipopolysaccharide biosynthesis	8	transcript_HQ_B_transcript28677/f2p0/1586	transcript_HQ_B_transcript25683/f2p0/1762	transcript_HQ_B_transcript31133/f3p0/1453	transcript_HQ_B_transcript34193/f3p0/1295	transcript_HQ_B_transcript6928/f3p0/3110	transcript_HQ_B_transcript33047/f3p0/1375	transcript_HQ_B_transcript11917/f2p0/2582	transcript_HQ_B_transcript35921/f2p0/1230
ko00550	Metabolism; Glycan biosynthesis and metabolism; Peptidoglycan biosynthesis	1	transcript_HQ_B_transcript16033/f2p0/2272
ko00561	Metabolism; Lipid metabolism; Glycerolipid metabolism	96	transcript_HQ_B_transcript24234/f2p0/1800	transcript_HQ_B_transcript2400/f2p0/3872	transcript_HQ_B_transcript29355/f2p0/1566	transcript_HQ_B_transcript10899/f5p0/2678	transcript_HQ_B_transcript29917/f6p0/1504	transcript_HQ_B_transcript18918/f2p0/2116	transcript_HQ_B_transcript23106/f2p0/1858	transcript_HQ_B_transcript36410/f2p0/1199	transcript_HQ_B_transcript32847/f3p0/1368	transcript_HQ_B_transcript32573/f3p0/1322	transcript_HQ_B_transcript11369/f5p0/2633	transcript_HQ_B_transcript9060/f2p0/2876	transcript_HQ_B_transcript23206/f16p0/1840	transcript_HQ_B_transcript27693/f2p0/1628	transcript_HQ_B_transcript16191/f11p0/2248	transcript_HQ_B_transcript18878/f3p0/2088	transcript_HQ_B_transcript6619/f3p0/3168	transcript_HQ_B_transcript33029/f2p0/1342	transcript_HQ_B_transcript22901/f2p0/1861	transcript_HQ_B_transcript28399/f5p0/1584	transcript_HQ_B_transcript12010/f2p0/2572	transcript_HQ_B_transcript24083/f2p0/1822	transcript_HQ_B_transcript38620/f2p0/1062	transcript_HQ_B_transcript23770/f3p0/1819	transcript_HQ_B_transcript34812/f2p0/1257	transcript_HQ_B_transcript23293/f2p0/1841	transcript_HQ_B_transcript8416/f2p0/2936	transcript_HQ_B_transcript24252/f2p0/1791	transcript_HQ_B_transcript21628/f4p0/1925	transcript_HQ_B_transcript24306/f3p0/1828	transcript_HQ_B_transcript20921/f3p0/1968	transcript_HQ_B_transcript28465/f9p0/1581	transcript_HQ_B_transcript18785/f2p0/2114	transcript_HQ_B_transcript31858/f2p0/1416	transcript_HQ_B_transcript19726/f3p0/2050	transcript_HQ_B_transcript21580/f4p0/1903	transcript_HQ_B_transcript10383/f2p0/2608	transcript_HQ_B_transcript11859/f19p0/2568	transcript_HQ_B_transcript25090/f3p0/1752	transcript_HQ_B_transcript4310/f2p0/3463	transcript_HQ_B_transcript7974/f2p0/3006	transcript_HQ_B_transcript31521/f3p0/1435	transcript_HQ_B_transcript22037/f6p0/1908	transcript_HQ_B_transcript26892/f2p0/1600	transcript_HQ_B_transcript1990/f3p0/3983	transcript_HQ_B_transcript29152/f2p0/1566	transcript_HQ_B_transcript23747/f3p0/1843
ko00562	Metabolism; Carbohydrate metabolism; Inositol phosphate metabolism	64	transcript_HQ_B_transcript20805/f24p0/1913	transcript_HQ_B_transcript25660/f3p0/1724	transcript_HQ_B_transcript30978/f2p0/1463	transcript_HQ_B_transcript8426/f6p0/2933	transcript_HQ_B_transcript6319/f8p0/3180	transcript_HQ_B_transcript23717/f2p0/1827	transcript_HQ_B_transcript27591/f2p0/1634	transcript_HQ_B_transcript36276/f2p0/1185	transcript_HQ_B_transcript17841/f8p0/2136	transcript_HQ_B_transcript14321/f7p0/2389	transcript_HQ_B_transcript12823/f2p0/2532	transcript_HQ_B_transcript18603/f2p0/2111	transcript_HQ_B_transcript31903/f2p0/1414	transcript_HQ_B_transcript36748/f2p0/1191	transcript_HQ_B_transcript8058/f2p0/2976	transcript_HQ_B_transcript280/f3p0/5326	transcript_HQ_B_transcript10562/f2p0/2706	transcript_HQ_B_transcript21911/f6p0/1904	transcript_HQ_B_transcript5918/f2p0/3271	transcript_HQ_B_transcript24737/f2p0/1778	transcript_HQ_B_transcript10566/f2p0/2720	transcript_HQ_B_transcript22694/f2p0/1886	transcript_HQ_B_transcript18413/f8p0/2040	transcript_HQ_B_transcript8476/f2p0/2931	transcript_HQ_B_transcript30/f2p0/6711	transcript_HQ_B_transcript36878/f2p0/1162	transcript_HQ_B_transcript17524/f18p0/2063	transcript_HQ_B_transcript33976/f4p0/1303	transcript_HQ_B_transcript27874/f3p0/1674	transcript_HQ_B_transcript8596/f2p0/2953	transcript_HQ_B_transcript9052/f3p0/2873	transcript_HQ_B_transcript21909/f2p0/1917	transcript_HQ_B_transcript13960/f2p0/2430	transcript_HQ_B_transcript18492/f2p0/2119	transcript_HQ_B_transcript8456/f2p0/2944	transcript_HQ_B_transcript717/f2p0/4662	transcript_HQ_B_transcript36408/f2p0/1180	transcript_HQ_B_transcript8008/f2p0/2965	transcript_HQ_B_transcript18290/f2p0/2135	transcript_HQ_B_transcript35466/f2p0/1252	transcript_HQ_B_transcript40940/f3p0/919	transcript_HQ_B_transcript80/f4p0/6026	transcript_HQ_B_transcript5806/f4p0/3256	transcript_HQ_B_transcript25515/f20p0/1722	transcript_HQ_B_transcript20645/f2p0/2062	transcript_HQ_B_transcript22549/f2p0/1922	transcript_HQ_B_transcript34742/f3p0/1193
ko00563	Metabolism; Glycan biosynthesis and metabolism; Glycosylphosphatidylinositol (GPI)-anchor biosynthesis	31	transcript_HQ_B_transcript15102/f2p0/2336	transcript_HQ_B_transcript22215/f3p0/1909	transcript_HQ_B_transcript5732/f2p0/3304	transcript_HQ_B_transcript4781/f2p0/3400	transcript_HQ_B_transcript15206/f3p0/2327	transcript_HQ_B_transcript13420/f7p0/2436	transcript_HQ_B_transcript10098/f2p0/2760	transcript_HQ_B_transcript21279/f2p0/1955	transcript_HQ_B_transcript6709/f2p0/3161	transcript_HQ_B_transcript11426/f5p0/2628	transcript_HQ_B_transcript8691/f2p0/2937	transcript_HQ_B_transcript10641/f2p0/2705	transcript_HQ_B_transcript10100/f2p0/2802	transcript_HQ_B_transcript10426/f7p0/2723	transcript_HQ_B_transcript13895/f2p0/2454	transcript_HQ_B_transcript30745/f2p0/1485	transcript_HQ_B_transcript11381/f2p0/2633	transcript_HQ_B_transcript4486/f2p0/3447	transcript_HQ_B_transcript26771/f2p0/1672	transcript_HQ_B_transcript21615/f2p0/1932	transcript_HQ_B_transcript4371/f2p0/3495	transcript_HQ_B_transcript26011/f3p0/1712	transcript_HQ_B_transcript15210/f2p0/2384	transcript_HQ_B_transcript8230/f2p0/2950	transcript_HQ_B_transcript24844/f2p0/1764	transcript_HQ_B_transcript7864/f4p0/2998	transcript_HQ_B_transcript12478/f2p0/2538	transcript_HQ_B_transcript17234/f5p0/2170	transcript_HQ_B_transcript33155/f2p0/1364	transcript_HQ_B_transcript22943/f3p0/1875	transcript_HQ_B_transcript19000/f3p0/2080
ko00564	Metabolism; Lipid metabolism; Glycerophospholipid metabolism	108	transcript_HQ_B_transcript32824/f2p0/1358	transcript_HQ_B_transcript9512/f2p0/2827	transcript_HQ_B_transcript29901/f4p0/1518	transcript_HQ_B_transcript2658/f4p0/3826	transcript_HQ_B_transcript40693/f2p0/924	transcript_HQ_B_transcript11016/f2p0/2692	transcript_HQ_B_transcript3189/f2p0/3690	transcript_HQ_B_transcript21911/f6p0/1904	transcript_HQ_B_transcript11930/f2p0/2592	transcript_HQ_B_transcript31908/f2p0/1422	transcript_HQ_B_transcript31676/f3p0/1462	transcript_HQ_B_transcript19351/f2p0/2055	transcript_HQ_B_transcript33390/f7p0/1319	transcript_HQ_B_transcript32306/f2p0/1404	transcript_HQ_B_transcript27728/f2p0/1645	transcript_HQ_B_transcript18442/f2p0/2118	transcript_HQ_B_transcript1004/f6p0/4405	transcript_HQ_B_transcript30040/f6p0/1488	transcript_HQ_B_transcript29935/f18p0/1502	transcript_HQ_B_transcript37281/f2p0/1154	transcript_HQ_B_transcript18500/f2p0/2120	transcript_HQ_B_transcript21035/f2p0/1981	transcript_HQ_B_transcript17524/f18p0/2063	transcript_HQ_B_transcript18521/f4p0/2114	transcript_HQ_B_transcript27544/f2p0/1659	transcript_HQ_B_transcript1108/f2p0/4327	transcript_HQ_B_transcript33442/f2p0/1340	transcript_HQ_B_transcript8591/f2p0/2919	transcript_HQ_B_transcript35763/f3p0/1223	transcript_HQ_B_transcript1836/f2p0/4028	transcript_HQ_B_transcript20940/f2p0/1991	transcript_HQ_B_transcript25642/f2p0/1727	transcript_HQ_B_transcript24317/f2p0/1832	transcript_HQ_B_transcript35906/f3p0/1225	transcript_HQ_B_transcript33725/f4p0/1323	transcript_HQ_B_transcript35317/f13p0/1167	transcript_HQ_B_transcript3017/f3p0/3730	transcript_HQ_B_transcript1798/f2p0/4061	transcript_HQ_B_transcript24460/f2p0/1792	transcript_HQ_B_transcript11872/f2p0/2583	transcript_HQ_B_transcript9570/f3p0/2823	transcript_HQ_B_transcript36051/f2p0/1165	transcript_HQ_B_transcript27881/f9p0/1602	transcript_HQ_B_transcript12151/f2p0/2597	transcript_HQ_B_transcript2499/f19p0/3827	transcript_HQ_B_transcript2299/f2p0/3778	transcript_HQ_B_transcript10072/f11p0/2749
ko00565	Metabolism; Lipid metabolism; Ether lipid metabolism	30	transcript_HQ_B_transcript8318/f4p0/2937	transcript_HQ_B_transcript1798/f2p0/4061	transcript_HQ_B_transcript24460/f2p0/1792	transcript_HQ_B_transcript31908/f2p0/1422	transcript_HQ_B_transcript17218/f2p0/2197	transcript_HQ_B_transcript9126/f2p0/2874	transcript_HQ_B_transcript21911/f6p0/1904	transcript_HQ_B_transcript3017/f3p0/3730	transcript_HQ_B_transcript18290/f2p0/2135	transcript_HQ_B_transcript2658/f4p0/3826	transcript_HQ_B_transcript8343/f2p0/2943	transcript_HQ_B_transcript9512/f2p0/2827	transcript_HQ_B_transcript8416/f2p0/2936	transcript_HQ_B_transcript7940/f2p0/2987	transcript_HQ_B_transcript8591/f2p0/2919	transcript_HQ_B_transcript22549/f2p0/1922	transcript_HQ_B_transcript20224/f2p0/2009	transcript_HQ_B_transcript27544/f2p0/1659	transcript_HQ_B_transcript22924/f2p0/1862	transcript_HQ_B_transcript43875/f2p0/675	transcript_HQ_B_transcript17524/f18p0/2063	transcript_HQ_B_transcript18500/f2p0/2120	transcript_HQ_B_transcript7786/f2p0/3010	transcript_HQ_B_transcript23267/f2p0/1863	transcript_HQ_B_transcript10072/f11p0/2749	transcript_HQ_B_transcript2299/f2p0/3778	transcript_HQ_B_transcript12151/f2p0/2597	transcript_HQ_B_transcript6619/f3p0/3168	transcript_HQ_B_transcript27881/f9p0/1602	transcript_HQ_B_transcript27728/f2p0/1645
ko00590	Metabolism; Lipid metabolism; Arachidonic acid metabolism	25	transcript_HQ_B_transcript32069/f2p0/1402	transcript_HQ_B_transcript6619/f3p0/3168	transcript_HQ_B_transcript40786/f2p0/929	transcript_HQ_B_transcript25124/f2p0/1776	transcript_HQ_B_transcript32513/f8p0/1357	transcript_HQ_B_transcript43527/f3p0/698	transcript_HQ_B_transcript13771/f3p0/2432	transcript_HQ_B_transcript13618/f2p0/2439	transcript_HQ_B_transcript7786/f2p0/3010	transcript_HQ_B_transcript39843/f2p0/983	transcript_HQ_B_transcript2392/f3p0/3845	transcript_HQ_B_transcript42707/f3p0/784	transcript_HQ_B_transcript23847/f3p0/1812	transcript_HQ_B_transcript8416/f2p0/2936	transcript_HQ_B_transcript16785/f4p0/2214	transcript_HQ_B_transcript41041/f8p0/858	transcript_HQ_B_transcript38335/f7p0/1074	transcript_HQ_B_transcript30599/f2p0/1484	transcript_HQ_B_transcript25348/f2p0/1739	transcript_HQ_B_transcript31782/f2p0/1421	transcript_HQ_B_transcript30779/f2p0/1471	transcript_HQ_B_transcript30797/f2p0/1474	transcript_HQ_B_transcript44219/f2p0/601	transcript_HQ_B_transcript39704/f16p0/963	transcript_HQ_B_transcript21349/f2p0/1945
ko00591	Metabolism; Lipid metabolism; Linoleic acid metabolism	20	transcript_HQ_B_transcript5118/f3p0/3349	transcript_HQ_B_transcript22503/f5p0/1889	transcript_HQ_B_transcript2029/f2p0/3964	transcript_HQ_B_transcript7947/f12p0/2975	transcript_HQ_B_transcript6075/f4p0/3202	transcript_HQ_B_transcript9627/f2p0/2846	transcript_HQ_B_transcript7620/f3p0/3023	transcript_HQ_B_transcript4794/f3p0/3417	transcript_HQ_B_transcript8416/f2p0/2936	transcript_HQ_B_transcript5266/f7p0/3340	transcript_HQ_B_transcript8529/f5p0/2921	transcript_HQ_B_transcript20728/f2p0/1979	transcript_HQ_B_transcript5576/f4p0/3268	transcript_HQ_B_transcript2260/f4p0/3908	transcript_HQ_B_transcript7786/f2p0/3010	transcript_HQ_B_transcript8156/f3p0/2958	transcript_HQ_B_transcript9700/f4p0/2794	transcript_HQ_B_transcript6619/f3p0/3168	transcript_HQ_B_transcript7746/f2p0/3023	transcript_HQ_B_transcript5613/f4p0/3287
ko00592	Metabolism; Lipid metabolism; alpha-Linolenic acid metabolism	75	transcript_HQ_B_transcript29705/f8p0/1510	transcript_HQ_B_transcript31663/f2p0/1428	transcript_HQ_B_transcript11686/f2p0/2597	transcript_HQ_B_transcript13571/f14p0/2374	transcript_HQ_B_transcript8416/f2p0/2936	transcript_HQ_B_transcript24416/f3p0/1785	transcript_HQ_B_transcript13424/f2p0/2506	transcript_HQ_B_transcript12470/f2p0/2563	transcript_HQ_B_transcript11454/f2p0/2629	transcript_HQ_B_transcript12889/f2p0/2496	transcript_LQ_B_transcript20031/f2p0/1930	transcript_HQ_B_transcript28505/f4p0/1597	transcript_HQ_B_transcript5943/f2p0/3227	transcript_HQ_B_transcript9523/f2p0/2819	transcript_HQ_B_transcript41789/f2p0/845	transcript_HQ_B_transcript7382/f2p0/3066	transcript_HQ_B_transcript13089/f17p0/2457	transcript_HQ_B_transcript23690/f5p0/1802	transcript_HQ_B_transcript14286/f10p0/2362	transcript_HQ_B_transcript28994/f2p0/1582	transcript_HQ_B_transcript2260/f4p0/3908	transcript_HQ_B_transcript12381/f4p0/2540	transcript_HQ_B_transcript12298/f7p0/2546	transcript_HQ_B_transcript19882/f2p0/2032	transcript_HQ_B_transcript20728/f2p0/1979	transcript_HQ_B_transcript5576/f4p0/3268	transcript_HQ_B_transcript36555/f2p0/1177	transcript_HQ_B_transcript31956/f2p0/1415	transcript_HQ_B_transcript16920/f2p0/2238	transcript_HQ_B_transcript37761/f3p0/1113	transcript_HQ_B_transcript24238/f7p0/1791	transcript_HQ_B_transcript27386/f8p0/1590	transcript_HQ_B_transcript33136/f3p0/1346	transcript_HQ_B_transcript9627/f2p0/2846	transcript_HQ_B_transcript29551/f2p0/1539	transcript_HQ_B_transcript26549/f3p0/1682	transcript_HQ_B_transcript5118/f3p0/3349	transcript_HQ_B_transcript2029/f2p0/3964	transcript_HQ_B_transcript17704/f3p0/2172	transcript_HQ_B_transcript26410/f3p0/1721	transcript_HQ_B_transcript6619/f3p0/3168	transcript_HQ_B_transcript20899/f2p0/1969	transcript_HQ_B_transcript364/f2p0/5183	transcript_HQ_B_transcript29819/f2p0/1537	transcript_HQ_B_transcript40899/f2p0/928	transcript_HQ_B_transcript42554/f2p0/803	transcript_HQ_B_transcript17073/f3p0/2239
ko00600	Metabolism; Lipid metabolism; Sphingolipid metabolism	38	transcript_HQ_B_transcript12293/f2p0/2549	transcript_HQ_B_transcript29355/f2p0/1566	transcript_HQ_B_transcript12042/f2p0/2581	transcript_HQ_B_transcript34192/f3p0/1299	transcript_HQ_B_transcript36208/f2p0/1178	transcript_HQ_B_transcript19764/f5p0/2033	transcript_HQ_B_transcript8983/f4p0/2822	transcript_HQ_B_transcript9530/f9p0/2754	transcript_HQ_B_transcript32573/f3p0/1322	transcript_HQ_B_transcript2096/f4p0/3938	transcript_HQ_B_transcript5965/f2p0/3234	transcript_HQ_B_transcript1945/f10p0/3957	transcript_HQ_B_transcript20349/f2p0/1997	transcript_HQ_B_transcript10349/f2p0/2749	transcript_HQ_B_transcript34047/f4p0/1276	transcript_HQ_B_transcript21619/f4p0/1929	transcript_HQ_B_transcript38620/f2p0/1062	transcript_HQ_B_transcript4317/f3p0/3470	transcript_HQ_B_transcript3278/f3p0/3668	transcript_HQ_B_transcript16005/f2p0/2285	transcript_HQ_B_transcript37664/f3p0/1123	transcript_HQ_B_transcript34131/f2p0/1298	transcript_HQ_B_transcript22948/f3p0/1865	transcript_HQ_B_transcript4227/f5p0/3481	transcript_HQ_B_transcript37578/f2p0/1104	transcript_HQ_B_transcript2534/f2p0/3857	transcript_HQ_B_transcript5358/f2p0/3323	transcript_HQ_B_transcript36821/f5p0/1136	transcript_HQ_B_transcript30852/f3p0/1490	transcript_HQ_B_transcript33045/f5p0/1317	transcript_HQ_B_transcript19851/f2p0/2078	transcript_HQ_B_transcript33716/f2p0/1303	transcript_HQ_B_transcript17383/f4p0/2147	transcript_HQ_B_transcript15942/f2p0/2294	transcript_HQ_B_transcript20676/f30p0/1961	transcript_HQ_B_transcript5471/f2p0/3354	transcript_HQ_B_transcript36763/f5p0/1154	transcript_HQ_B_transcript4739/f3p0/3371
ko00603	Metabolism; Glycan biosynthesis and metabolism; Glycosphingolipid biosynthesis - globo and isoglobo series	5	transcript_HQ_B_transcript29355/f2p0/1566	transcript_HQ_B_transcript32573/f3p0/1322	transcript_HQ_B_transcript30852/f3p0/1490	transcript_HQ_B_transcript18958/f9p0/2073	transcript_HQ_B_transcript38620/f2p0/1062
ko00604	Metabolism; Glycan biosynthesis and metabolism; Glycosphingolipid biosynthesis - ganglio series	3	transcript_HQ_B_transcript16005/f2p0/2285	transcript_HQ_B_transcript15942/f2p0/2294	transcript_HQ_B_transcript18958/f9p0/2073
ko00620	Metabolism; Carbohydrate metabolism; Pyruvate metabolism	126	transcript_HQ_B_transcript27353/f4p0/1651	transcript_HQ_B_transcript21580/f4p0/1903	transcript_HQ_B_transcript13630/f5p0/2450	transcript_HQ_B_transcript7612/f2p0/3027	transcript_HQ_B_transcript38438/f2p0/1065	transcript_HQ_B_transcript19726/f3p0/2050	transcript_HQ_B_transcript9164/f2p0/2854	transcript_HQ_B_transcript17544/f20p0/2066	transcript_HQ_B_transcript22462/f2p0/1905	transcript_HQ_B_transcript32222/f11p0/1334	transcript_HQ_B_transcript24602/f2p0/1781	transcript_HQ_B_transcript8292/f3p0/2968	transcript_HQ_B_transcript13088/f4p0/2474	transcript_HQ_B_transcript19633/f2p0/2045	transcript_HQ_B_transcript32071/f4p0/1409	transcript_HQ_B_transcript23293/f2p0/1841	transcript_HQ_B_transcript17787/f2p0/2190	transcript_HQ_B_transcript23404/f21p0/1807	transcript_HQ_B_transcript15354/f2p0/2390	transcript_HQ_B_transcript23747/f3p0/1843	transcript_HQ_B_transcript628/f5p0/4715	transcript_HQ_B_transcript16637/f4p0/2231	transcript_HQ_B_transcript36487/f2p0/1182	transcript_HQ_B_transcript29249/f2p0/1532	transcript_HQ_B_transcript23379/f4p0/1835	transcript_HQ_B_transcript33941/f6p0/1299	transcript_HQ_B_transcript19991/f2p0/2044	transcript_HQ_B_transcript23737/f2p0/1821	transcript_HQ_B_transcript13656/f2p0/2448	transcript_HQ_B_transcript12076/f2p0/2503	transcript_HQ_B_transcript13821/f2p0/2450	transcript_HQ_B_transcript21467/f2p0/1971	transcript_HQ_B_transcript23495/f2p0/1832	transcript_HQ_B_transcript17004/f3p0/2202	transcript_HQ_B_transcript37712/f2p0/1115	transcript_HQ_B_transcript36654/f25p0/1159	transcript_HQ_B_transcript21078/f2p0/1954	transcript_HQ_B_transcript22521/f2p0/1890	transcript_HQ_B_transcript18828/f3p0/2084	transcript_HQ_B_transcript34990/f3p0/1253	transcript_HQ_B_transcript2400/f2p0/3872	transcript_HQ_B_transcript17346/f2p0/2186	transcript_HQ_B_transcript28325/f5p0/1599	transcript_HQ_B_transcript16953/f5p0/2233	transcript_HQ_B_transcript17381/f2p0/2201	transcript_HQ_B_transcript8683/f3p0/2903	transcript_HQ_B_transcript37308/f2p0/1139
ko00623	Metabolism; Xenobiotics biodegradation and metabolism; Toluene degradation	3	transcript_HQ_B_transcript34907/f6p0/1186	transcript_HQ_B_transcript38014/f53p0/1028	transcript_HQ_B_transcript11494/f3p0/2617
ko00624	Metabolism; Xenobiotics biodegradation and metabolism; Polycyclic aromatic hydrocarbon degradation	1	transcript_HQ_B_transcript22151/f3p0/1907
ko00625	Metabolism; Xenobiotics biodegradation and metabolism; Chloroalkane and chloroalkene degradation	12	transcript_HQ_B_transcript26821/f10p0/1648	transcript_HQ_B_transcript25806/f3p0/1725	transcript_HQ_B_transcript2400/f2p0/3872	transcript_HQ_B_transcript37811/f2p0/1106	transcript_HQ_B_transcript23293/f2p0/1841	transcript_HQ_B_transcript29215/f16p0/1509	transcript_HQ_B_transcript19726/f3p0/2050	transcript_HQ_B_transcript30832/f3p0/1494	transcript_HQ_B_transcript21580/f4p0/1903	transcript_HQ_B_transcript31080/f3p0/1435	transcript_HQ_B_transcript20872/f4p0/1910	transcript_HQ_B_transcript15387/f7p0/2280
ko00626	Metabolism; Xenobiotics biodegradation and metabolism; Naphthalene degradation	4	transcript_HQ_B_transcript31080/f3p0/1435	transcript_HQ_B_transcript30832/f3p0/1494	transcript_HQ_B_transcript29215/f16p0/1509	transcript_HQ_B_transcript37811/f2p0/1106
ko00627	Metabolism; Xenobiotics biodegradation and metabolism; Aminobenzoate degradation	5	transcript_HQ_B_transcript22496/f2p0/1885	transcript_HQ_B_transcript7612/f2p0/3027	transcript_HQ_B_transcript36487/f2p0/1182	transcript_HQ_B_transcript22151/f3p0/1907	transcript_HQ_B_transcript14047/f2p0/2432
ko00630	Metabolism; Carbohydrate metabolism; Glyoxylate and dicarboxylate metabolism	144	transcript_HQ_B_transcript33561/f5p0/1294	transcript_HQ_B_transcript20484/f2p0/1997	transcript_HQ_B_transcript18355/f3p0/2130	transcript_HQ_B_transcript30966/f4p0/1477	transcript_HQ_B_transcript11061/f4p0/2660	transcript_HQ_B_transcript29753/f7p0/1479	transcript_HQ_B_transcript32856/f2p0/1368	transcript_HQ_B_transcript5055/f2p0/3361	transcript_HQ_B_transcript27576/f2p0/1633	transcript_HQ_B_transcript34066/f2p0/1303	transcript_HQ_B_transcript27496/f3p0/1646	transcript_HQ_B_transcript14460/f2p0/2381	transcript_HQ_B_transcript38348/f3p0/1080	transcript_HQ_B_transcript35464/f3p0/1259	transcript_HQ_B_transcript34957/f3p0/1265	transcript_HQ_B_transcript24593/f21p0/1754	transcript_HQ_B_transcript32368/f3p0/1390	transcript_HQ_B_transcript14770/f14p0/2307	transcript_HQ_B_transcript37160/f3p0/1150	transcript_HQ_B_transcript18407/f2p0/2113	transcript_HQ_B_transcript11181/f5p0/2637	transcript_HQ_B_transcript20526/f5p0/1964	transcript_HQ_B_transcript44121/f3p0/665	transcript_HQ_B_transcript26546/f4p0/1680	transcript_HQ_B_transcript30669/f4p0/1446	transcript_HQ_B_transcript42817/f17p0/755	transcript_HQ_B_transcript36845/f2p0/1157	transcript_HQ_B_transcript23730/f4p0/1811	transcript_HQ_B_transcript20501/f2p0/2001	transcript_HQ_B_transcript41468/f2p0/887	transcript_HQ_B_transcript30067/f3p0/1458	transcript_HQ_B_transcript8224/f2p0/2961	transcript_HQ_B_transcript24465/f3p0/1785	transcript_HQ_B_transcript1981/f6p0/3965	transcript_HQ_B_transcript26791/f2p0/1671	transcript_HQ_B_transcript18954/f2p0/2092	transcript_HQ_B_transcript19909/f3p0/2027	transcript_HQ_B_transcript35264/f8p0/1209	transcript_HQ_B_transcript17844/f2p0/2153	transcript_HQ_B_transcript42018/f2p0/828	transcript_HQ_B_transcript16287/f4p0/2240	transcript_HQ_B_transcript37911/f2p0/1100	transcript_HQ_B_transcript30085/f2p0/1508	transcript_HQ_B_transcript11636/f2p0/2608	transcript_HQ_B_transcript18058/f2p0/2140	transcript_HQ_B_transcript15039/f2p0/2362	transcript_HQ_B_transcript24760/f4p0/1768
ko00640	Metabolism; Carbohydrate metabolism; Propanoate metabolism	47	transcript_HQ_B_transcript16079/f3p0/2280	transcript_HQ_B_transcript43615/f2p0/692	transcript_HQ_B_transcript16315/f2p0/2247	transcript_HQ_B_transcript30684/f2p0/1451	transcript_HQ_B_transcript28571/f5p0/1540	transcript_HQ_B_transcript8683/f3p0/2903	transcript_HQ_B_transcript29753/f7p0/1479	transcript_HQ_B_transcript4/f2p0/7689	transcript_HQ_B_transcript17697/f2p0/2156	transcript_HQ_B_transcript34140/f5p0/1288	transcript_HQ_B_transcript30200/f6p0/1482	transcript_HQ_B_transcript10674/f4p0/2662	transcript_HQ_B_transcript18828/f3p0/2084	transcript_HQ_B_transcript3/f2p0/7698	transcript_HQ_B_transcript17346/f2p0/2186	transcript_HQ_B_transcript28834/f2p0/1573	transcript_HQ_B_transcript29592/f2p0/1555	transcript_HQ_B_transcript24737/f2p0/1778	transcript_HQ_B_transcript27020/f4p0/1651	transcript_HQ_B_transcript20016/f2p0/2015	transcript_HQ_B_transcript16637/f4p0/2231	transcript_HQ_B_transcript16019/f2p0/2272	transcript_HQ_B_transcript24405/f4p0/1770	transcript_HQ_B_transcript23379/f4p0/1835	transcript_HQ_B_transcript26764/f4p0/1665	transcript_HQ_B_transcript24529/f12p0/1725	transcript_HQ_B_transcript8310/f3p0/2950	transcript_HQ_B_transcript32830/f3p0/1384	transcript_HQ_B_transcript15354/f2p0/2390	transcript_HQ_B_transcript33175/f2p0/1343	transcript_HQ_B_transcript8963/f2p0/2886	transcript_HQ_B_transcript24761/f2p0/1767	transcript_HQ_B_transcript13656/f2p0/2448	transcript_HQ_B_transcript19991/f2p0/2044	transcript_HQ_B_transcript20805/f24p0/1913	transcript_HQ_B_transcript9164/f2p0/2854	transcript_HQ_B_transcript27353/f4p0/1651	transcript_HQ_B_transcript24413/f2p0/1800	transcript_HQ_B_transcript13225/f2p0/2488	transcript_HQ_B_transcript8378/f2p0/2491	transcript_HQ_B_transcript32071/f4p0/1409	transcript_HQ_B_transcript23717/f2p0/1827	transcript_HQ_B_transcript33488/f2p0/1353	transcript_HQ_B_transcript10048/f2p0/2782	transcript_HQ_B_transcript22806/f6p0/1801	transcript_HQ_B_transcript8292/f3p0/2968	transcript_HQ_B_transcript13088/f4p0/2474
ko00643	Metabolism; Xenobiotics biodegradation and metabolism; Styrene degradation	2	transcript_HQ_B_transcript26253/f21p0/1634	transcript_HQ_B_transcript40279/f2p0/954
ko00650	Metabolism; Carbohydrate metabolism; Butanoate metabolism	28	transcript_HQ_B_transcript23325/f9p0/1823	transcript_HQ_B_transcript5749/f4p0/3253	transcript_HQ_B_transcript23494/f6p0/1818	transcript_HQ_B_transcript16571/f5p0/2230	transcript_HQ_B_transcript22621/f5p0/1867	transcript_HQ_B_transcript37792/f2p0/1121	transcript_HQ_B_transcript38611/f2p0/1128	transcript_HQ_B_transcript17266/f2p0/2210	transcript_HQ_B_transcript24130/f6p0/1794	transcript_HQ_B_transcript14999/f4p0/2314	transcript_HQ_B_transcript18555/f5p0/2092	transcript_HQ_B_transcript20658/f6p0/1950	transcript_HQ_B_transcript23868/f2p0/1846	transcript_HQ_B_transcript9015/f2p0/2867	transcript_HQ_B_transcript21735/f2p0/1934	transcript_HQ_B_transcript34115/f17p0/1224	transcript_HQ_B_transcript29753/f7p0/1479	transcript_HQ_B_transcript22188/f2p0/1908	transcript_HQ_B_transcript7569/f2p0/3032	transcript_HQ_B_transcript25823/f2p0/1722	transcript_HQ_B_transcript22143/f23p0/1843	transcript_HQ_B_transcript19362/f3p0/2006	transcript_HQ_B_transcript20043/f3p0/2025	transcript_HQ_B_transcript28771/f2p0/1580	transcript_HQ_B_transcript37160/f3p0/1150	transcript_HQ_B_transcript21522/f3p0/1939	transcript_HQ_B_transcript24549/f2p0/1784	transcript_HQ_B_transcript11435/f2p0/2398
ko00660	Metabolism; Carbohydrate metabolism; C5-Branched dibasic acid metabolism	8	transcript_HQ_B_transcript37641/f2p0/1120	transcript_HQ_B_transcript16571/f5p0/2230	transcript_HQ_B_transcript17266/f2p0/2210	transcript_HQ_B_transcript21522/f3p0/1939	transcript_HQ_B_transcript37645/f26p0/1062	transcript_HQ_B_transcript32223/f2p0/1396	transcript_HQ_B_transcript28483/f2p0/1585	transcript_HQ_B_transcript19086/f3p0/2070
ko00670	Metabolism; Metabolism of cofactors and vitamins; One carbon pool by folate	44	transcript_HQ_B_transcript16287/f4p0/2240	transcript_HQ_B_transcript25946/f2p0/1721	transcript_HQ_B_transcript38260/f2p0/1081	transcript_HQ_B_transcript15694/f10p0/2214	transcript_HQ_B_transcript10370/f2p0/2742	transcript_HQ_B_transcript17723/f3p0/2148	transcript_HQ_B_transcript26791/f2p0/1671	transcript_HQ_B_transcript19909/f3p0/2027	transcript_HQ_B_transcript13326/f2p0/2470	transcript_HQ_B_transcript18355/f3p0/2130	transcript_HQ_B_transcript45014/f2p0/345	transcript_HQ_B_transcript14816/f3p0/2363	transcript_HQ_B_transcript14085/f4p0/2359	transcript_HQ_B_transcript18407/f2p0/2113	transcript_HQ_B_transcript14460/f2p0/2381	transcript_HQ_B_transcript13312/f2p0/2520	transcript_HQ_B_transcript19547/f2p0/2040	transcript_HQ_B_transcript15039/f2p0/2362	transcript_HQ_B_transcript29921/f4p0/1513	transcript_HQ_B_transcript19905/f2p0/2025	transcript_HQ_B_transcript18330/f2p0/2131	transcript_HQ_B_transcript32501/f2p0/1405	transcript_HQ_B_transcript23730/f4p0/1811	transcript_HQ_B_transcript17686/f6p0/2136	transcript_HQ_B_transcript22982/f4p0/1862	transcript_HQ_B_transcript22609/f3p0/1881	transcript_HQ_B_transcript18199/f8p0/2111	transcript_HQ_B_transcript18102/f3p0/2123	transcript_HQ_B_transcript16482/f2p0/2270	transcript_HQ_B_transcript14092/f2p0/2412	transcript_HQ_B_transcript18880/f2p0/2091	transcript_HQ_B_transcript19343/f5p0/2054	transcript_HQ_B_transcript15678/f2p0/2298	transcript_HQ_B_transcript24465/f3p0/1785	transcript_HQ_B_transcript13665/f5p0/2430	transcript_HQ_B_transcript14236/f2p0/2420	transcript_HQ_B_transcript14359/f2p0/2402	transcript_HQ_B_transcript14245/f4p0/2390	transcript_HQ_B_transcript16944/f2p0/2212	transcript_HQ_B_transcript15702/f2p0/2293	transcript_HQ_B_transcript22364/f7p0/1847	transcript_HQ_B_transcript18439/f2p0/2105	transcript_HQ_B_transcript15936/f3p0/2295	transcript_HQ_B_transcript5072/f3p0/3352
ko00680	Metabolism; Energy metabolism; Methane metabolism	96	transcript_HQ_B_transcript23730/f4p0/1811	transcript_HQ_B_transcript26536/f4p0/1682	transcript_HQ_B_transcript19343/f5p0/2054	transcript_HQ_B_transcript24921/f5p0/1747	transcript_HQ_B_transcript14092/f2p0/2412	transcript_HQ_B_transcript32632/f2p0/1391	transcript_HQ_B_transcript18102/f3p0/2123	transcript_HQ_B_transcript13665/f5p0/2430	transcript_HQ_B_transcript8224/f2p0/2961	transcript_HQ_B_transcript14359/f2p0/2402	transcript_HQ_B_transcript24465/f3p0/1785	transcript_HQ_B_transcript10459/f5p0/2724	transcript_HQ_B_transcript10048/f2p0/2782	transcript_HQ_B_transcript19643/f2p0/2065	transcript_HQ_B_transcript18223/f4p0/2102	transcript_HQ_B_transcript23954/f35p0/1712	transcript_HQ_B_transcript35897/f8p0/1168	transcript_HQ_B_transcript25026/f2p0/1765	transcript_HQ_B_transcript25694/f2p0/1729	transcript_HQ_B_transcript27339/f6p0/1640	transcript_HQ_B_transcript31977/f2p0/1415	transcript_HQ_B_transcript32567/f5p0/1375	transcript_HQ_B_transcript27576/f2p0/1633	transcript_HQ_B_transcript7911/f2p0/2998	transcript_HQ_B_transcript43262/f2p0/720	transcript_HQ_B_transcript3310/f6p0/3660	transcript_HQ_B_transcript18355/f3p0/2130	transcript_HQ_B_transcript32606/f16p0/1371	transcript_HQ_B_transcript18407/f2p0/2113	transcript_HQ_B_transcript30562/f2p0/1500	transcript_HQ_B_transcript12300/f3p0/2545	transcript_HQ_B_transcript30530/f3p0/1491	transcript_HQ_B_transcript29215/f16p0/1509	transcript_HQ_B_transcript37900/f3p0/1096	transcript_HQ_B_transcript29850/f2p0/1521	transcript_HQ_B_transcript14460/f2p0/2381	transcript_HQ_B_transcript30095/f4p0/1430	transcript_HQ_B_transcript28779/f2p0/1586	transcript_HQ_B_transcript22982/f4p0/1862	transcript_HQ_B_transcript22609/f3p0/1881	transcript_HQ_B_transcript33243/f7p0/1293	transcript_HQ_B_transcript32501/f2p0/1405	transcript_HQ_B_transcript26236/f2p0/1700	transcript_HQ_B_transcript19905/f2p0/2025	transcript_HQ_B_transcript28564/f23p0/1562	transcript_HQ_B_transcript24542/f12p0/1755	transcript_HQ_B_transcript24077/f3p0/1838
ko00710	Metabolism; Energy metabolism; Carbon fixation in photosynthetic organisms	110	transcript_HQ_B_transcript36878/f2p0/1162	transcript_HQ_B_transcript33561/f5p0/1294	transcript_HQ_B_transcript32606/f16p0/1371	transcript_HQ_B_transcript35816/f2p0/1229	transcript_HQ_B_transcript22977/f14p0/1834	transcript_HQ_B_transcript14550/f10p0/2334	transcript_HQ_B_transcript29854/f2p0/1516	transcript_HQ_B_transcript30966/f4p0/1477	transcript_HQ_B_transcript16619/f2p0/2231	transcript_HQ_B_transcript3310/f6p0/3660	transcript_HQ_B_transcript32814/f5p0/1355	transcript_HQ_B_transcript11061/f4p0/2660	transcript_HQ_B_transcript12255/f5p0/2553	transcript_HQ_B_transcript19510/f5p0/2116	transcript_HQ_B_transcript29165/f2p0/1556	transcript_HQ_B_transcript32567/f5p0/1375	transcript_HQ_B_transcript27339/f6p0/1640	transcript_HQ_B_transcript32575/f94p0/1272	transcript_HQ_B_transcript25694/f2p0/1729	transcript_HQ_B_transcript28779/f2p0/1586	transcript_HQ_B_transcript30095/f4p0/1430	transcript_HQ_B_transcript13933/f4p0/2384	transcript_HQ_B_transcript10135/f2p0/2762	transcript_HQ_B_transcript24078/f2p0/1807	transcript_HQ_B_transcript8309/f14p0/2931	transcript_HQ_B_transcript6042/f2p0/3249	transcript_HQ_B_transcript32134/f4p0/1379	transcript_HQ_B_transcript35464/f3p0/1259	transcript_HQ_B_transcript1113/f2p0/4326	transcript_HQ_B_transcript15093/f4p0/2272	transcript_HQ_B_transcript15404/f2p0/2319	transcript_HQ_B_transcript16734/f2p0/2218	transcript_HQ_B_transcript44365/f2p0/581	transcript_HQ_B_transcript34006/f3p0/1307	transcript_HQ_B_transcript20542/f2p0/1988	transcript_HQ_B_transcript15174/f2p0/2329	transcript_HQ_B_transcript11009/f2p0/2774	transcript_HQ_B_transcript42817/f17p0/755	transcript_HQ_B_transcript26852/f12p0/1646	transcript_HQ_B_transcript44121/f3p0/665	transcript_HQ_B_transcript30669/f4p0/1446	transcript_HQ_B_transcript17744/f5p0/2161	transcript_HQ_B_transcript26546/f4p0/1680	transcript_HQ_B_transcript26479/f5p0/1681	transcript_HQ_B_transcript17085/f3p0/2198	transcript_HQ_B_transcript25123/f2p0/1754	transcript_HQ_B_transcript32151/f12p0/1370
ko00720	Metabolism; Energy metabolism; Carbon fixation pathways in prokaryotes	48	transcript_HQ_B_transcript11181/f5p0/2637	transcript_HQ_B_transcript23422/f2p0/1833	transcript_HQ_B_transcript24529/f12p0/1725	transcript_HQ_B_transcript8310/f3p0/2950	transcript_HQ_B_transcript15354/f2p0/2390	transcript_HQ_B_transcript12658/f3p0/2523	transcript_HQ_B_transcript15678/f2p0/2298	transcript_HQ_B_transcript628/f5p0/4715	transcript_HQ_B_transcript21486/f4p0/1940	transcript_HQ_B_transcript19991/f2p0/2044	transcript_HQ_B_transcript26906/f2p0/1661	transcript_HQ_B_transcript18199/f8p0/2111	transcript_HQ_B_transcript24761/f2p0/1767	transcript_HQ_B_transcript13656/f2p0/2448	transcript_HQ_B_transcript13225/f2p0/2488	transcript_HQ_B_transcript18439/f2p0/2105	transcript_HQ_B_transcript3020/f2p0/3739	transcript_HQ_B_transcript9164/f2p0/2854	transcript_HQ_B_transcript13088/f4p0/2474	transcript_HQ_B_transcript8292/f3p0/2968	transcript_HQ_B_transcript22806/f6p0/1801	transcript_HQ_B_transcript10048/f2p0/2782	transcript_HQ_B_transcript32071/f4p0/1409	transcript_HQ_B_transcript17723/f3p0/2148	transcript_HQ_B_transcript8683/f3p0/2903	transcript_HQ_B_transcript7509/f3p0/3033	transcript_HQ_B_transcript1981/f6p0/3965	transcript_HQ_B_transcript4532/f2p0/3463	transcript_HQ_B_transcript13326/f2p0/2470	transcript_HQ_B_transcript43615/f2p0/692	transcript_HQ_B_transcript3310/f6p0/3660	transcript_HQ_B_transcript16079/f3p0/2280	transcript_HQ_B_transcript26049/f3p0/1716	transcript_HQ_B_transcript29753/f7p0/1479	transcript_HQ_B_transcript4751/f2p0/3410	transcript_HQ_B_transcript5009/f17p0/3307	transcript_HQ_B_transcript15590/f3p0/2303	transcript_HQ_B_transcript11636/f2p0/2608	transcript_HQ_B_transcript28433/f13p0/1549	transcript_HQ_B_transcript5215/f38p0/3226	transcript_HQ_B_transcript13312/f2p0/2520	transcript_HQ_B_transcript10674/f4p0/2662	transcript_HQ_B_transcript17697/f2p0/2156	transcript_HQ_B_transcript27143/f3p0/1651	transcript_HQ_B_transcript27811/f18p0/1574	transcript_HQ_B_transcript17346/f2p0/2186	transcript_HQ_B_transcript18828/f3p0/2084
ko00730	Metabolism; Metabolism of cofactors and vitamins; Thiamine metabolism	30	transcript_HQ_B_transcript13495/f2p0/2452	transcript_HQ_B_transcript35300/f3p0/1242	transcript_HQ_B_transcript4989/f4p0/3364	transcript_HQ_B_transcript36036/f2p0/1199	transcript_HQ_B_transcript17034/f2p0/2217	transcript_HQ_B_transcript6974/f2p0/3113	transcript_HQ_B_transcript32343/f4p0/1391	transcript_HQ_B_transcript32722/f6p0/1361	transcript_HQ_B_transcript5332/f5p0/3316	transcript_HQ_B_transcript40771/f3p0/941	transcript_HQ_B_transcript10921/f6p0/2674	transcript_HQ_B_transcript34177/f3p0/1292	transcript_HQ_B_transcript41473/f2p0/870	transcript_HQ_B_transcript16819/f2p0/2206	transcript_HQ_B_transcript22477/f21p0/1831	transcript_HQ_B_transcript38920/f7p0/1040	transcript_HQ_B_transcript22908/f3p0/1871	transcript_HQ_B_transcript31307/f4p0/1399	transcript_HQ_B_transcript17931/f2p0/2154	transcript_HQ_B_transcript13096/f2p0/2500	transcript_HQ_B_transcript15105/f4p0/2281	transcript_HQ_B_transcript14035/f2p0/2422	transcript_HQ_B_transcript39239/f2p0/1040	transcript_HQ_B_transcript35155/f5p0/1252	transcript_HQ_B_transcript10847/f5p0/2681	transcript_HQ_B_transcript27395/f2p0/1661	transcript_HQ_B_transcript12622/f16p0/2486	transcript_HQ_B_transcript23601/f2p0/1834	transcript_HQ_B_transcript33955/f3p0/1337	transcript_HQ_B_transcript12332/f26p0/2444
ko00740	Metabolism; Metabolism of cofactors and vitamins; Riboflavin metabolism	22	transcript_HQ_B_transcript25494/f3p0/1738	transcript_HQ_B_transcript24911/f2p0/1772	transcript_HQ_B_transcript31175/f4p0/1426	transcript_HQ_B_transcript22821/f2p0/1892	transcript_HQ_B_transcript36783/f2p0/1163	transcript_HQ_B_transcript25658/f2p0/1723	transcript_HQ_B_transcript25453/f2p0/1757	transcript_HQ_B_transcript16567/f9p0/2138	transcript_HQ_B_transcript20283/f5p0/2001	transcript_HQ_B_transcript16843/f3p0/2215	transcript_HQ_B_transcript20600/f5p0/1978	transcript_HQ_B_transcript34119/f6p0/1264	transcript_HQ_B_transcript29167/f2p0/1549	transcript_HQ_B_transcript34605/f3p0/1269	transcript_HQ_B_transcript40531/f4p0/934	transcript_HQ_B_transcript36017/f2p0/1207	transcript_HQ_B_transcript27697/f2p0/1619	transcript_HQ_B_transcript32706/f2p0/1393	transcript_HQ_B_transcript815/f4p0/4537	transcript_HQ_B_transcript33916/f3p0/1323	transcript_HQ_B_transcript29155/f2p0/1562	transcript_HQ_B_transcript6040/f2p0/3236
ko00750	Metabolism; Metabolism of cofactors and vitamins; Vitamin B6 metabolism	15	transcript_HQ_B_transcript32632/f2p0/1391	transcript_HQ_B_transcript28978/f7p0/1532	transcript_HQ_B_transcript37691/f2p0/1108	transcript_HQ_B_transcript32886/f8p0/1355	transcript_HQ_B_transcript30766/f18p0/1433	transcript_HQ_B_transcript30362/f2p0/1500	transcript_HQ_B_transcript34268/f2p0/1297	transcript_HQ_B_transcript30915/f3p0/1464	transcript_HQ_B_transcript21218/f11p0/1930	transcript_HQ_B_transcript28564/f23p0/1562	transcript_HQ_B_transcript35896/f4p0/1215	transcript_HQ_B_transcript31920/f6p0/1419	transcript_HQ_B_transcript32861/f2p0/1374	transcript_HQ_B_transcript31799/f9p0/1428	transcript_HQ_B_transcript22612/f3p0/1877
ko00760	Metabolism; Metabolism of cofactors and vitamins; Nicotinate and nicotinamide metabolism	31	transcript_HQ_B_transcript5850/f3p0/3338	transcript_HQ_B_transcript14620/f3p0/2366	transcript_HQ_B_transcript15377/f2p0/2329	transcript_HQ_B_transcript9184/f4p0/2812	transcript_HQ_B_transcript22821/f2p0/1892	transcript_HQ_B_transcript15458/f3p0/2306	transcript_HQ_B_transcript30618/f2p0/1489	transcript_HQ_B_transcript27978/f15p0/1568	transcript_HQ_B_transcript25548/f2p0/1734	transcript_HQ_B_transcript1939/f2p0/3990	transcript_HQ_B_transcript39899/f2p0/974	transcript_HQ_B_transcript10124/f3p0/2748	transcript_HQ_B_transcript6173/f2p0/3204	transcript_HQ_B_transcript7268/f3p0/3070	transcript_HQ_B_transcript9624/f2p0/2818	transcript_HQ_B_transcript10864/f2p0/2684	transcript_HQ_B_transcript10184/f2p0/2747	transcript_HQ_B_transcript1337/f2p0/4217	transcript_HQ_B_transcript11215/f2p0/2642	transcript_HQ_B_transcript14685/f2p0/2369	transcript_HQ_B_transcript19293/f7p0/2053	transcript_HQ_B_transcript33133/f2p0/1364	transcript_HQ_B_transcript6650/f2p0/3139	transcript_HQ_B_transcript3720/f2p0/3597	transcript_HQ_B_transcript32153/f4p0/1355	transcript_HQ_B_transcript4715/f8p0/3348	transcript_HQ_B_transcript20317/f3p0/2012	transcript_HQ_B_transcript20503/f4p0/1989	transcript_HQ_B_transcript15244/f2p0/2351	transcript_HQ_B_transcript36729/f4p0/1160	transcript_HQ_B_transcript35314/f2p0/1240
ko00770	Metabolism; Metabolism of cofactors and vitamins; Pantothenate and CoA biosynthesis	29	transcript_HQ_B_transcript40911/f2p0/924	transcript_HQ_B_transcript32160/f3p0/1406	transcript_HQ_B_transcript19071/f19p0/2054	transcript_HQ_B_transcript21522/f3p0/1939	transcript_HQ_B_transcript27390/f5p0/1656	transcript_HQ_B_transcript17889/f2p0/2148	transcript_HQ_B_transcript27878/f2p0/1634	transcript_HQ_B_transcript25298/f2p0/1748	transcript_HQ_B_transcript27096/f2p0/1667	transcript_HQ_B_transcript20567/f12p0/1964	transcript_HQ_B_transcript41429/f3p0/871	transcript_HQ_B_transcript17927/f3p0/2172	transcript_HQ_B_transcript7551/f3p0/3079	transcript_HQ_B_transcript33437/f4p0/1323	transcript_HQ_B_transcript22321/f2p0/1892	transcript_HQ_B_transcript36835/f2p0/1155	transcript_HQ_B_transcript31262/f13p0/1442	transcript_HQ_B_transcript22821/f2p0/1892	transcript_HQ_B_transcript18529/f2p0/2107	transcript_HQ_B_transcript19033/f3p0/2095	transcript_HQ_B_transcript35586/f2p0/1232	transcript_HQ_B_transcript17266/f2p0/2210	transcript_HQ_B_transcript11790/f2p0/2597	transcript_HQ_B_transcript35958/f2p0/1204	transcript_HQ_B_transcript7765/f2p0/3036	transcript_HQ_B_transcript27354/f13p0/1601	transcript_HQ_B_transcript28316/f3p0/1604	transcript_HQ_B_transcript19990/f2p0/2024	transcript_HQ_B_transcript16571/f5p0/2230
ko00780	Metabolism; Metabolism of cofactors and vitamins; Biotin metabolism	21	transcript_HQ_B_transcript22571/f2p0/1882	transcript_HQ_B_transcript9840/f3p0/2790	transcript_HQ_B_transcript3929/f2p0/3591	transcript_HQ_B_transcript26075/f2p0/1707	transcript_HQ_B_transcript26171/f2p0/1705	transcript_HQ_B_transcript26959/f3p0/1666	transcript_HQ_B_transcript3049/f2p0/3716	transcript_HQ_B_transcript36439/f5p0/1174	transcript_HQ_B_transcript24016/f2p0/1845	transcript_HQ_B_transcript19389/f2p0/2061	transcript_HQ_B_transcript38374/f28p0/1065	transcript_HQ_B_transcript18714/f16p0/2096	transcript_HQ_B_transcript22020/f2p0/1891	transcript_HQ_B_transcript28757/f3p0/1570	transcript_HQ_B_transcript15969/f11p0/2236	transcript_HQ_B_transcript39069/f4p0/1013	transcript_HQ_B_transcript21662/f2p0/1941	transcript_HQ_B_transcript39104/f2p0/1040	transcript_HQ_B_transcript24105/f2p0/1800	transcript_HQ_B_transcript28085/f2p0/1629	transcript_HQ_B_transcript24363/f2p0/1798
ko00785	Metabolism; Metabolism of cofactors and vitamins; Lipoic acid metabolism	6	transcript_HQ_B_transcript3305/f2p0/3741	transcript_HQ_B_transcript30535/f13p0/1444	transcript_HQ_B_transcript24847/f10p0/1708	transcript_HQ_B_transcript14274/f2p0/2393	transcript_HQ_B_transcript37819/f2p0/1102	transcript_HQ_B_transcript36390/f2p0/1192
ko00790	Metabolism; Metabolism of cofactors and vitamins; Folate biosynthesis	20	transcript_HQ_B_transcript11620/f2p0/2633	transcript_HQ_B_transcript16093/f3p0/2304	transcript_HQ_B_transcript21891/f2p0/1934	transcript_HQ_B_transcript14245/f4p0/2390	transcript_HQ_B_transcript15702/f2p0/2293	transcript_HQ_B_transcript14816/f3p0/2363	transcript_HQ_B_transcript31144/f2p0/1451	transcript_HQ_B_transcript42428/f2p0/816	transcript_HQ_B_transcript14085/f4p0/2359	transcript_HQ_B_transcript26074/f2p0/1713	transcript_HQ_B_transcript42843/f2p0/778	transcript_HQ_B_transcript16984/f3p0/2198	transcript_HQ_B_transcript18880/f2p0/2091	transcript_HQ_B_transcript10370/f2p0/2742	transcript_HQ_B_transcript15694/f10p0/2214	transcript_HQ_B_transcript17686/f6p0/2136	transcript_HQ_B_transcript14047/f2p0/2432	transcript_HQ_B_transcript22496/f2p0/1885	transcript_HQ_B_transcript29832/f5p0/1524	transcript_HQ_B_transcript18330/f2p0/2131
ko00830	Metabolism; Metabolism of cofactors and vitamins; Retinol metabolism	8	transcript_HQ_B_transcript31080/f3p0/1435	transcript_HQ_B_transcript26284/f52p0/1682	transcript_HQ_B_transcript30832/f3p0/1494	transcript_HQ_B_transcript37310/f2p0/1131	transcript_HQ_B_transcript32152/f2p0/1419	transcript_HQ_B_transcript29215/f16p0/1509	transcript_HQ_B_transcript20921/f3p0/1968	transcript_HQ_B_transcript37811/f2p0/1106
ko00860	Metabolism; Metabolism of cofactors and vitamins; Porphyrin and chlorophyll metabolism	79	transcript_HQ_B_transcript31686/f3p0/1422	transcript_HQ_B_transcript28395/f3p0/1645	transcript_HQ_B_transcript23045/f2p0/1860	transcript_HQ_B_transcript24490/f2p0/1782	transcript_HQ_B_transcript25610/f3p0/1733	transcript_HQ_B_transcript27065/f2p0/1655	transcript_HQ_B_transcript38343/f2p0/1082	transcript_HQ_B_transcript21265/f17p0/1942	transcript_HQ_B_transcript32849/f2p0/1449	transcript_HQ_B_transcript22719/f2p0/1845	transcript_HQ_B_transcript14852/f7p0/2332	transcript_HQ_B_transcript32467/f2p0/1385	transcript_HQ_B_transcript13774/f2p0/2429	transcript_HQ_B_transcript24271/f2p0/1810	transcript_HQ_B_transcript12096/f3p0/2563	transcript_HQ_B_transcript7055/f5p0/3083	transcript_HQ_B_transcript23264/f2p0/1860	transcript_HQ_B_transcript27909/f49p0/1515	transcript_HQ_B_transcript22176/f2p0/1909	transcript_HQ_B_transcript29535/f2p0/1531	transcript_HQ_B_transcript1149/f22p0/4260	transcript_HQ_B_transcript23683/f2p0/1820	transcript_HQ_B_transcript3075/f2p0/3712	transcript_HQ_B_transcript19008/f2p0/2083	transcript_HQ_B_transcript24411/f3p0/1786	transcript_HQ_B_transcript20354/f2p0/2011	transcript_HQ_B_transcript36594/f2p0/1183	transcript_HQ_B_transcript24217/f3p0/1817	transcript_HQ_B_transcript30035/f2p0/1523	transcript_HQ_B_transcript11949/f2p0/2603	transcript_HQ_B_transcript29111/f10p0/1557	transcript_HQ_B_transcript8627/f2p0/2935	transcript_HQ_B_transcript17981/f2p0/2135	transcript_HQ_B_transcript10106/f2p0/2766	transcript_HQ_B_transcript6734/f8p0/3134	transcript_HQ_B_transcript9699/f2p0/2842	transcript_HQ_B_transcript21663/f8p0/1892	transcript_HQ_B_transcript24642/f2p0/1814	transcript_HQ_B_transcript25296/f5p0/1731	transcript_HQ_B_transcript16572/f2p0/2229	transcript_HQ_B_transcript28438/f2p0/1597	transcript_HQ_B_transcript14965/f3p0/2346	transcript_HQ_B_transcript27801/f3p0/1629	transcript_HQ_B_transcript11703/f7p0/2589	transcript_HQ_B_transcript28517/f2p0/1600	transcript_HQ_B_transcript14511/f2p0/2373	transcript_HQ_B_transcript28198/f6p0/1576
ko00900	Metabolism; Metabolism of terpenoids and polyketides; Terpenoid backbone biosynthesis	63	transcript_HQ_B_transcript1743/f2p0/4096	transcript_HQ_B_transcript22607/f2p0/1875	transcript_HQ_B_transcript27244/f2p0/1650	transcript_HQ_B_transcript19809/f2p0/2045	transcript_HQ_B_transcript31254/f4p0/1448	transcript_HQ_B_transcript32394/f3p0/1405	transcript_HQ_B_transcript20876/f2p0/1972	transcript_HQ_B_transcript11349/f4p0/2595	transcript_HQ_B_transcript24095/f5p0/1802	transcript_HQ_B_transcript12332/f26p0/2444	transcript_HQ_B_transcript32768/f3p0/1374	transcript_HQ_B_transcript39685/f4p0/964	transcript_HQ_B_transcript31323/f2p0/1453	transcript_HQ_B_transcript26325/f2p0/1701	transcript_HQ_B_transcript16403/f2p0/2268	transcript_HQ_B_transcript25060/f2p0/1759	transcript_HQ_B_transcript36443/f5p0/1210	transcript_HQ_B_transcript17219/f4p0/2200	transcript_HQ_B_transcript29771/f4p0/1499	transcript_HQ_B_transcript33031/f2p0/1345	transcript_HQ_B_transcript23494/f6p0/1818	transcript_HQ_B_transcript24627/f3p0/1817	transcript_HQ_B_transcript32717/f2p0/1375	transcript_HQ_B_transcript39409/f2p0/1016	transcript_HQ_B_transcript28772/f3p0/1576	transcript_HQ_B_transcript24130/f6p0/1794	transcript_HQ_B_transcript38407/f3p0/1077	transcript_HQ_B_transcript31587/f2p0/1436	transcript_HQ_B_transcript40771/f3p0/941	transcript_HQ_B_transcript44017/f2p0/625	transcript_HQ_B_transcript20465/f6p0/1976	transcript_HQ_B_transcript23513/f12p0/1826	transcript_HQ_B_transcript28666/f7p0/1589	transcript_HQ_B_transcript19759/f9p0/2023	transcript_HQ_B_transcript28517/f2p0/1600	transcript_HQ_B_transcript18558/f4p0/2089	transcript_HQ_B_transcript17728/f2p0/2154	transcript_HQ_B_transcript21195/f6p0/1931	transcript_HQ_B_transcript17550/f3p0/2162	transcript_HQ_B_transcript36598/f3p0/1172	transcript_HQ_B_transcript27795/f3p0/1615	transcript_HQ_B_transcript18613/f2p0/2115	transcript_HQ_B_transcript12622/f16p0/2486	transcript_HQ_B_transcript31918/f3p0/1421	transcript_HQ_B_transcript31895/f3p0/1416	transcript_HQ_B_transcript27172/f2p0/1654	transcript_HQ_B_transcript23894/f2p0/1813
ko00901	Metabolism; Biosynthesis of other secondary metabolites; Indole alkaloid biosynthesis	6	transcript_HQ_B_transcript39694/f4p0/971	transcript_HQ_B_transcript25865/f4p0/1704	transcript_HQ_B_transcript27953/f3p0/1623	transcript_HQ_B_transcript29853/f10p0/1497	transcript_HQ_B_transcript30916/f2p0/1487	transcript_HQ_B_transcript36631/f2p0/1193
ko00902	Metabolism; Metabolism of terpenoids and polyketides; Monoterpenoid biosynthesis	1	transcript_HQ_B_transcript7477/f2p0/3032
ko00903	Metabolism; Metabolism of terpenoids and polyketides; Limonene and pinene degradation	9	transcript_HQ_B_transcript22151/f3p0/1907	transcript_HQ_B_transcript25806/f3p0/1725	transcript_HQ_B_transcript26821/f10p0/1648	transcript_HQ_B_transcript23293/f2p0/1841	transcript_HQ_B_transcript2400/f2p0/3872	transcript_HQ_B_transcript20872/f4p0/1910	transcript_HQ_B_transcript21580/f4p0/1903	transcript_HQ_B_transcript15387/f7p0/2280	transcript_HQ_B_transcript19726/f3p0/2050
ko00904	Metabolism; Metabolism of terpenoids and polyketides; Diterpenoid biosynthesis	16	transcript_HQ_B_transcript22276/f2p0/1902	transcript_HQ_B_transcript43296/f2p0/743	transcript_HQ_B_transcript11328/f2p0/2656	transcript_HQ_B_transcript9280/f2p0/2843	transcript_HQ_B_transcript36100/f2p0/1203	transcript_HQ_B_transcript24356/f3p0/1797	transcript_HQ_B_transcript10913/f2p0/2677	transcript_HQ_B_transcript11027/f9p0/2661	transcript_HQ_B_transcript11139/f2p0/2660	transcript_HQ_B_transcript27495/f2p0/1642	transcript_HQ_B_transcript33880/f2p0/1311	transcript_HQ_B_transcript8522/f2p0/2945	transcript_HQ_B_transcript35210/f8p0/1231	transcript_HQ_B_transcript1410/f2p0/4209	transcript_HQ_B_transcript39413/f2p0/1007	transcript_HQ_B_transcript20128/f4p0/1990
ko00905	Metabolism; Metabolism of terpenoids and polyketides; Brassinosteroid biosynthesis	7	transcript_HQ_B_transcript25511/f10p0/1705	transcript_HQ_B_transcript39200/f2p0/1035	transcript_HQ_B_transcript26209/f2p0/1699	transcript_HQ_B_transcript39487/f2p0/1006	transcript_HQ_B_transcript27103/f2p0/1683	transcript_HQ_B_transcript22301/f3p0/1887	transcript_HQ_B_transcript23728/f4p0/1816
ko00906	Metabolism; Metabolism of terpenoids and polyketides; Carotenoid biosynthesis	29	transcript_HQ_B_transcript14675/f2p0/2428	transcript_HQ_B_transcript5016/f2p0/3411	transcript_HQ_B_transcript42558/f2p0/803	transcript_HQ_B_transcript13353/f3p0/2477	transcript_HQ_B_transcript14797/f3p0/2379	transcript_HQ_B_transcript21802/f5p0/1922	transcript_HQ_B_transcript14445/f10p0/2341	transcript_HQ_B_transcript14538/f8p0/2376	transcript_HQ_B_transcript31182/f4p0/1440	transcript_HQ_B_transcript21584/f2p0/1931	transcript_HQ_B_transcript32934/f3p0/1381	transcript_HQ_B_transcript22611/f2p0/1902	transcript_HQ_B_transcript24158/f2p0/1800	transcript_HQ_B_transcript24868/f2p0/1791	transcript_HQ_B_transcript17776/f3p0/2152	transcript_HQ_B_transcript16190/f3p0/2270	transcript_HQ_B_transcript21977/f11p0/1905	transcript_HQ_B_transcript23163/f2p0/1853	transcript_HQ_B_transcript15561/f6p0/2300	transcript_HQ_B_transcript17713/f3p0/2154	transcript_HQ_B_transcript23855/f2p0/1816	transcript_HQ_B_transcript18017/f6p0/2119	transcript_HQ_B_transcript15693/f2p0/2295	transcript_HQ_B_transcript17015/f4p0/2207	transcript_HQ_B_transcript33198/f8p0/1273	transcript_HQ_B_transcript18539/f5p0/2034	transcript_HQ_B_transcript20848/f2p0/1990	transcript_HQ_B_transcript15300/f4p0/2319	transcript_HQ_B_transcript17390/f3p0/2217
ko00908	Metabolism; Metabolism of terpenoids and polyketides; Zeatin biosynthesis	8	transcript_HQ_B_transcript32710/f2p0/1379	transcript_HQ_B_transcript23889/f2p0/1832	transcript_HQ_B_transcript18648/f3p0/2071	transcript_HQ_B_transcript27602/f3p0/1624	transcript_HQ_B_transcript19964/f4p0/2021	transcript_HQ_B_transcript32805/f2p0/1378	transcript_HQ_B_transcript29744/f2p0/1541	transcript_HQ_B_transcript27534/f3p0/1673
ko00909	Metabolism; Metabolism of terpenoids and polyketides; Sesquiterpenoid and triterpenoid biosynthesis	14	transcript_HQ_B_transcript21785/f6p0/1939	transcript_HQ_B_transcript22268/f7p0/1882	transcript_HQ_B_transcript2661/f2p0/3826	transcript_HQ_B_transcript17436/f2p0/2184	transcript_HQ_B_transcript32394/f3p0/1405	transcript_HQ_B_transcript9148/f3p0/2853	transcript_HQ_B_transcript26505/f2p0/1688	transcript_HQ_B_transcript21828/f2p0/1929	transcript_HQ_B_transcript10528/f2p0/2715	transcript_HQ_B_transcript2802/f2p0/3769	transcript_HQ_B_transcript24592/f2p0/1781	transcript_HQ_B_transcript21042/f7p0/1951	transcript_HQ_B_transcript22514/f2p0/1888	transcript_HQ_B_transcript20596/f3p0/1992
ko00910	Metabolism; Energy metabolism; Nitrogen metabolism	37	transcript_HQ_B_transcript25861/f4p0/1719	transcript_HQ_B_transcript22240/f2p0/1909	transcript_HQ_B_transcript19191/f2p0/2085	transcript_HQ_B_transcript24104/f2p0/1801	transcript_HQ_B_transcript9855/f3p0/2827	transcript_HQ_B_transcript38876/f8p0/1027	transcript_HQ_B_transcript30864/f8p0/1413	transcript_HQ_B_transcript9163/f3p0/2886	transcript_HQ_B_transcript29477/f2p0/1552	transcript_HQ_B_transcript196/f8p0/5548	transcript_HQ_B_transcript24849/f2p0/1807	transcript_HQ_B_transcript37032/f4p0/986	transcript_HQ_B_transcript27423/f2p0/1648	transcript_HQ_B_transcript15766/f2p0/2300	transcript_HQ_B_transcript39777/f7p0/983	transcript_HQ_B_transcript30674/f2p0/1598	transcript_HQ_B_transcript30256/f2p0/1540	transcript_HQ_B_transcript34957/f3p0/1265	transcript_HQ_B_transcript31983/f2p0/1411	transcript_HQ_B_transcript37611/f2p0/1114	transcript_HQ_B_transcript41021/f13p0/850	transcript_HQ_B_transcript33184/f4p0/1338	transcript_HQ_B_transcript34066/f2p0/1303	transcript_HQ_B_transcript32725/f13p0/1362	transcript_HQ_B_transcript15979/f2p0/2290	transcript_HQ_B_transcript32856/f2p0/1368	transcript_HQ_B_transcript40536/f2p0/935	transcript_HQ_B_transcript32284/f11p0/1362	transcript_HQ_B_transcript29495/f2p0/1545	transcript_HQ_B_transcript28594/f11p0/1527	transcript_HQ_B_transcript16009/f4p0/2266	transcript_HQ_B_transcript10/f3p0/7225	transcript_HQ_B_transcript32795/f2p0/1370	transcript_HQ_B_transcript24069/f3p0/1831	transcript_HQ_B_transcript21105/f2p0/1965	transcript_HQ_B_transcript39258/f3p0/1022	transcript_HQ_B_transcript26455/f3p0/1697
ko00920	Metabolism; Energy metabolism; Sulfur metabolism	47	transcript_HQ_B_transcript8680/f2p0/2915	transcript_HQ_B_transcript8901/f2p0/2902	transcript_HQ_B_transcript36068/f7p0/1126	transcript_HQ_B_transcript31109/f7p0/1445	transcript_HQ_B_transcript40222/f3p0/955	transcript_HQ_B_transcript31910/f3p0/1409	transcript_HQ_B_transcript25814/f3p0/1724	transcript_HQ_B_transcript28731/f2p0/1581	transcript_HQ_B_transcript22531/f20p0/1857	transcript_HQ_B_transcript27356/f2p0/1661	transcript_HQ_B_transcript1224/f3p0/4233	transcript_HQ_B_transcript921/f2p0/4463	transcript_HQ_B_transcript23406/f2p0/1844	transcript_HQ_B_transcript24666/f2p0/1804	transcript_HQ_B_transcript44788/f2p0/482	transcript_HQ_B_transcript29354/f2p0/1548	transcript_HQ_B_transcript21668/f5p0/1900	transcript_HQ_B_transcript10845/f3p0/2620	transcript_HQ_B_transcript26559/f2p0/1692	transcript_HQ_B_transcript34633/f3p0/1285	transcript_HQ_B_transcript24919/f10p0/1666	transcript_HQ_B_transcript27264/f2p0/1698	transcript_HQ_B_transcript516/f3p0/4879	transcript_HQ_B_transcript20179/f2p0/2026	transcript_HQ_B_transcript26761/f2p0/1677	transcript_HQ_B_transcript11804/f2p0/2611	transcript_HQ_B_transcript30312/f2p0/1495	transcript_HQ_B_transcript4299/f3p0/3477	transcript_HQ_B_transcript44042/f7p0/614	transcript_HQ_B_transcript8633/f4p0/2903	transcript_HQ_B_transcript19487/f6p0/2040	transcript_HQ_B_transcript22236/f2p0/1924	transcript_HQ_B_transcript32360/f12p0/1332	transcript_HQ_B_transcript440/f2p0/5040	transcript_HQ_B_transcript19171/f3p0/2068	transcript_HQ_B_transcript13279/f4p0/2446	transcript_HQ_B_transcript23876/f2p0/1808	transcript_HQ_B_transcript22764/f6p0/1825	transcript_HQ_B_transcript23624/f3p0/1897	transcript_HQ_B_transcript15957/f2p0/2280	transcript_HQ_B_transcript26400/f4p0/1665	transcript_HQ_B_transcript24079/f8p0/1800	transcript_HQ_B_transcript31196/f3p0/1456	transcript_HQ_B_transcript14435/f6p0/2380	transcript_HQ_B_transcript23330/f2p0/1847	transcript_HQ_B_transcript30600/f2p0/1484	transcript_HQ_B_transcript35809/f19p0/1197
ko00940	Metabolism; Biosynthesis of other secondary metabolites; Phenylpropanoid biosynthesis	128	transcript_HQ_B_transcript22993/f2p0/1862	transcript_HQ_B_transcript22578/f22p0/1873	transcript_HQ_B_transcript27835/f6p0/1623	transcript_HQ_B_transcript17039/f3p0/2210	transcript_HQ_B_transcript34126/f2p0/1310	transcript_HQ_B_transcript21478/f4p0/1920	transcript_HQ_B_transcript36300/f3p0/1192	transcript_HQ_B_transcript34820/f2p0/1271	transcript_HQ_B_transcript35245/f2p0/1243	transcript_HQ_B_transcript16626/f2p0/2251	transcript_HQ_B_transcript38563/f2p0/1081	transcript_HQ_B_transcript30246/f18p0/1465	transcript_HQ_B_transcript6689/f12p0/3126	transcript_HQ_B_transcript14039/f2p0/2408	transcript_HQ_B_transcript30699/f21p0/1432	transcript_HQ_B_transcript21882/f2p0/1965	transcript_HQ_B_transcript22047/f3p0/2033	transcript_HQ_B_transcript22543/f2p0/1878	transcript_HQ_B_transcript21045/f2p0/1976	transcript_HQ_B_transcript15063/f2p0/2348	transcript_HQ_B_transcript24449/f17p0/1779	transcript_HQ_B_transcript16240/f5p0/2245	transcript_HQ_B_transcript34972/f2p0/1262	transcript_HQ_B_transcript33932/f7p0/1301	transcript_HQ_B_transcript11547/f6p0/2590	transcript_HQ_B_transcript26018/f2p0/1724	transcript_HQ_B_transcript19229/f372p0/1944	transcript_HQ_B_transcript16938/f2p0/2211	transcript_HQ_B_transcript14054/f2p0/2425	transcript_HQ_B_transcript12793/f2p0/2524	transcript_HQ_B_transcript30741/f57p0/1339	transcript_HQ_B_transcript22331/f2p0/1896	transcript_HQ_B_transcript6956/f2p0/3113	transcript_HQ_B_transcript34939/f2p0/1256	transcript_HQ_B_transcript22082/f2p0/1901	transcript_HQ_B_transcript29811/f2p0/1478	transcript_HQ_B_transcript25446/f2p0/1745	transcript_HQ_B_transcript34859/f3p0/1269	transcript_HQ_B_transcript27776/f3p0/1636	transcript_HQ_B_transcript14394/f2p0/2387	transcript_HQ_B_transcript20264/f5p0/2012	transcript_HQ_B_transcript32888/f23p0/1312	transcript_HQ_B_transcript22546/f4p0/1869	transcript_HQ_B_transcript34475/f2p0/1284	transcript_HQ_B_transcript16611/f4p0/2220	transcript_HQ_B_transcript23346/f2p0/1867	transcript_HQ_B_transcript23278/f3p0/1847
ko00941	Metabolism; Biosynthesis of other secondary metabolites; Flavonoid biosynthesis	30	transcript_HQ_B_transcript27835/f6p0/1623	transcript_HQ_B_transcript31798/f2p0/1422	transcript_HQ_B_transcript22082/f2p0/1901	transcript_HQ_B_transcript30301/f11p0/1487	transcript_HQ_B_transcript26599/f2p0/1676	transcript_HQ_B_transcript23278/f3p0/1847	transcript_HQ_B_transcript26638/f5p0/1679	transcript_HQ_B_transcript17212/f2p0/2197	transcript_HQ_B_transcript34972/f2p0/1262	transcript_HQ_B_transcript19555/f2p0/2087	transcript_HQ_B_transcript39962/f2p0/976	transcript_HQ_B_transcript34784/f3p0/1264	transcript_HQ_B_transcript23443/f8p0/1837	transcript_HQ_B_transcript29438/f9p0/1459	transcript_HQ_B_transcript34431/f3p0/1281	transcript_HQ_B_transcript23025/f5p0/1855	transcript_HQ_B_transcript23471/f17p0/1764	transcript_HQ_B_transcript23689/f2p0/1836	transcript_HQ_B_transcript24383/f2p0/1793	transcript_HQ_B_transcript25994/f2p0/1713	transcript_HQ_B_transcript24837/f3p0/1764	transcript_HQ_B_transcript29471/f9p0/1518	transcript_HQ_B_transcript23723/f3p0/1830	transcript_HQ_B_transcript27500/f2p0/1633	transcript_HQ_B_transcript37377/f6p0/1099	transcript_HQ_B_transcript18352/f2p0/2177	transcript_HQ_B_transcript39269/f2p0/1022	transcript_HQ_B_transcript32974/f3p0/1361	transcript_HQ_B_transcript16163/f2p0/2259	transcript_HQ_B_transcript25256/f4p0/1758
ko00942	Metabolism; Biosynthesis of other secondary metabolites; Anthocyanin biosynthesis	1	transcript_HQ_B_transcript24544/f3p0/1718
ko00944	Metabolism; Biosynthesis of other secondary metabolites; Flavone and flavonol biosynthesis	8	transcript_HQ_B_transcript23025/f5p0/1855	transcript_HQ_B_transcript34431/f3p0/1281	transcript_HQ_B_transcript24383/f2p0/1793	transcript_HQ_B_transcript23689/f2p0/1836	transcript_HQ_B_transcript23723/f3p0/1830	transcript_HQ_B_transcript18352/f2p0/2177	transcript_HQ_B_transcript17212/f2p0/2197	transcript_HQ_B_transcript19555/f2p0/2087
ko00945	Metabolism; Biosynthesis of other secondary metabolites; Stilbenoid, diarylheptanoid and gingerol biosynthesis	16	transcript_HQ_B_transcript27835/f6p0/1623	transcript_HQ_B_transcript22082/f2p0/1901	transcript_HQ_B_transcript23278/f3p0/1847	transcript_HQ_B_transcript26638/f5p0/1679	transcript_HQ_B_transcript34972/f2p0/1262	transcript_HQ_B_transcript34784/f3p0/1264	transcript_HQ_B_transcript23443/f8p0/1837	transcript_HQ_B_transcript23471/f17p0/1764	transcript_HQ_B_transcript22151/f3p0/1907	transcript_HQ_B_transcript24837/f3p0/1764	transcript_HQ_B_transcript34871/f2p0/1229	transcript_HQ_B_transcript37377/f6p0/1099	transcript_HQ_B_transcript25256/f4p0/1758	transcript_HQ_B_transcript39269/f2p0/1022	transcript_HQ_B_transcript32974/f3p0/1361	transcript_HQ_B_transcript16163/f2p0/2259
ko00950	Metabolism; Biosynthesis of other secondary metabolites; Isoquinoline alkaloid biosynthesis	35	transcript_HQ_B_transcript10970/f2p0/2682	transcript_HQ_B_transcript26985/f5p0/1574	transcript_HQ_B_transcript28494/f2p0/1595	transcript_HQ_B_transcript24312/f3p0/1781	transcript_HQ_B_transcript14063/f3p0/2353	transcript_HQ_B_transcript28881/f2p0/1582	transcript_HQ_B_transcript10685/f2p0/2707	transcript_HQ_B_transcript20257/f16p0/1994	transcript_HQ_B_transcript36388/f2p0/1222	transcript_HQ_B_transcript21652/f11p0/1872	transcript_HQ_B_transcript39125/f2p0/1034	transcript_HQ_B_transcript23364/f2p0/1852	transcript_HQ_B_transcript16764/f2p0/2243	transcript_HQ_B_transcript10923/f2p0/2788	transcript_HQ_B_transcript10968/f7p0/2657	transcript_HQ_B_transcript14902/f4p0/2311	transcript_HQ_B_transcript13994/f2p0/2424	transcript_HQ_B_transcript14003/f25p0/2404	transcript_HQ_B_transcript37116/f2p0/1144	transcript_HQ_B_transcript20087/f2p0/2022	transcript_HQ_B_transcript6620/f2p0/3163	transcript_HQ_B_transcript11935/f3p0/2601	transcript_HQ_B_transcript25031/f21p0/1743	transcript_HQ_B_transcript24768/f3p0/1768	transcript_HQ_B_transcript10229/f3p0/2757	transcript_HQ_B_transcript33540/f2p0/1339	transcript_HQ_B_transcript12250/f3p0/2557	transcript_HQ_B_transcript3674/f2p0/3627	transcript_HQ_B_transcript11362/f7p0/2613	transcript_HQ_B_transcript9689/f4p0/2797	transcript_HQ_B_transcript23630/f3p0/1829	transcript_HQ_B_transcript16106/f3p0/2292	transcript_HQ_B_transcript9740/f3p0/2711	transcript_HQ_B_transcript21463/f3p0/1939	transcript_HQ_B_transcript15777/f2p0/2288
ko00960	Metabolism; Biosynthesis of other secondary metabolites; Tropane, piperidine and pyridine alkaloid biosynthesis	29	transcript_HQ_B_transcript24312/f3p0/1781	transcript_HQ_B_transcript14902/f4p0/2311	transcript_HQ_B_transcript26985/f5p0/1574	transcript_HQ_B_transcript10968/f7p0/2657	transcript_HQ_B_transcript6620/f2p0/3163	transcript_HQ_B_transcript11935/f3p0/2601	transcript_HQ_B_transcript38604/f2p0/1062	transcript_HQ_B_transcript29310/f3p0/1536	transcript_HQ_B_transcript39159/f6p0/1017	transcript_HQ_B_transcript37116/f2p0/1144	transcript_HQ_B_transcript28881/f2p0/1582	transcript_HQ_B_transcript14003/f25p0/2404	transcript_HQ_B_transcript10685/f2p0/2707	transcript_HQ_B_transcript14063/f3p0/2353	transcript_HQ_B_transcript39125/f2p0/1034	transcript_HQ_B_transcript11362/f7p0/2613	transcript_HQ_B_transcript12250/f3p0/2557	transcript_HQ_B_transcript3674/f2p0/3627	transcript_HQ_B_transcript39400/f4p0/1010	transcript_HQ_B_transcript10229/f3p0/2757	transcript_HQ_B_transcript29123/f3p0/1584	transcript_HQ_B_transcript36603/f2p0/1177	transcript_HQ_B_transcript25031/f21p0/1743	transcript_HQ_B_transcript16106/f3p0/2292	transcript_HQ_B_transcript9740/f3p0/2711	transcript_HQ_B_transcript38739/f2p0/1050	transcript_HQ_B_transcript10923/f2p0/2788	transcript_HQ_B_transcript23630/f3p0/1829	transcript_HQ_B_transcript9689/f4p0/2797
ko00965	Metabolism; Biosynthesis of other secondary metabolites; Betalain biosynthesis	7	transcript_HQ_B_transcript10970/f2p0/2682	transcript_HQ_B_transcript15869/f6p0/2282	transcript_LQ_B_transcript36317/f2p0/1284	transcript_HQ_B_transcript32321/f11p0/1377	transcript_HQ_B_transcript8835/f2p0/2880	transcript_HQ_B_transcript34931/f5p0/1221	transcript_HQ_B_transcript1742/f6p0/4039
ko00970	Genetic Information Processing; Translation; Aminoacyl-tRNA biosynthesis	84	transcript_HQ_B_transcript3445/f4p0/3675	transcript_HQ_B_transcript15258/f2p0/2334	transcript_HQ_B_transcript2490/f2p0/3872	transcript_HQ_B_transcript5272/f2p0/3342	transcript_HQ_B_transcript3440/f6p0/3573	transcript_HQ_B_transcript22028/f3p0/1914	transcript_HQ_B_transcript12609/f2p0/2530	transcript_HQ_B_transcript1923/f5p0/3987	transcript_HQ_B_transcript4470/f2p0/3468	transcript_HQ_B_transcript3468/f2p0/3625	transcript_HQ_B_transcript11036/f3p0/2678	transcript_HQ_B_transcript22241/f2p0/1916	transcript_HQ_B_transcript21663/f8p0/1892	transcript_HQ_B_transcript2776/f14p0/3748	transcript_HQ_B_transcript20055/f13p0/1928	transcript_HQ_B_transcript4655/f2p0/3425	transcript_HQ_B_transcript5168/f2p0/3459	transcript_HQ_B_transcript30705/f12p0/1455	transcript_HQ_B_transcript15832/f2p0/2289	transcript_HQ_B_transcript13236/f2p0/2481	transcript_HQ_B_transcript4721/f24p0/3353	transcript_HQ_B_transcript3917/f2p0/3539	transcript_HQ_B_transcript26939/f4p0/1655	transcript_HQ_B_transcript22121/f4p0/1917	transcript_HQ_B_transcript19206/f2p0/2071	transcript_HQ_B_transcript10085/f5p0/2752	transcript_HQ_B_transcript1278/f2p0/4285	transcript_HQ_B_transcript11376/f3p0/2661	transcript_HQ_B_transcript12597/f2p0/2532	transcript_HQ_B_transcript10305/f3p0/2738	transcript_HQ_B_transcript2895/f2p0/3743	transcript_HQ_B_transcript14527/f8p0/2333	transcript_HQ_B_transcript18553/f3p0/2110	transcript_HQ_B_transcript14833/f2p0/2346	transcript_HQ_B_transcript8810/f2p0/2885	transcript_HQ_B_transcript5250/f2p0/3340	transcript_HQ_B_transcript14796/f5p0/2357	transcript_HQ_B_transcript14719/f2p0/2370	transcript_HQ_B_transcript26862/f3p0/1755	transcript_HQ_B_transcript12096/f3p0/2563	transcript_HQ_B_transcript19891/f2p0/2020	transcript_HQ_B_transcript6902/f2p0/3152	transcript_HQ_B_transcript15704/f3p0/2296	transcript_HQ_B_transcript19562/f3p0/2057	transcript_HQ_B_transcript18109/f2p0/2163	transcript_HQ_B_transcript4460/f2p0/3509	transcript_HQ_B_transcript13523/f10p0/2412
ko00980	Metabolism; Xenobiotics biodegradation and metabolism; Metabolism of xenobiotics by cytochrome P450	33	transcript_HQ_B_transcript37648/f2p0/1134	transcript_HQ_B_transcript36527/f2p0/1168	transcript_HQ_B_transcript40234/f3p0/957	transcript_HQ_B_transcript36964/f2p0/1152	transcript_HQ_B_transcript39573/f4p0/998	transcript_HQ_B_transcript34926/f4p0/1256	transcript_HQ_B_transcript39964/f2p0/986	transcript_HQ_B_transcript38063/f3p0/1083	transcript_HQ_B_transcript30599/f2p0/1484	transcript_HQ_B_transcript31782/f2p0/1421	transcript_HQ_B_transcript37894/f2p0/1104	transcript_LQ_B_transcript38409/f2p0/1051	transcript_HQ_B_transcript41254/f3p0/896	transcript_HQ_B_transcript23429/f2p0/1836	transcript_HQ_B_transcript38854/f3p0/1053	transcript_HQ_B_transcript21674/f3p0/1927	transcript_HQ_B_transcript40692/f2p0/952	transcript_HQ_B_transcript38069/f4p0/1078	transcript_HQ_B_transcript32578/f3p0/1378	transcript_LQ_B_transcript37372/f2p0/1167	transcript_HQ_B_transcript42110/f2p0/824	transcript_HQ_B_transcript37811/f2p0/1106	transcript_HQ_B_transcript42851/f7p0/751	transcript_HQ_B_transcript38847/f18p0/986	transcript_HQ_B_transcript39953/f6p0/927	transcript_LQ_B_transcript39884/f2p0/978	transcript_HQ_B_transcript37076/f2p0/1143	transcript_HQ_B_transcript29215/f16p0/1509	transcript_HQ_B_transcript31080/f3p0/1435	transcript_HQ_B_transcript39940/f3p0/976	transcript_HQ_B_transcript26284/f52p0/1682	transcript_HQ_B_transcript30832/f3p0/1494	transcript_HQ_B_transcript32681/f26p0/1360
ko00981	Metabolism; Metabolism of terpenoids and polyketides; Insect hormone biosynthesis	8	transcript_HQ_B_transcript26821/f10p0/1648	transcript_HQ_B_transcript25806/f3p0/1725	transcript_HQ_B_transcript23293/f2p0/1841	transcript_HQ_B_transcript2400/f2p0/3872	transcript_HQ_B_transcript19726/f3p0/2050	transcript_HQ_B_transcript21580/f4p0/1903	transcript_HQ_B_transcript15387/f7p0/2280	transcript_HQ_B_transcript20872/f4p0/1910
ko00982	Metabolism; Xenobiotics biodegradation and metabolism; Drug metabolism - cytochrome P450	32	transcript_HQ_B_transcript37811/f2p0/1106	transcript_HQ_B_transcript39953/f6p0/927	transcript_HQ_B_transcript38847/f18p0/986	transcript_HQ_B_transcript42851/f7p0/751	transcript_HQ_B_transcript37076/f2p0/1143	transcript_HQ_B_transcript29215/f16p0/1509	transcript_LQ_B_transcript39884/f2p0/978	transcript_HQ_B_transcript31080/f3p0/1435	transcript_HQ_B_transcript39940/f3p0/976	transcript_HQ_B_transcript32681/f26p0/1360	transcript_HQ_B_transcript30832/f3p0/1494	transcript_HQ_B_transcript21674/f3p0/1927	transcript_HQ_B_transcript38069/f4p0/1078	transcript_HQ_B_transcript40692/f2p0/952	transcript_HQ_B_transcript32578/f3p0/1378	transcript_LQ_B_transcript37372/f2p0/1167	transcript_HQ_B_transcript23151/f2p0/1830	transcript_HQ_B_transcript42110/f2p0/824	transcript_HQ_B_transcript37894/f2p0/1104	transcript_HQ_B_transcript38063/f3p0/1083	transcript_HQ_B_transcript41254/f3p0/896	transcript_HQ_B_transcript23429/f2p0/1836	transcript_LQ_B_transcript38409/f2p0/1051	transcript_HQ_B_transcript38854/f3p0/1053	transcript_HQ_B_transcript37648/f2p0/1134	transcript_HQ_B_transcript39573/f4p0/998	transcript_HQ_B_transcript34926/f4p0/1256	transcript_HQ_B_transcript36527/f2p0/1168	transcript_HQ_B_transcript36964/f2p0/1152	transcript_HQ_B_transcript40234/f3p0/957	transcript_HQ_B_transcript25628/f2p0/1771	transcript_HQ_B_transcript39964/f2p0/986
ko00983	Metabolism; Xenobiotics biodegradation and metabolism; Drug metabolism - other enzymes	17	transcript_HQ_B_transcript656/f2p0/4679	transcript_HQ_B_transcript23913/f2p0/1806	transcript_HQ_B_transcript27390/f5p0/1656	transcript_HQ_B_transcript26256/f3p0/1709	transcript_HQ_B_transcript19071/f19p0/2054	transcript_HQ_B_transcript22798/f7p0/1870	transcript_HQ_B_transcript41470/f2p0/868	transcript_HQ_B_transcript41669/f6p0/843	transcript_HQ_B_transcript22584/f5p0/1891	transcript_HQ_B_transcript31792/f2p0/1425	transcript_HQ_B_transcript22225/f2p0/1902	transcript_HQ_B_transcript11790/f2p0/2597	transcript_HQ_B_transcript18942/f3p0/2116	transcript_HQ_B_transcript27354/f13p0/1601	transcript_HQ_B_transcript19388/f3p0/2082	transcript_HQ_B_transcript22321/f2p0/1892	transcript_HQ_B_transcript19837/f2p0/2029
ko01040	Metabolism; Lipid metabolism; Biosynthesis of unsaturated fatty acids	39	transcript_HQ_B_transcript31956/f2p0/1415	transcript_HQ_B_transcript16920/f2p0/2238	transcript_HQ_B_transcript27280/f2p0/1683	transcript_HQ_B_transcript27386/f8p0/1590	transcript_HQ_B_transcript22850/f3p0/1876	transcript_HQ_B_transcript33136/f3p0/1346	transcript_HQ_B_transcript26578/f15p0/1578	transcript_HQ_B_transcript23581/f3p0/1852	transcript_HQ_B_transcript26549/f3p0/1682	transcript_HQ_B_transcript34233/f2p0/1301	transcript_HQ_B_transcript21513/f5p0/1878	transcript_HQ_B_transcript36439/f5p0/1174	transcript_HQ_B_transcript38374/f28p0/1065	transcript_HQ_B_transcript39070/f2p0/1033	transcript_HQ_B_transcript364/f2p0/5183	transcript_HQ_B_transcript39104/f2p0/1040	transcript_HQ_B_transcript38219/f4p0/1064	transcript_HQ_B_transcript26288/f2p0/1696	transcript_HQ_B_transcript21377/f11p0/1940	transcript_HQ_B_transcript26028/f5p0/1709	transcript_HQ_B_transcript29705/f8p0/1510	transcript_HQ_B_transcript12562/f6p0/2461	transcript_HQ_B_transcript42554/f2p0/803	transcript_HQ_B_transcript31442/f6p0/1418	transcript_HQ_B_transcript1344/f2p0/4228	transcript_HQ_B_transcript34427/f15p0/1242	transcript_HQ_B_transcript13571/f14p0/2374	transcript_HQ_B_transcript36000/f3p0/1208	transcript_HQ_B_transcript23638/f2p0/1840	transcript_HQ_B_transcript21921/f2p0/1941	transcript_HQ_B_transcript24008/f3p0/1812	transcript_LQ_B_transcript20031/f2p0/1930	transcript_HQ_B_transcript35541/f2p0/1234	transcript_HQ_B_transcript11354/f2p0/2642	transcript_HQ_B_transcript33539/f2p0/1331	transcript_HQ_B_transcript28812/f2p0/1585	transcript_HQ_B_transcript34649/f2p0/1277	transcript_HQ_B_transcript14286/f10p0/2362	transcript_HQ_B_transcript13421/f6p0/2391
ko01051	Metabolism; Metabolism of terpenoids and polyketides; Biosynthesis of ansamycins	6	transcript_HQ_B_transcript16734/f2p0/2218	transcript_HQ_B_transcript11638/f18p0/2585	transcript_HQ_B_transcript537/f2p0/4832	transcript_HQ_B_transcript26360/f2p0/1718	transcript_HQ_B_transcript11009/f2p0/2774	transcript_HQ_B_transcript10774/f8p0/2656
ko01053	Metabolism; Metabolism of terpenoids and polyketides; Biosynthesis of siderophore group nonribosomal peptides	1	transcript_HQ_B_transcript19133/f2p0/2095
ko01200	Metabolism; Global and overview maps; Carbon metabolism	406	transcript_HQ_B_transcript32606/f16p0/1371	transcript_HQ_B_transcript16079/f3p0/2280	transcript_HQ_B_transcript29854/f2p0/1516	transcript_HQ_B_transcript24069/f3p0/1831	transcript_HQ_B_transcript32814/f5p0/1355	transcript_HQ_B_transcript7157/f3p0/3086	transcript_HQ_B_transcript27476/f3p0/1638	transcript_HQ_B_transcript17021/f10p0/2171	transcript_HQ_B_transcript31977/f2p0/1415	transcript_HQ_B_transcript32575/f94p0/1272	transcript_HQ_B_transcript10674/f4p0/2662	transcript_HQ_B_transcript3779/f2p0/3573	transcript_HQ_B_transcript28779/f2p0/1586	transcript_HQ_B_transcript13933/f4p0/2384	transcript_HQ_B_transcript37900/f3p0/1096	transcript_HQ_B_transcript6042/f2p0/3249	transcript_HQ_B_transcript29941/f2p0/1522	transcript_HQ_B_transcript17697/f2p0/2156	transcript_HQ_B_transcript32134/f4p0/1379	transcript_HQ_B_transcript1113/f2p0/4326	transcript_HQ_B_transcript18051/f6p0/2116	transcript_HQ_B_transcript25329/f3p0/1743	transcript_HQ_B_transcript22754/f2p0/1865	transcript_HQ_B_transcript16650/f4p0/2218	transcript_HQ_B_transcript44365/f2p0/581	transcript_HQ_B_transcript36224/f2p0/1202	transcript_HQ_B_transcript28834/f2p0/1573	transcript_HQ_B_transcript18102/f3p0/2123	transcript_HQ_B_transcript24921/f5p0/1747	transcript_HQ_B_transcript19343/f5p0/2054	transcript_HQ_B_transcript21236/f7p0/1963	transcript_HQ_B_transcript17835/f2p0/2148	transcript_HQ_B_transcript4935/f8p0/3361	transcript_HQ_B_transcript26479/f5p0/1681	transcript_HQ_B_transcript17951/f10p0/2138	transcript_HQ_B_transcript22531/f20p0/1857	transcript_HQ_B_transcript17085/f3p0/2198	transcript_HQ_B_transcript35964/f2p0/1204	transcript_HQ_B_transcript24413/f2p0/1800	transcript_HQ_B_transcript37342/f2p0/1134	transcript_HQ_B_transcript3020/f2p0/3739	transcript_HQ_B_transcript25064/f5p0/1757	transcript_HQ_B_transcript41178/f2p0/887	transcript_HQ_B_transcript35897/f8p0/1168	transcript_HQ_B_transcript28731/f2p0/1581	transcript_HQ_B_transcript32594/f3p0/1374	transcript_HQ_B_transcript21810/f2p0/1924
ko01210	Metabolism; Global and overview maps; 2-Oxocarboxylic acid metabolism	67	transcript_HQ_B_transcript28483/f2p0/1585	transcript_HQ_B_transcript17140/f2p0/2195	transcript_HQ_B_transcript22521/f2p0/1890	transcript_HQ_B_transcript33118/f2p0/1343	transcript_HQ_B_transcript17889/f2p0/2148	transcript_HQ_B_transcript24459/f2p0/1787	transcript_HQ_B_transcript27143/f3p0/1651	transcript_HQ_B_transcript5215/f38p0/3226	transcript_HQ_B_transcript27096/f2p0/1667	transcript_HQ_B_transcript13821/f2p0/2450	transcript_HQ_B_transcript19842/f2p0/2020	transcript_HQ_B_transcript22220/f2p0/1900	transcript_HQ_B_transcript4751/f2p0/3410	transcript_HQ_B_transcript26697/f2p0/1690	transcript_HQ_B_transcript18058/f2p0/2140	transcript_HQ_B_transcript11382/f2p0/2646	transcript_HQ_B_transcript11636/f2p0/2608	transcript_HQ_B_transcript24335/f2p0/1789	transcript_HQ_B_transcript7509/f3p0/3033	transcript_HQ_B_transcript1981/f6p0/3965	transcript_HQ_B_transcript27330/f2p0/1649	transcript_HQ_B_transcript17787/f2p0/2190	transcript_HQ_B_transcript32160/f3p0/1406	transcript_HQ_B_transcript16583/f26p0/2146	transcript_HQ_B_transcript23630/f3p0/1829	transcript_HQ_B_transcript37645/f26p0/1062	transcript_HQ_B_transcript25031/f21p0/1743	transcript_HQ_B_transcript17357/f3p0/2187	transcript_HQ_B_transcript32829/f4p0/1332	transcript_HQ_B_transcript20567/f12p0/1964	transcript_HQ_B_transcript17927/f3p0/2172	transcript_HQ_B_transcript27185/f10p0/1625	transcript_HQ_B_transcript24057/f3p0/1815	transcript_HQ_B_transcript22690/f7p0/1856	transcript_HQ_B_transcript31262/f13p0/1442	transcript_HQ_B_transcript22207/f2p0/1903	transcript_HQ_B_transcript32223/f2p0/1396	transcript_HQ_B_transcript32252/f8p0/1368	transcript_HQ_B_transcript12658/f3p0/2523	transcript_HQ_B_transcript7765/f2p0/3036	transcript_HQ_B_transcript28316/f3p0/1604	transcript_HQ_B_transcript23422/f2p0/1833	transcript_HQ_B_transcript37641/f2p0/1120	transcript_HQ_B_transcript21743/f2p0/1942	transcript_HQ_B_transcript40059/f2p0/973	transcript_HQ_B_transcript21522/f3p0/1939	transcript_HQ_B_transcript12692/f3p0/2519
ko01212	Metabolism; Global and overview maps; Fatty acid metabolism	117	transcript_HQ_B_transcript24338/f3p0/1802	transcript_HQ_B_transcript35541/f2p0/1234	transcript_HQ_B_transcript33539/f2p0/1331	transcript_HQ_B_transcript34649/f2p0/1277	transcript_HQ_B_transcript24761/f2p0/1767	transcript_HQ_B_transcript8963/f2p0/2886	transcript_HQ_B_transcript12608/f6p0/2489	transcript_HQ_B_transcript17737/f16p0/2070	transcript_HQ_B_transcript8310/f3p0/2950	transcript_HQ_B_transcript18750/f2p0/2114	transcript_HQ_B_transcript24529/f12p0/1725	transcript_HQ_B_transcript13421/f6p0/2391	transcript_HQ_B_transcript10950/f2p0/2676	transcript_HQ_B_transcript26028/f5p0/1709	transcript_HQ_B_transcript21377/f11p0/1940	transcript_HQ_B_transcript42554/f2p0/803	transcript_HQ_B_transcript31442/f6p0/1418	transcript_HQ_B_transcript12562/f6p0/2461	transcript_HQ_B_transcript22806/f6p0/1801	transcript_HQ_B_transcript34427/f15p0/1242	transcript_HQ_B_transcript13225/f2p0/2488	transcript_HQ_B_transcript8378/f2p0/2491	transcript_HQ_B_transcript36000/f3p0/1208	transcript_HQ_B_transcript13458/f2p0/2463	transcript_HQ_B_transcript12186/f11p0/2508	transcript_HQ_B_transcript28049/f3p0/1610	transcript_HQ_B_transcript26171/f2p0/1705	transcript_HQ_B_transcript38374/f28p0/1065	transcript_HQ_B_transcript29753/f7p0/1479	transcript_HQ_B_transcript5913/f2p0/3251	transcript_HQ_B_transcript21662/f2p0/1941	transcript_HQ_B_transcript39070/f2p0/1033	transcript_HQ_B_transcript24037/f2p0/1803	transcript_HQ_B_transcript12682/f2p0/2519	transcript_HQ_B_transcript27467/f2p0/1645	transcript_HQ_B_transcript39104/f2p0/1040	transcript_HQ_B_transcript43615/f2p0/692	transcript_HQ_B_transcript16602/f2p0/2230	transcript_HQ_B_transcript16079/f3p0/2280	transcript_HQ_B_transcript12071/f2p0/2550	transcript_HQ_B_transcript14252/f4p0/2387	transcript_HQ_B_transcript3/f2p0/7698	transcript_HQ_B_transcript30125/f2p0/1532	transcript_HQ_B_transcript22850/f3p0/1876	transcript_HQ_B_transcript26578/f15p0/1578	transcript_HQ_B_transcript10674/f4p0/2662	transcript_HQ_B_transcript11307/f2p0/2643
ko01220	Metabolism; Global and overview maps; Degradation of aromatic compounds	6	transcript_HQ_B_transcript31080/f3p0/1435	transcript_HQ_B_transcript30832/f3p0/1494	transcript_HQ_B_transcript16163/f2p0/2259	transcript_HQ_B_transcript22082/f2p0/1901	transcript_HQ_B_transcript29215/f16p0/1509	transcript_HQ_B_transcript37811/f2p0/1106
ko01230	Metabolism; Global and overview maps; Biosynthesis of amino acids	333	transcript_HQ_B_transcript23780/f3p0/1822	transcript_HQ_B_transcript32632/f2p0/1391	transcript_HQ_B_transcript11181/f5p0/2637	transcript_HQ_B_transcript26536/f4p0/1682	transcript_HQ_B_transcript18103/f2p0/2158	transcript_HQ_B_transcript19565/f4p0/2045	transcript_HQ_B_transcript25367/f3p0/1746	transcript_HQ_B_transcript18529/f2p0/2107	transcript_HQ_B_transcript10546/f2p0/2725	transcript_HQ_B_transcript34673/f4p0/1238	transcript_HQ_B_transcript32151/f12p0/1370	transcript_HQ_B_transcript21883/f10p0/1911	transcript_HQ_B_transcript26999/f2p0/1667	transcript_LQ_B_transcript8283/f2p0/2998	transcript_HQ_B_transcript24465/f3p0/1785	transcript_HQ_B_transcript19204/f3p0/2104	transcript_HQ_B_transcript12104/f2p0/2591	transcript_HQ_B_transcript30547/f10p0/1439	transcript_HQ_B_transcript10505/f2p0/2734	transcript_HQ_B_transcript31335/f2p0/1437	transcript_HQ_B_transcript21962/f2p0/1917	transcript_HQ_B_transcript10340/f4p0/2726	transcript_HQ_B_transcript27339/f6p0/1640	transcript_HQ_B_transcript25694/f2p0/1729	transcript_HQ_B_transcript24078/f2p0/1807	transcript_HQ_B_transcript14460/f2p0/2381	transcript_HQ_B_transcript12692/f3p0/2519	transcript_HQ_B_transcript16734/f2p0/2218	transcript_HQ_B_transcript34957/f3p0/1265	transcript_HQ_B_transcript824/f2p0/4546	transcript_HQ_B_transcript22654/f2p0/1875	transcript_HQ_B_transcript18407/f2p0/2113	transcript_HQ_B_transcript16482/f2p0/2270	transcript_HQ_B_transcript23404/f21p0/1807	transcript_HQ_B_transcript44788/f2p0/482	transcript_HQ_B_transcript29354/f2p0/1548	transcript_HQ_B_transcript32252/f8p0/1368	transcript_HQ_B_transcript26761/f2p0/1677	transcript_HQ_B_transcript28564/f23p0/1562	transcript_HQ_B_transcript20619/f5p0/1981	transcript_HQ_B_transcript27356/f2p0/1661	transcript_HQ_B_transcript22982/f4p0/1862	transcript_HQ_B_transcript22690/f7p0/1856	transcript_HQ_B_transcript27470/f2p0/1657	transcript_HQ_B_transcript39515/f2p0/1001	transcript_HQ_B_transcript13960/f2p0/2430	transcript_HQ_B_transcript17927/f3p0/2172
ko01502	Human Diseases; Drug resistance: Antimicrobial; Vancomycin resistance	1	transcript_HQ_B_transcript16033/f2p0/2272
ko01503	Human Diseases; Drug resistance: Antimicrobial; Cationic antimicrobial peptide (CAMP) resistance	2	transcript_HQ_B_transcript33047/f3p0/1375	transcript_HQ_B_transcript35921/f2p0/1230
ko01521	Human Diseases; Drug resistance: Antineoplastic; EGFR tyrosine kinase inhibitor resistance	19	transcript_HQ_B_transcript36970/f2p0/1157	transcript_HQ_B_transcript8519/f2p0/2923	transcript_HQ_B_transcript39924/f8p0/964	transcript_HQ_B_transcript13800/f2p0/2456	transcript_HQ_B_transcript41130/f3p0/916	transcript_HQ_B_transcript18246/f2p0/2118	transcript_HQ_B_transcript35967/f2p0/1213	transcript_HQ_B_transcript25408/f2p0/1742	transcript_HQ_B_transcript28174/f9p0/1600	transcript_HQ_B_transcript3198/f3p0/3696	transcript_HQ_B_transcript10562/f2p0/2706	transcript_HQ_B_transcript37831/f2p0/1104	transcript_HQ_B_transcript18920/f2p0/2102	transcript_HQ_B_transcript14321/f7p0/2389	transcript_HQ_B_transcript9968/f2p0/2773	transcript_HQ_B_transcript23288/f2p0/1860	transcript_HQ_B_transcript31737/f4p0/1423	transcript_HQ_B_transcript36929/f2p0/1154	transcript_HQ_B_transcript38808/f5p0/1039
ko01522	Human Diseases; Drug resistance: Antineoplastic; Endocrine resistance	14	transcript_HQ_B_transcript31737/f4p0/1423	transcript_HQ_B_transcript13800/f2p0/2456	transcript_HQ_B_transcript43898/f2p0/647	transcript_HQ_B_transcript36929/f2p0/1154	transcript_HQ_B_transcript18246/f2p0/2118	transcript_HQ_B_transcript27092/f2p0/1642	transcript_HQ_B_transcript25408/f2p0/1742	transcript_HQ_B_transcript8519/f2p0/2923	transcript_HQ_B_transcript79/f3p0/6087	transcript_HQ_B_transcript30834/f3p0/1467	transcript_HQ_B_transcript18920/f2p0/2102	transcript_HQ_B_transcript70/f2p0/6077	transcript_HQ_B_transcript28174/f9p0/1600	transcript_HQ_B_transcript3198/f3p0/3696
ko01523	Human Diseases; Drug resistance: Antineoplastic; Antifolate resistance	38	transcript_HQ_B_transcript5072/f3p0/3352	transcript_HQ_B_transcript15936/f3p0/2295	transcript_HQ_B_transcript16944/f2p0/2212	transcript_HQ_B_transcript22364/f7p0/1847	transcript_HQ_B_transcript18439/f2p0/2105	transcript_HQ_B_transcript24465/f3p0/1785	transcript_HQ_B_transcript13665/f5p0/2430	transcript_HQ_B_transcript14236/f2p0/2420	transcript_HQ_B_transcript14359/f2p0/2402	transcript_HQ_B_transcript19343/f5p0/2054	transcript_HQ_B_transcript16984/f3p0/2198	transcript_HQ_B_transcript18102/f3p0/2123	transcript_HQ_B_transcript14092/f2p0/2412	transcript_HQ_B_transcript16482/f2p0/2270	transcript_HQ_B_transcript23730/f4p0/1811	transcript_HQ_B_transcript32501/f2p0/1405	transcript_HQ_B_transcript22982/f4p0/1862	transcript_HQ_B_transcript22609/f3p0/1881	transcript_HQ_B_transcript18199/f8p0/2111	transcript_HQ_B_transcript19905/f2p0/2025	transcript_HQ_B_transcript501/f4p0/4888	transcript_HQ_B_transcript13312/f2p0/2520	transcript_HQ_B_transcript14460/f2p0/2381	transcript_HQ_B_transcript19547/f2p0/2040	transcript_HQ_B_transcript15039/f2p0/2362	transcript_HQ_B_transcript31144/f2p0/1451	transcript_HQ_B_transcript18407/f2p0/2113	transcript_HQ_B_transcript12918/f2p0/2497	transcript_HQ_B_transcript26074/f2p0/1713	transcript_HQ_B_transcript529/f4p0/4874	transcript_HQ_B_transcript19909/f3p0/2027	transcript_HQ_B_transcript13326/f2p0/2470	transcript_HQ_B_transcript18355/f3p0/2130	transcript_HQ_B_transcript17723/f3p0/2148	transcript_HQ_B_transcript26791/f2p0/1671	transcript_HQ_B_transcript276/f4p0/5318	transcript_HQ_B_transcript16287/f4p0/2240	transcript_HQ_B_transcript25946/f2p0/1721
ko01524	Human Diseases; Drug resistance: Antineoplastic; Platinum drug resistance	63	transcript_HQ_B_transcript529/f4p0/4874	transcript_HQ_B_transcript6060/f2p0/3244	transcript_HQ_B_transcript11078/f5p0/2644	transcript_HQ_B_transcript42110/f2p0/824	transcript_HQ_B_transcript276/f4p0/5318	transcript_HQ_B_transcript21674/f3p0/1927	transcript_HQ_B_transcript38069/f4p0/1078	transcript_HQ_B_transcript40692/f2p0/952	transcript_HQ_B_transcript32578/f3p0/1378	transcript_HQ_B_transcript3524/f2p0/3631	transcript_LQ_B_transcript37372/f2p0/1167	transcript_LQ_B_transcript39884/f2p0/978	transcript_HQ_B_transcript4904/f5p0/3367	transcript_HQ_B_transcript5131/f2p0/3395	transcript_HQ_B_transcript37076/f2p0/1143	transcript_HQ_B_transcript5635/f2p0/3284	transcript_HQ_B_transcript5115/f2p0/3354	transcript_HQ_B_transcript39940/f3p0/976	transcript_HQ_B_transcript41922/f3p0/834	transcript_HQ_B_transcript32681/f26p0/1360	transcript_HQ_B_transcript18998/f2p0/2084	transcript_HQ_B_transcript5063/f4p0/3299	transcript_HQ_B_transcript44042/f7p0/614	transcript_HQ_B_transcript4299/f3p0/3477	transcript_HQ_B_transcript16547/f2p0/2229	transcript_HQ_B_transcript42851/f7p0/751	transcript_HQ_B_transcript12918/f2p0/2497	transcript_HQ_B_transcript38847/f18p0/986	transcript_HQ_B_transcript39953/f6p0/927	transcript_HQ_B_transcript4414/f2p0/3459	transcript_HQ_B_transcript8903/f2p0/2889	transcript_HQ_B_transcript4858/f5p0/3354	transcript_HQ_B_transcript33548/f2p0/1343	transcript_HQ_B_transcript39964/f2p0/986	transcript_HQ_B_transcript6413/f2p0/3182	transcript_HQ_B_transcript5721/f5p0/3263	transcript_HQ_B_transcript6055/f4p0/3223	transcript_HQ_B_transcript1224/f3p0/4233	transcript_HQ_B_transcript37648/f2p0/1134	transcript_HQ_B_transcript4909/f4p0/3391	transcript_HQ_B_transcript7393/f2p0/3062	transcript_HQ_B_transcript11979/f2p0/2581	transcript_HQ_B_transcript13136/f2p0/2482	transcript_HQ_B_transcript6948/f2p0/3114	transcript_HQ_B_transcript501/f4p0/4888	transcript_HQ_B_transcript36964/f2p0/1152	transcript_HQ_B_transcript40234/f3p0/957
ko02010	Environmental Information Processing; Membrane transport; ABC transporters	27	transcript_HQ_B_transcript1779/f6p0/4038	transcript_HQ_B_transcript278/f2p0/5335	transcript_HQ_B_transcript9970/f10p0/2723	transcript_HQ_B_transcript1251/f2p0/4295	transcript_HQ_B_transcript2249/f2p0/3904	transcript_HQ_B_transcript22860/f2p0/1886	transcript_HQ_B_transcript447/f2p0/5033	transcript_HQ_B_transcript3889/f2p0/3638	transcript_HQ_B_transcript12918/f2p0/2497	transcript_HQ_B_transcript118/f2p0/5862	transcript_HQ_B_transcript1025/f2p0/4403	transcript_HQ_B_transcript14270/f2p0/2390	transcript_HQ_B_transcript483/f2p0/4920	transcript_HQ_B_transcript1008/f3p0/4400	transcript_HQ_B_transcript3778/f8p0/3531	transcript_HQ_B_transcript1384/f3p0/4204	transcript_HQ_B_transcript529/f4p0/4874	transcript_HQ_B_transcript448/f7p0/4903	transcript_HQ_B_transcript630/f2p0/4765	transcript_HQ_B_transcript1154/f2p0/4308	transcript_HQ_B_transcript564/f10p0/4776	transcript_HQ_B_transcript10431/f2p0/2721	transcript_HQ_B_transcript501/f4p0/4888	transcript_HQ_B_transcript99/f3p0/5977	transcript_HQ_B_transcript7047/f2p0/3096	transcript_HQ_B_transcript31755/f4p0/1439	transcript_HQ_B_transcript276/f4p0/5318
ko02020	Environmental Information Processing; Signal transduction; Two-component system	30	transcript_HQ_B_transcript28594/f11p0/1527	transcript_HQ_B_transcript24217/f3p0/1817	transcript_HQ_B_transcript29495/f2p0/1545	transcript_HQ_B_transcript31901/f3p0/1441	transcript_HQ_B_transcript30864/f8p0/1413	transcript_HQ_B_transcript22496/f2p0/1885	transcript_HQ_B_transcript14047/f2p0/2432	transcript_HQ_B_transcript32856/f2p0/1368	transcript_HQ_B_transcript24411/f3p0/1786	transcript_HQ_B_transcript29753/f7p0/1479	transcript_HQ_B_transcript32284/f11p0/1362	transcript_HQ_B_transcript1224/f3p0/4233	transcript_HQ_B_transcript37373/f4p0/1119	transcript_HQ_B_transcript32353/f2p0/1393	transcript_HQ_B_transcript30092/f2p0/1530	transcript_HQ_B_transcript19191/f2p0/2085	transcript_HQ_B_transcript34957/f3p0/1265	transcript_HQ_B_transcript30674/f2p0/1598	transcript_HQ_B_transcript44042/f7p0/614	transcript_HQ_B_transcript4299/f3p0/3477	transcript_HQ_B_transcript8901/f2p0/2902	transcript_HQ_B_transcript1094/f2p0/4350	transcript_HQ_B_transcript38112/f2p0/1091	transcript_HQ_B_transcript28928/f2p0/1577	transcript_HQ_B_transcript40222/f3p0/955	transcript_HQ_B_transcript36045/f2p0/1198	transcript_HQ_B_transcript18930/f2p0/2085	transcript_HQ_B_transcript32725/f13p0/1362	transcript_HQ_B_transcript31885/f2p0/1414	transcript_HQ_B_transcript34066/f2p0/1303
ko02024	Cellular Processes; Cellular community - prokaryotes; Quorum sensing	69	transcript_HQ_B_transcript24911/f2p0/1772	transcript_HQ_B_transcript12608/f6p0/2489	transcript_HQ_B_transcript29977/f5p0/1512	transcript_HQ_B_transcript21243/f2p0/1950	transcript_HQ_B_transcript21735/f2p0/1934	transcript_HQ_B_transcript11195/f2p0/2651	transcript_HQ_B_transcript19946/f3p0/2032	transcript_HQ_B_transcript14736/f2p0/2370	transcript_HQ_B_transcript13458/f2p0/2463	transcript_HQ_B_transcript19330/f3p0/2064	transcript_HQ_B_transcript33248/f2p0/1347	transcript_HQ_B_transcript12043/f2p0/2558	transcript_HQ_B_transcript28771/f2p0/1580	transcript_HQ_B_transcript10853/f2p0/2732	transcript_HQ_B_transcript11435/f2p0/2398	transcript_HQ_B_transcript27807/f2p0/1639	transcript_HQ_B_transcript23271/f5p0/1815	transcript_HQ_B_transcript30694/f2p0/1478	transcript_HQ_B_transcript31085/f69p0/1437	transcript_HQ_B_transcript17524/f18p0/2063	transcript_HQ_B_transcript16602/f2p0/2230	transcript_HQ_B_transcript24120/f2p0/1803	transcript_HQ_B_transcript23054/f2p0/1830	transcript_HQ_B_transcript12186/f11p0/2508	transcript_HQ_B_transcript31948/f2p0/1526	transcript_HQ_B_transcript24038/f4p0/1815	transcript_HQ_B_transcript19385/f5p0/2054	transcript_HQ_B_transcript32210/f3p0/1449	transcript_HQ_B_transcript6656/f2p0/3201	transcript_HQ_B_transcript7569/f2p0/3032	transcript_HQ_B_transcript21911/f6p0/1904	transcript_HQ_B_transcript26267/f5p0/1708	transcript_HQ_B_transcript20043/f3p0/2025	transcript_HQ_B_transcript3973/f2p0/3532	transcript_HQ_B_transcript20918/f4p0/1952	transcript_HQ_B_transcript14252/f4p0/2387	transcript_HQ_B_transcript22549/f2p0/1922	transcript_HQ_B_transcript4284/f2p0/3485	transcript_HQ_B_transcript18555/f5p0/2092	transcript_HQ_B_transcript6533/f2p0/3167	transcript_HQ_B_transcript17181/f2p0/2198	transcript_HQ_B_transcript15705/f2p0/2294	transcript_HQ_B_transcript20658/f6p0/1950	transcript_HQ_B_transcript17000/f3p0/2221	transcript_HQ_B_transcript17283/f2p0/2202	transcript_HQ_B_transcript13704/f2p0/2397	transcript_HQ_B_transcript13268/f3p0/2480
ko02025	Cellular Processes; Cellular community - prokaryotes; Biofilm formation - Pseudomonas aeruginosa	2	transcript_HQ_B_transcript17181/f2p0/2198	transcript_HQ_B_transcript12483/f3p0/2539
ko02026	Cellular Processes; Cellular community - prokaryotes; Biofilm formation - Escherichia coli	17	transcript_HQ_B_transcript3500/f4p0/3616	transcript_HQ_B_transcript6045/f17p0/3180	transcript_HQ_B_transcript9540/f2p0/2827	transcript_HQ_B_transcript7700/f2p0/3023	transcript_HQ_B_transcript9832/f11p0/2790	transcript_HQ_B_transcript12602/f6p0/2510	transcript_HQ_B_transcript17504/f2p0/2170	transcript_HQ_B_transcript8576/f2p0/2912	transcript_HQ_B_transcript10084/f6p0/2739	transcript_HQ_B_transcript6133/f3p0/3221	transcript_HQ_B_transcript3571/f2p0/3603	transcript_HQ_B_transcript2891/f2p0/3761	transcript_HQ_B_transcript18556/f6p0/2062	transcript_HQ_B_transcript18340/f2p0/2126	transcript_HQ_B_transcript7049/f3p0/3115	transcript_HQ_B_transcript25449/f2p0/1784	transcript_HQ_B_transcript18093/f2p0/2129
ko03008	Genetic Information Processing; Translation; Ribosome biogenesis in eukaryotes	126	transcript_HQ_B_transcript35184/f3p0/1270	transcript_HQ_B_transcript20901/f2p0/1974	transcript_HQ_B_transcript19614/f2p0/2047	transcript_HQ_B_transcript29457/f2p0/1540	transcript_HQ_B_transcript10605/f5p0/2714	transcript_HQ_B_transcript4628/f2p0/3425	transcript_HQ_B_transcript22465/f2p0/1899	transcript_HQ_B_transcript21320/f2p0/1948	transcript_HQ_B_transcript40274/f5p0/947	transcript_HQ_B_transcript23148/f2p0/1852	transcript_HQ_B_transcript10104/f2p0/2756	transcript_HQ_B_transcript30175/f4p0/1515	transcript_HQ_B_transcript4936/f3p0/3412	transcript_HQ_B_transcript2081/f2p0/4051	transcript_HQ_B_transcript33021/f9p0/1348	transcript_HQ_B_transcript33274/f5p0/1313	transcript_HQ_B_transcript11258/f2p0/2655	transcript_HQ_B_transcript3249/f3p0/3678	transcript_HQ_B_transcript36736/f5p0/1168	transcript_HQ_B_transcript32629/f21p0/1311	transcript_HQ_B_transcript38812/f2p0/1043	transcript_HQ_B_transcript14195/f2p0/2408	transcript_HQ_B_transcript2933/f2p0/3836	transcript_HQ_B_transcript3450/f2p0/3630	transcript_HQ_B_transcript29527/f3p0/1542	transcript_HQ_B_transcript4241/f5p0/3475	transcript_HQ_B_transcript36984/f2p0/1149	transcript_HQ_B_transcript37692/f3p0/1138	transcript_HQ_B_transcript32833/f4p0/1325	transcript_HQ_B_transcript4378/f2p0/3465	transcript_HQ_B_transcript40405/f5p0/936	transcript_HQ_B_transcript39232/f4p0/1015	transcript_HQ_B_transcript15218/f2p0/2345	transcript_HQ_B_transcript17466/f2p0/2197	transcript_HQ_B_transcript4703/f4p0/3405	transcript_HQ_B_transcript4970/f2p0/3383	transcript_HQ_B_transcript30670/f2p0/1477	transcript_HQ_B_transcript3672/f4p0/3562	transcript_HQ_B_transcript29172/f2p0/1555	transcript_HQ_B_transcript42563/f3p0/759	transcript_HQ_B_transcript40208/f2p0/973	transcript_HQ_B_transcript36677/f3p0/1186	transcript_HQ_B_transcript4341/f3p0/3478	transcript_HQ_B_transcript3298/f2p0/3687	transcript_HQ_B_transcript28351/f2p0/1596	transcript_HQ_B_transcript40614/f2p0/929	transcript_HQ_B_transcript19327/f5p0/1990
ko03010	Genetic Information Processing; Translation; Ribosome	298	transcript_HQ_B_transcript43611/f2p0/683	transcript_HQ_B_transcript43729/f2p0/665	transcript_HQ_B_transcript43235/f2p0/742	transcript_HQ_B_transcript16604/f3p0/2199	transcript_HQ_B_transcript17176/f2p0/2187	transcript_HQ_B_transcript44237/f2p0/587	transcript_HQ_B_transcript30498/f5p0/1439	transcript_HQ_B_transcript35042/f3p0/1252	transcript_HQ_B_transcript30665/f2p0/1485	transcript_HQ_B_transcript28802/f13p0/1550	transcript_HQ_B_transcript43336/f2p0/714	transcript_HQ_B_transcript3574/f3p0/3598	transcript_HQ_B_transcript35891/f2p0/1213	transcript_HQ_B_transcript21015/f5p0/1964	transcript_HQ_B_transcript41289/f2p0/881	transcript_HQ_B_transcript43445/f2p0/702	transcript_HQ_B_transcript38684/f2p0/1058	transcript_HQ_B_transcript40978/f3p0/902	transcript_HQ_B_transcript42416/f3p0/801	transcript_HQ_B_transcript38925/f4p0/1038	transcript_HQ_B_transcript40681/f2p0/921	transcript_HQ_B_transcript43661/f2p0/677	transcript_HQ_B_transcript32577/f2p0/1385	transcript_HQ_B_transcript42732/f2p0/770	transcript_HQ_B_transcript40053/f9p0/940	transcript_HQ_B_transcript40068/f4p0/970	transcript_HQ_B_transcript41001/f36p0/828	transcript_HQ_B_transcript44481/f5p0/544	transcript_HQ_B_transcript42483/f2p0/795	transcript_HQ_B_transcript38195/f3p0/1075	transcript_HQ_B_transcript38683/f7p0/1053	transcript_HQ_B_transcript20297/f2p0/2018	transcript_HQ_B_transcript38533/f11p0/1032	transcript_HQ_B_transcript42310/f6p0/773	transcript_HQ_B_transcript34965/f3p0/1260	transcript_HQ_B_transcript28116/f4p0/1615	transcript_HQ_B_transcript29773/f7p0/1511	transcript_HQ_B_transcript43839/f2p0/646	transcript_HQ_B_transcript5948/f5p0/3227	transcript_HQ_B_transcript36127/f3p0/1227	transcript_HQ_B_transcript41742/f11p0/843	transcript_HQ_B_transcript44172/f3p0/603	transcript_HQ_B_transcript31093/f30p0/1418	transcript_HQ_B_transcript43571/f3p0/687	transcript_HQ_B_transcript37979/f2p0/1095	transcript_HQ_B_transcript40494/f2p0/941	transcript_HQ_B_transcript41503/f3p0/880
ko03013	Genetic Information Processing; Translation; RNA transport	274	transcript_HQ_B_transcript20585/f13p0/1952	transcript_HQ_B_transcript30807/f2p0/1526	transcript_HQ_B_transcript3814/f2p0/3562	transcript_HQ_B_transcript34409/f4p0/1286	transcript_HQ_B_transcript3313/f2p0/3671	transcript_HQ_B_transcript23081/f2p0/1853	transcript_HQ_B_transcript15289/f5p0/2300	transcript_HQ_B_transcript1112/f2p0/4345	transcript_HQ_B_transcript15508/f3p0/2311	transcript_HQ_B_transcript35967/f2p0/1213	transcript_HQ_B_transcript26754/f2p0/1659	transcript_HQ_B_transcript15400/f3p0/2337	transcript_HQ_B_transcript27778/f2p0/1633	transcript_HQ_B_transcript42336/f4p0/802	transcript_HQ_B_transcript26891/f2p0/1680	transcript_HQ_B_transcript24667/f2p0/1779	transcript_HQ_B_transcript29632/f5p0/1529	transcript_HQ_B_transcript5156/f2p0/3349	transcript_HQ_B_transcript2990/f3p0/3734	transcript_HQ_B_transcript11818/f2p0/2597	transcript_HQ_B_transcript5196/f3p0/3311	transcript_HQ_B_transcript40507/f3p0/953	transcript_HQ_B_transcript1155/f3p0/4146	transcript_HQ_B_transcript8425/f2p0/2956	transcript_HQ_B_transcript39641/f2p0/993	transcript_HQ_B_transcript31374/f2p0/1449	transcript_HQ_B_transcript24251/f2p0/1802	transcript_HQ_B_transcript36978/f2p0/1108	transcript_HQ_B_transcript19819/f2p0/2028	transcript_HQ_B_transcript34567/f3p0/1278	transcript_HQ_B_transcript36494/f4p0/1166	transcript_HQ_B_transcript926/f7p0/4455	transcript_HQ_B_transcript12876/f2p0/2519	transcript_HQ_B_transcript1299/f16p0/4206	transcript_HQ_B_transcript23255/f2p0/1850	transcript_HQ_B_transcript3672/f4p0/3562	transcript_HQ_B_transcript32217/f2p0/1404	transcript_HQ_B_transcript21729/f2p0/1940	transcript_HQ_B_transcript43644/f2p0/678	transcript_HQ_B_transcript20097/f2p0/2021	transcript_HQ_B_transcript7645/f2p0/3018	transcript_HQ_B_transcript4502/f2p0/3446	transcript_HQ_B_transcript14342/f16p0/2385	transcript_HQ_B_transcript3125/f2p0/3710	transcript_HQ_B_transcript23019/f3p0/1854	transcript_HQ_B_transcript26511/f11p0/1680	transcript_HQ_B_transcript19254/f5p0/2060
ko03015	Genetic Information Processing; Translation; mRNA surveillance pathway	192	transcript_HQ_B_transcript25645/f2p0/1733	transcript_HQ_B_transcript31660/f6p0/1367	transcript_HQ_B_transcript33749/f3p0/1306	transcript_HQ_B_transcript21913/f2p0/1911	transcript_HQ_B_transcript15400/f3p0/2337	transcript_HQ_B_transcript7789/f2p0/3008	transcript_HQ_B_transcript20670/f2p0/1978	transcript_HQ_B_transcript23389/f2p0/1837	transcript_HQ_B_transcript28337/f3p0/1599	transcript_HQ_B_transcript42336/f4p0/802	transcript_HQ_B_transcript1079/f6p0/4345	transcript_HQ_B_transcript2990/f3p0/3734	transcript_HQ_B_transcript5156/f2p0/3349	transcript_HQ_B_transcript12952/f2p0/2576	transcript_HQ_B_transcript19092/f5p0/2068	transcript_HQ_B_transcript17857/f17p0/2081	transcript_HQ_B_transcript1155/f3p0/4146	transcript_HQ_B_transcript542/f10p0/4831	transcript_HQ_B_transcript22394/f4p0/1887	transcript_HQ_B_transcript957/f2p0/4443	transcript_HQ_B_transcript13401/f2p0/2492	transcript_HQ_B_transcript29144/f3p0/1573	transcript_HQ_B_transcript5196/f3p0/3311	transcript_HQ_B_transcript28915/f2p0/1594	transcript_HQ_B_transcript11189/f2p0/2650	transcript_HQ_B_transcript21448/f2p0/1961	transcript_HQ_B_transcript23844/f2p0/1822	transcript_HQ_B_transcript28091/f9p0/1605	transcript_HQ_B_transcript24450/f6p0/1746	transcript_HQ_B_transcript5281/f7p0/3324	transcript_HQ_B_transcript11701/f3p0/2515	transcript_HQ_B_transcript3797/f2p0/3563	transcript_HQ_B_transcript12831/f8p0/2496	transcript_HQ_B_transcript19188/f2p0/2090	transcript_HQ_B_transcript37282/f5p0/1136	transcript_HQ_B_transcript21084/f7p0/1942	transcript_HQ_B_transcript9466/f3p0/2830	transcript_HQ_B_transcript21634/f4p0/1925	transcript_HQ_B_transcript15443/f2p0/2326	transcript_HQ_B_transcript36719/f2p0/1165	transcript_HQ_B_transcript24026/f2p0/1690	transcript_HQ_B_transcript36405/f2p0/1202	transcript_HQ_B_transcript5521/f2p0/3354	transcript_HQ_B_transcript7720/f4p0/3013	transcript_HQ_B_transcript655/f2p0/4800	transcript_HQ_B_transcript29670/f2p0/1551	transcript_HQ_B_transcript20922/f5p0/1977
ko03018	Genetic Information Processing; Folding, sorting and degradation; RNA degradation	159	transcript_HQ_B_transcript13724/f8p0/2363	transcript_HQ_B_transcript16507/f5p0/2230	transcript_HQ_B_transcript22628/f9p0/1811	transcript_HQ_B_transcript806/f6p0/4567	transcript_HQ_B_transcript4441/f2p0/3464	transcript_HQ_B_transcript13869/f2p0/2395	transcript_HQ_B_transcript4687/f2p0/3407	transcript_HQ_B_transcript6862/f2p0/3119	transcript_HQ_B_transcript4970/f2p0/3383	transcript_HQ_B_transcript40303/f19p0/935	transcript_HQ_B_transcript38889/f2p0/1059	transcript_HQ_B_transcript12926/f2p0/2510	transcript_HQ_B_transcript12850/f7p0/2468	transcript_HQ_B_transcript13579/f52p0/2381	transcript_HQ_B_transcript19831/f6p0/2019	transcript_HQ_B_transcript3450/f2p0/3630	transcript_HQ_B_transcript24542/f12p0/1755	transcript_HQ_B_transcript2076/f9p0/3948	transcript_HQ_B_transcript5979/f4p0/3254	transcript_HQ_B_transcript332/f3p0/5226	transcript_HQ_B_transcript39305/f3p0/976	transcript_HQ_B_transcript4153/f5p0/3485	transcript_HQ_B_transcript23540/f2p0/1845	transcript_HQ_B_transcript5466/f2p0/3314	transcript_HQ_B_transcript11440/f5p0/2611	transcript_HQ_B_transcript12369/f40p0/2517	transcript_HQ_B_transcript11783/f2p0/2607	transcript_HQ_B_transcript4628/f2p0/3425	transcript_HQ_B_transcript13964/f3p0/2433	transcript_HQ_B_transcript4936/f3p0/3412	transcript_HQ_B_transcript18637/f4p0/2062	transcript_HQ_B_transcript32323/f2p0/1405	transcript_HQ_B_transcript653/f21p0/4666	transcript_HQ_B_transcript7373/f3p0/3004	transcript_HQ_B_transcript13092/f3p0/2468	transcript_HQ_B_transcript34060/f4p0/1310	transcript_HQ_B_transcript15495/f4p0/2300	transcript_HQ_B_transcript32828/f3p0/1367	transcript_HQ_B_transcript4807/f2p0/3406	transcript_HQ_B_transcript43262/f2p0/720	transcript_HQ_B_transcript30419/f9p0/1468	transcript_HQ_B_transcript15878/f3p0/2278	transcript_HQ_B_transcript12614/f10p0/2522	transcript_HQ_B_transcript1183/f2p0/4287	transcript_HQ_B_transcript14240/f2p0/2395	transcript_HQ_B_transcript12138/f2p0/2570	transcript_HQ_B_transcript33220/f4p0/1329
ko03020	Genetic Information Processing; Transcription; RNA polymerase	34	transcript_HQ_B_transcript38255/f3p0/1056	transcript_HQ_B_transcript44088/f6p0/613	transcript_HQ_B_transcript13968/f2p0/2429	transcript_HQ_B_transcript43977/f2p0/644	transcript_HQ_B_transcript50/f2p0/6287	transcript_HQ_B_transcript15164/f2p0/2324	transcript_HQ_B_transcript33479/f8p0/1234	transcript_HQ_B_transcript929/f4p0/4445	transcript_HQ_B_transcript41721/f6p0/828	transcript_HQ_B_transcript41505/f9p0/822	transcript_HQ_B_transcript36069/f2p0/1201	transcript_HQ_B_transcript22537/f4p0/1888	transcript_HQ_B_transcript37940/f2p0/1108	transcript_HQ_B_transcript1329/f2p0/4207	transcript_HQ_B_transcript26084/f2p0/1724	transcript_HQ_B_transcript32197/f2p0/1399	transcript_HQ_B_transcript30604/f5p0/1474	transcript_HQ_B_transcript38745/f3p0/1059	transcript_HQ_B_transcript1277/f2p0/4258	transcript_HQ_B_transcript25157/f2p0/1758	transcript_HQ_B_transcript41739/f2p0/848	transcript_HQ_B_transcript38923/f2p0/1038	transcript_HQ_B_transcript26031/f2p0/1715	transcript_HQ_B_transcript974/f2p0/4453	transcript_HQ_B_transcript41734/f2p0/847	transcript_HQ_B_transcript73/f5p0/6080	transcript_HQ_B_transcript29700/f4p0/1528	transcript_HQ_B_transcript1133/f8p0/4316	transcript_HQ_B_transcript42395/f2p0/799	transcript_HQ_B_transcript694/f3p0/4681	transcript_HQ_B_transcript2985/f3p0/3739	transcript_HQ_B_transcript38526/f4p0/1029	transcript_HQ_B_transcript41037/f2p0/892	transcript_HQ_B_transcript37379/f4p0/1074
ko03022	Genetic Information Processing; Transcription; Basal transcription factors	50	transcript_HQ_B_transcript43496/f3p0/706	transcript_HQ_B_transcript36044/f2p0/1207	transcript_HQ_B_transcript12409/f2p0/2541	transcript_HQ_B_transcript38916/f3p0/1002	transcript_HQ_B_transcript23678/f4p0/1824	transcript_HQ_B_transcript13745/f3p0/2448	transcript_HQ_B_transcript10492/f4p0/2728	transcript_HQ_B_transcript3886/f2p0/3551	transcript_HQ_B_transcript18293/f2p0/2125	transcript_HQ_B_transcript1395/f5p0/4179	transcript_HQ_B_transcript4001/f2p0/3534	transcript_HQ_B_transcript10249/f4p0/2739	transcript_HQ_B_transcript4161/f2p0/3492	transcript_HQ_B_transcript33785/f2p0/1336	transcript_HQ_B_transcript29464/f2p0/1560	transcript_HQ_B_transcript14645/f4p0/2365	transcript_HQ_B_transcript5153/f2p0/3351	transcript_HQ_B_transcript17480/f4p0/2164	transcript_HQ_B_transcript18803/f12p0/1940	transcript_HQ_B_transcript10702/f3p0/2729	transcript_HQ_B_transcript22412/f2p0/1935	transcript_HQ_B_transcript28315/f11p0/1585	transcript_HQ_B_transcript23479/f2p0/1846	transcript_HQ_B_transcript31953/f2p0/1412	transcript_HQ_B_transcript10999/f4p0/2710	transcript_HQ_B_transcript4389/f2p0/3453	transcript_HQ_B_transcript14413/f2p0/2402	transcript_HQ_B_transcript25893/f2p0/1714	transcript_HQ_B_transcript20697/f2p0/1978	transcript_HQ_B_transcript19936/f2p0/2019	transcript_HQ_B_transcript31168/f2p0/1462	transcript_HQ_B_transcript5595/f2p0/3312	transcript_HQ_B_transcript15848/f2p0/2281	transcript_HQ_B_transcript27116/f7p0/1656	transcript_HQ_B_transcript3930/f2p0/3562	transcript_HQ_B_transcript15196/f2p0/2335	transcript_HQ_B_transcript39208/f2p0/1024	transcript_HQ_B_transcript29424/f6p0/1543	transcript_HQ_B_transcript7420/f2p0/3059	transcript_HQ_B_transcript19431/f2p0/2057	transcript_HQ_B_transcript32166/f6p0/1388	transcript_HQ_B_transcript257/f3p0/5312	transcript_HQ_B_transcript4176/f4p0/3494	transcript_HQ_B_transcript1740/f2p0/4048	transcript_HQ_B_transcript13447/f5p0/2449	transcript_HQ_B_transcript13900/f2p0/2434	transcript_HQ_B_transcript21124/f2p0/1961
ko03030	Genetic Information Processing; Replication and repair; DNA replication	35	transcript_HQ_B_transcript4027/f2p0/3524	transcript_HQ_B_transcript12430/f4p0/2492	transcript_HQ_B_transcript17726/f3p0/2113	transcript_HQ_B_transcript9499/f3p0/2827	transcript_HQ_B_transcript37893/f2p0/1098	transcript_HQ_B_transcript18801/f3p0/2093	transcript_HQ_B_transcript3885/f3p0/3555	transcript_HQ_B_transcript40207/f2p0/956	transcript_HQ_B_transcript9839/f2p0/2790	transcript_HQ_B_transcript8165/f3p0/2946	transcript_HQ_B_transcript36381/f2p0/1183	transcript_HQ_B_transcript17579/f2p0/2166	transcript_HQ_B_transcript15964/f2p0/2270	transcript_HQ_B_transcript13716/f2p0/2443	transcript_HQ_B_transcript10076/f2p0/2752	transcript_HQ_B_transcript6352/f7p0/3194	transcript_HQ_B_transcript3545/f4p0/3603	transcript_HQ_B_transcript41937/f7p0/824	transcript_HQ_B_transcript42657/f2p0/772	transcript_HQ_B_transcript2582/f2p0/3812	transcript_HQ_B_transcript7553/f2p0/3039	transcript_HQ_B_transcript8739/f3p0/2897	transcript_HQ_B_transcript40163/f8p0/855	transcript_HQ_B_transcript32161/f2p0/1408	transcript_HQ_B_transcript31785/f3p0/1420	transcript_HQ_B_transcript35386/f4p0/1232	transcript_HQ_B_transcript6642/f3p0/3158	transcript_HQ_B_transcript28939/f2p0/1571	transcript_HQ_B_transcript14116/f2p0/2407	transcript_HQ_B_transcript14253/f4p0/2390	transcript_HQ_B_transcript27374/f2p0/1645	transcript_HQ_B_transcript6002/f2p0/3224	transcript_HQ_B_transcript5663/f2p0/3317	transcript_HQ_B_transcript38037/f2p0/1102	transcript_HQ_B_transcript9772/f2p0/2794
ko03040	Genetic Information Processing; Transcription; Spliceosome	344	transcript_HQ_B_transcript7696/f8p0/2930	transcript_HQ_B_transcript5239/f26p0/3273	transcript_HQ_B_transcript4351/f6p0/3440	transcript_HQ_B_transcript16682/f16p0/2216	transcript_HQ_B_transcript13234/f2p0/2477	transcript_HQ_B_transcript4961/f6p0/3370	transcript_HQ_B_transcript35030/f3p0/1258	transcript_HQ_B_transcript5989/f2p0/3244	transcript_HQ_B_transcript38815/f11p0/1029	transcript_HQ_B_transcript42391/f2p0/804	transcript_HQ_B_transcript25978/f23p0/1642	transcript_HQ_B_transcript39240/f2p0/1018	transcript_HQ_B_transcript14403/f2p0/2367	transcript_HQ_B_transcript21653/f5p0/1931	transcript_HQ_B_transcript19823/f2p0/2048	transcript_HQ_B_transcript25784/f3p0/1719	transcript_HQ_B_transcript12965/f3p0/2469	transcript_HQ_B_transcript1458/f2p0/4174	transcript_HQ_B_transcript21997/f2p0/1910	transcript_HQ_B_transcript12236/f4p0/2532	transcript_HQ_B_transcript1715/f2p0/4058	transcript_HQ_B_transcript17846/f2p0/2151	transcript_HQ_B_transcript8183/f2p0/2953	transcript_HQ_B_transcript7281/f7p0/3086	transcript_HQ_B_transcript3538/f3p0/3613	transcript_HQ_B_transcript31924/f2p0/1424	transcript_HQ_B_transcript31833/f2p0/1421	transcript_HQ_B_transcript21444/f3p0/1952	transcript_HQ_B_transcript4881/f2p0/3381	transcript_HQ_B_transcript41570/f2p0/865	transcript_HQ_B_transcript12122/f2p0/2568	transcript_HQ_B_transcript20115/f3p0/2013	transcript_HQ_B_transcript8076/f2p0/2990	transcript_HQ_B_transcript9098/f3p0/2847	transcript_HQ_B_transcript15199/f2p0/2330	transcript_HQ_B_transcript42902/f5p0/768	transcript_HQ_B_transcript6273/f2p0/3224	transcript_HQ_B_transcript9545/f2p0/2849	transcript_HQ_B_transcript4073/f2p0/3566	transcript_HQ_B_transcript43385/f3p0/711	transcript_HQ_B_transcript19409/f3p0/2053	transcript_HQ_B_transcript22110/f2p0/1936	transcript_HQ_B_transcript27747/f3p0/1630	transcript_HQ_B_transcript12078/f2p0/2570	transcript_HQ_B_transcript8384/f2p0/2939	transcript_HQ_B_transcript16729/f22p0/2126	transcript_HQ_B_transcript14014/f3p0/2431
ko03050	Genetic Information Processing; Folding, sorting and degradation; Proteasome	91	transcript_HQ_B_transcript32425/f3p0/1391	transcript_HQ_B_transcript39918/f3p0/980	transcript_LQ_B_transcript39891/f3p0/1006	transcript_HQ_B_transcript6631/f5p0/3121	transcript_HQ_B_transcript715/f2p0/4661	transcript_HQ_B_transcript19930/f2p0/2020	transcript_HQ_B_transcript32757/f3p0/1380	transcript_HQ_B_transcript35722/f3p0/1217	transcript_HQ_B_transcript3607/f2p0/3591	transcript_HQ_B_transcript25835/f3p0/1726	transcript_HQ_B_transcript30974/f2p0/1479	transcript_HQ_B_transcript25014/f2p0/1755	transcript_HQ_B_transcript5816/f5p0/3253	transcript_HQ_B_transcript36874/f8p0/1126	transcript_HQ_B_transcript28202/f3p0/1632	transcript_HQ_B_transcript5314/f3p0/3325	transcript_HQ_B_transcript24723/f2p0/1771	transcript_HQ_B_transcript22123/f2p0/1905	transcript_HQ_B_transcript32734/f5p0/1370	transcript_HQ_B_transcript25125/f5p0/1678	transcript_HQ_B_transcript38531/f4p0/1021	transcript_HQ_B_transcript5240/f2p0/3370	transcript_HQ_B_transcript21786/f3p0/1907	transcript_HQ_B_transcript42386/f2p0/806	transcript_HQ_B_transcript35385/f2p0/1236	transcript_HQ_B_transcript24982/f2p0/1793	transcript_HQ_B_transcript13664/f2p0/2446	transcript_HQ_B_transcript27864/f2p0/1619	transcript_HQ_B_transcript26497/f11p0/1681	transcript_HQ_B_transcript36107/f3p0/1194	transcript_HQ_B_transcript43387/f2p0/718	transcript_HQ_B_transcript22339/f2p0/1898	transcript_HQ_B_transcript23524/f2p0/1838	transcript_HQ_B_transcript39032/f3p0/1046	transcript_HQ_B_transcript23575/f2p0/1831	transcript_HQ_B_transcript22509/f2p0/1889	transcript_HQ_B_transcript28125/f2p0/1608	transcript_HQ_B_transcript38924/f9p0/982	transcript_HQ_B_transcript20281/f3p0/2013	transcript_HQ_B_transcript23484/f3p0/1854	transcript_HQ_B_transcript37091/f4p0/1066	transcript_HQ_B_transcript36151/f2p0/1204	transcript_HQ_B_transcript43805/f3p0/661	transcript_HQ_B_transcript35566/f2p0/1240	transcript_HQ_B_transcript4449/f10p0/3408	transcript_HQ_B_transcript42301/f13p0/718	transcript_HQ_B_transcript40848/f4p0/902
ko03060	Genetic Information Processing; Folding, sorting and degradation; Protein export	85	transcript_HQ_B_transcript17317/f3p0/2180	transcript_HQ_B_transcript11137/f16p0/2541	transcript_HQ_B_transcript43755/f2p0/661	transcript_HQ_B_transcript17283/f2p0/2202	transcript_HQ_B_transcript17047/f13p0/2165	transcript_HQ_B_transcript11317/f2p0/2656	transcript_HQ_B_transcript32224/f6p0/1373	transcript_HQ_B_transcript30303/f2p0/1502	transcript_HQ_B_transcript43679/f3p0/673	transcript_HQ_B_transcript20636/f3p0/1989	transcript_HQ_B_transcript40991/f4p0/879	transcript_HQ_B_transcript33380/f2p0/1339	transcript_HQ_B_transcript6533/f2p0/3167	transcript_HQ_B_transcript19234/f3p0/2081	transcript_HQ_B_transcript4284/f2p0/3485	transcript_HQ_B_transcript5583/f2p0/3301	transcript_HQ_B_transcript44522/f2p0/541	transcript_HQ_B_transcript20981/f2p0/1961	transcript_HQ_B_transcript6285/f7p0/3176	transcript_HQ_B_transcript15780/f2p0/2304	transcript_HQ_B_transcript1381/f2p0/4148	transcript_HQ_B_transcript2920/f2p0/3800	transcript_HQ_B_transcript17378/f4p0/2172	transcript_HQ_B_transcript61/f2p0/6128	transcript_HQ_B_transcript39750/f2p0/990	transcript_HQ_B_transcript22644/f5p0/1884	transcript_HQ_B_transcript15319/f2p0/2317	transcript_HQ_B_transcript44560/f2p0/531	transcript_HQ_B_transcript14001/f8p0/2406	transcript_HQ_B_transcript15968/f2p0/2301	transcript_HQ_B_transcript15926/f4p0/2209	transcript_HQ_B_transcript15047/f2p0/2344	transcript_HQ_B_transcript30079/f6p0/1501	transcript_HQ_B_transcript15048/f9p0/2341	transcript_HQ_B_transcript14673/f2p0/2375	transcript_HQ_B_transcript2044/f2p0/3962	transcript_HQ_B_transcript2983/f3p0/3735	transcript_HQ_B_transcript29586/f2p0/1527	transcript_HQ_B_transcript15484/f2p0/2327	transcript_HQ_B_transcript13799/f2p0/2505	transcript_HQ_B_transcript33659/f3p0/1330	transcript_HQ_B_transcript41709/f3p0/853	transcript_HQ_B_transcript13391/f25p0/2423	transcript_HQ_B_transcript30572/f4p0/1480	transcript_HQ_B_transcript10853/f2p0/2732	transcript_HQ_B_transcript12043/f2p0/2558	transcript_HQ_B_transcript15829/f2p0/2288
ko03070	Environmental Information Processing; Membrane transport; Bacterial secretion system	24	transcript_HQ_B_transcript21243/f2p0/1950	transcript_HQ_B_transcript29586/f2p0/1527	transcript_HQ_B_transcript24120/f2p0/1803	transcript_HQ_B_transcript6533/f2p0/3167	transcript_HQ_B_transcript23271/f5p0/1815	transcript_HQ_B_transcript4284/f2p0/3485	transcript_HQ_B_transcript13799/f2p0/2505	transcript_HQ_B_transcript30694/f2p0/1478	transcript_HQ_B_transcript11195/f2p0/2651	transcript_HQ_B_transcript32224/f6p0/1373	transcript_HQ_B_transcript14673/f2p0/2375	transcript_HQ_B_transcript23054/f2p0/1830	transcript_HQ_B_transcript2983/f3p0/3735	transcript_HQ_B_transcript26267/f5p0/1708	transcript_HQ_B_transcript31354/f2p0/1446	transcript_HQ_B_transcript14736/f2p0/2370	transcript_HQ_B_transcript17283/f2p0/2202	transcript_HQ_B_transcript24038/f4p0/1815	transcript_HQ_B_transcript19330/f3p0/2064	transcript_HQ_B_transcript30572/f4p0/1480	transcript_HQ_B_transcript10853/f2p0/2732	transcript_HQ_B_transcript3973/f2p0/3532	transcript_HQ_B_transcript12043/f2p0/2558	transcript_HQ_B_transcript1381/f2p0/4148
ko03320	Organismal Systems; Endocrine system; PPAR signaling pathway	56	transcript_HQ_B_transcript28385/f3p0/1592	transcript_HQ_B_transcript12933/f3p0/2520	transcript_HQ_B_transcript29007/f7p0/1538	transcript_HQ_B_transcript31386/f2p0/1446	transcript_HQ_B_transcript38762/f2p0/1050	transcript_HQ_B_transcript14242/f3p0/2393	transcript_HQ_B_transcript12186/f11p0/2508	transcript_HQ_B_transcript42569/f4p0/794	transcript_HQ_B_transcript14204/f2p0/2402	transcript_HQ_B_transcript18385/f3p0/2111	transcript_HQ_B_transcript16602/f2p0/2230	transcript_HQ_B_transcript364/f2p0/5183	transcript_HQ_B_transcript44564/f6p0/529	transcript_HQ_B_transcript27386/f8p0/1590	transcript_HQ_B_transcript14252/f4p0/2387	transcript_HQ_B_transcript16920/f2p0/2238	transcript_HQ_B_transcript17817/f2p0/2155	transcript_HQ_B_transcript31956/f2p0/1415	transcript_HQ_B_transcript28136/f2p0/1621	transcript_HQ_B_transcript17422/f5p0/2169	transcript_HQ_B_transcript29346/f3p0/1546	transcript_HQ_B_transcript41521/f2p0/863	transcript_HQ_B_transcript26549/f3p0/1682	transcript_HQ_B_transcript13198/f3p0/2476	transcript_HQ_B_transcript20068/f2p0/2029	transcript_HQ_B_transcript26298/f38p0/1656	transcript_LQ_B_transcript22734/f2p0/1845	transcript_HQ_B_transcript33136/f3p0/1346	transcript_HQ_B_transcript22608/f2p0/1875	transcript_HQ_B_transcript16302/f2p0/2255	transcript_HQ_B_transcript17000/f3p0/2221	transcript_HQ_B_transcript17155/f10p0/2193	transcript_HQ_B_transcript13136/f2p0/2482	transcript_HQ_B_transcript35852/f2p0/1217	transcript_HQ_B_transcript32992/f2p0/1368	transcript_HQ_B_transcript15705/f2p0/2294	transcript_HQ_B_transcript25536/f3p0/1740	transcript_HQ_B_transcript13421/f6p0/2391	transcript_HQ_B_transcript14286/f10p0/2362	transcript_HQ_B_transcript8963/f2p0/2886	transcript_HQ_B_transcript12608/f6p0/2489	transcript_HQ_B_transcript30771/f2p0/1496	transcript_HQ_B_transcript37846/f7p0/1095	transcript_HQ_B_transcript13571/f14p0/2374	transcript_HQ_B_transcript13316/f2p0/2444	transcript_HQ_B_transcript12562/f6p0/2461	transcript_HQ_B_transcript42554/f2p0/803
ko03410	Genetic Information Processing; Replication and repair; Base excision repair	42	transcript_HQ_B_transcript14329/f2p0/2393	transcript_HQ_B_transcript6376/f4p0/3173	transcript_HQ_B_transcript15907/f3p0/2277	transcript_HQ_B_transcript10076/f2p0/2752	transcript_LQ_B_transcript25913/f3p0/1755	transcript_HQ_B_transcript9839/f2p0/2790	transcript_HQ_B_transcript8165/f3p0/2946	transcript_HQ_B_transcript11584/f2p0/2613	transcript_HQ_B_transcript9538/f2p0/2828	transcript_HQ_B_transcript20574/f2p0/2005	transcript_HQ_B_transcript25194/f2p0/1764	transcript_HQ_B_transcript18801/f3p0/2093	transcript_HQ_B_transcript3885/f3p0/3555	transcript_HQ_B_transcript5614/f4p0/3242	transcript_HQ_B_transcript14780/f4p0/2286	transcript_HQ_B_transcript40207/f2p0/956	transcript_HQ_B_transcript15384/f5p0/2276	transcript_HQ_B_transcript2134/f2p0/3934	transcript_HQ_B_transcript33079/f3p0/1357	transcript_HQ_B_transcript27261/f2p0/1649	transcript_HQ_B_transcript17726/f3p0/2113	transcript_HQ_B_transcript38874/f2p0/1038	transcript_HQ_B_transcript23146/f2p0/1863	transcript_HQ_B_transcript16679/f2p0/2296	transcript_HQ_B_transcript2095/f2p0/3979	transcript_HQ_B_transcript15603/f9p0/2300	transcript_HQ_B_transcript9772/f2p0/2794	transcript_HQ_B_transcript25233/f3p0/1758	transcript_HQ_B_transcript26454/f4p0/1640	transcript_HQ_B_transcript14116/f2p0/2407	transcript_HQ_B_transcript17161/f2p0/2208	transcript_HQ_B_transcript17226/f2p0/2203	transcript_HQ_B_transcript10386/f3p0/2735	transcript_HQ_B_transcript35386/f4p0/1232	transcript_HQ_B_transcript16576/f2p0/2215	transcript_HQ_B_transcript28939/f2p0/1571	transcript_HQ_B_transcript3545/f4p0/3603	transcript_HQ_B_transcript24350/f2p0/1828	transcript_HQ_B_transcript42657/f2p0/772	transcript_HQ_B_transcript15521/f2p0/2310	transcript_HQ_B_transcript17128/f2p0/2201	transcript_HQ_B_transcript21560/f2p0/1933
ko03420	Genetic Information Processing; Replication and repair; Nucleotide excision repair	54	transcript_HQ_B_transcript9839/f2p0/2790	transcript_HQ_B_transcript8165/f3p0/2946	transcript_HQ_B_transcript1454/f2p0/4153	transcript_HQ_B_transcript36381/f2p0/1183	transcript_HQ_B_transcript28866/f10p0/1553	transcript_HQ_B_transcript8807/f3p0/2891	transcript_HQ_B_transcript10076/f2p0/2752	transcript_HQ_B_transcript13716/f2p0/2443	transcript_HQ_B_transcript6352/f7p0/3194	transcript_HQ_B_transcript39208/f2p0/1024	transcript_HQ_B_transcript7420/f2p0/3059	transcript_HQ_B_transcript4027/f2p0/3524	transcript_HQ_B_transcript31384/f4p0/1436	transcript_HQ_B_transcript17726/f3p0/2113	transcript_HQ_B_transcript5587/f2p0/3289	transcript_HQ_B_transcript2579/f5p0/3827	transcript_HQ_B_transcript26579/f3p0/1711	transcript_HQ_B_transcript13447/f5p0/2449	transcript_HQ_B_transcript13900/f2p0/2434	transcript_HQ_B_transcript18801/f3p0/2093	transcript_HQ_B_transcript3885/f3p0/3555	transcript_HQ_B_transcript40207/f2p0/956	transcript_HQ_B_transcript23568/f2p0/1856	transcript_HQ_B_transcript14116/f2p0/2407	transcript_HQ_B_transcript37839/f2p0/1105	transcript_HQ_B_transcript43496/f3p0/706	transcript_HQ_B_transcript17401/f4p0/2100	transcript_HQ_B_transcript33398/f2p0/1345	transcript_HQ_B_transcript14253/f4p0/2390	transcript_HQ_B_transcript1910/f2p0/4001	transcript_HQ_B_transcript12409/f2p0/2541	transcript_HQ_B_transcript13745/f3p0/2448	transcript_HQ_B_transcript10492/f4p0/2728	transcript_HQ_B_transcript576/f6p0/4793	transcript_HQ_B_transcript10249/f4p0/2739	transcript_HQ_B_transcript33785/f2p0/1336	transcript_HQ_B_transcript9772/f2p0/2794	transcript_HQ_B_transcript41937/f7p0/824	transcript_HQ_B_transcript3545/f4p0/3603	transcript_HQ_B_transcript42657/f2p0/772	transcript_HQ_B_transcript19570/f9p0/2034	transcript_HQ_B_transcript17480/f4p0/2164	transcript_HQ_B_transcript2582/f2p0/3812	transcript_HQ_B_transcript10702/f3p0/2729	transcript_HQ_B_transcript28315/f11p0/1585	transcript_HQ_B_transcript32161/f2p0/1408	transcript_HQ_B_transcript40163/f8p0/855
ko03430	Genetic Information Processing; Replication and repair; Mismatch repair	26	transcript_HQ_B_transcript41937/f7p0/824	transcript_HQ_B_transcript4027/f2p0/3524	transcript_HQ_B_transcript2582/f2p0/3812	transcript_HQ_B_transcript17726/f3p0/2113	transcript_HQ_B_transcript31785/f3p0/1420	transcript_HQ_B_transcript18801/f3p0/2093	transcript_HQ_B_transcript40163/f8p0/855	transcript_HQ_B_transcript32161/f2p0/1408	transcript_HQ_B_transcript11078/f5p0/2644	transcript_HQ_B_transcript40207/f2p0/956	transcript_HQ_B_transcript35386/f4p0/1232	transcript_HQ_B_transcript6642/f3p0/3158	transcript_HQ_B_transcript6947/f2p0/3127	transcript_HQ_B_transcript14253/f4p0/2390	transcript_HQ_B_transcript36381/f2p0/1183	transcript_HQ_B_transcript8165/f3p0/2946	transcript_HQ_B_transcript9839/f2p0/2790	transcript_HQ_B_transcript14116/f2p0/2407	transcript_HQ_B_transcript3019/f2p0/3733	transcript_HQ_B_transcript17579/f2p0/2166	transcript_HQ_B_transcript9772/f2p0/2794	transcript_HQ_B_transcript6352/f7p0/3194	transcript_HQ_B_transcript1750/f3p0/4049	transcript_HQ_B_transcript6070/f3p0/3232	transcript_HQ_B_transcript13716/f2p0/2443	transcript_HQ_B_transcript5115/f2p0/3354
ko03440	Genetic Information Processing; Replication and repair; Homologous recombination	33	transcript_HQ_B_transcript29845/f3p0/1531	transcript_HQ_B_transcript3545/f4p0/3603	transcript_HQ_B_transcript41937/f7p0/824	transcript_HQ_B_transcript19345/f2p0/2075	transcript_HQ_B_transcript14512/f2p0/2388	transcript_HQ_B_transcript2582/f2p0/3812	transcript_HQ_B_transcript18117/f2p0/2153	transcript_HQ_B_transcript17019/f2p0/2198	transcript_HQ_B_transcript7492/f2p0/3046	transcript_HQ_B_transcript40163/f8p0/855	transcript_HQ_B_transcript6642/f3p0/3158	transcript_HQ_B_transcript14253/f4p0/2390	transcript_HQ_B_transcript6104/f2p0/3222	transcript_HQ_B_transcript24019/f2p0/1802	transcript_HQ_B_transcript31906/f2p0/1431	transcript_HQ_B_transcript13351/f2p0/2483	transcript_HQ_B_transcript3229/f2p0/3671	transcript_HQ_B_transcript14799/f2p0/2366	transcript_HQ_B_transcript14084/f2p0/2407	transcript_HQ_B_transcript7393/f2p0/3062	transcript_HQ_B_transcript21620/f2p0/1927	transcript_HQ_B_transcript17726/f3p0/2113	transcript_HQ_B_transcript18801/f3p0/2093	transcript_HQ_B_transcript11135/f2p0/2762	transcript_HQ_B_transcript4882/f2p0/3404	transcript_HQ_B_transcript3885/f3p0/3555	transcript_HQ_B_transcript1016/f2p0/4399	transcript_HQ_B_transcript17579/f2p0/2166	transcript_HQ_B_transcript11259/f2p0/2654	transcript_HQ_B_transcript41526/f9p0/845	transcript_HQ_B_transcript6352/f7p0/3194	transcript_HQ_B_transcript13716/f2p0/2443	transcript_HQ_B_transcript3118/f2p0/3735
ko03450	Genetic Information Processing; Replication and repair; Non-homologous end-joining	15	transcript_HQ_B_transcript2570/f2p0/3835	transcript_HQ_B_transcript15963/f3p0/2256	transcript_HQ_B_transcript21273/f2p0/1957	transcript_HQ_B_transcript14799/f2p0/2366	transcript_HQ_B_transcript28939/f2p0/1571	transcript_HQ_B_transcript22545/f4p0/1874	transcript_HQ_B_transcript12391/f2p0/2548	transcript_HQ_B_transcript2584/f2p0/3821	transcript_HQ_B_transcript19519/f2p0/2062	transcript_HQ_B_transcript1016/f2p0/4399	transcript_HQ_B_transcript20574/f2p0/2005	transcript_HQ_B_transcript21620/f2p0/1927	transcript_HQ_B_transcript4128/f4p0/3491	transcript_HQ_B_transcript23146/f2p0/1863	transcript_HQ_B_transcript12669/f2p0/2520
ko03460	Genetic Information Processing; Replication and repair; Fanconi anemia pathway	35	transcript_HQ_B_transcript1495/f3p0/4141	transcript_HQ_B_transcript11259/f2p0/2654	transcript_HQ_B_transcript5286/f2p0/3390	transcript_HQ_B_transcript5722/f3p0/3268	transcript_HQ_B_transcript1842/f2p0/4034	transcript_HQ_B_transcript13716/f2p0/2443	transcript_HQ_B_transcript6352/f7p0/3194	transcript_HQ_B_transcript8807/f3p0/2891	transcript_HQ_B_transcript31259/f3p0/1450	transcript_HQ_B_transcript5587/f2p0/3289	transcript_HQ_B_transcript4465/f2p0/3463	transcript_HQ_B_transcript11979/f2p0/2581	transcript_HQ_B_transcript31620/f2p0/1441	transcript_HQ_B_transcript14084/f2p0/2407	transcript_HQ_B_transcript33548/f2p0/1343	transcript_HQ_B_transcript5338/f2p0/3320	transcript_HQ_B_transcript16547/f2p0/2229	transcript_HQ_B_transcript14253/f4p0/2390	transcript_HQ_B_transcript5098/f2p0/3355	transcript_HQ_B_transcript5744/f2p0/3270	transcript_HQ_B_transcript6070/f3p0/3232	transcript_HQ_B_transcript5911/f2p0/3261	transcript_HQ_B_transcript2582/f2p0/3812	transcript_HQ_B_transcript17019/f2p0/2198	transcript_HQ_B_transcript41937/f7p0/824	transcript_HQ_B_transcript5343/f3p0/3327	transcript_HQ_B_transcript500/f3p0/4905	transcript_HQ_B_transcript19932/f2p0/2049	transcript_HQ_B_transcript5951/f4p0/3282	transcript_HQ_B_transcript6642/f3p0/3158	transcript_HQ_B_transcript6737/f20p0/3074	transcript_HQ_B_transcript11078/f5p0/2644	transcript_HQ_B_transcript5166/f2p0/3375	transcript_HQ_B_transcript40163/f8p0/855	transcript_HQ_B_transcript1247/f2p0/4289
ko04010	Environmental Information Processing; Signal transduction; MAPK signaling pathway	99	transcript_HQ_B_transcript34971/f9p0/1243	transcript_HQ_B_transcript11071/f10p0/2632	transcript_HQ_B_transcript4409/f5p0/3404	transcript_HQ_B_transcript41827/f2p0/840	transcript_HQ_B_transcript15861/f6p0/2231	transcript_HQ_B_transcript14453/f21p0/2352	transcript_HQ_B_transcript19641/f2p0/2044	transcript_HQ_B_transcript10206/f2p0/2783	transcript_HQ_B_transcript15945/f3p0/2289	transcript_HQ_B_transcript16143/f2p0/2332	transcript_HQ_B_transcript17966/f3p0/2138	transcript_HQ_B_transcript13228/f2p0/2473	transcript_HQ_B_transcript15321/f303p0/2281	transcript_HQ_B_transcript8825/f2p0/2880	transcript_HQ_B_transcript10205/f2p0/2771	transcript_HQ_B_transcript41337/f2p0/878	transcript_HQ_B_transcript255/f2p0/5401	transcript_HQ_B_transcript39075/f8p0/1020	transcript_HQ_B_transcript14442/f2p0/2379	transcript_HQ_B_transcript8968/f2p0/2879	transcript_HQ_B_transcript17420/f2p0/2214	transcript_HQ_B_transcript10067/f2p0/2749	transcript_HQ_B_transcript3240/f2p0/3674	transcript_HQ_B_transcript3873/f2p0/3559	transcript_HQ_B_transcript12201/f3p0/2557	transcript_HQ_B_transcript31851/f2p0/1425	transcript_HQ_B_transcript11096/f2p0/2653	transcript_LQ_B_transcript11450/f2p0/2424	transcript_HQ_B_transcript574/f2p0/4819	transcript_HQ_B_transcript7510/f2p0/3036	transcript_HQ_B_transcript24404/f2p0/1786	transcript_HQ_B_transcript4476/f2p0/3387	transcript_HQ_B_transcript17025/f2p0/2201	transcript_HQ_B_transcript19754/f9p0/1986	transcript_HQ_B_transcript12967/f2p0/2496	transcript_HQ_B_transcript25408/f2p0/1742	transcript_HQ_B_transcript38758/f2p0/1048	transcript_HQ_B_transcript34129/f2p0/1304	transcript_HQ_B_transcript14014/f3p0/2431	transcript_HQ_B_transcript17119/f4p0/2122	transcript_HQ_B_transcript8764/f3p0/2890	transcript_HQ_B_transcript14285/f2p0/2370	transcript_HQ_B_transcript31737/f4p0/1423	transcript_HQ_B_transcript7923/f3p0/2997	transcript_HQ_B_transcript4073/f2p0/3566	transcript_HQ_B_transcript7391/f2p0/3050	transcript_HQ_B_transcript15984/f2p0/2278
ko04011	Environmental Information Processing; Signal transduction; MAPK signaling pathway - yeast	86	transcript_HQ_B_transcript26094/f3p0/1708	transcript_HQ_B_transcript16210/f3p0/2261	transcript_HQ_B_transcript12435/f2p0/2534	transcript_HQ_B_transcript5806/f4p0/3256	transcript_HQ_B_transcript17498/f2p0/2171	transcript_HQ_B_transcript16423/f2p0/2242	transcript_HQ_B_transcript38622/f3p0/1060	transcript_HQ_B_transcript11171/f4p0/2617	transcript_HQ_B_transcript8456/f2p0/2944	transcript_HQ_B_transcript717/f2p0/4662	transcript_HQ_B_transcript17863/f2p0/2164	transcript_HQ_B_transcript38771/f2p0/1104	transcript_HQ_B_transcript12067/f2p0/2571	transcript_HQ_B_transcript37338/f6p0/1114	transcript_HQ_B_transcript33242/f2p0/1370	transcript_HQ_B_transcript38193/f2p0/1117	transcript_HQ_B_transcript19463/f2p0/2049	transcript_HQ_B_transcript11969/f3p0/2592	transcript_HQ_B_transcript13511/f10p0/2412	transcript_HQ_B_transcript38120/f3p0/1086	transcript_HQ_B_transcript14154/f2p0/2399	transcript_HQ_B_transcript9269/f5p0/2846	transcript_HQ_B_transcript14771/f3p0/2393	transcript_HQ_B_transcript9072/f2p0/2891	transcript_HQ_B_transcript17796/f5p0/2132	transcript_HQ_B_transcript26154/f8p0/1695	transcript_HQ_B_transcript15572/f2p0/2298	transcript_HQ_B_transcript10319/f2p0/2786	transcript_HQ_B_transcript35908/f12p0/1137	transcript_HQ_B_transcript33354/f2p0/1344	transcript_HQ_B_transcript35353/f2p0/1241	transcript_HQ_B_transcript18537/f3p0/2137	transcript_HQ_B_transcript22223/f2p0/1910	transcript_HQ_B_transcript23584/f55p0/1793	transcript_HQ_B_transcript18674/f4p0/2102	transcript_HQ_B_transcript33086/f3p0/1355	transcript_HQ_B_transcript15420/f4p0/2304	transcript_HQ_B_transcript10275/f3p0/2772	transcript_HQ_B_transcript12049/f5p0/2568	transcript_HQ_B_transcript17844/f2p0/2153	transcript_HQ_B_transcript35780/f3p0/1220	transcript_HQ_B_transcript21839/f43p0/1879	transcript_HQ_B_transcript6940/f2p0/3138	transcript_HQ_B_transcript36362/f3p0/1185	transcript_HQ_B_transcript35583/f3p0/1223	transcript_HQ_B_transcript18954/f2p0/2092	transcript_HQ_B_transcript18641/f5p0/2097
ko04012	Environmental Information Processing; Signal transduction; ErbB signaling pathway	11	transcript_HQ_B_transcript31737/f4p0/1423	transcript_HQ_B_transcript23288/f2p0/1860	transcript_HQ_B_transcript13800/f2p0/2456	transcript_HQ_B_transcript9968/f2p0/2773	transcript_HQ_B_transcript36929/f2p0/1154	transcript_HQ_B_transcript18246/f2p0/2118	transcript_HQ_B_transcript25408/f2p0/1742	transcript_HQ_B_transcript8519/f2p0/2923	transcript_HQ_B_transcript18920/f2p0/2102	transcript_HQ_B_transcript3198/f3p0/3696	transcript_HQ_B_transcript28174/f9p0/1600
ko04013	Environmental Information Processing; Signal transduction; MAPK signaling pathway - fly	62	transcript_HQ_B_transcript34274/f5p0/1283	transcript_HQ_B_transcript39075/f8p0/1020	transcript_HQ_B_transcript2081/f2p0/4051	transcript_HQ_B_transcript1457/f2p0/4168	transcript_HQ_B_transcript2088/f12p0/3921	transcript_HQ_B_transcript21404/f4p0/1954	transcript_HQ_B_transcript27420/f6p0/1634	transcript_HQ_B_transcript32557/f2p0/1381	transcript_HQ_B_transcript36929/f2p0/1154	transcript_HQ_B_transcript18540/f4p0/2075	transcript_HQ_B_transcript4426/f2p0/3476	transcript_HQ_B_transcript31939/f2p0/1416	transcript_HQ_B_transcript36862/f3p0/1151	transcript_HQ_B_transcript42692/f3p0/829	transcript_HQ_B_transcript13228/f2p0/2473	transcript_HQ_B_transcript29223/f4p0/1550	transcript_HQ_B_transcript4280/f4p0/3465	transcript_HQ_B_transcript25555/f6p0/1704	transcript_HQ_B_transcript2380/f2p0/3873	transcript_HQ_B_transcript2612/f2p0/3807	transcript_HQ_B_transcript43562/f2p0/706	transcript_HQ_B_transcript8169/f2p0/2957	transcript_HQ_B_transcript20389/f2p0/1996	transcript_HQ_B_transcript38950/f6p0/1020	transcript_HQ_B_transcript31660/f6p0/1367	transcript_HQ_B_transcript42426/f3p0/923	transcript_HQ_B_transcript41827/f2p0/840	transcript_HQ_B_transcript41751/f3p0/846	transcript_HQ_B_transcript31330/f2p0/1467	transcript_HQ_B_transcript41974/f4p0/837	transcript_HQ_B_transcript1223/f2p0/4270	transcript_HQ_B_transcript34971/f9p0/1243	transcript_HQ_B_transcript42351/f4p0/804	transcript_HQ_B_transcript30760/f2p0/1476	transcript_HQ_B_transcript17735/f2p0/2165	transcript_HQ_B_transcript41756/f2p0/848	transcript_HQ_B_transcript31737/f4p0/1423	transcript_HQ_B_transcript34864/f2p0/1259	transcript_HQ_B_transcript42484/f3p0/796	transcript_HQ_B_transcript38758/f2p0/1048	transcript_HQ_B_transcript41952/f2p0/833	transcript_HQ_B_transcript25408/f2p0/1742	transcript_HQ_B_transcript32556/f6p0/1356	transcript_HQ_B_transcript3672/f4p0/3562	transcript_HQ_B_transcript24404/f2p0/1786	transcript_HQ_B_transcript40867/f3p0/931	transcript_HQ_B_transcript41241/f2p0/888
ko04014	Environmental Information Processing; Signal transduction; Ras signaling pathway	51	transcript_HQ_B_transcript41236/f3p0/878	transcript_HQ_B_transcript21285/f2p0/1973	transcript_HQ_B_transcript41827/f2p0/840	transcript_HQ_B_transcript2566/f2p0/3863	transcript_HQ_B_transcript43148/f12p0/679	transcript_HQ_B_transcript43875/f2p0/675	transcript_HQ_B_transcript21217/f3p0/1951	transcript_HQ_B_transcript34971/f9p0/1243	transcript_HQ_B_transcript43166/f9p0/707	transcript_HQ_B_transcript2299/f2p0/3778	transcript_HQ_B_transcript12151/f2p0/2597	transcript_HQ_B_transcript10072/f11p0/2749	transcript_HQ_B_transcript13585/f2p0/2448	transcript_HQ_B_transcript1834/f2p0/4066	transcript_HQ_B_transcript42571/f2p0/785	transcript_HQ_B_transcript9126/f2p0/2874	transcript_HQ_B_transcript42814/f18p0/732	transcript_HQ_B_transcript13228/f2p0/2473	transcript_HQ_B_transcript32148/f2p0/1405	transcript_HQ_B_transcript41928/f37p0/799	transcript_HQ_B_transcript8343/f2p0/2943	transcript_HQ_B_transcript39075/f8p0/1020	transcript_HQ_B_transcript23668/f3p0/1846	transcript_HQ_B_transcript42583/f5p0/805	transcript_HQ_B_transcript36929/f2p0/1154	transcript_HQ_B_transcript42419/f14p0/751	transcript_HQ_B_transcript3017/f3p0/3730	transcript_HQ_B_transcript8653/f3p0/2923	transcript_HQ_B_transcript42623/f12p0/767	transcript_HQ_B_transcript5949/f2p0/3241	transcript_HQ_B_transcript7940/f2p0/2987	transcript_HQ_B_transcript8591/f2p0/2919	transcript_HQ_B_transcript35231/f2p0/1248	transcript_HQ_B_transcript39393/f32p0/985	transcript_HQ_B_transcript41155/f11p0/852	transcript_HQ_B_transcript21176/f6p0/1928	transcript_HQ_B_transcript37122/f12p0/1100	transcript_HQ_B_transcript42738/f4p0/766	transcript_HQ_B_transcript25408/f2p0/1742	transcript_HQ_B_transcript8318/f4p0/2937	transcript_HQ_B_transcript40113/f8p0/905	transcript_HQ_B_transcript40867/f3p0/931	transcript_HQ_B_transcript24404/f2p0/1786	transcript_HQ_B_transcript32269/f2p0/1394	transcript_HQ_B_transcript31737/f4p0/1423	transcript_HQ_B_transcript9512/f2p0/2827	transcript_HQ_B_transcript41756/f2p0/848
ko04015	Environmental Information Processing; Signal transduction; Rap1 signaling pathway	35	transcript_HQ_B_transcript40867/f3p0/931	transcript_HQ_B_transcript24404/f2p0/1786	transcript_HQ_B_transcript25408/f2p0/1742	transcript_HQ_B_transcript40973/f2p0/909	transcript_HQ_B_transcript38758/f2p0/1048	transcript_HQ_B_transcript32269/f2p0/1394	transcript_HQ_B_transcript41756/f2p0/848	transcript_HQ_B_transcript31737/f4p0/1423	transcript_HQ_B_transcript5949/f2p0/3241	transcript_HQ_B_transcript42623/f12p0/767	transcript_HQ_B_transcript37122/f12p0/1100	transcript_HQ_B_transcript39393/f32p0/985	transcript_HQ_B_transcript41155/f11p0/852	transcript_HQ_B_transcript42738/f4p0/766	transcript_HQ_B_transcript35231/f2p0/1248	transcript_HQ_B_transcript13228/f2p0/2473	transcript_HQ_B_transcript2380/f2p0/3873	transcript_HQ_B_transcript42814/f18p0/732	transcript_HQ_B_transcript42571/f2p0/785	transcript_HQ_B_transcript36929/f2p0/1154	transcript_HQ_B_transcript42419/f14p0/751	transcript_HQ_B_transcript41928/f37p0/799	transcript_HQ_B_transcript42583/f5p0/805	transcript_HQ_B_transcript39075/f8p0/1020	transcript_HQ_B_transcript21217/f3p0/1951	transcript_HQ_B_transcript41974/f4p0/837	transcript_HQ_B_transcript34971/f9p0/1243	transcript_HQ_B_transcript41751/f3p0/846	transcript_HQ_B_transcript41236/f3p0/878	transcript_HQ_B_transcript2566/f2p0/3863	transcript_HQ_B_transcript43148/f12p0/679	transcript_HQ_B_transcript41827/f2p0/840	transcript_HQ_B_transcript13585/f2p0/2448	transcript_HQ_B_transcript20389/f2p0/1996	transcript_HQ_B_transcript43166/f9p0/707
ko04016	Environmental Information Processing; Signal transduction; MAPK signaling pathway - plant	196	transcript_HQ_B_transcript39137/f3p0/1030	transcript_HQ_B_transcript14307/f4p0/2343	transcript_HQ_B_transcript41468/f2p0/887	transcript_HQ_B_transcript35259/f4p0/1229	transcript_HQ_B_transcript42571/f2p0/785	transcript_HQ_B_transcript28625/f4p0/1585	transcript_HQ_B_transcript9533/f4p0/2791	transcript_HQ_B_transcript295/f3p0/5328	transcript_HQ_B_transcript38472/f2p0/1065	transcript_HQ_B_transcript34360/f2p0/1290	transcript_HQ_B_transcript5306/f3p0/3337	transcript_HQ_B_transcript33016/f3p0/1362	transcript_HQ_B_transcript15602/f2p0/2298	transcript_HQ_B_transcript22662/f9p0/1874	transcript_HQ_B_transcript30254/f13p0/1425	transcript_HQ_B_transcript2566/f2p0/3863	transcript_HQ_B_transcript32986/f2p0/1358	transcript_HQ_B_transcript36845/f2p0/1157	transcript_HQ_B_transcript16504/f2p0/2102	transcript_HQ_B_transcript43166/f9p0/707	transcript_HQ_B_transcript1078/f2p0/4360	transcript_HQ_B_transcript15787/f3p0/2283	transcript_HQ_B_transcript25800/f3p0/1733	transcript_HQ_B_transcript20501/f2p0/2001	transcript_HQ_B_transcript13750/f3p0/2469	transcript_HQ_B_transcript22051/f3p0/1960	transcript_HQ_B_transcript21171/f4p0/1946	transcript_HQ_B_transcript6587/f2p0/3167	transcript_HQ_B_transcript20341/f14p0/1978	transcript_HQ_B_transcript10128/f2p0/2756	transcript_HQ_B_transcript24593/f21p0/1754	transcript_HQ_B_transcript15274/f4p0/2297	transcript_HQ_B_transcript28981/f2p0/1578	transcript_HQ_B_transcript14770/f14p0/2307	transcript_HQ_B_transcript25320/f2p0/1742	transcript_HQ_B_transcript28141/f4p0/1609	transcript_HQ_B_transcript14812/f2p0/2374	transcript_HQ_B_transcript30526/f25p0/1411	transcript_HQ_B_transcript23143/f4p0/1853	transcript_HQ_B_transcript30173/f2p0/1506	transcript_HQ_B_transcript28177/f2p0/1609	transcript_HQ_B_transcript22259/f2p0/1891	transcript_HQ_B_transcript309/f2p0/5296	transcript_HQ_B_transcript11678/f3p0/2621	transcript_HQ_B_transcript40679/f2p0/936	transcript_HQ_B_transcript33888/f2p0/1328	transcript_HQ_B_transcript42738/f4p0/766
ko04020	Environmental Information Processing; Signal transduction; Calcium signaling pathway	58	transcript_HQ_B_transcript3918/f6p0/3534	transcript_HQ_B_transcript29149/f3p0/1558	transcript_HQ_B_transcript42814/f18p0/732	transcript_HQ_B_transcript42571/f2p0/785	transcript_HQ_B_transcript28632/f4p0/1553	transcript_HQ_B_transcript32293/f12p0/1374	transcript_HQ_B_transcript38045/f2p0/1092	transcript_HQ_B_transcript42419/f14p0/751	transcript_HQ_B_transcript42583/f5p0/805	transcript_HQ_B_transcript22948/f3p0/1865	transcript_HQ_B_transcript31420/f2p0/1438	transcript_HQ_B_transcript41928/f37p0/799	transcript_HQ_B_transcript17841/f8p0/2136	transcript_HQ_B_transcript35112/f2p0/1247	transcript_HQ_B_transcript18603/f2p0/2111	transcript_HQ_B_transcript21217/f3p0/1951	transcript_HQ_B_transcript3651/f2p0/3592	transcript_HQ_B_transcript2566/f2p0/3863	transcript_HQ_B_transcript43148/f12p0/679	transcript_HQ_B_transcript41236/f3p0/878	transcript_HQ_B_transcript846/f3p0/4526	transcript_HQ_B_transcript13585/f2p0/2448	transcript_HQ_B_transcript10728/f12p0/2678	transcript_HQ_B_transcript34055/f2p0/1350	transcript_HQ_B_transcript43166/f9p0/707	transcript_HQ_B_transcript21941/f2p0/1935	transcript_HQ_B_transcript39760/f3p0/948	transcript_HQ_B_transcript27340/f4p0/1644	transcript_HQ_B_transcript33998/f15p0/1222	transcript_HQ_B_transcript37960/f4p0/1064	transcript_HQ_B_transcript37769/f2p0/1124	transcript_HQ_B_transcript40973/f2p0/909	transcript_HQ_B_transcript3304/f3p0/3623	transcript_HQ_B_transcript36637/f2p0/1172	transcript_HQ_B_transcript22694/f2p0/1886	transcript_HQ_B_transcript38180/f2p0/1084	transcript_HQ_B_transcript12638/f2p0/2471	transcript_HQ_B_transcript44338/f2p0/578	transcript_HQ_B_transcript32269/f2p0/1394	transcript_HQ_B_transcript37962/f2p0/1097	transcript_HQ_B_transcript18928/f6p0/2081	transcript_HQ_B_transcript18413/f8p0/2040	transcript_HQ_B_transcript38147/f9p0/1081	transcript_HQ_B_transcript11479/f2p0/2625	transcript_HQ_B_transcript37181/f2p0/1137	transcript_HQ_B_transcript33531/f3p0/1338	transcript_HQ_B_transcript12317/f2p0/2575
ko04022	Environmental Information Processing; Signal transduction; cGMP-PKG signaling pathway	65	transcript_HQ_B_transcript44073/f2p0/660	transcript_HQ_B_transcript27056/f6p0/1625	transcript_HQ_B_transcript42623/f12p0/767	transcript_HQ_B_transcript38147/f9p0/1081	transcript_HQ_B_transcript37128/f8p0/1101	transcript_HQ_B_transcript6027/f5p0/3226	transcript_HQ_B_transcript33934/f2p0/1314	transcript_HQ_B_transcript39393/f32p0/985	transcript_HQ_B_transcript37769/f2p0/1124	transcript_HQ_B_transcript39760/f3p0/948	transcript_HQ_B_transcript38171/f3p0/1082	transcript_HQ_B_transcript44338/f2p0/578	transcript_HQ_B_transcript37962/f2p0/1097	transcript_HQ_B_transcript32269/f2p0/1394	transcript_HQ_B_transcript18928/f6p0/2081	transcript_HQ_B_transcript38180/f2p0/1084	transcript_HQ_B_transcript2206/f2p0/3922	transcript_HQ_B_transcript41236/f3p0/878	transcript_HQ_B_transcript30212/f3p0/1522	transcript_HQ_B_transcript32730/f2p0/1371	transcript_HQ_B_transcript3651/f2p0/3592	transcript_HQ_B_transcript35112/f2p0/1247	transcript_HQ_B_transcript2645/f7p0/3789	transcript_HQ_B_transcript21941/f2p0/1935	transcript_HQ_B_transcript34055/f2p0/1350	transcript_HQ_B_transcript30759/f3p0/1480	transcript_HQ_B_transcript34163/f2p0/1299	transcript_HQ_B_transcript42814/f18p0/732	transcript_HQ_B_transcript28632/f4p0/1553	transcript_HQ_B_transcript7337/f2p0/3060	transcript_HQ_B_transcript29149/f3p0/1558	transcript_HQ_B_transcript3918/f6p0/3534	transcript_HQ_B_transcript41928/f37p0/799	transcript_HQ_B_transcript42583/f5p0/805	transcript_HQ_B_transcript31420/f2p0/1438	transcript_HQ_B_transcript27985/f4p0/1626	transcript_HQ_B_transcript36929/f2p0/1154	transcript_HQ_B_transcript33531/f3p0/1338	transcript_HQ_B_transcript33194/f2p0/1348	transcript_HQ_B_transcript574/f2p0/4819	transcript_HQ_B_transcript28091/f9p0/1605	transcript_HQ_B_transcript33982/f2p0/1312	transcript_HQ_B_transcript41155/f11p0/852	transcript_HQ_B_transcript23631/f5p0/1799	transcript_HQ_B_transcript42738/f4p0/766	transcript_HQ_B_transcript37960/f4p0/1064	transcript_HQ_B_transcript25408/f2p0/1742
ko04024	Environmental Information Processing; Signal transduction; cAMP signaling pathway	71	transcript_HQ_B_transcript8591/f2p0/2919	transcript_HQ_B_transcript434/f2p0/5039	transcript_HQ_B_transcript42738/f4p0/766	transcript_HQ_B_transcript23631/f5p0/1799	transcript_HQ_B_transcript41155/f11p0/852	transcript_HQ_B_transcript28091/f9p0/1605	transcript_HQ_B_transcript3410/f4p0/3643	transcript_HQ_B_transcript24404/f2p0/1786	transcript_HQ_B_transcript6819/f3p0/3124	transcript_HQ_B_transcript25408/f2p0/1742	transcript_HQ_B_transcript38758/f2p0/1048	transcript_HQ_B_transcript2658/f4p0/3826	transcript_HQ_B_transcript7720/f4p0/3013	transcript_HQ_B_transcript40973/f2p0/909	transcript_HQ_B_transcript9512/f2p0/2827	transcript_HQ_B_transcript31737/f4p0/1423	transcript_HQ_B_transcript34971/f9p0/1243	transcript_HQ_B_transcript21217/f3p0/1951	transcript_HQ_B_transcript2566/f2p0/3863	transcript_HQ_B_transcript43875/f2p0/675	transcript_HQ_B_transcript43148/f12p0/679	transcript_HQ_B_transcript41827/f2p0/840	transcript_HQ_B_transcript13421/f6p0/2391	transcript_HQ_B_transcript13585/f2p0/2448	transcript_HQ_B_transcript10072/f11p0/2749	transcript_HQ_B_transcript3170/f3p0/3705	transcript_HQ_B_transcript12151/f2p0/2597	transcript_HQ_B_transcript2299/f2p0/3778	transcript_HQ_B_transcript43166/f9p0/707	transcript_HQ_B_transcript987/f2p0/4417	transcript_HQ_B_transcript13228/f2p0/2473	transcript_HQ_B_transcript22394/f4p0/1887	transcript_HQ_B_transcript2628/f2p0/3917	transcript_HQ_B_transcript42571/f2p0/785	transcript_HQ_B_transcript42419/f14p0/751	transcript_HQ_B_transcript3017/f3p0/3730	transcript_HQ_B_transcript12562/f6p0/2461	transcript_HQ_B_transcript42554/f2p0/803	transcript_HQ_B_transcript39075/f8p0/1020	transcript_HQ_B_transcript393/f5p0/5088	transcript_HQ_B_transcript7940/f2p0/2987	transcript_HQ_B_transcript27056/f6p0/1625	transcript_HQ_B_transcript5949/f2p0/3241	transcript_HQ_B_transcript42623/f12p0/767	transcript_HQ_B_transcript37122/f12p0/1100	transcript_HQ_B_transcript39393/f32p0/985	transcript_HQ_B_transcript35231/f2p0/1248
ko04062	Organismal Systems; Immune system; Chemokine signaling pathway	21	transcript_HQ_B_transcript37122/f12p0/1100	transcript_HQ_B_transcript35231/f2p0/1248	transcript_HQ_B_transcript1631/f2p0/4001	transcript_HQ_B_transcript34971/f9p0/1243	transcript_HQ_B_transcript41827/f2p0/840	transcript_HQ_B_transcript5949/f2p0/3241	transcript_HQ_B_transcript38758/f2p0/1048	transcript_HQ_B_transcript26154/f8p0/1695	transcript_HQ_B_transcript36929/f2p0/1154	transcript_HQ_B_transcript28830/f2p0/1601	transcript_HQ_B_transcript31737/f4p0/1423	transcript_HQ_B_transcript39075/f8p0/1020	transcript_HQ_B_transcript41756/f2p0/848	transcript_HQ_B_transcript23288/f2p0/1860	transcript_HQ_B_transcript23668/f3p0/1846	transcript_HQ_B_transcript32148/f2p0/1405	transcript_HQ_B_transcript9968/f2p0/2773	transcript_HQ_B_transcript24404/f2p0/1786	transcript_HQ_B_transcript40867/f3p0/931	transcript_HQ_B_transcript13228/f2p0/2473	transcript_HQ_B_transcript25408/f2p0/1742
ko04064	Environmental Information Processing; Signal transduction; NF-kappa B signaling pathway	85	transcript_HQ_B_transcript11169/f3p0/2665	transcript_HQ_B_transcript8666/f2p0/2896	transcript_HQ_B_transcript24706/f7p0/1757	transcript_HQ_B_transcript16579/f2p0/2229	transcript_HQ_B_transcript16892/f3p0/2207	transcript_HQ_B_transcript29067/f2p0/1587	transcript_HQ_B_transcript29690/f2p0/1552	transcript_HQ_B_transcript15439/f2p0/2306	transcript_HQ_B_transcript15218/f2p0/2345	transcript_HQ_B_transcript20880/f3p0/1993	transcript_HQ_B_transcript19789/f2p0/2018	transcript_HQ_B_transcript34630/f2p0/1272	transcript_HQ_B_transcript29172/f2p0/1555	transcript_HQ_B_transcript14497/f5p0/2368	transcript_HQ_B_transcript1254/f3p0/4247	transcript_HQ_B_transcript86/f2p0/5989	transcript_HQ_B_transcript33570/f2p0/1335	transcript_HQ_B_transcript3776/f2p0/3561	transcript_HQ_B_transcript6297/f4p0/3161	transcript_HQ_B_transcript40019/f2p0/968	transcript_HQ_B_transcript13926/f4p0/2423	transcript_HQ_B_transcript36722/f2p0/1168	transcript_HQ_B_transcript31040/f2p0/1475	transcript_HQ_B_transcript4731/f7p0/3387	transcript_HQ_B_transcript35184/f3p0/1270	transcript_HQ_B_transcript37443/f2p0/1140	transcript_HQ_B_transcript23004/f2p0/1864	transcript_HQ_B_transcript32705/f2p0/1374	transcript_HQ_B_transcript23564/f10p0/1799	transcript_HQ_B_transcript16821/f3p0/2213	transcript_HQ_B_transcript22831/f2p0/1871	transcript_HQ_B_transcript27447/f3p0/1639	transcript_HQ_B_transcript23138/f2p0/1857	transcript_HQ_B_transcript2050/f4p0/3953	transcript_HQ_B_transcript18757/f5p0/2088	transcript_HQ_B_transcript9244/f2p0/2843	transcript_HQ_B_transcript5662/f2p0/3272	transcript_HQ_B_transcript25168/f3p0/1761	transcript_HQ_B_transcript29527/f3p0/1542	transcript_HQ_B_transcript18134/f2p0/2129	transcript_HQ_B_transcript24280/f4p0/1776	transcript_HQ_B_transcript23768/f3p0/1812	transcript_HQ_B_transcript4783/f2p0/3397	transcript_HQ_B_transcript30838/f2p0/1470	transcript_HQ_B_transcript41251/f9p0/876	transcript_HQ_B_transcript3984/f2p0/3530	transcript_HQ_B_transcript13919/f2p0/2422
ko04066	Environmental Information Processing; Signal transduction; HIF-1 signaling pathway	67	transcript_HQ_B_transcript52/f2p0/6241	transcript_HQ_B_transcript18920/f2p0/2102	transcript_HQ_B_transcript18417/f2p0/2117	transcript_HQ_B_transcript19671/f2p0/2042	transcript_HQ_B_transcript25510/f10p0/1708	transcript_HQ_B_transcript38808/f5p0/1039	transcript_HQ_B_transcript35860/f5p0/1207	transcript_HQ_B_transcript36929/f2p0/1154	transcript_HQ_B_transcript38286/f2p0/1074	transcript_HQ_B_transcript24542/f12p0/1755	transcript_HQ_B_transcript36970/f2p0/1157	transcript_HQ_B_transcript1601/f3p0/4155	transcript_HQ_B_transcript23737/f2p0/1821	transcript_HQ_B_transcript13800/f2p0/2456	transcript_HQ_B_transcript17238/f2p0/2188	transcript_HQ_B_transcript3761/f2p0/3580	transcript_HQ_B_transcript29195/f2p0/1553	transcript_HQ_B_transcript21078/f2p0/1954	transcript_HQ_B_transcript42767/f2p0/781	transcript_HQ_B_transcript20655/f2p0/1986	transcript_HQ_B_transcript28325/f5p0/1599	transcript_HQ_B_transcript8519/f2p0/2923	transcript_HQ_B_transcript27625/f2p0/1597	transcript_HQ_B_transcript15186/f4p0/2181	transcript_HQ_B_transcript704/f2p0/4645	transcript_HQ_B_transcript18246/f2p0/2118	transcript_HQ_B_transcript41130/f3p0/916	transcript_HQ_B_transcript27297/f2p0/1667	transcript_HQ_B_transcript17003/f2p0/2198	transcript_HQ_B_transcript39924/f8p0/964	transcript_HQ_B_transcript27936/f5p0/1624	transcript_HQ_B_transcript37831/f2p0/1104	transcript_HQ_B_transcript3198/f3p0/3696	transcript_HQ_B_transcript3827/f2p0/3542	transcript_HQ_B_transcript23954/f35p0/1712	transcript_HQ_B_transcript2628/f2p0/3917	transcript_HQ_B_transcript25026/f2p0/1765	transcript_HQ_B_transcript393/f5p0/5088	transcript_HQ_B_transcript14536/f4p0/2358	transcript_HQ_B_transcript17744/f5p0/2161	transcript_HQ_B_transcript24921/f5p0/1747	transcript_HQ_B_transcript660/f2p0/4694	transcript_HQ_B_transcript19106/f2p0/2117	transcript_HQ_B_transcript35967/f2p0/1213	transcript_HQ_B_transcript18623/f3p0/2110	transcript_HQ_B_transcript3170/f3p0/3705	transcript_HQ_B_transcript987/f2p0/4417
ko04068	Environmental Information Processing; Signal transduction; FoxO signaling pathway	98	transcript_HQ_B_transcript38950/f6p0/1020	transcript_HQ_B_transcript44502/f3p0/548	transcript_HQ_B_transcript20336/f2p0/2004	transcript_HQ_B_transcript28334/f4p0/1595	transcript_HQ_B_transcript33821/f4p0/1311	transcript_HQ_B_transcript3315/f2p0/3684	transcript_HQ_B_transcript1731/f7p0/4070	transcript_HQ_B_transcript14955/f2p0/2354	transcript_HQ_B_transcript36929/f2p0/1154	transcript_HQ_B_transcript31079/f2p0/1460	transcript_HQ_B_transcript25782/f2p0/1726	transcript_HQ_B_transcript26523/f2p0/1691	transcript_HQ_B_transcript42759/f2p0/770	transcript_HQ_B_transcript21616/f2p0/1941	transcript_HQ_B_transcript52/f2p0/6241	transcript_HQ_B_transcript5248/f2p0/3327	transcript_HQ_B_transcript34392/f2p0/1300	transcript_HQ_B_transcript23292/f3p0/1848	transcript_HQ_B_transcript21839/f43p0/1879	transcript_HQ_B_transcript30979/f3p0/1441	transcript_HQ_B_transcript42941/f3p0/746	transcript_HQ_B_transcript17844/f2p0/2153	transcript_HQ_B_transcript1688/f4p0/4073	transcript_HQ_B_transcript18954/f2p0/2092	transcript_HQ_B_transcript31786/f3p0/1418	transcript_HQ_B_transcript19544/f2p0/2048	transcript_HQ_B_transcript20710/f2p0/1991	transcript_HQ_B_transcript19677/f4p0/2047	transcript_HQ_B_transcript31071/f4p0/1457	transcript_HQ_B_transcript2535/f3p0/3841	transcript_HQ_B_transcript30500/f2p0/1484	transcript_HQ_B_transcript3979/f4p0/3521	transcript_HQ_B_transcript23584/f55p0/1793	transcript_HQ_B_transcript22223/f2p0/1910	transcript_HQ_B_transcript43553/f5p0/687	transcript_HQ_B_transcript30662/f2p0/1494	transcript_HQ_B_transcript18348/f6p0/2086	transcript_HQ_B_transcript3385/f3p0/3722	transcript_HQ_B_transcript19185/f2p0/2059	transcript_HQ_B_transcript3761/f2p0/3580	transcript_HQ_B_transcript42166/f3p0/822	transcript_HQ_B_transcript15029/f2p0/2345	transcript_HQ_B_transcript36845/f2p0/1157	transcript_HQ_B_transcript33279/f2p0/1348	transcript_HQ_B_transcript29519/f10p0/1534	transcript_HQ_B_transcript13136/f2p0/2482	transcript_HQ_B_transcript987/f2p0/4417
ko04070	Environmental Information Processing; Signal transduction; Phosphatidylinositol signaling system	67	transcript_HQ_B_transcript9269/f5p0/2846	transcript_HQ_B_transcript10899/f5p0/2678	transcript_HQ_B_transcript32269/f2p0/1394	transcript_HQ_B_transcript9072/f2p0/2891	transcript_HQ_B_transcript36533/f2p0/1183	transcript_HQ_B_transcript10319/f2p0/2786	transcript_HQ_B_transcript122/f2p0/5821	transcript_HQ_B_transcript6940/f2p0/3138	transcript_HQ_B_transcript39393/f32p0/985	transcript_HQ_B_transcript42623/f12p0/767	transcript_HQ_B_transcript29628/f2p0/1548	transcript_HQ_B_transcript42583/f5p0/805	transcript_HQ_B_transcript19315/f4p0/2018	transcript_HQ_B_transcript24252/f2p0/1791	transcript_HQ_B_transcript80/f4p0/6026	transcript_HQ_B_transcript5806/f4p0/3256	transcript_HQ_B_transcript41928/f37p0/799	transcript_HQ_B_transcript21628/f4p0/1925	transcript_HQ_B_transcript36408/f2p0/1180	transcript_HQ_B_transcript8456/f2p0/2944	transcript_HQ_B_transcript42814/f18p0/732	transcript_HQ_B_transcript717/f2p0/4662	transcript_HQ_B_transcript18492/f2p0/2119	transcript_HQ_B_transcript7974/f2p0/3006	transcript_HQ_B_transcript41236/f3p0/878	transcript_HQ_B_transcript33242/f2p0/1370	transcript_HQ_B_transcript34742/f3p0/1193	transcript_HQ_B_transcript22694/f2p0/1886	transcript_HQ_B_transcript5918/f2p0/3271	transcript_HQ_B_transcript40973/f2p0/909	transcript_HQ_B_transcript11016/f2p0/2692	transcript_HQ_B_transcript10562/f2p0/2706	transcript_HQ_B_transcript9052/f3p0/2873	transcript_HQ_B_transcript21909/f2p0/1917	transcript_HQ_B_transcript37281/f2p0/1154	transcript_HQ_B_transcript42738/f4p0/766	transcript_HQ_B_transcript27874/f3p0/1674	transcript_HQ_B_transcript41155/f11p0/852	transcript_HQ_B_transcript8873/f2p0/2876	transcript_HQ_B_transcript21035/f2p0/1981	transcript_HQ_B_transcript18413/f8p0/2040	transcript_HQ_B_transcript8476/f2p0/2931	transcript_HQ_B_transcript30/f2p0/6711	transcript_HQ_B_transcript24317/f2p0/1832	transcript_HQ_B_transcript6319/f8p0/3180	transcript_HQ_B_transcript36276/f2p0/1185	transcript_HQ_B_transcript17841/f8p0/2136
ko04071	Environmental Information Processing; Signal transduction; Sphingolipid signaling pathway	80	transcript_HQ_B_transcript36862/f3p0/1151	transcript_HQ_B_transcript11230/f2p0/2663	transcript_HQ_B_transcript13228/f2p0/2473	transcript_HQ_B_transcript18627/f2p0/2094	transcript_HQ_B_transcript19424/f5p0/2046	transcript_HQ_B_transcript3017/f3p0/3730	transcript_HQ_B_transcript17857/f17p0/2081	transcript_HQ_B_transcript39075/f8p0/1020	transcript_HQ_B_transcript14321/f7p0/2389	transcript_HQ_B_transcript34971/f9p0/1243	transcript_HQ_B_transcript20670/f2p0/1978	transcript_HQ_B_transcript41827/f2p0/840	transcript_HQ_B_transcript43875/f2p0/675	transcript_HQ_B_transcript8169/f2p0/2957	transcript_HQ_B_transcript13136/f2p0/2482	transcript_HQ_B_transcript10072/f11p0/2749	transcript_HQ_B_transcript31660/f6p0/1367	transcript_HQ_B_transcript2299/f2p0/3778	transcript_HQ_B_transcript12151/f2p0/2597	transcript_HQ_B_transcript9530/f9p0/2754	transcript_HQ_B_transcript24435/f8p0/1693	transcript_HQ_B_transcript24404/f2p0/1786	transcript_HQ_B_transcript10562/f2p0/2706	transcript_HQ_B_transcript26142/f2p0/1718	transcript_HQ_B_transcript25408/f2p0/1742	transcript_HQ_B_transcript34864/f2p0/1259	transcript_HQ_B_transcript38758/f2p0/1048	transcript_HQ_B_transcript2658/f4p0/3826	transcript_HQ_B_transcript10283/f6p0/2728	transcript_HQ_B_transcript31737/f4p0/1423	transcript_HQ_B_transcript12042/f2p0/2581	transcript_HQ_B_transcript9512/f2p0/2827	transcript_HQ_B_transcript17735/f2p0/2165	transcript_HQ_B_transcript24026/f2p0/1690	transcript_HQ_B_transcript12293/f2p0/2549	transcript_HQ_B_transcript12632/f2p0/2541	transcript_HQ_B_transcript8591/f2p0/2919	transcript_HQ_B_transcript20349/f2p0/1997	transcript_HQ_B_transcript11701/f3p0/2515	transcript_HQ_B_transcript11919/f6p0/2566	transcript_HQ_B_transcript13327/f4p0/2443	transcript_HQ_B_transcript11189/f2p0/2650	transcript_HQ_B_transcript10349/f2p0/2749	transcript_HQ_B_transcript21448/f2p0/1961	transcript_HQ_B_transcript29223/f4p0/1550	transcript_HQ_B_transcript9126/f2p0/2874	transcript_HQ_B_transcript31939/f2p0/1416
ko04072	Environmental Information Processing; Signal transduction; Phospholipase D signaling pathway	58	transcript_HQ_B_transcript44745/f2p0/482	transcript_HQ_B_transcript9570/f3p0/2823	transcript_HQ_B_transcript11872/f2p0/2583	transcript_HQ_B_transcript9126/f2p0/2874	transcript_HQ_B_transcript8456/f2p0/2944	transcript_HQ_B_transcript717/f2p0/4662	transcript_HQ_B_transcript4194/f4p0/3467	transcript_HQ_B_transcript3017/f3p0/3730	transcript_HQ_B_transcript8426/f6p0/2933	transcript_HQ_B_transcript36929/f2p0/1154	transcript_HQ_B_transcript24252/f2p0/1791	transcript_HQ_B_transcript22948/f3p0/1865	transcript_HQ_B_transcript8343/f2p0/2943	transcript_HQ_B_transcript6319/f8p0/3180	transcript_HQ_B_transcript24317/f2p0/1832	transcript_HQ_B_transcript32850/f3p0/1371	transcript_HQ_B_transcript21628/f4p0/1925	transcript_HQ_B_transcript38557/f10p0/1035	transcript_HQ_B_transcript5806/f4p0/3256	transcript_HQ_B_transcript4816/f2p0/3395	transcript_HQ_B_transcript31903/f2p0/1414	transcript_HQ_B_transcript43875/f2p0/675	transcript_HQ_B_transcript40284/f72p0/846	transcript_HQ_B_transcript33242/f2p0/1370	transcript_HQ_B_transcript4815/f15p0/3327	transcript_HQ_B_transcript35807/f3p0/1213	transcript_HQ_B_transcript10072/f11p0/2749	transcript_HQ_B_transcript40626/f27p0/902	transcript_HQ_B_transcript12151/f2p0/2597	transcript_HQ_B_transcript39779/f3p0/983	transcript_HQ_B_transcript2299/f2p0/3778	transcript_HQ_B_transcript8058/f2p0/2976	transcript_HQ_B_transcript7974/f2p0/3006	transcript_HQ_B_transcript11729/f4p0/2601	transcript_HQ_B_transcript39881/f2p0/978	transcript_HQ_B_transcript8318/f4p0/2937	transcript_HQ_B_transcript28962/f3p0/1565	transcript_HQ_B_transcript11016/f2p0/2692	transcript_HQ_B_transcript25408/f2p0/1742	transcript_HQ_B_transcript2658/f4p0/3826	transcript_HQ_B_transcript5918/f2p0/3271	transcript_HQ_B_transcript9512/f2p0/2827	transcript_HQ_B_transcript31737/f4p0/1423	transcript_HQ_B_transcript9269/f5p0/2846	transcript_HQ_B_transcript9072/f2p0/2891	transcript_HQ_B_transcript10899/f5p0/2678	transcript_HQ_B_transcript8519/f2p0/2923
ko04075	Environmental Information Processing; Signal transduction; Plant hormone signal transduction	264	transcript_HQ_B_transcript36252/f5p0/1131	transcript_HQ_B_transcript12082/f7p0/2565	transcript_HQ_B_transcript4028/f2p0/3496	transcript_HQ_B_transcript34260/f2p0/1298	transcript_HQ_B_transcript3480/f2p0/3644	transcript_HQ_B_transcript6666/f2p0/3154	transcript_HQ_B_transcript27869/f2p0/1619	transcript_HQ_B_transcript27630/f14p0/1621	transcript_HQ_B_transcript12454/f2p0/2552	transcript_HQ_B_transcript3599/f2p0/3601	transcript_HQ_B_transcript9180/f3p0/2847	transcript_HQ_B_transcript18119/f2p0/2129	transcript_HQ_B_transcript39888/f3p0/1041	transcript_HQ_B_transcript17620/f8p0/2104	transcript_HQ_B_transcript33778/f2p0/1348	transcript_HQ_B_transcript39329/f9p0/1006	transcript_HQ_B_transcript8214/f31p0/2875	transcript_HQ_B_transcript22713/f2p0/1886	transcript_HQ_B_transcript15797/f2p0/2289	transcript_HQ_B_transcript15491/f2p0/2307	transcript_HQ_B_transcript11183/f2p0/2652	transcript_HQ_B_transcript41411/f7p0/876	transcript_HQ_B_transcript24958/f2p0/1774	transcript_HQ_B_transcript13062/f4p0/2463	transcript_HQ_B_transcript20342/f2p0/2000	transcript_HQ_B_transcript7740/f2p0/3100	transcript_HQ_B_transcript21352/f11p0/1882	transcript_HQ_B_transcript13500/f21p0/2406	transcript_HQ_B_transcript10858/f3p0/2686	transcript_HQ_B_transcript17707/f5p0/2134	transcript_HQ_B_transcript40007/f2p0/970	transcript_HQ_B_transcript28576/f2p0/1610	transcript_HQ_B_transcript19161/f2p0/2069	transcript_HQ_B_transcript20643/f9p0/1961	transcript_HQ_B_transcript11523/f5p0/2624	transcript_HQ_B_transcript39187/f2p0/1018	transcript_HQ_B_transcript35259/f4p0/1229	transcript_HQ_B_transcript14630/f5p0/2362	transcript_HQ_B_transcript11624/f13p0/2589	transcript_HQ_B_transcript22316/f2p0/1897	transcript_HQ_B_transcript15118/f3p0/2322	transcript_HQ_B_transcript18507/f4p0/2115	transcript_HQ_B_transcript19502/f3p0/2054	transcript_HQ_B_transcript11228/f2p0/2667	transcript_HQ_B_transcript36148/f7p0/1187	transcript_HQ_B_transcript13750/f3p0/2469	transcript_HQ_B_transcript26738/f2p0/1712
ko04110	Cellular Processes; Cell growth and death; Cell cycle	128	transcript_HQ_B_transcript38622/f3p0/1060	transcript_HQ_B_transcript19052/f2p0/2098	transcript_HQ_B_transcript22625/f3p0/1885	transcript_HQ_B_transcript2710/f3p0/3806	transcript_HQ_B_transcript21490/f2p0/1949	transcript_HQ_B_transcript24922/f2p0/1772	transcript_HQ_B_transcript5236/f3p0/3330	transcript_HQ_B_transcript9968/f2p0/2773	transcript_HQ_B_transcript11928/f3p0/2587	transcript_HQ_B_transcript26094/f3p0/1708	transcript_HQ_B_transcript931/f2p0/4470	transcript_HQ_B_transcript41695/f7p0/838	transcript_HQ_B_transcript10644/f2p0/2698	transcript_HQ_B_transcript37338/f6p0/1114	transcript_HQ_B_transcript8187/f3p0/2960	transcript_HQ_B_transcript9858/f2p0/2802	transcript_HQ_B_transcript18346/f2p0/2117	transcript_HQ_B_transcript14955/f2p0/2354	transcript_HQ_B_transcript11346/f2p0/2664	transcript_HQ_B_transcript38771/f2p0/1104	transcript_HQ_B_transcript33821/f4p0/1311	transcript_HQ_B_transcript3761/f2p0/3580	transcript_HQ_B_transcript3725/f2p0/3609	transcript_HQ_B_transcript40511/f5p0/913	transcript_HQ_B_transcript36362/f3p0/1185	transcript_HQ_B_transcript31786/f3p0/1418	transcript_HQ_B_transcript43246/f2p0/725	transcript_HQ_B_transcript22668/f2p0/1879	transcript_HQ_B_transcript33086/f3p0/1355	transcript_HQ_B_transcript9142/f2p0/2858	transcript_HQ_B_transcript25692/f2p0/1727	transcript_HQ_B_transcript400/f2p0/5092	transcript_HQ_B_transcript27181/f3p0/1647	transcript_HQ_B_transcript2628/f2p0/3917	transcript_HQ_B_transcript29068/f2p0/1565	transcript_HQ_B_transcript296/f14p0/5281	transcript_HQ_B_transcript20256/f4p0/2003	transcript_HQ_B_transcript27092/f2p0/1642	transcript_HQ_B_transcript538/f2p0/4863	transcript_HQ_B_transcript32604/f2p0/1385	transcript_HQ_B_transcript5883/f2p0/3284	transcript_HQ_B_transcript10239/f2p0/2745	transcript_HQ_B_transcript13811/f2p0/2441	transcript_HQ_B_transcript4962/f3p0/3387	transcript_HQ_B_transcript43314/f13p0/682	transcript_HQ_B_transcript16825/f3p0/2217	transcript_HQ_B_transcript34076/f3p0/1302
ko04111	Cellular Processes; Cell growth and death; Cell cycle - yeast	93	transcript_HQ_B_transcript26142/f2p0/1718	transcript_HQ_B_transcript24435/f8p0/1693	transcript_HQ_B_transcript43746/f3p0/668	transcript_HQ_B_transcript15071/f6p0/2289	transcript_HQ_B_transcript34864/f2p0/1259	transcript_HQ_B_transcript11968/f7p0/2572	transcript_HQ_B_transcript41575/f3p0/880	transcript_HQ_B_transcript17735/f2p0/2165	transcript_HQ_B_transcript39570/f2p0/1011	transcript_HQ_B_transcript41766/f2p0/846	transcript_HQ_B_transcript42068/f4p0/817	transcript_HQ_B_transcript12632/f2p0/2541	transcript_HQ_B_transcript26640/f2p0/1705	transcript_HQ_B_transcript8739/f3p0/2897	transcript_HQ_B_transcript734/f3p0/4625	transcript_HQ_B_transcript1703/f3p0/4098	transcript_HQ_B_transcript11425/f2p0/2633	transcript_HQ_B_transcript39947/f2p0/974	transcript_HQ_B_transcript7591/f15p0/3023	transcript_HQ_B_transcript20475/f4p0/1984	transcript_HQ_B_transcript36281/f11p0/1101	transcript_HQ_B_transcript8220/f2p0/3006	transcript_HQ_B_transcript1948/f2p0/4026	transcript_HQ_B_transcript21448/f2p0/1961	transcript_HQ_B_transcript18511/f3p0/2071	transcript_HQ_B_transcript40493/f4p0/937	transcript_HQ_B_transcript4113/f2p0/3500	transcript_HQ_B_transcript36862/f3p0/1151	transcript_HQ_B_transcript400/f2p0/5092	transcript_HQ_B_transcript18627/f2p0/2094	transcript_HQ_B_transcript296/f14p0/5281	transcript_HQ_B_transcript12033/f2p0/2601	transcript_HQ_B_transcript1773/f3p0/4096	transcript_HQ_B_transcript2682/f2p0/3831	transcript_HQ_B_transcript15964/f2p0/2270	transcript_HQ_B_transcript538/f2p0/4863	transcript_HQ_B_transcript5883/f2p0/3284	transcript_HQ_B_transcript21549/f2p0/1949	transcript_HQ_B_transcript10239/f2p0/2745	transcript_HQ_B_transcript4962/f3p0/3387	transcript_HQ_B_transcript43314/f13p0/682	transcript_HQ_B_transcript31660/f6p0/1367	transcript_HQ_B_transcript33039/f2p0/1390	transcript_HQ_B_transcript8169/f2p0/2957	transcript_HQ_B_transcript16825/f3p0/2217	transcript_HQ_B_transcript4871/f3p0/3320	transcript_HQ_B_transcript6161/f2p0/3212
ko04112	Cellular Processes; Cell growth and death; Cell cycle - Caulobacter	34	transcript_HQ_B_transcript32423/f2p0/1406	transcript_HQ_B_transcript3746/f2p0/3614	transcript_HQ_B_transcript20000/f2p0/2071	transcript_HQ_B_transcript35262/f4p0/1202	transcript_HQ_B_transcript36800/f8p0/1154	transcript_HQ_B_transcript5646/f10p0/3224	transcript_HQ_B_transcript16033/f2p0/2272	transcript_HQ_B_transcript36043/f2p0/1222	transcript_HQ_B_transcript31104/f2p0/1446	transcript_HQ_B_transcript5927/f2p0/3250	transcript_HQ_B_transcript30196/f7p0/1514	transcript_HQ_B_transcript22823/f2p0/1878	transcript_HQ_B_transcript27283/f7p0/1649	transcript_HQ_B_transcript1488/f9p0/4018	transcript_HQ_B_transcript2912/f2p0/3729	transcript_HQ_B_transcript17836/f2p0/2193	transcript_HQ_B_transcript26294/f3p0/1643	transcript_HQ_B_transcript24290/f2p0/1800	transcript_HQ_B_transcript21354/f2p0/1945	transcript_HQ_B_transcript23155/f2p0/1855	transcript_HQ_B_transcript19178/f2p0/2075	transcript_HQ_B_transcript4048/f2p0/3537	transcript_HQ_B_transcript3095/f2p0/3713	transcript_HQ_B_transcript35658/f3p0/1179	transcript_HQ_B_transcript28563/f8p0/1566	transcript_HQ_B_transcript19910/f8p0/2011	transcript_HQ_B_transcript36071/f3p0/1237	transcript_HQ_B_transcript19527/f4p0/2028	transcript_HQ_B_transcript20969/f3p0/1973	transcript_HQ_B_transcript5892/f2p0/3310	transcript_HQ_B_transcript19294/f10p0/2051	transcript_HQ_B_transcript21860/f6p0/1909	transcript_HQ_B_transcript19182/f2p0/2098	transcript_HQ_B_transcript36467/f2p0/1186
ko04113	Cellular Processes; Cell growth and death; Meiosis - yeast	66	transcript_HQ_B_transcript31939/f2p0/1416	transcript_HQ_B_transcript2452/f2p0/3894	transcript_HQ_B_transcript7337/f2p0/3060	transcript_HQ_B_transcript29223/f4p0/1550	transcript_HQ_B_transcript11928/f3p0/2587	transcript_HQ_B_transcript12048/f4p0/2573	transcript_HQ_B_transcript2710/f3p0/3806	transcript_HQ_B_transcript13354/f7p0/2460	transcript_HQ_B_transcript17703/f3p0/2178	transcript_HQ_B_transcript27420/f6p0/1634	transcript_HQ_B_transcript27985/f4p0/1626	transcript_HQ_B_transcript30212/f3p0/1522	transcript_HQ_B_transcript8187/f3p0/2960	transcript_HQ_B_transcript18346/f2p0/2117	transcript_HQ_B_transcript32730/f2p0/1371	transcript_HQ_B_transcript30760/f2p0/1476	transcript_HQ_B_transcript11647/f2p0/2611	transcript_HQ_B_transcript11736/f8p0/2592	transcript_HQ_B_transcript16207/f2p0/2252	transcript_HQ_B_transcript16159/f4p0/2184	transcript_HQ_B_transcript17670/f4p0/2145	transcript_HQ_B_transcript30759/f3p0/1480	transcript_HQ_B_transcript15616/f4p0/2250	transcript_HQ_B_transcript16877/f4p0/2208	transcript_HQ_B_transcript2206/f2p0/3922	transcript_HQ_B_transcript27056/f6p0/1625	transcript_HQ_B_transcript22668/f2p0/1879	transcript_HQ_B_transcript11094/f2p0/2657	transcript_HQ_B_transcript15250/f2p0/2364	transcript_HQ_B_transcript7641/f2p0/3022	transcript_HQ_B_transcript9142/f2p0/2858	transcript_HQ_B_transcript7553/f2p0/3039	transcript_HQ_B_transcript17858/f3p0/2148	transcript_HQ_B_transcript22394/f4p0/1887	transcript_HQ_B_transcript18627/f2p0/2094	transcript_HQ_B_transcript19424/f5p0/2046	transcript_HQ_B_transcript36862/f3p0/1151	transcript_HQ_B_transcript538/f2p0/4863	transcript_HQ_B_transcript15964/f2p0/2270	transcript_HQ_B_transcript17857/f17p0/2081	transcript_HQ_B_transcript10239/f2p0/2745	transcript_HQ_B_transcript5883/f2p0/3284	transcript_HQ_B_transcript15843/f4p0/2299	transcript_HQ_B_transcript24578/f3p0/1792	transcript_HQ_B_transcript6161/f2p0/3212	transcript_HQ_B_transcript4871/f3p0/3320	transcript_HQ_B_transcript16825/f3p0/2217
ko04114	Cellular Processes; Cell growth and death; Oocyte meiosis	118	transcript_HQ_B_transcript574/f2p0/4819	transcript_HQ_B_transcript18511/f3p0/2071	transcript_HQ_B_transcript11189/f2p0/2650	transcript_HQ_B_transcript28091/f9p0/1605	transcript_HQ_B_transcript7591/f15p0/3023	transcript_HQ_B_transcript41155/f11p0/852	transcript_HQ_B_transcript42738/f4p0/766	transcript_HQ_B_transcript23631/f5p0/1799	transcript_HQ_B_transcript36281/f11p0/1101	transcript_HQ_B_transcript8220/f2p0/3006	transcript_HQ_B_transcript34460/f6p0/1235	transcript_HQ_B_transcript734/f3p0/4625	transcript_HQ_B_transcript1703/f3p0/4098	transcript_HQ_B_transcript37707/f2p0/1109	transcript_HQ_B_transcript42068/f4p0/817	transcript_HQ_B_transcript37838/f5p0/1095	transcript_HQ_B_transcript11968/f7p0/2572	transcript_HQ_B_transcript36849/f10p0/1060	transcript_HQ_B_transcript31737/f4p0/1423	transcript_HQ_B_transcript36479/f8p0/1141	transcript_HQ_B_transcript39570/f2p0/1011	transcript_HQ_B_transcript41766/f2p0/846	transcript_HQ_B_transcript17735/f2p0/2165	transcript_HQ_B_transcript40973/f2p0/909	transcript_HQ_B_transcript7720/f4p0/3013	transcript_HQ_B_transcript37384/f6p0/1125	transcript_HQ_B_transcript34864/f2p0/1259	transcript_HQ_B_transcript35437/f2p0/1226	transcript_HQ_B_transcript43746/f3p0/668	transcript_HQ_B_transcript25408/f2p0/1742	transcript_HQ_B_transcript6819/f3p0/3124	transcript_HQ_B_transcript15071/f6p0/2289	transcript_HQ_B_transcript26142/f2p0/1718	transcript_HQ_B_transcript24435/f8p0/1693	transcript_HQ_B_transcript4871/f3p0/3320	transcript_HQ_B_transcript6161/f2p0/3212	transcript_HQ_B_transcript43166/f9p0/707	transcript_HQ_B_transcript43314/f13p0/682	transcript_HQ_B_transcript13585/f2p0/2448	transcript_HQ_B_transcript31660/f6p0/1367	transcript_HQ_B_transcript8169/f2p0/2957	transcript_HQ_B_transcript35289/f7p0/1213	transcript_HQ_B_transcript34076/f3p0/1302	transcript_HQ_B_transcript10239/f2p0/2745	transcript_HQ_B_transcript43148/f12p0/679	transcript_HQ_B_transcript2566/f2p0/3863	transcript_HQ_B_transcript21217/f3p0/1951
ko04115	Cellular Processes; Cell growth and death; p53 signaling pathway	29	transcript_HQ_B_transcript1223/f2p0/4270	transcript_HQ_B_transcript34108/f2p0/1330	transcript_HQ_B_transcript31330/f2p0/1467	transcript_HQ_B_transcript1224/f3p0/4233	transcript_HQ_B_transcript30802/f2p0/1483	transcript_HQ_B_transcript37388/f2p0/1127	transcript_HQ_B_transcript31786/f3p0/1418	transcript_HQ_B_transcript32615/f3p0/1372	transcript_HQ_B_transcript30979/f3p0/1441	transcript_HQ_B_transcript33821/f4p0/1311	transcript_HQ_B_transcript19570/f9p0/2034	transcript_HQ_B_transcript7393/f2p0/3062	transcript_HQ_B_transcript32109/f2p0/1407	transcript_HQ_B_transcript10562/f2p0/2706	transcript_HQ_B_transcript31016/f5p0/1403	transcript_HQ_B_transcript33218/f2p0/1338	transcript_HQ_B_transcript32556/f6p0/1356	transcript_HQ_B_transcript7850/f2p0/3030	transcript_HQ_B_transcript26327/f2p0/1694	transcript_HQ_B_transcript21404/f4p0/1954	transcript_HQ_B_transcript8507/f5p0/2916	transcript_HQ_B_transcript33913/f2p0/1313	transcript_HQ_B_transcript34274/f5p0/1283	transcript_HQ_B_transcript40222/f3p0/955	transcript_HQ_B_transcript25229/f2p0/1747	transcript_HQ_B_transcript4299/f3p0/3477	transcript_HQ_B_transcript44042/f7p0/614	transcript_HQ_B_transcript14321/f7p0/2389	transcript_HQ_B_transcript8901/f2p0/2902
ko04120	Genetic Information Processing; Folding, sorting and degradation; Ubiquitin mediated proteolysis	143	transcript_HQ_B_transcript42692/f3p0/829	transcript_HQ_B_transcript20396/f2p0/1994	transcript_HQ_B_transcript2578/f2p0/3836	transcript_HQ_B_transcript37328/f2p0/1129	transcript_HQ_B_transcript34274/f5p0/1283	transcript_HQ_B_transcript41272/f3p0/879	transcript_HQ_B_transcript30107/f2p0/1534	transcript_HQ_B_transcript40540/f13p0/852	transcript_HQ_B_transcript4534/f2p0/3435	transcript_HQ_B_transcript57/f2p0/6219	transcript_HQ_B_transcript746/f6p0/4580	transcript_HQ_B_transcript40996/f3p0/903	transcript_HQ_B_transcript7033/f2p0/3122	transcript_HQ_B_transcript2579/f5p0/3827	transcript_HQ_B_transcript43300/f2p0/738	transcript_HQ_B_transcript642/f3p0/4707	transcript_HQ_B_transcript16159/f4p0/2184	transcript_HQ_B_transcript12577/f2p0/2534	transcript_HQ_B_transcript42200/f3p0/823	transcript_HQ_B_transcript41241/f2p0/888	transcript_HQ_B_transcript30662/f2p0/1494	transcript_HQ_B_transcript41529/f3p0/867	transcript_HQ_B_transcript21091/f3p0/1961	transcript_HQ_B_transcript42421/f3p0/798	transcript_HQ_B_transcript42767/f2p0/781	transcript_HQ_B_transcript2966/f9p0/3728	transcript_HQ_B_transcript38992/f4p0/1018	transcript_HQ_B_transcript40797/f5p0/912	transcript_HQ_B_transcript11094/f2p0/2657	transcript_HQ_B_transcript3013/f2p0/3747	transcript_HQ_B_transcript19570/f9p0/2034	transcript_HQ_B_transcript39855/f12p0/932	transcript_HQ_B_transcript43293/f4p0/683	transcript_HQ_B_transcript416/f3p0/5042	transcript_HQ_B_transcript40493/f4p0/937	transcript_HQ_B_transcript21404/f4p0/1954	transcript_HQ_B_transcript17061/f5p0/2144	transcript_HQ_B_transcript2697/f2p0/3787	transcript_HQ_B_transcript40591/f2p0/938	transcript_HQ_B_transcript6320/f3p0/3211	transcript_HQ_B_transcript1562/f3p0/4137	transcript_HQ_B_transcript8938/f2p0/2883	transcript_HQ_B_transcript34158/f5p0/1286	transcript_HQ_B_transcript31330/f2p0/1467	transcript_HQ_B_transcript2398/f2p0/3875	transcript_HQ_B_transcript34474/f2p0/1283	transcript_HQ_B_transcript6161/f2p0/3212
ko04122	Genetic Information Processing; Folding, sorting and degradation; Sulfur relay system	16	transcript_HQ_B_transcript44115/f3p0/617	transcript_HQ_B_transcript15957/f2p0/2280	transcript_HQ_B_transcript17250/f2p0/2208	transcript_HQ_B_transcript23876/f2p0/1808	transcript_HQ_B_transcript27264/f2p0/1698	transcript_HQ_B_transcript24919/f10p0/1666	transcript_HQ_B_transcript23462/f4p0/1837	transcript_HQ_B_transcript21668/f5p0/1900	transcript_HQ_B_transcript23406/f2p0/1844	transcript_HQ_B_transcript26400/f4p0/1665	transcript_HQ_B_transcript42428/f2p0/816	transcript_HQ_B_transcript23601/f2p0/1834	transcript_HQ_B_transcript30312/f2p0/1495	transcript_HQ_B_transcript22477/f21p0/1831	transcript_HQ_B_transcript24547/f2p0/1791	transcript_HQ_B_transcript31910/f3p0/1409
ko04130	Genetic Information Processing; Folding, sorting and degradation; SNARE interactions in vesicular transport	41	transcript_HQ_B_transcript30297/f2p0/1524	transcript_LQ_B_transcript30783/f2p0/1500	transcript_HQ_B_transcript38489/f2p0/1066	transcript_HQ_B_transcript35382/f2p0/1238	transcript_HQ_B_transcript33740/f4p0/1317	transcript_HQ_B_transcript34097/f4p0/1277	transcript_HQ_B_transcript32634/f3p0/1386	transcript_HQ_B_transcript6542/f2p0/3175	transcript_HQ_B_transcript32338/f2p0/1388	transcript_HQ_B_transcript24320/f2p0/1788	transcript_HQ_B_transcript32607/f3p0/1374	transcript_HQ_B_transcript39644/f2p0/994	transcript_HQ_B_transcript32707/f2p0/1375	transcript_HQ_B_transcript13113/f2p0/2506	transcript_HQ_B_transcript17839/f3p0/2157	transcript_HQ_B_transcript38114/f2p0/1115	transcript_HQ_B_transcript33375/f5p0/1304	transcript_HQ_B_transcript1148/f3p0/4311	transcript_HQ_B_transcript37898/f2p0/1129	transcript_HQ_B_transcript24905/f14p0/1752	transcript_HQ_B_transcript28043/f3p0/1617	transcript_HQ_B_transcript35555/f5p0/1226	transcript_HQ_B_transcript24857/f3p0/1758	transcript_HQ_B_transcript35212/f4p0/1230	transcript_HQ_B_transcript34303/f6p0/1266	transcript_HQ_B_transcript38981/f2p0/1036	transcript_HQ_B_transcript33759/f3p0/1268	transcript_HQ_B_transcript33532/f4p0/1295	transcript_HQ_B_transcript32218/f2p0/1402	transcript_HQ_B_transcript31656/f2p0/1402	transcript_HQ_B_transcript41193/f3p0/886	transcript_HQ_B_transcript32392/f2p0/1396	transcript_HQ_B_transcript33154/f2p0/1375	transcript_HQ_B_transcript42358/f2p0/804	transcript_HQ_B_transcript16562/f3p0/2232	transcript_HQ_B_transcript40663/f6p0/876	transcript_HQ_B_transcript36746/f2p0/1166	transcript_HQ_B_transcript2922/f2p0/3797	transcript_HQ_B_transcript3188/f4p0/3683	transcript_HQ_B_transcript36007/f3p0/1212	transcript_HQ_B_transcript37023/f5p0/1118
ko04138	Cellular Processes; Transport and catabolism; Autophagy - yeast	110	transcript_HQ_B_transcript20676/f30p0/1961	transcript_HQ_B_transcript15360/f3p0/2313	transcript_HQ_B_transcript8317/f4p0/2959	transcript_HQ_B_transcript19851/f2p0/2078	transcript_HQ_B_transcript5247/f2p0/3341	transcript_HQ_B_transcript35902/f3p0/1205	transcript_HQ_B_transcript5574/f2p0/3288	transcript_HQ_B_transcript14858/f2p0/2360	transcript_HQ_B_transcript30760/f2p0/1476	transcript_HQ_B_transcript5237/f2p0/3329	transcript_HQ_B_transcript6459/f3p0/3172	transcript_HQ_B_transcript11603/f2p0/2608	transcript_HQ_B_transcript33451/f3p0/1334	transcript_HQ_B_transcript42759/f2p0/770	transcript_HQ_B_transcript1385/f2p0/4199	transcript_HQ_B_transcript566/f5p0/4729	transcript_HQ_B_transcript5359/f2p0/3383	transcript_HQ_B_transcript13396/f3p0/2471	transcript_HQ_B_transcript27420/f6p0/1634	transcript_HQ_B_transcript9446/f2p0/2898	transcript_HQ_B_transcript35574/f5p0/1224	transcript_HQ_B_transcript31939/f2p0/1416	transcript_HQ_B_transcript32344/f3p0/1399	transcript_HQ_B_transcript5812/f3p0/3287	transcript_HQ_B_transcript31580/f2p0/1438	transcript_HQ_B_transcript36746/f2p0/1166	transcript_HQ_B_transcript5437/f3p0/3318	transcript_HQ_B_transcript29223/f4p0/1550	transcript_HQ_B_transcript32774/f3p0/1337	transcript_HQ_B_transcript33412/f4p0/1345	transcript_HQ_B_transcript24976/f2p0/1770	transcript_HQ_B_transcript4360/f2p0/3484	transcript_HQ_B_transcript367/f3p0/5102	transcript_HQ_B_transcript16108/f2p0/2259	transcript_HQ_B_transcript11233/f2p0/2648	transcript_HQ_B_transcript4148/f2p0/3517	transcript_HQ_B_transcript42941/f3p0/746	transcript_HQ_B_transcript36798/f2p0/1170	transcript_HQ_B_transcript6592/f4p0/3129	transcript_HQ_B_transcript37664/f3p0/1123	transcript_HQ_B_transcript5996/f3p0/3290	transcript_HQ_B_transcript31271/f8p0/1447	transcript_HQ_B_transcript2624/f2p0/3808	transcript_HQ_B_transcript8519/f2p0/2923	transcript_HQ_B_transcript8695/f3p0/2941	transcript_HQ_B_transcript16791/f2p0/2227	transcript_HQ_B_transcript5629/f2p0/3309
ko04139	Cellular Processes; Transport and catabolism; Mitophagy - yeast	64	transcript_HQ_B_transcript17187/f12p0/2153	transcript_HQ_B_transcript11156/f4p0/2662	transcript_HQ_B_transcript31967/f2p0/1419	transcript_HQ_B_transcript6604/f2p0/3179	transcript_HQ_B_transcript11942/f5p0/2579	transcript_HQ_B_transcript6633/f2p0/3183	transcript_HQ_B_transcript43131/f2p0/738	transcript_HQ_B_transcript34644/f3p0/1262	transcript_HQ_B_transcript7904/f2p0/2981	transcript_HQ_B_transcript8476/f2p0/2931	transcript_HQ_B_transcript3984/f2p0/3530	transcript_HQ_B_transcript10634/f3p0/2689	transcript_HQ_B_transcript5918/f2p0/3271	transcript_HQ_B_transcript37871/f3p0/1106	transcript_HQ_B_transcript9602/f4p0/2810	transcript_HQ_B_transcript34261/f5p0/1294	transcript_HQ_B_transcript1062/f11p0/4295	transcript_HQ_B_transcript35684/f3p0/1241	transcript_HQ_B_transcript8058/f2p0/2976	transcript_HQ_B_transcript4208/f2p0/3480	transcript_HQ_B_transcript12491/f6p0/2523	transcript_HQ_B_transcript28016/f9p0/1586	transcript_HQ_B_transcript31903/f2p0/1414	transcript_HQ_B_transcript8021/f2p0/2982	transcript_HQ_B_transcript6319/f8p0/3180	transcript_HQ_B_transcript15226/f3p0/2320	transcript_HQ_B_transcript8426/f6p0/2933	transcript_HQ_B_transcript30777/f4p0/1466	transcript_HQ_B_transcript494/f3p0/4928	transcript_HQ_B_transcript9949/f3p0/2910	transcript_HQ_B_transcript11939/f2p0/2618	transcript_HQ_B_transcript11881/f2p0/2586	transcript_HQ_B_transcript1373/f3p0/4202	transcript_HQ_B_transcript42717/f17p0/692	transcript_HQ_B_transcript3776/f2p0/3561	transcript_HQ_B_transcript367/f3p0/5102	transcript_HQ_B_transcript16108/f2p0/2259	transcript_HQ_B_transcript4148/f2p0/3517	transcript_HQ_B_transcript42941/f3p0/746	transcript_HQ_B_transcript86/f2p0/5989	transcript_HQ_B_transcript9139/f7p0/2858	transcript_HQ_B_transcript33570/f2p0/1335	transcript_HQ_B_transcript6940/f2p0/3138	transcript_HQ_B_transcript8519/f2p0/2923	transcript_HQ_B_transcript37550/f2p0/1125	transcript_HQ_B_transcript9269/f5p0/2846	transcript_HQ_B_transcript9072/f2p0/2891
ko04140	Cellular Processes; Transport and catabolism; Autophagy - animal	114	transcript_HQ_B_transcript9610/f3p0/2819	transcript_HQ_B_transcript20646/f2p0/1994	transcript_HQ_B_transcript13136/f2p0/2482	transcript_HQ_B_transcript33279/f2p0/1348	transcript_HQ_B_transcript8169/f2p0/2957	transcript_HQ_B_transcript31660/f6p0/1367	transcript_HQ_B_transcript20049/f4p0/2019	transcript_HQ_B_transcript13446/f3p0/2463	transcript_HQ_B_transcript30418/f5p0/1477	transcript_HQ_B_transcript5170/f4p0/3340	transcript_HQ_B_transcript36140/f6p0/1170	transcript_HQ_B_transcript23778/f2p0/1822	transcript_HQ_B_transcript7286/f2p0/3094	transcript_HQ_B_transcript30868/f4p0/1464	transcript_HQ_B_transcript6368/f5p0/3190	transcript_HQ_B_transcript1936/f2p0/4076	transcript_HQ_B_transcript36276/f2p0/1185	transcript_HQ_B_transcript14321/f7p0/2389	transcript_HQ_B_transcript20164/f2p0/2027	transcript_HQ_B_transcript10322/f3p0/2743	transcript_HQ_B_transcript38004/f4p0/1065	transcript_HQ_B_transcript9640/f2p0/2786	transcript_HQ_B_transcript25044/f2p0/1750	transcript_HQ_B_transcript8186/f2p0/2999	transcript_HQ_B_transcript36862/f3p0/1151	transcript_HQ_B_transcript14516/f7p0/2353	transcript_HQ_B_transcript11881/f2p0/2586	transcript_HQ_B_transcript29881/f6p0/1514	transcript_HQ_B_transcript3198/f3p0/3696	transcript_HQ_B_transcript42717/f17p0/692	transcript_HQ_B_transcript14356/f3p0/2395	transcript_HQ_B_transcript3619/f9p0/3580	transcript_HQ_B_transcript9052/f3p0/2873	transcript_HQ_B_transcript20294/f2p0/2010	transcript_HQ_B_transcript2174/f2p0/3933	transcript_HQ_B_transcript28932/f2p0/1569	transcript_HQ_B_transcript28/f2p0/6779	transcript_HQ_B_transcript39184/f3p0/1041	transcript_HQ_B_transcript38951/f4p0/1030	transcript_HQ_B_transcript11942/f5p0/2579	transcript_HQ_B_transcript43131/f2p0/738	transcript_HQ_B_transcript7904/f2p0/2981	transcript_HQ_B_transcript36286/f2p0/1191	transcript_HQ_B_transcript41166/f2p0/889	transcript_HQ_B_transcript17735/f2p0/2165	transcript_HQ_B_transcript39410/f2p0/1011	transcript_HQ_B_transcript31737/f4p0/1423
ko04141	Genetic Information Processing; Folding, sorting and degradation; Protein processing in endoplasmic reticulum	400	transcript_HQ_B_transcript41943/f2p0/834	transcript_HQ_B_transcript39229/f4p0/1015	transcript_HQ_B_transcript12182/f2p0/2551	transcript_HQ_B_transcript31151/f5p0/1434	transcript_HQ_B_transcript16133/f5p0/2270	transcript_HQ_B_transcript9579/f2p0/2812	transcript_HQ_B_transcript23022/f8p0/1860	transcript_HQ_B_transcript7591/f15p0/3023	transcript_HQ_B_transcript24328/f2p0/1804	transcript_HQ_B_transcript39127/f3p0/1026	transcript_HQ_B_transcript42245/f3p0/811	transcript_HQ_B_transcript41930/f4p0/806	transcript_HQ_B_transcript17025/f2p0/2201	transcript_HQ_B_transcript41157/f12p0/882	transcript_HQ_B_transcript9948/f9p0/2768	transcript_HQ_B_transcript31671/f3p0/1436	transcript_HQ_B_transcript17646/f8p0/2156	transcript_HQ_B_transcript10033/f2p0/2826	transcript_HQ_B_transcript14285/f2p0/2370	transcript_HQ_B_transcript18362/f2p0/2114	transcript_HQ_B_transcript29218/f3p0/1557	transcript_HQ_B_transcript17119/f4p0/2122	transcript_HQ_B_transcript9138/f10p0/2821	transcript_HQ_B_transcript28088/f8p0/1598	transcript_HQ_B_transcript40499/f26p0/890	transcript_HQ_B_transcript890/f2p0/4493	transcript_HQ_B_transcript14453/f21p0/2352	transcript_HQ_B_transcript38797/f2p0/1072	transcript_HQ_B_transcript24554/f61p0/1752	transcript_HQ_B_transcript42351/f4p0/804	transcript_HQ_B_transcript16422/f2p0/2244	transcript_HQ_B_transcript43314/f13p0/682	transcript_HQ_B_transcript24888/f9p0/1728	transcript_HQ_B_transcript41457/f3p0/904	transcript_HQ_B_transcript17956/f3p0/2186	transcript_HQ_B_transcript13847/f21p0/2401	transcript_HQ_B_transcript11348/f4p0/2615	transcript_HQ_B_transcript34166/f3p0/1327	transcript_HQ_B_transcript2504/f2p0/3846	transcript_HQ_B_transcript28866/f10p0/1553	transcript_HQ_B_transcript21416/f2p0/1937	transcript_HQ_B_transcript8213/f6p0/2948	transcript_HQ_B_transcript2562/f2p0/3812	transcript_HQ_B_transcript6315/f11p0/3139	transcript_HQ_B_transcript43586/f2p0/690	transcript_HQ_B_transcript43246/f2p0/725	transcript_HQ_B_transcript11373/f14p0/2623
ko04142	Cellular Processes; Transport and catabolism; Lysosome	107	transcript_HQ_B_transcript35615/f8p0/1139	transcript_HQ_B_transcript41471/f2p0/895	transcript_HQ_B_transcript22860/f2p0/1886	transcript_HQ_B_transcript32359/f2p0/1397	transcript_HQ_B_transcript29725/f2p0/1527	transcript_HQ_B_transcript12141/f2p0/2572	transcript_HQ_B_transcript29901/f4p0/1518	transcript_HQ_B_transcript26238/f3p0/1699	transcript_HQ_B_transcript3191/f4p0/3686	transcript_HQ_B_transcript42586/f6p0/786	transcript_HQ_B_transcript9188/f8p0/2838	transcript_HQ_B_transcript26006/f3p0/1712	transcript_HQ_B_transcript17387/f2p0/2170	transcript_HQ_B_transcript324/f2p0/5246	transcript_HQ_B_transcript42307/f2p0/805	transcript_HQ_B_transcript36286/f2p0/1191	transcript_HQ_B_transcript6377/f4p0/3183	transcript_HQ_B_transcript16005/f2p0/2285	transcript_HQ_B_transcript41631/f3p0/874	transcript_HQ_B_transcript32131/f2p0/1404	transcript_HQ_B_transcript22836/f10p0/1847	transcript_HQ_B_transcript6984/f2p0/3104	transcript_HQ_B_transcript11800/f2p0/2598	transcript_HQ_B_transcript5913/f2p0/3251	transcript_HQ_B_transcript41301/f4p0/875	transcript_HQ_B_transcript32715/f26p0/1315	transcript_HQ_B_transcript29881/f6p0/1514	transcript_HQ_B_transcript34605/f3p0/1269	transcript_HQ_B_transcript24371/f2p0/1784	transcript_HQ_B_transcript11113/f2p0/2671	transcript_HQ_B_transcript34119/f6p0/1264	transcript_HQ_B_transcript33916/f3p0/1323	transcript_HQ_B_transcript37561/f2p0/1128	transcript_HQ_B_transcript5446/f3p0/3290	transcript_HQ_B_transcript1339/f2p0/4241	transcript_HQ_B_transcript767/f3p0/4493	transcript_HQ_B_transcript9598/f4p0/2808	transcript_HQ_B_transcript35527/f2p0/1227	transcript_HQ_B_transcript41387/f2p0/873	transcript_HQ_B_transcript18750/f2p0/2114	transcript_HQ_B_transcript16171/f2p0/2288	transcript_HQ_B_transcript17737/f16p0/2070	transcript_HQ_B_transcript20539/f2p0/1988	transcript_HQ_B_transcript28804/f5p0/1537	transcript_HQ_B_transcript36140/f6p0/1170	transcript_HQ_B_transcript14489/f2p0/2396	transcript_HQ_B_transcript30418/f5p0/1477
ko04144	Cellular Processes; Transport and catabolism; Endocytosis	239	transcript_HQ_B_transcript21997/f2p0/1910	transcript_HQ_B_transcript11950/f2p0/2540	transcript_HQ_B_transcript15600/f2p0/2300	transcript_HQ_B_transcript5001/f2p0/3393	transcript_HQ_B_transcript238/f2p0/5481	transcript_HQ_B_transcript11373/f14p0/2623	transcript_HQ_B_transcript9494/f2p0/2845	transcript_HQ_B_transcript12965/f3p0/2469	transcript_HQ_B_transcript28676/f5p0/1552	transcript_HQ_B_transcript29728/f2p0/1548	transcript_HQ_B_transcript21654/f10p0/1920	transcript_HQ_B_transcript21653/f5p0/1931	transcript_HQ_B_transcript25057/f2p0/1761	transcript_HQ_B_transcript29446/f2p0/1548	transcript_HQ_B_transcript12705/f3p0/2486	transcript_HQ_B_transcript37215/f2p0/1141	transcript_HQ_B_transcript38382/f14p0/1014	transcript_HQ_B_transcript35475/f2p0/1232	transcript_HQ_B_transcript11729/f4p0/2601	transcript_HQ_B_transcript39881/f2p0/978	transcript_HQ_B_transcript41559/f2p0/869	transcript_HQ_B_transcript27838/f2p0/1627	transcript_HQ_B_transcript12995/f2p0/2502	transcript_HQ_B_transcript22473/f34p0/1829	transcript_HQ_B_transcript4604/f2p0/3460	transcript_HQ_B_transcript14083/f2p0/2417	transcript_HQ_B_transcript16020/f2p0/2251	transcript_HQ_B_transcript13234/f2p0/2477	transcript_HQ_B_transcript3003/f2p0/3730	transcript_HQ_B_transcript9269/f5p0/2846	transcript_HQ_B_transcript20061/f2p0/2024	transcript_HQ_B_transcript16682/f16p0/2216	transcript_HQ_B_transcript15368/f2p0/2314	transcript_HQ_B_transcript34276/f8p0/1259	transcript_HQ_B_transcript15663/f2p0/2300	transcript_HQ_B_transcript4073/f2p0/3566	transcript_HQ_B_transcript18600/f2p0/2099	transcript_HQ_B_transcript4101/f2p0/3504	transcript_HQ_B_transcript706/f2p0/4641	transcript_HQ_B_transcript11528/f2p0/2670	transcript_HQ_B_transcript33242/f2p0/1370	transcript_HQ_B_transcript39317/f3p0/1018	transcript_HQ_B_transcript9098/f3p0/2847	transcript_HQ_B_transcript39779/f3p0/983	transcript_HQ_B_transcript26656/f3p0/1683	transcript_HQ_B_transcript41570/f2p0/865	transcript_HQ_B_transcript33887/f2p0/1320
ko04145	Cellular Processes; Transport and catabolism; Phagosome	116	transcript_HQ_B_transcript26059/f2p0/1799	transcript_HQ_B_transcript14489/f2p0/2396	transcript_HQ_B_transcript41827/f2p0/840	transcript_HQ_B_transcript41387/f2p0/873	transcript_HQ_B_transcript20322/f3p0/1996	transcript_HQ_B_transcript12823/f2p0/2532	transcript_HQ_B_transcript34971/f9p0/1243	transcript_HQ_B_transcript24554/f61p0/1752	transcript_HQ_B_transcript16171/f2p0/2288	transcript_HQ_B_transcript25544/f4p0/1747	transcript_HQ_B_transcript27131/f4p0/1651	transcript_HQ_B_transcript28154/f2p0/1614	transcript_HQ_B_transcript280/f3p0/5326	transcript_HQ_B_transcript27406/f2p0/1617	transcript_HQ_B_transcript25809/f6p0/1689	transcript_HQ_B_transcript24371/f2p0/1784	transcript_HQ_B_transcript38004/f4p0/1065	transcript_HQ_B_transcript42934/f2p0/749	transcript_HQ_B_transcript34190/f2p0/1307	transcript_HQ_B_transcript11113/f2p0/2671	transcript_HQ_B_transcript13228/f2p0/2473	transcript_HQ_B_transcript36276/f2p0/1185	transcript_HQ_B_transcript30514/f2p0/1484	transcript_HQ_B_transcript39075/f8p0/1020	transcript_HQ_B_transcript26068/f2p0/1707	transcript_HQ_B_transcript27077/f18p0/1616	transcript_HQ_B_transcript26700/f3p0/1681	transcript_HQ_B_transcript26685/f21p0/1625	transcript_HQ_B_transcript5446/f3p0/3290	transcript_HQ_B_transcript30309/f2p0/1501	transcript_HQ_B_transcript42307/f2p0/805	transcript_HQ_B_transcript28643/f2p0/1587	transcript_HQ_B_transcript26981/f2p0/1665	transcript_HQ_B_transcript10871/f2p0/2708	transcript_HQ_B_transcript22836/f10p0/1847	transcript_HQ_B_transcript32707/f2p0/1375	transcript_HQ_B_transcript43881/f8p0/645	transcript_HQ_B_transcript41166/f2p0/889	transcript_HQ_B_transcript32338/f2p0/1388	transcript_HQ_B_transcript30/f2p0/6711	transcript_HQ_B_transcript23164/f2p0/1853	transcript_HQ_B_transcript21071/f3p0/1957	transcript_HQ_B_transcript25252/f2p0/1742	transcript_HQ_B_transcript9052/f3p0/2873	transcript_HQ_B_transcript44317/f3p0/573	transcript_HQ_B_transcript41301/f4p0/875	transcript_HQ_B_transcript26043/f11p0/1694
ko04146	Cellular Processes; Transport and catabolism; Peroxisome	131	transcript_HQ_B_transcript656/f2p0/4679	transcript_HQ_B_transcript13458/f2p0/2463	transcript_HQ_B_transcript31523/f2p0/1456	transcript_HQ_B_transcript27368/f3p0/1641	transcript_HQ_B_transcript12562/f6p0/2461	transcript_HQ_B_transcript42554/f2p0/803	transcript_HQ_B_transcript28400/f4p0/1591	transcript_HQ_B_transcript42426/f3p0/923	transcript_HQ_B_transcript17835/f2p0/2148	transcript_HQ_B_transcript13421/f6p0/2391	transcript_HQ_B_transcript29771/f4p0/1499	transcript_HQ_B_transcript6087/f4p0/3216	transcript_HQ_B_transcript37310/f2p0/1131	transcript_HQ_B_transcript12608/f6p0/2489	transcript_HQ_B_transcript9015/f2p0/2867	transcript_HQ_B_transcript41952/f2p0/833	transcript_HQ_B_transcript29941/f2p0/1522	transcript_HQ_B_transcript3779/f2p0/3573	transcript_HQ_B_transcript40114/f4p0/916	transcript_HQ_B_transcript14252/f4p0/2387	transcript_HQ_B_transcript30562/f2p0/1500	transcript_HQ_B_transcript31918/f3p0/1421	transcript_HQ_B_transcript16650/f4p0/2218	transcript_HQ_B_transcript27978/f15p0/1568	transcript_HQ_B_transcript16602/f2p0/2230	transcript_HQ_B_transcript5928/f3p0/3258	transcript_HQ_B_transcript42132/f3p0/862	transcript_HQ_B_transcript7157/f3p0/3086	transcript_HQ_B_transcript27476/f3p0/1638	transcript_HQ_B_transcript19837/f2p0/2029	transcript_HQ_B_transcript12121/f2p0/2583	transcript_LQ_B_transcript20031/f2p0/1930	transcript_HQ_B_transcript37680/f2p0/1117	transcript_HQ_B_transcript10185/f10p0/2712	transcript_HQ_B_transcript27057/f2p0/1694	transcript_HQ_B_transcript30819/f8p0/1416	transcript_HQ_B_transcript30393/f2p0/1503	transcript_HQ_B_transcript28140/f2p0/1612	transcript_HQ_B_transcript12658/f3p0/2523	transcript_HQ_B_transcript20016/f2p0/2015	transcript_HQ_B_transcript40239/f3p0/953	transcript_HQ_B_transcript26227/f5p0/1694	transcript_HQ_B_transcript17000/f3p0/2221	transcript_HQ_B_transcript40215/f2p0/957	transcript_HQ_B_transcript39735/f2p0/986	transcript_HQ_B_transcript26236/f2p0/1700	transcript_HQ_B_transcript30102/f14p0/1493
ko04150	Environmental Information Processing; Signal transduction; mTOR signaling pathway	97	transcript_HQ_B_transcript14314/f8p0/2356	transcript_HQ_B_transcript14079/f2p0/2406	transcript_HQ_B_transcript19954/f3p0/2046	transcript_HQ_B_transcript8519/f2p0/2923	transcript_HQ_B_transcript5166/f2p0/3375	transcript_HQ_B_transcript34567/f3p0/1278	transcript_HQ_B_transcript2935/f2p0/3748	transcript_HQ_B_transcript23520/f16p0/1796	transcript_HQ_B_transcript19544/f2p0/2048	transcript_HQ_B_transcript20710/f2p0/1991	transcript_HQ_B_transcript23292/f3p0/1848	transcript_HQ_B_transcript18246/f2p0/2118	transcript_HQ_B_transcript31105/f5p0/1462	transcript_HQ_B_transcript4148/f2p0/3517	transcript_HQ_B_transcript5343/f3p0/3327	transcript_HQ_B_transcript39924/f8p0/964	transcript_HQ_B_transcript41130/f3p0/916	transcript_HQ_B_transcript16108/f2p0/2259	transcript_HQ_B_transcript30662/f2p0/1494	transcript_HQ_B_transcript35873/f4p0/1210	transcript_HQ_B_transcript18348/f6p0/2086	transcript_HQ_B_transcript31346/f5p0/1444	transcript_HQ_B_transcript19185/f2p0/2059	transcript_HQ_B_transcript42166/f3p0/822	transcript_HQ_B_transcript19677/f4p0/2047	transcript_HQ_B_transcript3979/f4p0/3521	transcript_HQ_B_transcript5338/f2p0/3320	transcript_HQ_B_transcript14955/f2p0/2354	transcript_HQ_B_transcript36970/f2p0/1157	transcript_HQ_B_transcript21405/f2p0/1947	transcript_HQ_B_transcript44502/f3p0/548	transcript_HQ_B_transcript36633/f2p0/1201	transcript_HQ_B_transcript20336/f2p0/2004	transcript_HQ_B_transcript20161/f2p0/2016	transcript_HQ_B_transcript13800/f2p0/2456	transcript_HQ_B_transcript28334/f4p0/1595	transcript_HQ_B_transcript32785/f2p0/1379	transcript_HQ_B_transcript5248/f2p0/3327	transcript_HQ_B_transcript18920/f2p0/2102	transcript_HQ_B_transcript566/f5p0/4729	transcript_HQ_B_transcript36929/f2p0/1154	transcript_HQ_B_transcript38808/f5p0/1039	transcript_HQ_B_transcript25782/f2p0/1726	transcript_HQ_B_transcript9968/f2p0/2773	transcript_HQ_B_transcript26523/f2p0/1691	transcript_HQ_B_transcript33451/f3p0/1334	transcript_HQ_B_transcript5722/f3p0/3268
ko04151	Environmental Information Processing; Signal transduction; PI3K-Akt signaling pathway	163	transcript_HQ_B_transcript37707/f2p0/1109	transcript_HQ_B_transcript12632/f2p0/2541	transcript_HQ_B_transcript9579/f2p0/2812	transcript_HQ_B_transcript12182/f2p0/2551	transcript_HQ_B_transcript13327/f4p0/2443	transcript_HQ_B_transcript11919/f6p0/2566	transcript_HQ_B_transcript3943/f2p0/3577	transcript_HQ_B_transcript25408/f2p0/1742	transcript_HQ_B_transcript24435/f8p0/1693	transcript_HQ_B_transcript9948/f9p0/2768	transcript_HQ_B_transcript28174/f9p0/1600	transcript_HQ_B_transcript10283/f6p0/2728	transcript_HQ_B_transcript23288/f2p0/1860	transcript_HQ_B_transcript17735/f2p0/2165	transcript_HQ_B_transcript14002/f4p0/2419	transcript_HQ_B_transcript36849/f10p0/1060	transcript_HQ_B_transcript37838/f5p0/1095	transcript_HQ_B_transcript38758/f2p0/1048	transcript_HQ_B_transcript9138/f10p0/2821	transcript_HQ_B_transcript35437/f2p0/1226	transcript_HQ_B_transcript34864/f2p0/1259	transcript_HQ_B_transcript18548/f2p0/2072	transcript_HQ_B_transcript9622/f2p0/2808	transcript_HQ_B_transcript10893/f2p0/2706	transcript_HQ_B_transcript14563/f5p0/2374	transcript_HQ_B_transcript23778/f2p0/1822	transcript_HQ_B_transcript8169/f2p0/2957	transcript_HQ_B_transcript34076/f3p0/1302	transcript_HQ_B_transcript15029/f2p0/2345	transcript_HQ_B_transcript18627/f2p0/2094	transcript_HQ_B_transcript25044/f2p0/1750	transcript_HQ_B_transcript19424/f5p0/2046	transcript_HQ_B_transcript36862/f3p0/1151	transcript_HQ_B_transcript11230/f2p0/2663	transcript_HQ_B_transcript37831/f2p0/1104	transcript_HQ_B_transcript13228/f2p0/2473	transcript_HQ_B_transcript32604/f2p0/1385	transcript_HQ_B_transcript23668/f3p0/1846	transcript_HQ_B_transcript9616/f84p0/2752	transcript_HQ_B_transcript14321/f7p0/2389	transcript_HQ_B_transcript14952/f3p0/2345	transcript_HQ_B_transcript19544/f2p0/2048	transcript_HQ_B_transcript5949/f2p0/3241	transcript_HQ_B_transcript13480/f5p0/2444	transcript_HQ_B_transcript15250/f2p0/2364	transcript_HQ_B_transcript36362/f3p0/1185	transcript_HQ_B_transcript31786/f3p0/1418
ko04152	Environmental Information Processing; Signal transduction; AMPK signaling pathway	143	transcript_HQ_B_transcript8169/f2p0/2957	transcript_HQ_B_transcript23977/f2p0/1824	transcript_HQ_B_transcript23778/f2p0/1822	transcript_HQ_B_transcript38853/f2p0/1054	transcript_HQ_B_transcript14536/f4p0/2358	transcript_HQ_B_transcript30283/f4p0/1494	transcript_HQ_B_transcript11230/f2p0/2663	transcript_HQ_B_transcript36862/f3p0/1151	transcript_HQ_B_transcript19424/f5p0/2046	transcript_HQ_B_transcript25044/f2p0/1750	transcript_HQ_B_transcript30227/f7p0/1472	transcript_HQ_B_transcript19643/f2p0/2065	transcript_HQ_B_transcript18627/f2p0/2094	transcript_HQ_B_transcript11919/f6p0/2566	transcript_HQ_B_transcript13327/f4p0/2443	transcript_HQ_B_transcript39850/f3p0/987	transcript_HQ_B_transcript12632/f2p0/2541	transcript_HQ_B_transcript18548/f2p0/2072	transcript_HQ_B_transcript34864/f2p0/1259	transcript_HQ_B_transcript31896/f13p0/1392	transcript_HQ_B_transcript17735/f2p0/2165	transcript_HQ_B_transcript10283/f6p0/2728	transcript_HQ_B_transcript28174/f9p0/1600	transcript_HQ_B_transcript16715/f3p0/2217	transcript_HQ_B_transcript24435/f8p0/1693	transcript_HQ_B_transcript4/f2p0/7689	transcript_HQ_B_transcript3943/f2p0/3577	transcript_HQ_B_transcript20336/f2p0/2004	transcript_HQ_B_transcript36633/f2p0/1201	transcript_HQ_B_transcript13800/f2p0/2456	transcript_HQ_B_transcript8345/f14p0/2886	transcript_HQ_B_transcript20016/f2p0/2015	transcript_HQ_B_transcript31079/f2p0/1460	transcript_HQ_B_transcript18637/f4p0/2062	transcript_HQ_B_transcript30972/f3p0/1471	transcript_HQ_B_transcript27420/f6p0/1634	transcript_HQ_B_transcript25782/f2p0/1726	transcript_HQ_B_transcript26523/f2p0/1691	transcript_HQ_B_transcript12048/f4p0/2573	transcript_HQ_B_transcript29223/f4p0/1550	transcript_HQ_B_transcript32785/f2p0/1379	transcript_HQ_B_transcript5248/f2p0/3327	transcript_HQ_B_transcript7948/f5p0/2983	transcript_HQ_B_transcript31939/f2p0/1416	transcript_HQ_B_transcript29578/f4p0/1529	transcript_HQ_B_transcript34392/f2p0/1300	transcript_HQ_B_transcript24008/f3p0/1812
ko04210	Cellular Processes; Cell growth and death; Apoptosis	42	transcript_HQ_B_transcript13136/f2p0/2482	transcript_HQ_B_transcript23969/f27p0/1783	transcript_HQ_B_transcript2134/f2p0/3934	transcript_HQ_B_transcript7393/f2p0/3062	transcript_HQ_B_transcript27131/f4p0/1651	transcript_HQ_B_transcript28154/f2p0/1614	transcript_HQ_B_transcript1224/f3p0/4233	transcript_HQ_B_transcript5614/f4p0/3242	transcript_HQ_B_transcript32635/f77p0/1333	transcript_HQ_B_transcript37/f2p0/6524	transcript_HQ_B_transcript36140/f6p0/1170	transcript_HQ_B_transcript30418/f5p0/1477	transcript_HQ_B_transcript22480/f11p0/1798	transcript_HQ_B_transcript26685/f21p0/1625	transcript_HQ_B_transcript36929/f2p0/1154	transcript_HQ_B_transcript37561/f2p0/1128	transcript_HQ_B_transcript30514/f2p0/1484	transcript_HQ_B_transcript26068/f2p0/1707	transcript_HQ_B_transcript40222/f3p0/955	transcript_HQ_B_transcript20082/f2p0/2044	transcript_HQ_B_transcript8901/f2p0/2902	transcript_HQ_B_transcript32715/f26p0/1315	transcript_HQ_B_transcript39692/f2p0/1010	transcript_HQ_B_transcript29881/f6p0/1514	transcript_HQ_B_transcript24785/f6p0/1773	transcript_HQ_B_transcript35153/f4p0/1239	transcript_HQ_B_transcript22964/f6p0/1858	transcript_HQ_B_transcript2174/f2p0/3933	transcript_HQ_B_transcript16576/f2p0/2215	transcript_HQ_B_transcript32742/f11p0/1355	transcript_HQ_B_transcript32131/f2p0/1404	transcript_HQ_B_transcript36286/f2p0/1191	transcript_HQ_B_transcript24986/f3p0/1760	transcript_HQ_B_transcript33959/f4p0/1321	transcript_HQ_B_transcript31737/f4p0/1423	transcript_HQ_B_transcript4299/f3p0/3477	transcript_HQ_B_transcript44042/f7p0/614	transcript_HQ_B_transcript15603/f9p0/2300	transcript_HQ_B_transcript35615/f8p0/1139	transcript_HQ_B_transcript4642/f3p0/3453	transcript_HQ_B_transcript2095/f2p0/3979	transcript_HQ_B_transcript25408/f2p0/1742
ko04211	Organismal Systems; Aging; Longevity regulating pathway	95	transcript_HQ_B_transcript10134/f3p0/2751	transcript_HQ_B_transcript31984/f2p0/1425	transcript_HQ_B_transcript28932/f2p0/1569	transcript_HQ_B_transcript20294/f2p0/2010	transcript_HQ_B_transcript15073/f3p0/2377	transcript_HQ_B_transcript7157/f3p0/3086	transcript_HQ_B_transcript11942/f5p0/2579	transcript_HQ_B_transcript3943/f2p0/3577	transcript_HQ_B_transcript41952/f2p0/833	transcript_HQ_B_transcript35764/f3p0/1159	transcript_HQ_B_transcript3779/f2p0/3573	transcript_HQ_B_transcript27150/f2p0/1660	transcript_HQ_B_transcript28174/f9p0/1600	transcript_HQ_B_transcript39410/f2p0/1011	transcript_HQ_B_transcript31896/f13p0/1392	transcript_HQ_B_transcript24593/f21p0/1754	transcript_HQ_B_transcript18548/f2p0/2072	transcript_HQ_B_transcript14770/f14p0/2307	transcript_HQ_B_transcript16650/f4p0/2218	transcript_HQ_B_transcript37871/f3p0/1106	transcript_HQ_B_transcript17835/f2p0/2148	transcript_HQ_B_transcript42426/f3p0/923	transcript_HQ_B_transcript7286/f2p0/3094	transcript_HQ_B_transcript23778/f2p0/1822	transcript_HQ_B_transcript11592/f5p0/2608	transcript_HQ_B_transcript9610/f3p0/2819	transcript_HQ_B_transcript20501/f2p0/2001	transcript_HQ_B_transcript33279/f2p0/1348	transcript_HQ_B_transcript36845/f2p0/1157	transcript_HQ_B_transcript35967/f2p0/1213	transcript_HQ_B_transcript30727/f2p0/1476	transcript_HQ_B_transcript25044/f2p0/1750	transcript_HQ_B_transcript25091/f2p0/1759	transcript_HQ_B_transcript11881/f2p0/2586	transcript_HQ_B_transcript14516/f7p0/2353	transcript_HQ_B_transcript41468/f2p0/887	transcript_HQ_B_transcript14356/f3p0/2395	transcript_HQ_B_transcript3198/f3p0/3696	transcript_HQ_B_transcript3619/f9p0/3580	transcript_HQ_B_transcript20164/f2p0/2027	transcript_HQ_B_transcript30283/f4p0/1494	transcript_HQ_B_transcript10322/f3p0/2743	transcript_HQ_B_transcript32557/f2p0/1381	transcript_HQ_B_transcript33668/f2p0/1391	transcript_HQ_B_transcript20710/f2p0/1991	transcript_HQ_B_transcript19544/f2p0/2048	transcript_HQ_B_transcript18954/f2p0/2092
ko04212	Organismal Systems; Aging; Longevity regulating pathway - worm	97	transcript_HQ_B_transcript24593/f21p0/1754	transcript_HQ_B_transcript14770/f14p0/2307	transcript_HQ_B_transcript16650/f4p0/2218	transcript_HQ_B_transcript37871/f3p0/1106	transcript_HQ_B_transcript31104/f2p0/1446	transcript_HQ_B_transcript37892/f2p0/1117	transcript_HQ_B_transcript22486/f8p0/1874	transcript_HQ_B_transcript10562/f2p0/2706	transcript_HQ_B_transcript28174/f9p0/1600	transcript_HQ_B_transcript3779/f2p0/3573	transcript_HQ_B_transcript14604/f11p0/2333	transcript_HQ_B_transcript3536/f8p0/3586	transcript_HQ_B_transcript2912/f2p0/3729	transcript_HQ_B_transcript26294/f3p0/1643	transcript_HQ_B_transcript41952/f2p0/833	transcript_HQ_B_transcript35262/f4p0/1202	transcript_HQ_B_transcript15878/f3p0/2278	transcript_HQ_B_transcript7157/f3p0/3086	transcript_HQ_B_transcript11942/f5p0/2579	transcript_HQ_B_transcript32423/f2p0/1406	transcript_HQ_B_transcript15495/f4p0/2300	transcript_HQ_B_transcript16576/f2p0/2215	transcript_HQ_B_transcript43131/f2p0/738	transcript_HQ_B_transcript36800/f8p0/1154	transcript_HQ_B_transcript7722/f3p0/3008	transcript_HQ_B_transcript44544/f2p0/526	transcript_HQ_B_transcript7904/f2p0/2981	transcript_HQ_B_transcript44535/f6p0/530	transcript_HQ_B_transcript15403/f3p0/2315	transcript_HQ_B_transcript44477/f3p0/552	transcript_HQ_B_transcript21377/f11p0/1940	transcript_HQ_B_transcript32557/f2p0/1381	transcript_HQ_B_transcript26584/f9p0/1676	transcript_HQ_B_transcript471/f3p0/4936	transcript_HQ_B_transcript14321/f7p0/2389	transcript_HQ_B_transcript11881/f2p0/2586	transcript_HQ_B_transcript29873/f5p0/1520	transcript_HQ_B_transcript41468/f2p0/887	transcript_HQ_B_transcript3198/f3p0/3696	transcript_HQ_B_transcript42717/f17p0/692	transcript_HQ_B_transcript16339/f2p0/2279	transcript_HQ_B_transcript18502/f2p0/2124	transcript_HQ_B_transcript36845/f2p0/1157	transcript_HQ_B_transcript3137/f2p0/3698	transcript_HQ_B_transcript23155/f2p0/1855	transcript_HQ_B_transcript19178/f2p0/2075	transcript_HQ_B_transcript20501/f2p0/2001
ko04213	Organismal Systems; Aging; Longevity regulating pathway - multiple species	152	transcript_HQ_B_transcript14516/f7p0/2353	transcript_HQ_B_transcript16143/f2p0/2332	transcript_HQ_B_transcript3619/f9p0/3580	transcript_HQ_B_transcript14356/f3p0/2395	transcript_HQ_B_transcript3198/f3p0/3696	transcript_HQ_B_transcript17966/f3p0/2138	transcript_HQ_B_transcript41468/f2p0/887	transcript_HQ_B_transcript15321/f303p0/2281	transcript_HQ_B_transcript10322/f3p0/2743	transcript_HQ_B_transcript32557/f2p0/1381	transcript_HQ_B_transcript33668/f2p0/1391	transcript_HQ_B_transcript7247/f2p0/3118	transcript_HQ_B_transcript6556/f3p0/3164	transcript_HQ_B_transcript4409/f5p0/3404	transcript_HQ_B_transcript36845/f2p0/1157	transcript_HQ_B_transcript33279/f2p0/1348	transcript_HQ_B_transcript23924/f3p0/1856	transcript_HQ_B_transcript6993/f7p0/3105	transcript_HQ_B_transcript9610/f3p0/2819	transcript_HQ_B_transcript8535/f3p0/2909	transcript_HQ_B_transcript20501/f2p0/2001	transcript_HQ_B_transcript35764/f3p0/1159	transcript_HQ_B_transcript5564/f2p0/3292	transcript_HQ_B_transcript14770/f14p0/2307	transcript_HQ_B_transcript24593/f21p0/1754	transcript_HQ_B_transcript17420/f2p0/2214	transcript_HQ_B_transcript3240/f2p0/3674	transcript_HQ_B_transcript12201/f3p0/2557	transcript_HQ_B_transcript20294/f2p0/2010	transcript_HQ_B_transcript11096/f2p0/2653	transcript_HQ_B_transcript28932/f2p0/1569	transcript_HQ_B_transcript11507/f2p0/2620	transcript_HQ_B_transcript18156/f6p0/2109	transcript_HQ_B_transcript39993/f3p0/993	transcript_HQ_B_transcript13873/f3p0/2425	transcript_HQ_B_transcript18920/f2p0/2102	transcript_HQ_B_transcript11198/f4p0/2608	transcript_HQ_B_transcript5302/f28p0/3266	transcript_HQ_B_transcript566/f5p0/4729	transcript_HQ_B_transcript15984/f2p0/2278	transcript_HQ_B_transcript44502/f3p0/548	transcript_HQ_B_transcript38950/f6p0/1020	transcript_HQ_B_transcript17166/f2p0/2191	transcript_HQ_B_transcript28334/f4p0/1595	transcript_HQ_B_transcript29973/f2p0/1513	transcript_HQ_B_transcript22223/f2p0/1910	transcript_HQ_B_transcript18348/f6p0/2086
ko04214	Cellular Processes; Cell growth and death; Apoptosis - fly	23	transcript_HQ_B_transcript40222/f3p0/955	transcript_HQ_B_transcript36296/f3p0/1206	transcript_HQ_B_transcript2407/f3p0/3867	transcript_HQ_B_transcript8901/f2p0/2902	transcript_HQ_B_transcript44042/f7p0/614	transcript_HQ_B_transcript4299/f3p0/3477	transcript_HQ_B_transcript11821/f6p0/2508	transcript_HQ_B_transcript42208/f4p0/804	transcript_HQ_B_transcript2095/f2p0/3979	transcript_HQ_B_transcript8853/f6p0/2841	transcript_HQ_B_transcript42570/f2p0/787	transcript_HQ_B_transcript15603/f9p0/2300	transcript_HQ_B_transcript11156/f4p0/2662	transcript_HQ_B_transcript42540/f2p0/786	transcript_HQ_B_transcript42306/f2p0/806	transcript_HQ_B_transcript2134/f2p0/3934	transcript_HQ_B_transcript7393/f2p0/3062	transcript_HQ_B_transcript42243/f2p0/805	transcript_HQ_B_transcript8021/f2p0/2982	transcript_HQ_B_transcript20171/f28p0/1977	transcript_HQ_B_transcript5614/f4p0/3242	transcript_HQ_B_transcript16576/f2p0/2215	transcript_HQ_B_transcript1224/f3p0/4233
ko04215	Cellular Processes; Cell growth and death; Apoptosis - multiple species	5	transcript_HQ_B_transcript40222/f3p0/955	transcript_HQ_B_transcript44042/f7p0/614	transcript_HQ_B_transcript4299/f3p0/3477	transcript_HQ_B_transcript8901/f2p0/2902	transcript_HQ_B_transcript1224/f3p0/4233
ko04260	Organismal Systems; Circulatory system; Cardiac muscle contraction	22	transcript_HQ_B_transcript2645/f7p0/3789	transcript_HQ_B_transcript39382/f5p0/1017	transcript_HQ_B_transcript40479/f3p0/929	transcript_HQ_B_transcript37373/f4p0/1119	transcript_HQ_B_transcript43460/f3p0/696	transcript_HQ_B_transcript25676/f6p0/1725	transcript_HQ_B_transcript31901/f3p0/1441	transcript_HQ_B_transcript4524/f4p0/3437	transcript_HQ_B_transcript40815/f6p0/911	transcript_HQ_B_transcript31885/f2p0/1414	transcript_HQ_B_transcript36045/f2p0/1198	transcript_HQ_B_transcript43834/f2p0/661	transcript_HQ_B_transcript40890/f2p0/934	transcript_HQ_B_transcript41651/f2p0/860	transcript_HQ_B_transcript19419/f8p0/2052	transcript_HQ_B_transcript12127/f2p0/2553	transcript_HQ_B_transcript28928/f2p0/1577	transcript_HQ_B_transcript29227/f6p0/1531	transcript_HQ_B_transcript11243/f2p0/2669	transcript_HQ_B_transcript1094/f2p0/4350	transcript_HQ_B_transcript38112/f2p0/1091	transcript_HQ_B_transcript44327/f2p0/588
ko04261	Organismal Systems; Circulatory system; Adrenergic signaling in cardiomyocytes	69	transcript_HQ_B_transcript17857/f17p0/2081	transcript_HQ_B_transcript42419/f14p0/751	transcript_HQ_B_transcript19424/f5p0/2046	transcript_HQ_B_transcript22394/f4p0/1887	transcript_HQ_B_transcript18627/f2p0/2094	transcript_HQ_B_transcript42571/f2p0/785	transcript_HQ_B_transcript11230/f2p0/2663	transcript_HQ_B_transcript36862/f3p0/1151	transcript_HQ_B_transcript43166/f9p0/707	transcript_HQ_B_transcript13585/f2p0/2448	transcript_HQ_B_transcript31660/f6p0/1367	transcript_HQ_B_transcript8169/f2p0/2957	transcript_HQ_B_transcript43148/f12p0/679	transcript_HQ_B_transcript2566/f2p0/3863	transcript_HQ_B_transcript20670/f2p0/1978	transcript_HQ_B_transcript21217/f3p0/1951	transcript_HQ_B_transcript24026/f2p0/1690	transcript_HQ_B_transcript17735/f2p0/2165	transcript_HQ_B_transcript10283/f6p0/2728	transcript_HQ_B_transcript7720/f4p0/3013	transcript_HQ_B_transcript40973/f2p0/909	transcript_HQ_B_transcript34864/f2p0/1259	transcript_HQ_B_transcript6819/f3p0/3124	transcript_HQ_B_transcript26142/f2p0/1718	transcript_HQ_B_transcript24435/f8p0/1693	transcript_HQ_B_transcript21448/f2p0/1961	transcript_HQ_B_transcript11189/f2p0/2650	transcript_HQ_B_transcript28091/f9p0/1605	transcript_HQ_B_transcript13327/f4p0/2443	transcript_HQ_B_transcript41155/f11p0/852	transcript_HQ_B_transcript11919/f6p0/2566	transcript_HQ_B_transcript11701/f3p0/2515	transcript_HQ_B_transcript42738/f4p0/766	transcript_HQ_B_transcript23631/f5p0/1799	transcript_HQ_B_transcript12632/f2p0/2541	transcript_HQ_B_transcript41928/f37p0/799	transcript_HQ_B_transcript12048/f4p0/2573	transcript_HQ_B_transcript42583/f5p0/805	transcript_HQ_B_transcript716/f3p0/4639	transcript_HQ_B_transcript27985/f4p0/1626	transcript_HQ_B_transcript13354/f7p0/2460	transcript_HQ_B_transcript27420/f6p0/1634	transcript_HQ_B_transcript17703/f3p0/2178	transcript_HQ_B_transcript24399/f2p0/1799	transcript_HQ_B_transcript31939/f2p0/1416	transcript_HQ_B_transcript42814/f18p0/732	transcript_HQ_B_transcript7337/f2p0/3060
ko04270	Organismal Systems; Circulatory system; Vascular smooth muscle contraction	33	transcript_HQ_B_transcript43166/f9p0/707	transcript_HQ_B_transcript30759/f3p0/1480	transcript_HQ_B_transcript13585/f2p0/2448	transcript_HQ_B_transcript2566/f2p0/3863	transcript_HQ_B_transcript30212/f3p0/1522	transcript_HQ_B_transcript43148/f12p0/679	transcript_HQ_B_transcript41236/f3p0/878	transcript_HQ_B_transcript32730/f2p0/1371	transcript_HQ_B_transcript21217/f3p0/1951	transcript_HQ_B_transcript42583/f5p0/805	transcript_HQ_B_transcript41928/f37p0/799	transcript_HQ_B_transcript42419/f14p0/751	transcript_HQ_B_transcript36929/f2p0/1154	transcript_HQ_B_transcript27985/f4p0/1626	transcript_HQ_B_transcript42814/f18p0/732	transcript_HQ_B_transcript22394/f4p0/1887	transcript_HQ_B_transcript42571/f2p0/785	transcript_HQ_B_transcript34163/f2p0/1299	transcript_HQ_B_transcript7337/f2p0/3060	transcript_HQ_B_transcript28091/f9p0/1605	transcript_HQ_B_transcript42738/f4p0/766	transcript_HQ_B_transcript23631/f5p0/1799	transcript_HQ_B_transcript41155/f11p0/852	transcript_HQ_B_transcript39393/f32p0/985	transcript_HQ_B_transcript27056/f6p0/1625	transcript_HQ_B_transcript42623/f12p0/767	transcript_HQ_B_transcript31737/f4p0/1423	transcript_HQ_B_transcript32269/f2p0/1394	transcript_HQ_B_transcript7720/f4p0/3013	transcript_HQ_B_transcript40973/f2p0/909	transcript_HQ_B_transcript2206/f2p0/3922	transcript_HQ_B_transcript6819/f3p0/3124	transcript_HQ_B_transcript25408/f2p0/1742
ko04310	Environmental Information Processing; Signal transduction; Wnt signaling pathway	84	transcript_HQ_B_transcript8492/f4p0/2934	transcript_HQ_B_transcript28055/f2p0/1642	transcript_HQ_B_transcript3315/f2p0/3684	transcript_HQ_B_transcript29527/f3p0/1542	transcript_HQ_B_transcript40540/f13p0/852	transcript_HQ_B_transcript10644/f2p0/2698	transcript_HQ_B_transcript29761/f39p0/1463	transcript_HQ_B_transcript9968/f2p0/2773	transcript_HQ_B_transcript21616/f2p0/1941	transcript_HQ_B_transcript5236/f3p0/3330	transcript_HQ_B_transcript34274/f5p0/1283	transcript_HQ_B_transcript24302/f3p0/1793	transcript_HQ_B_transcript18540/f4p0/2075	transcript_HQ_B_transcript52/f2p0/6241	transcript_HQ_B_transcript847/f2p0/4527	transcript_HQ_B_transcript35184/f3p0/1270	transcript_HQ_B_transcript35231/f2p0/1248	transcript_HQ_B_transcript3776/f2p0/3561	transcript_HQ_B_transcript33934/f2p0/1314	transcript_HQ_B_transcript33570/f2p0/1335	transcript_HQ_B_transcript37122/f12p0/1100	transcript_HQ_B_transcript86/f2p0/5989	transcript_HQ_B_transcript30802/f2p0/1483	transcript_HQ_B_transcript43246/f2p0/725	transcript_HQ_B_transcript5949/f2p0/3241	transcript_HQ_B_transcript38147/f9p0/1081	transcript_HQ_B_transcript40511/f5p0/913	transcript_HQ_B_transcript41756/f2p0/848	transcript_HQ_B_transcript3761/f2p0/3580	transcript_HQ_B_transcript37769/f2p0/1124	transcript_HQ_B_transcript29172/f2p0/1555	transcript_HQ_B_transcript39760/f3p0/948	transcript_HQ_B_transcript15218/f2p0/2345	transcript_HQ_B_transcript18608/f4p0/2069	transcript_HQ_B_transcript40867/f3p0/931	transcript_HQ_B_transcript3385/f3p0/3722	transcript_HQ_B_transcript12577/f2p0/2534	transcript_HQ_B_transcript987/f2p0/4417	transcript_HQ_B_transcript3170/f3p0/3705	transcript_HQ_B_transcript43314/f13p0/682	transcript_HQ_B_transcript28016/f9p0/1586	transcript_HQ_B_transcript41827/f2p0/840	transcript_HQ_B_transcript4797/f3p0/3409	transcript_HQ_B_transcript39160/f9p0/1021	transcript_HQ_B_transcript31330/f2p0/1467	transcript_HQ_B_transcript1223/f2p0/4270	transcript_HQ_B_transcript34971/f9p0/1243
ko04320	Organismal Systems; Development; Dorso-ventral axis formation	3	transcript_HQ_B_transcript36929/f2p0/1154	transcript_HQ_B_transcript31737/f4p0/1423	transcript_HQ_B_transcript25408/f2p0/1742
ko04330	Environmental Information Processing; Signal transduction; Notch signaling pathway	27	transcript_HQ_B_transcript29190/f3p0/1583	transcript_HQ_B_transcript21608/f3p0/1934	transcript_HQ_B_transcript434/f2p0/5039	transcript_HQ_B_transcript9858/f2p0/2802	transcript_HQ_B_transcript22696/f7p0/1850	transcript_HQ_B_transcript11904/f5p0/2578	transcript_HQ_B_transcript28055/f2p0/1642	transcript_HQ_B_transcript11695/f2p0/2600	transcript_HQ_B_transcript25692/f2p0/1727	transcript_HQ_B_transcript3170/f3p0/3705	transcript_HQ_B_transcript23924/f3p0/1856	transcript_HQ_B_transcript3410/f4p0/3643	transcript_HQ_B_transcript25689/f3p0/1732	transcript_HQ_B_transcript22196/f6p0/1870	transcript_HQ_B_transcript987/f2p0/4417	transcript_HQ_B_transcript11507/f2p0/2620	transcript_HQ_B_transcript52/f2p0/6241	transcript_HQ_B_transcript29068/f2p0/1565	transcript_HQ_B_transcript2628/f2p0/3917	transcript_HQ_B_transcript3761/f2p0/3580	transcript_HQ_B_transcript21411/f2p0/1971	transcript_HQ_B_transcript20590/f2p0/1990	transcript_HQ_B_transcript20256/f4p0/2003	transcript_HQ_B_transcript19052/f2p0/2098	transcript_HQ_B_transcript393/f5p0/5088	transcript_HQ_B_transcript24922/f2p0/1772	transcript_HQ_B_transcript21490/f2p0/1949
ko04340	Environmental Information Processing; Signal transduction; Hedgehog signaling pathway	22	transcript_HQ_B_transcript30038/f2p0/1552	transcript_HQ_B_transcript26305/f16p0/1653	transcript_HQ_B_transcript23755/f5p0/1817	transcript_HQ_B_transcript7591/f15p0/3023	transcript_HQ_B_transcript3315/f2p0/3684	transcript_HQ_B_transcript29894/f2p0/1523	transcript_HQ_B_transcript9863/f4p0/2755	transcript_HQ_B_transcript22978/f2p0/1873	transcript_HQ_B_transcript8274/f3p0/2958	transcript_HQ_B_transcript39010/f2p0/1038	transcript_HQ_B_transcript5236/f3p0/3330	transcript_HQ_B_transcript9968/f2p0/2773	transcript_HQ_B_transcript28906/f2p0/1574	transcript_HQ_B_transcript21616/f2p0/1941	transcript_HQ_B_transcript28846/f4p0/1581	transcript_HQ_B_transcript24475/f3p0/1775	transcript_HQ_B_transcript23288/f2p0/1860	transcript_HQ_B_transcript40751/f2p0/918	transcript_HQ_B_transcript9492/f8p0/2768	transcript_HQ_B_transcript19410/f2p0/2052	transcript_HQ_B_transcript12577/f2p0/2534	transcript_HQ_B_transcript3385/f3p0/3722
ko04341	Environmental Information Processing; Signal transduction; Hedgehog signaling pathway - fly	34	transcript_HQ_B_transcript3385/f3p0/3722	transcript_HQ_B_transcript12577/f2p0/2534	transcript_HQ_B_transcript43746/f3p0/668	transcript_HQ_B_transcript41766/f2p0/846	transcript_HQ_B_transcript24475/f3p0/1775	transcript_HQ_B_transcript23288/f2p0/1860	transcript_HQ_B_transcript11968/f7p0/2572	transcript_HQ_B_transcript28846/f4p0/1581	transcript_HQ_B_transcript40511/f5p0/913	transcript_HQ_B_transcript39010/f2p0/1038	transcript_HQ_B_transcript42068/f4p0/817	transcript_HQ_B_transcript29894/f2p0/1523	transcript_HQ_B_transcript9863/f4p0/2755	transcript_HQ_B_transcript844/f2p0/4540	transcript_HQ_B_transcript734/f3p0/4625	transcript_HQ_B_transcript22978/f2p0/1873	transcript_HQ_B_transcript43246/f2p0/725	transcript_HQ_B_transcript23755/f5p0/1817	transcript_HQ_B_transcript7591/f15p0/3023	transcript_HQ_B_transcript19410/f2p0/2052	transcript_HQ_B_transcript40493/f4p0/937	transcript_HQ_B_transcript9492/f8p0/2768	transcript_HQ_B_transcript40751/f2p0/918	transcript_HQ_B_transcript9968/f2p0/2773	transcript_HQ_B_transcript5236/f3p0/3330	transcript_HQ_B_transcript28906/f2p0/1574	transcript_HQ_B_transcript21616/f2p0/1941	transcript_HQ_B_transcript10644/f2p0/2698	transcript_HQ_B_transcript8274/f3p0/2958	transcript_HQ_B_transcript40540/f13p0/852	transcript_HQ_B_transcript3315/f2p0/3684	transcript_HQ_B_transcript43314/f13p0/682	transcript_HQ_B_transcript26305/f16p0/1653	transcript_HQ_B_transcript30038/f2p0/1552
ko04350	Environmental Information Processing; Signal transduction; TGF-beta signaling pathway	44	transcript_HQ_B_transcript10644/f2p0/2698	transcript_HQ_B_transcript40540/f13p0/852	transcript_HQ_B_transcript30760/f2p0/1476	transcript_HQ_B_transcript8169/f2p0/2957	transcript_HQ_B_transcript43314/f13p0/682	transcript_HQ_B_transcript31660/f6p0/1367	transcript_HQ_B_transcript13800/f2p0/2456	transcript_HQ_B_transcript3170/f3p0/3705	transcript_HQ_B_transcript987/f2p0/4417	transcript_HQ_B_transcript36862/f3p0/1151	transcript_HQ_B_transcript18920/f2p0/2102	transcript_HQ_B_transcript52/f2p0/6241	transcript_HQ_B_transcript3198/f3p0/3696	transcript_HQ_B_transcript29223/f4p0/1550	transcript_HQ_B_transcript40493/f4p0/937	transcript_HQ_B_transcript2628/f2p0/3917	transcript_HQ_B_transcript18627/f2p0/2094	transcript_HQ_B_transcript31939/f2p0/1416	transcript_HQ_B_transcript17703/f3p0/2178	transcript_HQ_B_transcript27420/f6p0/1634	transcript_HQ_B_transcript393/f5p0/5088	transcript_HQ_B_transcript5236/f3p0/3330	transcript_HQ_B_transcript42068/f4p0/817	transcript_HQ_B_transcript434/f2p0/5039	transcript_HQ_B_transcript43246/f2p0/725	transcript_HQ_B_transcript734/f3p0/4625	transcript_HQ_B_transcript15250/f2p0/2364	transcript_HQ_B_transcript3292/f3p0/3669	transcript_HQ_B_transcript18246/f2p0/2118	transcript_HQ_B_transcript7591/f15p0/3023	transcript_HQ_B_transcript3410/f4p0/3643	transcript_HQ_B_transcript12577/f2p0/2534	transcript_HQ_B_transcript24435/f8p0/1693	transcript_HQ_B_transcript28174/f9p0/1600	transcript_HQ_B_transcript26142/f2p0/1718	transcript_HQ_B_transcript3725/f2p0/3609	transcript_HQ_B_transcript43746/f3p0/668	transcript_HQ_B_transcript3761/f2p0/3580	transcript_HQ_B_transcript34864/f2p0/1259	transcript_HQ_B_transcript3496/f3p0/3660	transcript_HQ_B_transcript17735/f2p0/2165	transcript_HQ_B_transcript41766/f2p0/846	transcript_HQ_B_transcript11968/f7p0/2572	transcript_HQ_B_transcript40511/f5p0/913
ko04360	Organismal Systems; Development; Axon guidance	25	transcript_HQ_B_transcript35231/f2p0/1248	transcript_HQ_B_transcript574/f2p0/4819	transcript_HQ_B_transcript25259/f5p0/1670	transcript_HQ_B_transcript23236/f3p0/1846	transcript_HQ_B_transcript23934/f2p0/1809	transcript_HQ_B_transcript21229/f3p0/1900	transcript_HQ_B_transcript37122/f12p0/1100	transcript_HQ_B_transcript33934/f2p0/1314	transcript_HQ_B_transcript41122/f3p0/892	transcript_HQ_B_transcript5949/f2p0/3241	transcript_HQ_B_transcript41827/f2p0/840	transcript_HQ_B_transcript34971/f9p0/1243	transcript_HQ_B_transcript38147/f9p0/1081	transcript_HQ_B_transcript41756/f2p0/848	transcript_HQ_B_transcript23288/f2p0/1860	transcript_HQ_B_transcript39075/f8p0/1020	transcript_HQ_B_transcript9968/f2p0/2773	transcript_HQ_B_transcript38758/f2p0/1048	transcript_HQ_B_transcript37769/f2p0/1124	transcript_HQ_B_transcript24404/f2p0/1786	transcript_HQ_B_transcript40867/f3p0/931	transcript_HQ_B_transcript40321/f8p0/844	transcript_HQ_B_transcript39760/f3p0/948	transcript_HQ_B_transcript13228/f2p0/2473	transcript_HQ_B_transcript24811/f3p0/1767
ko04370	Environmental Information Processing; Signal transduction; VEGF signaling pathway	21	transcript_HQ_B_transcript37769/f2p0/1124	transcript_HQ_B_transcript25408/f2p0/1742	transcript_HQ_B_transcript13228/f2p0/2473	transcript_HQ_B_transcript39760/f3p0/948	transcript_HQ_B_transcript24404/f2p0/1786	transcript_HQ_B_transcript40867/f3p0/931	transcript_HQ_B_transcript39075/f8p0/1020	transcript_HQ_B_transcript31737/f4p0/1423	transcript_HQ_B_transcript22948/f3p0/1865	transcript_HQ_B_transcript41756/f2p0/848	transcript_HQ_B_transcript36929/f2p0/1154	transcript_HQ_B_transcript38758/f2p0/1048	transcript_HQ_B_transcript41827/f2p0/840	transcript_HQ_B_transcript5949/f2p0/3241	transcript_HQ_B_transcript38147/f9p0/1081	transcript_HQ_B_transcript34971/f9p0/1243	transcript_HQ_B_transcript574/f2p0/4819	transcript_HQ_B_transcript35231/f2p0/1248	transcript_HQ_B_transcript1631/f2p0/4001	transcript_HQ_B_transcript33934/f2p0/1314	transcript_HQ_B_transcript37122/f12p0/1100
ko04371	Environmental Information Processing; Signal transduction; Apelin signaling pathway	74	transcript_HQ_B_transcript9610/f3p0/2819	transcript_HQ_B_transcript43166/f9p0/707	transcript_HQ_B_transcript33279/f2p0/1348	transcript_HQ_B_transcript13585/f2p0/2448	transcript_HQ_B_transcript2566/f2p0/3863	transcript_HQ_B_transcript43148/f12p0/679	transcript_HQ_B_transcript23778/f2p0/1822	transcript_HQ_B_transcript21217/f3p0/1951	transcript_HQ_B_transcript36276/f2p0/1185	transcript_HQ_B_transcript23668/f3p0/1846	transcript_HQ_B_transcript32148/f2p0/1405	transcript_HQ_B_transcript42419/f14p0/751	transcript_HQ_B_transcript10322/f3p0/2743	transcript_HQ_B_transcript33668/f2p0/1391	transcript_HQ_B_transcript42571/f2p0/785	transcript_HQ_B_transcript25044/f2p0/1750	transcript_HQ_B_transcript14516/f7p0/2353	transcript_HQ_B_transcript37831/f2p0/1104	transcript_HQ_B_transcript42717/f17p0/692	transcript_HQ_B_transcript3619/f9p0/3580	transcript_HQ_B_transcript3198/f3p0/3696	transcript_HQ_B_transcript14356/f3p0/2395	transcript_HQ_B_transcript28932/f2p0/1569	transcript_HQ_B_transcript9052/f3p0/2873	transcript_HQ_B_transcript20294/f2p0/2010	transcript_HQ_B_transcript42738/f4p0/766	transcript_HQ_B_transcript41155/f11p0/852	transcript_HQ_B_transcript43131/f2p0/738	transcript_HQ_B_transcript7904/f2p0/2981	transcript_HQ_B_transcript31737/f4p0/1423	transcript_HQ_B_transcript18548/f2p0/2072	transcript_HQ_B_transcript40973/f2p0/909	transcript_HQ_B_transcript3943/f2p0/3577	transcript_HQ_B_transcript25408/f2p0/1742	transcript_HQ_B_transcript35764/f3p0/1159	transcript_HQ_B_transcript28174/f9p0/1600	transcript_HQ_B_transcript28334/f4p0/1595	transcript_HQ_B_transcript13800/f2p0/2456	transcript_HQ_B_transcript20336/f2p0/2004	transcript_HQ_B_transcript44502/f3p0/548	transcript_HQ_B_transcript41236/f3p0/878	transcript_HQ_B_transcript42583/f5p0/805	transcript_HQ_B_transcript22948/f3p0/1865	transcript_HQ_B_transcript42759/f2p0/770	transcript_HQ_B_transcript26523/f2p0/1691	transcript_HQ_B_transcript41928/f37p0/799	transcript_HQ_B_transcript38808/f5p0/1039
ko04380	Organismal Systems; Development; Osteoclast differentiation	24	transcript_HQ_B_transcript37122/f12p0/1100	transcript_HQ_B_transcript33934/f2p0/1314	transcript_HQ_B_transcript35231/f2p0/1248	transcript_HQ_B_transcript574/f2p0/4819	transcript_HQ_B_transcript34971/f9p0/1243	transcript_HQ_B_transcript25494/f3p0/1738	transcript_HQ_B_transcript38147/f9p0/1081	transcript_HQ_B_transcript31175/f4p0/1426	transcript_HQ_B_transcript5949/f2p0/3241	transcript_HQ_B_transcript41827/f2p0/840	transcript_HQ_B_transcript38758/f2p0/1048	transcript_HQ_B_transcript33916/f3p0/1323	transcript_HQ_B_transcript36929/f2p0/1154	transcript_HQ_B_transcript41756/f2p0/848	transcript_HQ_B_transcript31737/f4p0/1423	transcript_HQ_B_transcript39075/f8p0/1020	transcript_HQ_B_transcript24404/f2p0/1786	transcript_HQ_B_transcript40867/f3p0/931	transcript_HQ_B_transcript39760/f3p0/948	transcript_HQ_B_transcript13228/f2p0/2473	transcript_HQ_B_transcript34119/f6p0/1264	transcript_HQ_B_transcript37769/f2p0/1124	transcript_HQ_B_transcript25408/f2p0/1742	transcript_HQ_B_transcript34605/f3p0/1269
ko04390	Environmental Information Processing; Signal transduction; Hippo signaling pathway	68	transcript_HQ_B_transcript28091/f9p0/1605	transcript_HQ_B_transcript21448/f2p0/1961	transcript_HQ_B_transcript23631/f5p0/1799	transcript_HQ_B_transcript23755/f5p0/1817	transcript_HQ_B_transcript22978/f2p0/1873	transcript_HQ_B_transcript37707/f2p0/1109	transcript_HQ_B_transcript34460/f6p0/1235	transcript_HQ_B_transcript12632/f2p0/2541	transcript_HQ_B_transcript36479/f8p0/1141	transcript_HQ_B_transcript23288/f2p0/1860	transcript_HQ_B_transcript17735/f2p0/2165	transcript_HQ_B_transcript37838/f5p0/1095	transcript_HQ_B_transcript36849/f10p0/1060	transcript_HQ_B_transcript37384/f6p0/1125	transcript_HQ_B_transcript35437/f2p0/1226	transcript_HQ_B_transcript34864/f2p0/1259	transcript_HQ_B_transcript7720/f4p0/3013	transcript_HQ_B_transcript6819/f3p0/3124	transcript_HQ_B_transcript24435/f8p0/1693	transcript_HQ_B_transcript26142/f2p0/1718	transcript_HQ_B_transcript35289/f7p0/1213	transcript_HQ_B_transcript8169/f2p0/2957	transcript_HQ_B_transcript34076/f3p0/1302	transcript_HQ_B_transcript31660/f6p0/1367	transcript_HQ_B_transcript32604/f2p0/1385	transcript_HQ_B_transcript18627/f2p0/2094	transcript_HQ_B_transcript22394/f4p0/1887	transcript_HQ_B_transcript19410/f2p0/2052	transcript_HQ_B_transcript36862/f3p0/1151	transcript_HQ_B_transcript12049/f5p0/2568	transcript_HQ_B_transcript33086/f3p0/1355	transcript_HQ_B_transcript35780/f3p0/1220	transcript_HQ_B_transcript12158/f3p0/2550	transcript_HQ_B_transcript12759/f2p0/2524	transcript_HQ_B_transcript27056/f6p0/1625	transcript_HQ_B_transcript13480/f5p0/2444	transcript_HQ_B_transcript36362/f3p0/1185	transcript_HQ_B_transcript35583/f3p0/1223	transcript_HQ_B_transcript15250/f2p0/2364	transcript_HQ_B_transcript13409/f2p0/2445	transcript_HQ_B_transcript39392/f2p0/1011	transcript_HQ_B_transcript38120/f3p0/1086	transcript_HQ_B_transcript2206/f2p0/3922	transcript_HQ_B_transcript35353/f2p0/1241	transcript_HQ_B_transcript35908/f12p0/1137	transcript_HQ_B_transcript33354/f2p0/1344	transcript_HQ_B_transcript3385/f3p0/3722
[truncated: 142 more rows]
[truncated: 206 more columns]

## Sheet: Supplementary Table S73-KOG.cla
Functional_class	Class_description	Gene_number	Gene_id
[truncated: 36 more rows]

## Sheet: Supplementary Table S74-NT.filt
Gene_id	Identity	E_value	Subject_id	Subject_description
transcript_HQ_B_transcript10899/f5p0/2678	80.682	0	XM_010912730.2	PREDICTED: Elaeis guineensis diacylglycerol kinase 1 (LOC105037025), mRNA
[truncated: 15,663 more rows]

## Sheet: Supplementary Table S75-pfam.an
Gene_id	Pfam_number	Pfam_id:Pfam_description
transcript_HQ_B_transcript39178/f2p0/1067	1	PF00789:UBX domain
[truncated: 15,306 more rows]

## Sheet: Supplementary Table S76-Swisspr
Gene_id	Identity	E_value	Subject_id	Subject_description
[truncated: 18,731 more rows]
