# Supplementary material for: The gastrodin biosynthetic pathway in Pholidota chinensis Lindl. revealed by transcriptome and metabolome profiling
Source: Front Plant Sci. 2022 Nov 3;13:1024239. doi: 10.3389/fpls.2022.1024239 (PMC9673822; doi:10.3389/fpls.2022.1024239)
Supplement: Supplementary Table 8 — The comparison rate of the second-generation data map to the third-generation data. [file Table_8.xls]

Sample name	Total reads	Total mapped
B11	62899622	28839684(45.85%)
B12	64540976	32945054(51.05%)
B13	57354150	27594372(48.11%)
B21	62688578	43723742(69.75%)
B22	43214546	30481436(70.54%)
B23	40865642	29199608(71.45%)
B31	62755650	47050764(74.97%)
B32	58817710	42959958(73.04%)
B33	51422618	37905930(73.71%)
B41	42648326	32151322(75.39%)
B42	40274954	30564898(75.89%)
B43	39633694	29564820(74.60%)
