# Supplementary material for: The gastrodin biosynthetic pathway in Pholidota chinensis Lindl. revealed by transcriptome and metabolome profiling
Source: Front Plant Sci. 2022 Nov 3;13:1024239. doi: 10.3389/fpls.2022.1024239 (PMC9673822; doi:10.3389/fpls.2022.1024239)
Supplement: Supplementary Table 9 — The expression level of each sample. [file Table_9.xls]

geneid	genelen	B11.readcount	B12.readcount	B13.readcount	B21.readcount	B22.readcount	B23.readcount	B31.readcount	B32.readcount	B33.readcount	B41.readcount	B42.readcount	B43.readcount	B11.fpkm	B12.fpkm	B13.fpkm	B21.fpkm	B22.fpkm	B23.fpkm	B31.fpkm	B32.fpkm	B33.fpkm	B41.fpkm	B42.fpkm	B43.fpkm	{nr}	{SwissProt}	{KEGG}	{KOG}	{GO}	{nt}	{pfam}
transcript_HQ_B_transcript0/f2p0/8171	8171	1566.15	1643.09	1437.66	2617.74	1799.2	1829.69	1995.64	1921.86	1690.72	2145.87	2046.77	2300.07	13.74	12.66	13.21	15.17	14.97	15.83	10.74	11.33	11.3	16.81	16.92	19.67	{XP_019706891.1; PREDICTED: LOW QUALITY PROTEIN: uncharacterized protein LOC105047733 [Elaeis guineensis]}	{sp|Q5DU37|ZFY26_MOUSE; Zinc finger FYVE domain-containing protein 26 OS=Mus musculus GN=Zfyve26 PE=1 SV=2}	{pda:103720737; K19027 ZFYVE26 zinc finger FYVE domain-containing protein 26 - -}	{At2g25730; KOG1811 Predicted Zn2+-binding protein, contains FYVE domain R General function prediction only ;}	{NA}	{XM_019851332.1; PREDICTED: Elaeis guineensis uncharacterized LOC105047733 (LOC105047733), mRNA}	{NA}
transcript_HQ_B_transcript10000/f2p0/2787	2787	0	0	0	0	0	0	0	0	0	0	0	0	0	0	0	0	0	0	0	0	0	0	0	0	{XP_010933821.1; PREDICTED: VIN3-like protein 1 isoform X2 [Elaeis guineensis]}	{sp|Q9LHF5|VIL1_ARATH; VIN3-like protein 1 OS=Arabidopsis thaliana GN=VIL1 PE=1 SV=1}	{pda:103707716; - - - - -}	{NA}	{GO:0005515; protein binding; molecular_function}	{XM_018967296.1; PREDICTED: Juglans regia VIN3-like protein 1 (LOC108992679), transcript variant X4, mRNA}	{PF00041:Fibronectin type III domain}
transcript_HQ_B_transcript10005/f3p0/2761	2761	2122.56	2693.5	2276.9	4725.16	4222.62	3762.06	4410.21	3815.03	3616.36	3331.43	2390.38	3001.4	59.01	66.2	66.53	86.97	111.87	102.85	75.28	71.46	76.85	81.95	62.4	81.18	{XP_010935717.1; PREDICTED: cell division cycle protein 48 homolog [Elaeis guineensis]}	{sp|P54774|CDC48_SOYBN; Cell division cycle protein 48 homolog OS=Glycine max GN=CDC48 PE=2 SV=1}	{pda:103703433; K13525 VCP, CDC48 transitional endoplasmic reticulum ATPase - ko04141; Genetic Information Processing; Folding, sorting and degradation; Protein processing in endoplasmic reticulum | ko05134; Human Diseases; Infectious diseases: Bacterial; Legionellosis}	{At3g09840; KOG0730 AAA+-type ATPase O Posttranslational modification, protein turnover, chaperones ;}	{GO:0016887; ATPase activity; molecular_function GO:0002949; NA GO:0006511; ubiquitin-dependent protein catabolic process; biological_process GO:0009378; four-way junction helicase activity; molecular_function GO:0003723; RNA binding; molecular_function GO:0019079; viral genome replication; biological_process GO:0006281; DNA repair; biological_process GO:0003677; DNA binding; molecular_function G…	{XM_008802317.2; PREDICTED: Phoenix dactylifera cell division cycle protein 48 homolog (LOC103714878), mRNA}	{PF00004:ATPase family associated with various cellular activities (AAA) PF01057:Parvovirus non-structural protein NS1 PF04851:Type III restriction enzyme, res subunit PF00005:ABC transporter PF05496:Holliday junction DNA helicase ruvB N-terminus PF00158:Sigma-54 interaction domain PF06414:Zeta toxin PF02367:Threonylcarbamoyl adenosine biosynthesis protein TsaE PF00910:RNA helicase PF02562:PhoH-l…
transcript_HQ_B_transcript10008/f2p0/2760	2760	163.38	432.5	384.44	0	0	7.87	0	72.49	80.47	10.86	0	15.23	4.54	10.63	11.24	0	0	0.22	0	1.36	1.71	0.27	0	0.41	{JAT42895.1; Ankyrin repeat-containing protein At3g12360, partial [Anthurium amnicola]}	{sp|Q8LPS2|ACD6_ARATH; Protein ACCELERATED CELL DEATH 6 OS=Arabidopsis thaliana GN=ACD6 PE=1 SV=1}	{egu:105057711; - - - - -}	{At4g03500; KOG0504 FOG: Ankyrin repeat R General function prediction only ;}	{GO:0005515; protein binding; molecular_function}	{NA}	{PF00023:Ankyrin repeat PF13606:Ankyrin repeat}
transcript_HQ_B_transcript10010/f2p0/2759	2759	508.79	232.12	274.05	258.45	212.22	204.09	255.79	359.11	265.93	134.32	159.62	185.86	14.16	5.71	8.01	4.76	5.63	5.58	4.37	6.73	5.66	3.31	4.17	5.03	{XP_008812787.1; PREDICTED: BEL1-like homeodomain protein 7 [Phoenix dactylifera]}	{sp|Q9FWS9|BLH3_ARATH; BEL1-like homeodomain protein 3 OS=Arabidopsis thaliana GN=BLH3 PE=1 SV=1}	{egu:105042243; - - - - -}	{At1g75410; KOG0773 Transcription factor MEIS1 and related HOX domain proteins K Transcription ;}	{GO:0009288; bacterial-type flagellum; cellular_component GO:0007155; cell adhesion; biological_process GO:0003677; DNA binding; molecular_function GO:0006355; regulation of transcription, DNA-dependent; biological_process}	{XM_010919375.2; PREDICTED: Elaeis guineensis BEL1-like homeodomain protein 7 (LOC105042243), transcript variant X3, mRNA}	{PF00046:Homeobox domain PF05920:Homeobox KN domain PF07195:Flagellar hook-associated protein 2 C-terminus}
transcript_HQ_B_transcript10013/f3p0/2793	2793	68	107	80	205	136	117	147	129	105	122	141	137	1.87	2.6	2.31	3.73	3.56	3.16	2.48	2.39	2.2	2.96	3.63	3.66	{XP_008813561.1; PREDICTED: uncharacterized protein LOC103724167 [Phoenix dactylifera]}	{NA}	{egu:105053111; - - - - -}	{NA}	{GO:0004803; transposase activity; molecular_function GO:0003677; DNA binding; molecular_function GO:0008270; zinc ion binding; molecular_function GO:0003676; nucleic acid binding; molecular_function GO:0006313; transposition, DNA-mediated; biological_process}	{XM_004495546.2; PREDICTED: Cicer arietinum uncharacterized LOC101492855 (LOC101492855), transcript variant X7, mRNA}	{PF00872:Transposase, Mutator family PF00098:Zinc knuckle PF16588:C2H2 zinc-finger PF04434:SWIM zinc finger}
transcript_HQ_B_transcript10015/f2p0/2770	2770	223.22	206.65	176.99	279.93	186.59	183.12	317.1	221.68	217.61	212.87	239.04	243.15	6.18	5.06	5.15	5.13	4.93	4.99	5.39	4.14	4.61	5.22	6.22	6.55	{ONK77535.1; uncharacterized protein A4U43_C02F7580 [Asparagus officinalis]}	{sp|F4J8V5|AT13B_ARATH; Autophagy-related protein 13b OS=Arabidopsis thaliana GN=ATG13B PE=2 SV=1}	{pda:103703163; K08331 ATG13 autophagy-related protein 13 - ko04140; Cellular Processes; Transport and catabolism; Autophagy - animal | ko04138; Cellular Processes; Transport and catabolism; Autophagy - yeast | ko04211; Organismal Systems; Aging; Longevity regulating pathway}	{At3g18770; KOG4573 Phosphoprotein involved in cytoplasm to vacuole targeting and autophagy U Intracellular trafficking, secretion, and vesicular transport ;}	{GO:1990316; NA GO:0006914; autophagy; biological_process}	{NA}	{PF10033:Autophagy-related protein 13}
transcript_HQ_B_transcript10019/f3p0/2788	2788	386	541	434	721	380	400	682	616	551	662	599	520	10.62	13.15	12.55	13.13	9.96	10.82	11.52	11.41	11.58	16.11	15.47	13.91	{JAT41674.1; Beta-amylase 7 [Anthurium amnicola]}	{sp|O80831|BAM7_ARATH; Beta-amylase 7 OS=Arabidopsis thaliana GN=BAM7 PE=2 SV=2}	{nnu:104596060; K01177 E3.2.1.2 beta-amylase 3.2.1.2 ko00500; Metabolism; Carbohydrate metabolism; Starch and sucrose metabolism}	{NA}	{GO:0000272; polysaccharide catabolic process; biological_process GO:0016161; beta-amylase activity; molecular_function}	{XM_019847334.1; PREDICTED: Elaeis guineensis beta-amylase 2, chloroplastic-like (LOC105035415), mRNA}	{PF01373:Glycosyl hydrolase family 14}
transcript_HQ_B_transcript1001/f3p0/4399	4397	198.4	318.09	303.33	1267.93	1046.91	889.25	724.49	560.65	645.56	355.88	405.1	413.31	3.33	4.7	5.34	14.07	16.7	14.71	7.46	6.33	8.27	5.32	6.4	6.76	{AKN34482.1; phytochrome, partial [Platanthera clavellata]}	{sp|Q10CQ8|PHYC_ORYSJ; Phytochrome C OS=Oryza sativa subsp. japonica GN=PHYC PE=2 SV=1}	{pda:103700889; K12120 PHYA phytochrome A - ko04712; Organismal Systems; Environmental adaptation; Circadian rhythm - plant}	{NA}	{GO:0006355; regulation of transcription, DNA-dependent; biological_process GO:0000155; two-component sensor activity; molecular_function GO:0009584; detection of visible light; biological_process GO:0007165; signal transduction; biological_process GO:0018298; protein-chromophore linkage; biological_process GO:0005515; protein binding; molecular_function}	{KT071970.1; Platanthera clavellata isolate MTHW phytochrome (PHYC) mRNA, partial cds}	{PF08447:PAS fold PF00989:PAS fold PF01590:GAF domain PF08446:PAS fold PF00360:Phytochrome region PF00512:His Kinase A (phospho-acceptor) domain}
transcript_HQ_B_transcript10023/f3p0/2772	2776	15.35	0	0	0	0	39.19	25.5	51.46	13.29	49.15	18.97	36.7	0.42	0	0	0	0	1.06	0.43	0.96	0.28	1.2	0.49	0.99	{XP_002264045.2; PREDICTED: uncharacterized protein LOC100266486 [Vitis vinifera]}	{NA}	{cam:101515213; - - - - -}	{NA}	{NA}	{XM_018118398.1; PREDICTED: Theobroma cacao uncharacterized LOC18604495 (LOC18604495), transcript variant X3, mRNA}	{NA}
transcript_HQ_B_transcript10025/f3p0/2760	2769	0	0	0	4	10	9	0	2	0	0	0	0	0	0	0	0.07	0.26	0.25	0	0.04	0	0	0	0	{NA}	{NA}	{NA}	{NA}	{NA}	{NA}	{NA}
transcript_HQ_B_transcript10026/f4p0/2743	2746	15.53	16.53	3.51	100.82	48.64	37.65	74.41	85.18	75.56	0	0	0	0.43	0.41	0.1	1.87	1.3	1.04	1.28	1.61	1.62	0	0	0	{XP_019185669.1; PREDICTED: uncharacterized protein LOC109180502 [Ipomoea nil]}	{sp|Q9HSF6|RNH_HALSA; Ribonuclease HI OS=Halobacterium salinarum (strain ATCC 700922 / JCM 11081 / NRC-1) GN=rnhA PE=1 SV=1}	{ini:109178191; - - - - -}	{NA}	{GO:0003676; nucleic acid binding; molecular_function GO:0004523; ribonuclease H activity; molecular_function}	{XM_006298174.1; Capsella rubella hypothetical protein (CARUB_v10014297mg) mRNA, complete cds}	{PF00075:RNase H}
transcript_HQ_B_transcript10027/f3p0/2764	2765	311.46	284.08	283.82	1394.19	671.96	659.35	786.22	684.81	623.57	63.09	42.79	60.24	8.64	6.97	8.28	25.62	17.77	18	13.4	12.81	13.23	1.55	1.12	1.63	{XP_008810672.2; PREDICTED: LOW QUALITY PROTEIN: nucleolar complex protein 3 homolog [Phoenix dactylifera]}	{sp|Q91Y26|NOC3L_CRIGR; Nucleolar complex protein 3 homolog OS=Cricetulus griseus GN=NOC3L PE=2 SV=1}	{nnu:104596828; K14834 NOC3 nucleolar complex protein 3 - -}	{At1g79150; KOG2153 Protein involved in the nuclear export of pre-ribosomes JU Translation, ribosomal structure and biogenesis ; Intracellular trafficking, secretion, and vesicular transport ;}	{NA}	{XM_008812450.2; PREDICTED: Phoenix dactylifera nucleolar complex protein 3 homolog (LOC103722033), mRNA}	{NA}
transcript_HQ_B_transcript10029/f2p0/2773	2777	9	5	2	3	4	7	3	1	1	11	10	3	0.25	0.12	0.06	0.05	0.11	0.19	0.05	0.02	0.02	0.27	0.26	0.08	{NA}	{NA}	{NA}	{NA}	{NA}	{NA}	{NA}
transcript_HQ_B_transcript1002/f5p0/4395	4394	225.86	424.25	350.27	902.58	266.4	389.78	923.24	1036.92	854.55	316.59	268.77	300.02	3.79	6.28	6.17	10.03	4.25	6.45	9.52	11.72	10.95	4.73	4.25	4.91	{XP_010923810.1; PREDICTED: leucine-rich repeat receptor-like serine/threonine-protein kinase At1g17230 isoform X2 [Elaeis guineensis]}	{sp|Q9SHI2|Y1723_ARATH; Leucine-rich repeat receptor-like serine/threonine-protein kinase At1g17230 OS=Arabidopsis thaliana GN=At1g17230 PE=2 SV=2}	{sita:101760205; - - - - -}	{NA}	{GO:0005524; ATP binding; molecular_function GO:0006468; protein phosphorylation; biological_process GO:0005515; protein binding; molecular_function GO:0004672; protein kinase activity; molecular_function}	{XR_733846.2; PREDICTED: Nelumbo nucifera leucine-rich repeat receptor-like serine/threonine-protein kinase At1g17230 (LOC104588763), transcript variant X3, misc_RNA}	{PF13855:Leucine rich repeat PF07714:Protein tyrosine kinase PF00560:Leucine Rich Repeat PF00069:Protein kinase domain}
transcript_HQ_B_transcript10030/f4p0/2777	2777	249.73	405.12	287.9	270.83	281.89	286.05	253.5	273.03	238.1	681.47	505.96	571.39	6.9	9.89	8.36	4.95	7.42	7.77	4.3	5.08	5.03	16.66	13.12	15.36	{XP_010936575.2; PREDICTED: probable disease resistance protein At1g61300 [Elaeis guineensis]}	{sp|P60838|DRL1_ARATH; Probable disease resistance protein At1g12280 OS=Arabidopsis thaliana GN=At1g12280 PE=3 SV=1}	{egu:105044720; - - - - -}	{At1g12280; KOG4658 Apoptotic ATPase T Signal transduction mechanisms ;}	{GO:0005515; protein binding; molecular_function GO:0005524; ATP binding; molecular_function GO:0005525; GTP binding; molecular_function GO:0043531; ADP binding; molecular_function GO:0003924; GTPase activity; molecular_function}	{NA}	{PF03193:Protein of unknown function, DUF258 PF13516:Leucine Rich repeat PF01637:ATPase domain predominantly from Archaea PF13855:Leucine rich repeat PF00931:NB-ARC domain}
transcript_HQ_B_transcript10031/f3p0/2780	2780	135.36	144.94	137.86	487.7	366.27	384.65	314.44	312.71	256.68	137.02	151.41	160.34	3.73	3.54	4	8.91	9.63	10.44	5.33	5.81	5.41	3.35	3.92	4.3	{XP_020094699.1; histone-lysine N-methyltransferase, H3 lysine-9 specific SUVH6-like [Ananas comosus]}	{sp|O82175|SUVH5_ARATH; Histone-lysine N-methyltransferase, H3 lysine-9 specific SUVH5 OS=Arabidopsis thaliana GN=SUVH5 PE=1 SV=1}	{egu:105043774; K11420 EHMT euchromatic histone-lysine N-methyltransferase 2.1.1.43 ko00310; Metabolism; Amino acid metabolism; Lysine degradation | ko04211; Organismal Systems; Aging; Longevity regulating pathway}	{At2g22740_2; KOG1082 Histone H3 (Lys9) methyltransferase SUV39H1/Clr4, required for transcriptional silencing BK Chromatin structure and dynamics ; Transcription ;}	{GO:0042393; histone binding; molecular_function GO:0005515; protein binding; molecular_function GO:0008270; zinc ion binding; molecular_function GO:0034968; histone lysine methylation; biological_process GO:0018024; histone-lysine N-methyltransferase activity; molecular_function GO:0005634; nucleus; cellular_component}	{XM_019609601.1; PREDICTED: Lupinus angustifolius histone-lysine N-methyltransferase, H3 lysine-9 specific SUVH5 (LOC109363359), mRNA}	{PF00856:SET domain PF05033:Pre-SET motif PF02182:SAD/SRA domain}
transcript_HQ_B_transcript10033/f2p0/2826	2828	873	975	954	5027	3088	3266	2831	2488	2519	1032	1119	1087	23.63	23.33	27.14	90.1	79.66	86.96	47.06	45.38	52.13	24.73	28.45	28.63	{XP_008813461.1; PREDICTED: dolichyl-diphosphooligosaccharide--protein glycosyltransferase subunit STT3B-like [Phoenix dactylifera]}	{sp|Q9FX21|STT3B_ARATH; Dolichyl-diphosphooligosaccharide--protein glycosyltransferase subunit STT3B OS=Arabidopsis thaliana GN=STT3B PE=2 SV=1}	{pda:103724084; K07151 STT3 dolichyl-diphosphooligosaccharide--protein glycosyltransferase 2.4.99.18 ko00510; Metabolism; Glycan biosynthesis and metabolism; N-Glycan biosynthesis | ko00513; Metabolism; Glycan biosynthesis and metabolism; Various types of N-glycan biosynthesis | ko04141; Genetic Information Processing; Folding, sorting and degradation; Protein processing in endoplasmic reticulum}	{At1g34130; KOG2292 Oligosaccharyltransferase, STT3 subunit O Posttranslational modification, protein turnover, chaperones ;}	{GO:0006486; protein glycosylation; biological_process GO:0004576; oligosaccharyl transferase activity; molecular_function GO:0016020; membrane; cellular_component}	{XM_008805072.2; PREDICTED: Phoenix dactylifera dolichyl-diphosphooligosaccharide--protein glycosyltransferase subunit STT3B (LOC103716881), mRNA}	{PF02516:Oligosaccharyl transferase STT3 subunit}
transcript_HQ_B_transcript10035/f2p0/2769	2769	24.17	116.99	101.74	2	0	3	0	0	0	0	0	0	0.67	2.87	2.96	0.04	0	0.08	0	0	0	0	0	0	{XP_001701645.1; predicted protein [Chlamydomonas reinhardtii]}	{sp|P29141|SUBV_BACSU; Minor extracellular protease vpr OS=Bacillus subtilis (strain 168) GN=vpr PE=1 SV=1}	{vcn:VOLCADRAFT_92090; - - - - -}	{NA}	{GO:0005618; cell wall; cellular_component GO:0004252; serine-type endopeptidase activity; molecular_function GO:0016020; membrane; cellular_component GO:0006508; proteolysis; biological_process}	{NA}	{PF06280:Fn3-like domain PF00082:Subtilase family}
transcript_HQ_B_transcript1003/f3p0/4320	4318	171.93	89.02	120.72	116.42	103.52	115.25	139.52	130.58	140.1	178	133.97	165.77	2.94	1.34	2.17	1.32	1.68	1.94	1.47	1.5	1.83	2.71	2.16	2.76	{CAN78588.1; hypothetical protein VITISV_043911 [Vitis vinifera]}	{NA}	{bna:106412414; - - - - -}	{NA}	{NA}	{NA}	{NA}
transcript_HQ_B_transcript10041/f2p0/2792	2792	649.77	96.16	212.67	23.49	110.05	57.44	10.76	9.37	11.35	2.29	22.59	16.11	17.84	2.33	6.14	0.43	2.88	1.55	0.18	0.17	0.24	0.06	0.58	0.43	{ONK76935.1; uncharacterized protein A4U43_C02F1410 [Asparagus officinalis]}	{sp|Q0JHU5|ERG1_ORYSJ; Elicitor-responsive protein 1 OS=Oryza sativa subsp. japonica GN=ERG1 PE=1 SV=1}	{vvi:100259835; - - - - -}	{At3g55470; KOG1030 Predicted Ca2+-dependent phospholipid-binding protein R General function prediction only ;}	{NA}	{XM_002283449.3; PREDICTED: Vitis vinifera elicitor-responsive protein 1 (LOC100259835), mRNA}	{NA}
transcript_HQ_B_transcript10043/f2p0/2784	2785	279.33	293.25	271.96	527.72	401.58	334.51	621.6	642.79	470.37	371.15	358.25	381.73	7.69	7.14	7.87	9.62	10.54	9.06	10.51	11.93	9.9	9.04	9.26	10.23	{XP_010915630.1; PREDICTED: golgin-84 [Elaeis guineensis]}	{sp|Q5JLY8|GOGA5_ORYSJ; Golgin-84 OS=Oryza sativa subsp. japonica GN=Os01g0744400 PE=2 SV=1}	{egu:105040672; - - - - -}	{NA}	{GO:0007030; Golgi organization; biological_process}	{XM_008806383.2; PREDICTED: Phoenix dactylifera golgin-84 (LOC103717846), transcript variant X2, mRNA}	{PF09787:Golgin subfamily A member 5}
transcript_HQ_B_transcript10044/f3p0/2774	2822	59.75	43.87	45.1	93.41	89.26	96.55	141.74	74.87	131.46	426.03	337.89	427.82	1.62	1.05	1.29	1.68	2.31	2.58	2.36	1.37	2.73	10.23	8.61	11.3	{NA}	{NA}	{NA}	{NA}	{NA}	{NA}	{NA}
transcript_HQ_B_transcript10045/f2p0/2775	2775	520.58	438.21	374.91	900.56	696.81	737.63	867.89	811.14	867.38	376.91	508.56	431.57	14.39	10.71	10.89	16.48	18.36	20.05	14.73	15.11	18.33	9.22	13.2	11.61	{XP_010925774.1; PREDICTED: LOW QUALITY PROTEIN: crooked neck-like protein 1 [Elaeis guineensis]}	{sp|P63155|CRNL1_RAT; Crooked neck-like protein 1 OS=Rattus norvegicus GN=Crnkl1 PE=2 SV=1}	{pda:103708791; K12869 CRN, CRNKL1, CLF1, SYF3 crooked neck - ko03040; Genetic Information Processing; Transcription; Spliceosome}	{At5g41770; KOG1915 Cell cycle control protein (crooked neck) D Cell cycle control, cell division, chromosome partitioning ;}	{GO:0030515; snoRNA binding; molecular_function GO:0005634; nucleus; cellular_component GO:0005515; protein binding; molecular_function GO:0006397; mRNA processing; biological_process GO:0000462; maturation of SSU-rRNA from tricistronic rRNA transcript (SSU-rRNA, 5.8S rRNA, LSU-rRNA); biological_process GO:0006396; RNA processing; biological_process}	{XM_010927472.2; PREDICTED: Elaeis guineensis crooked neck-like protein 1 (LOC105048227), mRNA}	{PF08640:U3 small nucleolar RNA-associated protein 6 PF05843:Suppressor of forked protein (Suf) PF13181:Tetratricopeptide repeat PF02184:HAT (Half-A-TPR) repeat}
transcript_HQ_B_transcript10046/f2p0/2785	2785	297.27	403.46	350.12	1156.51	881.78	868.06	734.46	650.48	570.01	790.92	696.79	617.08	8.19	9.82	10.13	21.08	23.14	23.51	12.42	12.07	12	19.27	18.02	16.53	{XP_008653403.1; PREDICTED: putative SWI/SNF-related matrix-associated actin-dependent regulator of chromatin subfamily A member 3-like 1 [Zea mays]}	{sp|Q9FF61|SM3L1_ARATH; Putative SWI/SNF-related matrix-associated actin-dependent regulator of chromatin subfamily A member 3-like 1 OS=Arabidopsis thaliana GN=At5g05130 PE=2 SV=1}	{sita:101760243; K15711 SMARCA3, HLTF SWI/SNF-related matrix-associated actin-dependent regulator of chromatin subfamily A3 [EC:3.6.4.- 2.3.2.27] 3.6.4.-,2.3.2.27 -}	{At5g05130; KOG1001 Helicase-like transcription factor HLTF/DNA helicase RAD5, DEAD-box superfamily KL Transcription ; Replication, recombination and repair ;}	{GO:0005524; ATP binding; molecular_function GO:0016787; hydrolase activity; molecular_function GO:0005680; anaphase-promoting complex; cellular_component GO:0005515; protein binding; molecular_function GO:0016818; hydrolase activity, acting on acid anhydrides, in phosphorus-containing anhydrides; molecular_function GO:0008270; zinc ion binding; molecular_function GO:0003676; nucleic acid binding…	{NA}	{PF00176:SNF2 family N-terminal domain PF16685:zinc RING finger of MSL2 PF03854:P-11 zinc finger PF12678:RING-H2 zinc finger domain PF00097:Zinc finger, C3HC4 type (RING finger) PF04851:Type III restriction enzyme, res subunit PF08797:HIRAN domain PF14634:zinc-RING finger domain PF12861:Anaphase-promoting complex subunit 11 RING-H2 finger PF13639:Ring finger domain PF00270:DEAD/DEAH box helicase}
transcript_HQ_B_transcript10047/f2p0/2795	2790	63	57	62	150	94	88	108	121	117	81	52	66	1.73	1.38	1.79	2.73	2.46	2.38	1.82	2.24	2.46	1.97	1.34	1.76	{XP_010912885.2; PREDICTED: LOW QUALITY PROTEIN: ATP-dependent DNA helicase Q-like 5 [Elaeis guineensis]}	{sp|Q0WVW7|RQL5_ARATH; ATP-dependent DNA helicase Q-like 5 OS=Arabidopsis thaliana GN=RECQL5 PE=2 SV=2}	{egu:105038715; K10730 RECQL4 ATP-dependent DNA helicase Q4 3.6.4.12 -}	{At1g27880; KOG0351 ATP-dependent DNA helicase L Replication, recombination and repair ;}	{GO:0003677; DNA binding; molecular_function GO:0016787; hydrolase activity; molecular_function GO:0005524; ATP binding; molecular_function GO:0003676; nucleic acid binding; molecular_function}	{NA}	{PF04851:Type III restriction enzyme, res subunit PF00270:DEAD/DEAH box helicase}
transcript_HQ_B_transcript10048/f2p0/2782	2784	32.52	32.94	34.79	77.63	36.94	38.31	100.46	103.49	86.58	39.65	47.79	60.3	0.9	0.8	1.01	1.42	0.97	1.04	1.7	1.92	1.82	0.97	1.24	1.62	{OAY76212.1; Acetyl-coenzyme A synthetase, chloroplastic/glyoxysomal [Ananas comosus]}	{sp|B9DGD6|ACS_ARATH; Acetyl-coenzyme A synthetase, chloroplastic/glyoxysomal OS=Arabidopsis thaliana GN=ACS PE=1 SV=1}	{cit:102615660; K01895 ACSS, acs acetyl-CoA synthetase 6.2.1.1 ko01200; Metabolism; Global and overview maps; Carbon metabolism | ko00010; Metabolism; Carbohydrate metabolism; Glycolysis / Gluconeogenesis | ko00620; Metabolism; Carbohydrate metabolism; Pyruvate metabolism | ko00640; Metabolism; Carbohydrate metabolism; Propanoate metabolism | ko00720; Metabolism; Energy metabolism; Carbon fixatio…	{At5g36880; KOG1175 Acyl-CoA synthetase I Lipid transport and metabolism ;}	{NA}	{XM_009406437.2; PREDICTED: Musa acuminata subsp. malaccensis acetyl-coenzyme A synthetase, chloroplastic/glyoxysomal (LOC103987961), mRNA}	{NA}
transcript_HQ_B_transcript1004/f6p0/4405	4405	1277.38	1158.4	973.21	1185.22	669.3	359.59	1428.74	969.76	1270.9	284.66	150.84	651.7	21.4	17.09	17.1	13.13	10.66	5.94	14.69	10.93	16.25	4.24	2.38	10.64	{XP_008805259.1; PREDICTED: phosphatidate phosphatase PAH2-like isoform X1 [Phoenix dactylifera]}	{sp|Q9FMN2|PAH2_ARATH; Phosphatidate phosphatase PAH2 OS=Arabidopsis thaliana GN=PAH2 PE=1 SV=1}	{pda:103701810; K15728 LPIN phosphatidate phosphatase LPIN 3.1.3.4 ko00561; Metabolism; Lipid metabolism; Glycerolipid metabolism | ko00564; Metabolism; Lipid metabolism; Glycerophospholipid metabolism}	{At5g42870; KOG2116 Protein involved in plasmid maintenance/nuclear protein involved in lipid metabolism NI Cell motility ; Lipid transport and metabolism ;}	{NA}	{XM_009405729.2; PREDICTED: Musa acuminata subsp. malaccensis phosphatidate phosphatase PAH2-like (LOC103987430), transcript variant X4, mRNA}	{NA}
transcript_HQ_B_transcript10050/f3p0/2760	2760	53.1	49.56	0	40.09	39.27	0	12.5	14.31	0	0	0	0	1.48	1.22	0	0.74	1.04	0	0.21	0.27	0	0	0	0	{XP_009412782.1; PREDICTED: protein RETICULATA-RELATED 4, chloroplastic-like [Musa acuminata subsp. malaccensis]}	{sp|Q94CJ5|RER4_ARATH; Protein RETICULATA-RELATED 4, chloroplastic OS=Arabidopsis thaliana GN=RER4 PE=2 SV=1}	{egu:105045562; - - - - -}	{NA}	{NA}	{XM_008779664.2; PREDICTED: Phoenix dactylifera protein RETICULATA-RELATED 4, chloroplastic-like (LOC103697741), mRNA}	{NA}
transcript_HQ_B_transcript10052/f4p0/2766	2765	350	271	270	833	514	489	815	759	747	712	639	622	9.71	6.65	7.88	15.31	13.6	13.35	13.89	14.19	15.85	17.49	16.65	16.8	{XP_017701752.1; PREDICTED: LOW QUALITY PROTEIN: pentatricopeptide repeat-containing protein At5g04810, chloroplastic, partial [Phoenix dactylifera]}	{sp|Q0WMY5|PP365_ARATH; Pentatricopeptide repeat-containing protein At5g04810, chloroplastic OS=Arabidopsis thaliana GN=PPR4 PE=1 SV=1}	{atr:18444497; - - - - -}	{At5g04810; KOG4197 FOG: PPR repeat R General function prediction only ;}	{GO:0000062; fatty-acyl-CoA binding; molecular_function GO:0003676; nucleic acid binding; molecular_function GO:0051536; iron-sulfur cluster binding; molecular_function GO:0003824; NA GO:0019217; regulation of fatty acid metabolic process; biological_process}	{XM_017846263.1; PREDICTED: Phoenix dactylifera pentatricopeptide repeat-containing protein At5g04810, chloroplastic (LOC103721419), partial mRNA}	{PF07840:FadR C-terminal domain PF00076:RNA recognition motif. (a.k.a. RRM, RBD, or RNP domain) PF04055:Radical SAM superfamily PF16367:RNA recognition motif}
transcript_HQ_B_transcript10053/f9p0/2759	2759	792	1569	1246	86	220	182	42	70	74	45	50	56	22.04	38.59	36.44	1.58	5.83	4.98	0.72	1.31	1.57	1.11	1.31	1.52	{XP_010910453.1; PREDICTED: receptor-like serine/threonine-protein kinase SD1-8 isoform X1 [Elaeis guineensis]}	{sp|O81905|SD18_ARATH; Receptor-like serine/threonine-protein kinase SD1-8 OS=Arabidopsis thaliana GN=SD18 PE=1 SV=1}	{pda:103707212; - - - - -}	{NA}	{GO:0004672; protein kinase activity; molecular_function GO:0004674; protein serine/threonine kinase activity; molecular_function GO:0005524; ATP binding; molecular_function GO:0006468; protein phosphorylation; biological_process GO:0048544; recognition of pollen; biological_process}	{XM_012215298.1; PREDICTED: Jatropha curcas G-type lectin S-receptor-like serine/threonine-protein kinase At4g27290 (LOC105632841), mRNA}	{PF11883:Domain of unknown function (DUF3403) PF00069:Protein kinase domain PF07714:Protein tyrosine kinase PF00954:S-locus glycoprotein domain}
transcript_HQ_B_transcript10054/f2p0/2790	2790	339	389	305	656	391	376	537	509	434	244	314	319	9.32	9.45	8.81	11.93	10.24	10.16	9.06	9.42	9.12	5.93	8.1	8.53	{XP_008793581.1; PREDICTED: nucleolar complex protein 2 homolog [Phoenix dactylifera]}	{sp|Q9ZPV5|NOC2L_ARATH; Nucleolar complex protein 2 homolog OS=Arabidopsis thaliana GN=At2g18220 PE=3 SV=2}	{egu:105033264; K14833 NOC2 nucleolar complex protein 2 - -}	{At3g55510; KOG2256 Predicted protein involved in nuclear export of pre-ribosomes J Translation, ribosomal structure and biogenesis ;}	{GO:0005622; intracellular; cellular_component GO:0005840; ribosome; cellular_component GO:0003735; structural constituent of ribosome; molecular_function GO:0006412; translation; biological_process}	{XM_008795360.2; PREDICTED: Phoenix dactylifera nucleolar complex protein 2 homolog (LOC103709841), transcript variant X2, mRNA}	{PF01158:Ribosomal protein L36e}
transcript_HQ_B_transcript10055/f2p0/2773	2773	232.86	421.7	295.41	508.33	344.12	371.78	519.35	649.21	513.43	249.23	251.19	279.84	6.44	10.31	8.59	9.31	9.07	10.12	8.82	12.1	10.86	6.1	6.53	7.53	{ONK69903.1; uncharacterized protein A4U43_C05F28050 [Asparagus officinalis]}	{sp|Q9SHJ3|CALS7_ARATH; Callose synthase 7 OS=Arabidopsis thaliana GN=CALS7 PE=3 SV=3}	{mus:103968386; K11000 CALS callose synthase 2.4.1.- -}	{At1g06490; KOG0916 1,3-beta-glucan synthase/callose synthase catalytic subunit M Cell wall/membrane/envelope biogenesis ;}	{GO:0006075; 1,3-beta-D-glucan biosynthetic process; biological_process GO:0000148; 1,3-beta-D-glucan synthase complex; cellular_component GO:0016020; membrane; cellular_component GO:0003843; 1,3-beta-D-glucan synthase activity; molecular_function}	{XM_018828748.1; PREDICTED: Musa acuminata subsp. malaccensis callose synthase 7-like (LOC103968386), transcript variant X3, mRNA}	{PF02364:1,3-beta-glucan synthase component }
transcript_HQ_B_transcript10056/f7p0/2674	2674	0	0	0	0	0	0	0	0	0	0	0	0	0	0	0	0	0	0	0	0	0	0	0	0	{JAT48410.1; Chitin deacetylase [Anthurium amnicola]}	{sp|D4B5F9|PGDA_ARTBC; Probable peptidoglycan-N-acetylglucosamine deacetylase ARB_03699 OS=Arthroderma benhamiae (strain ATCC MYA-4681 / CBS 112371) GN=ARB_03699 PE=1 SV=2}	{mus:103970928; - - - - -; mus:103970928; - - - - -}	{NA}	{GO:0016810; hydrolase activity, acting on carbon-nitrogen (but not peptide) bonds; molecular_function GO:0005975; carbohydrate metabolic process; biological_process GO:0008061; chitin binding; molecular_function}	{NA}	{PF00187:Chitin recognition protein PF01522:Polysaccharide deacetylase}
transcript_HQ_B_transcript10060/f3p0/2763	2764	3	2	4	0	0	0	0	2	2	2365	1642	1703	0.08	0.05	0.12	0	0	0	0	0.04	0.04	58.11	42.81	46	{XP_010266259.1; PREDICTED: protein PLASTID MOVEMENT IMPAIRED 1 [Nelumbo nucifera]}	{sp|Q9C8E6|PMI1_ARATH; Protein PLASTID MOVEMENT IMPAIRED 1 OS=Arabidopsis thaliana GN=PMI1 PE=1 SV=1}	{pda:103717876; - - - - -}	{NA}	{NA}	{XM_019587727.1; PREDICTED: Lupinus angustifolius protein PLASTID MOVEMENT IMPAIRED 1-like (LOC109347712), mRNA}	{NA}
transcript_HQ_B_transcript10066/f2p0/2808	2807	141.22	208.34	161.27	26.26	242.01	129.88	364.65	435.6	306.49	3221.76	2414.56	2612.23	3.85	5.03	4.63	0.47	6.29	3.49	6.11	8.01	6.39	77.84	61.89	69.37	{XP_008802639.1; PREDICTED: magnesium-chelatase subunit ChlH, chloroplastic [Phoenix dactylifera]}	{sp|B8ANF1|CHLH_ORYSI; Magnesium-chelatase subunit ChlH, chloroplastic OS=Oryza sativa subsp. indica GN=CHLH PE=3 SV=1}	{sind:105159758; K03403 chlH, bchH magnesium chelatase subunit H 6.6.1.1 ko00860; Metabolism; Metabolism of cofactors and vitamins; Porphyrin and chlorophyll metabolism}	{NA}	{GO:0009058; biosynthetic process; biological_process}	{XM_010940230.2; PREDICTED: Elaeis guineensis magnesium-chelatase subunit ChlH, chloroplastic (LOC105057582), mRNA}	{PF02514:CobN/Magnesium Chelatase}
transcript_HQ_B_transcript10067/f2p0/2749	2749	1650.82	1876.96	1792.53	9800.58	5504.94	5578.65	4577.69	3851.48	3812.01	6287.39	6301.84	6168.34	46.11	46.36	52.63	181.26	146.56	153.24	78.52	72.49	81.4	155.4	165.29	167.63	{XP_010930060.1; PREDICTED: stromal 70 kDa heat shock-related protein, chloroplastic [Elaeis guineensis]}	{sp|Q02028|HSP7S_PEA; Stromal 70 kDa heat shock-related protein, chloroplastic OS=Pisum sativum GN=HSP70 PE=2 SV=1}	{ini:109169471; K03283 HSPA1_8 heat shock 70kDa protein 1/8 - ko03040; Genetic Information Processing; Transcription; Spliceosome | ko04141; Genetic Information Processing; Folding, sorting and degradation; Protein processing in endoplasmic reticulum | ko04010; Environmental Information Processing; Signal transduction; MAPK signaling pathway | ko04144; Cellular Processes; Transport and catabolism…	{At4g24280; KOG0102 Molecular chaperones mortalin/PBP74/GRP75, HSP70 superfamily O Posttranslational modification, protein turnover, chaperones ;}	{GO:0046872; metal ion binding; molecular_function GO:0000902; cell morphogenesis; biological_process GO:0019028; viral capsid; cellular_component GO:0005975; carbohydrate metabolic process; biological_process GO:0005198; NA GO:0019031; viral envelope; cellular_component GO:0016773; phosphotransferase activity, alcohol group as acceptor; molecular_function GO:0016787; hydrolase activity; molecula…	{XM_010931758.2; PREDICTED: Elaeis guineensis stromal 70 kDa heat shock-related protein, chloroplastic (LOC105051365), mRNA}	{PF01968:Hydantoinase/oxoprolinase PF04513:Baculovirus polyhedron envelope protein, PEP, C terminus PF06723:MreB/Mbl protein PF16785:Small metal-binding protein PF02782:FGGY family of carbohydrate kinases, C-terminal domain}
transcript_HQ_B_transcript1006/f2p0/4460	4461	245.3	199.94	195.22	176.75	116.21	114.87	192.66	244.35	244.89	288.15	267	273.59	4.06	2.91	3.38	1.93	1.83	1.87	1.95	2.72	3.09	4.24	4.15	4.41	{XP_008802885.1; PREDICTED: N-lysine methyltransferase setd6 [Phoenix dactylifera]}	{NA}	{egu:105037894; K05302 SETD6 N-lysine methyltransferase SETD6 2.1.1.- -}	{At3g56570; KOG1337 N-methyltransferase R General function prediction only ;}	{NA}	{XM_012233006.1; PREDICTED: Jatropha curcas ribosomal lysine N-methyltransferase 3 (LOC105647029), transcript variant X3, mRNA}	{NA}
transcript_HQ_B_transcript10070/f2p0/2796	2796	146.11	169.51	144.92	82.65	123.1	97.83	54.26	21.49	47.34	61.27	87.6	39.98	4.01	4.11	4.18	1.5	3.22	2.64	0.91	0.4	0.99	1.49	2.26	1.07	{XP_020099343.1; uncharacterized protein LOC109717827 [Ananas comosus]}	{sp|C1DKY7|CYSG_AZOVD; Siroheme synthase OS=Azotobacter vinelandii (strain DJ / ATCC BAA-1303) GN=cysG PE=3 SV=1}	{pda:103704527; - - - - -}	{At5g40850; KOG1527 Uroporphyrin III methyltransferase H Coenzyme transport and metabolism ;}	{GO:0008152; NA GO:0008168; methyltransferase activity; molecular_function}	{XM_008800111.2; PREDICTED: Phoenix dactylifera siroheme synthase-like (LOC103713245), mRNA}	{PF00590:Tetrapyrrole (Corrin/Porphyrin) Methylases}
transcript_HQ_B_transcript10071/f13p0/2701	2701	316.58	413.36	369.92	57.09	312.08	155.02	1170.37	1233.93	1060.66	720.65	412.73	613.34	9.02	10.41	11.08	1.08	8.47	4.34	20.47	23.68	23.1	18.16	11.04	17	{XP_008791590.1; PREDICTED: cryptochrome-1 [Phoenix dactylifera]}	{sp|Q96524|CRY2_ARATH; Cryptochrome-2 OS=Arabidopsis thaliana GN=CRY2 PE=1 SV=2}	{pda:103708440; K12119 CRY2 cryptochrome 2 - ko04712; Organismal Systems; Environmental adaptation; Circadian rhythm - plant}	{At1g04400; KOG0133 Deoxyribodipyrimidine photolyase/cryptochrome LT Replication, recombination and repair ; Signal transduction mechanisms ;}	{NA}	{XM_009403672.2; PREDICTED: Musa acuminata subsp. malaccensis cryptochrome-1-like (LOC103985826), mRNA}	{NA}
transcript_HQ_B_transcript10072/f11p0/2749	2749	1772	2001	1618	5533	2707	2907	1788	1824	1489	1314	1590	1497	49.5	49.42	47.51	102.33	72.07	79.85	30.67	34.33	31.8	32.48	41.7	40.68	{XP_008810306.1; PREDICTED: phospholipase D alpha 1-like [Phoenix dactylifera]}	{sp|Q43270|PLDA1_MAIZE; Phospholipase D alpha 1 OS=Zea mays GN=PLD1 PE=2 SV=1}	{mus:103969880; K01115 PLD1_2 phospholipase D1/2 3.1.4.4 ko00564; Metabolism; Lipid metabolism; Glycerophospholipid metabolism | ko00565; Metabolism; Lipid metabolism; Ether lipid metabolism | ko04014; Environmental Information Processing; Signal transduction; Ras signaling pathway | ko04072; Environmental Information Processing; Signal transduction; Phospholipase D signaling pathway | ko04071; E…	{At3g15730; KOG1329 Phospholipase D1 I Lipid transport and metabolism ;}	{GO:0003824; NA GO:0005515; protein binding; molecular_function}	{XM_010943772.2; PREDICTED: Elaeis guineensis phospholipase D alpha 1-like (LOC105060163), mRNA}	{PF00614:Phospholipase D Active site motif PF00168:C2 domain}
transcript_HQ_B_transcript10073/f2p0/2804	2804	89.96	60.11	17.29	84.55	133.69	60.01	69.88	86.61	89.85	202.74	122.6	106.51	2.46	1.45	0.5	1.53	3.48	1.61	1.17	1.59	1.88	4.9	3.15	2.83	{XP_008805463.1; PREDICTED: uncharacterized protein LOC103718423 [Phoenix dactylifera]}	{sp|Q2T9P3|RGP1_BOVIN; RAB6A-GEF complex partner protein 2 OS=Bos taurus GN=RGP1 PE=2 SV=1}	{egu:105039448; K20477 RGP1 RAB6A-GEF complex partner protein 2 - -}	{At1g50120; KOG4469 Uncharacterized conserved protein S Function unknown ;}	{NA}	{KP241101.1; Apostasia odorata MADS31 (MADS31) gene, complete cds}	{NA}
transcript_HQ_B_transcript10076/f2p0/2752	2753	346	408	267	649	554	458	544	524	423	279	230	259	9.65	10.06	7.83	11.98	14.73	12.56	9.32	9.85	9.02	6.88	6.02	7.03	{XP_019702821.1; PREDICTED: DNA polymerase epsilon catalytic subunit A-like isoform X2 [Elaeis guineensis]}	{sp|F4HW04|DPOE1_ARATH; DNA polymerase epsilon catalytic subunit A OS=Arabidopsis thaliana GN=POL2A PE=1 SV=1}	{obr:102722465; K02324 POLE1 DNA polymerase epsilon subunit 1 2.7.7.7 ko00230; Metabolism; Nucleotide metabolism; Purine metabolism | ko00240; Metabolism; Nucleotide metabolism; Pyrimidine metabolism | ko03030; Genetic Information Processing; Replication and repair; DNA replication | ko03410; Genetic Information Processing; Replication and repair; Base excision repair | ko03420; Genetic Informati…	{At2g27120; KOG1798 DNA polymerase epsilon, catalytic subunit A L Replication, recombination and repair ;}	{GO:0008270; zinc ion binding; molecular_function GO:0003887; DNA-directed DNA polymerase activity; molecular_function GO:0005634; nucleus; cellular_component GO:0006260; DNA replication; biological_process}	{XM_019847262.1; PREDICTED: Elaeis guineensis DNA polymerase epsilon catalytic subunit A-like (LOC105035197), transcript variant X2, mRNA}	{PF08490:Domain of unknown function (DUF1744)}
transcript_HQ_B_transcript10079/f5p0/2763	2761	0	1	0	0	0	0	0	0	0	0	0	0	0	0.02	0	0	0	0	0	0	0	0	0	0	{BAK07351.1; predicted protein [Hordeum vulgare subsp. vulgare]}	{sp|Q9UT19|METE_SCHPO; Probable 5-methyltetrahydropteroyltriglutamate--homocysteine methyltransferase OS=Schizosaccharomyces pombe (strain 972 / ATCC 24843) GN=met26 PE=1 SV=1}	{cme:CYME_CMJ234C; K00549 metE 5-methyltetrahydropteroyltriglutamate--homocysteine methyltransferase 2.1.1.14 ko01230; Metabolism; Global and overview maps; Biosynthesis of amino acids | ko00270; Metabolism; Amino acid metabolism; Cysteine and methionine metabolism | ko00450; Metabolism; Metabolism of other amino acids; Selenocompound metabolism}	{SPAC9.09; KOG2263 Methionine synthase II (cobalamin-independent) E Amino acid transport and metabolism ;}	{GO:0009086; methionine biosynthetic process; biological_process GO:0008270; zinc ion binding; molecular_function GO:0003871; 5-methyltetrahydropteroyltriglutamate-homocysteine S-methyltransferase activity; molecular_function GO:0008652; cellular amino acid biosynthetic process; biological_process}	{AK376156.1; Hordeum vulgare subsp. vulgare mRNA for predicted protein, complete cds, clone: NIASHv3116F24}	{PF08267:Cobalamin-independent synthase, N-terminal domain PF01717:Cobalamin-independent synthase, Catalytic domain}
transcript_HQ_B_transcript1007/f3p0/4397	4397	557.38	411.04	443.81	1370.2	1152.19	969.31	971.09	862.5	795.14	460.72	373.32	416.64	9.36	6.08	7.81	15.21	18.38	16.03	10	9.74	10.19	6.88	5.9	6.81	{XP_010908789.1; PREDICTED: nuclear pore complex protein NUP133 isoform X3 [Elaeis guineensis]}	{sp|F4IGA5|NU133_ARATH; Nuclear pore complex protein NUP133 OS=Arabidopsis thaliana GN=NUP133 PE=1 SV=1}	{nnu:104594209; K14300 NUP133 nuclear pore complex protein Nup133 - ko03013; Genetic Information Processing; Translation; RNA transport}	{NA}	{NA}	{XM_019847211.1; PREDICTED: Elaeis guineensis nuclear pore complex protein NUP133 (LOC105035083), transcript variant X10, mRNA}	{NA}
transcript_HQ_B_transcript10080/f3p0/2749	2749	534.82	456.68	281.92	944.44	335.9	555.86	594.77	639.39	330.52	318.66	213.38	429.41	14.94	11.28	8.28	17.47	8.94	15.27	10.2	12.03	7.06	7.88	5.6	11.67	{XP_008781317.1; PREDICTED: probable galacturonosyltransferase 3 [Phoenix dactylifera]}	{sp|Q0WQD2|GAUT3_ARATH; Probable galacturonosyltransferase 3 OS=Arabidopsis thaliana GN=GAUT3 PE=2 SV=2}	{pda:103701120; K13648 GAUT alpha-1,4-galacturonosyltransferase 2.4.1.43 ko00520; Metabolism; Carbohydrate metabolism; Amino sugar and nucleotide sugar metabolism}	{NA}	{GO:0016757; transferase activity, transferring glycosyl groups; molecular_function}	{XM_008449623.2; PREDICTED: Cucumis melo probable galacturonosyltransferase 3 (LOC103490213), transcript variant X2, mRNA}	{PF01501:Glycosyl transferase family 8}
transcript_HQ_B_transcript10082/f8p0/2713	2712	615.96	528.81	451.86	1034.32	196.55	389.3	278.38	255.68	155.35	663.23	708.57	694.12	17.47	13.26	13.47	19.42	5.31	10.85	4.85	4.89	3.37	16.64	18.86	19.15	{XP_008791590.1; PREDICTED: cryptochrome-1 [Phoenix dactylifera]}	{sp|Q96524|CRY2_ARATH; Cryptochrome-2 OS=Arabidopsis thaliana GN=CRY2 PE=1 SV=2}	{pda:103708440; K12119 CRY2 cryptochrome 2 - ko04712; Organismal Systems; Environmental adaptation; Circadian rhythm - plant}	{At1g04400; KOG0133 Deoxyribodipyrimidine photolyase/cryptochrome LT Replication, recombination and repair ; Signal transduction mechanisms ;}	{NA}	{XM_009403672.2; PREDICTED: Musa acuminata subsp. malaccensis cryptochrome-1-like (LOC103985826), mRNA}	{NA}
transcript_HQ_B_transcript10084/f6p0/2739	2739	46.96	179.56	103.74	0	0	0	0	0	0	0	0	0	1.32	4.45	3.06	0	0	0	0	0	0	0	0	0	{JAT52423.1; Glycogen phosphorylase 1 [Anthurium amnicola]}	{sp|P06738|PHSG_YEAST; Glycogen phosphorylase OS=Saccharomyces cerevisiae (strain ATCC 204508 / S288c) GN=GPH1 PE=1 SV=4}	{csl:COCSUDRAFT_52379; K00688 PYG, glgP glycogen phosphorylase 2.4.1.1 ko00500; Metabolism; Carbohydrate metabolism; Starch and sucrose metabolism | ko02026; Cellular Processes; Cellular community - prokaryotes; Biofilm formation - Escherichia coli | ko04910; Organismal Systems; Endocrine system; Insulin signaling pathway | ko04922; Organismal Systems; Endocrine system; Glucagon signaling pathway…	{YPR160w; KOG2099 Glycogen phosphorylase G Carbohydrate transport and metabolism ;}	{GO:0005975; carbohydrate metabolic process; biological_process GO:0008184; glycogen phosphorylase activity; molecular_function}	{NA}	{PF00343:Carbohydrate phosphorylase}
transcript_HQ_B_transcript10085/f5p0/2752	2752	1754.09	1204.57	1247.99	221.7	1115.3	806.73	1959.52	1679.86	1582.63	1799.63	1957.62	1946.54	48.94	29.71	36.6	4.1	29.66	22.13	33.57	31.58	33.76	44.43	51.28	52.84	{XP_010915141.1; PREDICTED: glutamine--tRNA ligase-like isoform X1 [Elaeis guineensis]}	{sp|P52780|SYQ_LUPLU; Glutamine--tRNA ligase OS=Lupinus luteus PE=2 SV=2}	{egu:105040359; K01886 QARS, glnS glutaminyl-tRNA synthetase 6.1.1.18 ko00970; Genetic Information Processing; Translation; Aminoacyl-tRNA biosynthesis}	{At1g25350; KOG1148 Glutaminyl-tRNA synthetase J Translation, ribosomal structure and biogenesis ;}	{GO:0005737; cytoplasm; cellular_component GO:0006425; glutaminyl-tRNA aminoacylation; biological_process GO:0016876; ligase activity, forming aminoacyl-tRNA and related compounds; molecular_function GO:0005524; ATP binding; molecular_function GO:0043039; tRNA aminoacylation; biological_process GO:0000166; nucleotide binding; molecular_function GO:0004819; glutamine-tRNA ligase activity; molecula…	{XM_010916839.2; PREDICTED: Elaeis guineensis glutamine--tRNA ligase-like (LOC105040359), transcript variant X1, mRNA}	{PF03950:tRNA synthetases class I (E and Q), anti-codon binding domain PF00749:tRNA synthetases class I (E and Q), catalytic domain PF04558:Glutaminyl-tRNA synthetase, non-specific RNA binding region part 1 PF04557:Glutaminyl-tRNA synthetase, non-specific RNA binding region part 2 }
transcript_HQ_B_transcript10086/f2p0/2768	2769	584.81	602.24	511.21	849.18	743.25	616.41	1084.71	1110.8	888.15	1731.18	1244.51	1265.95	16.21	14.75	14.89	15.58	19.63	16.8	18.46	20.74	18.81	42.45	32.38	34.13	{XP_006588999.1; PREDICTED: transcriptional corepressor LEUNIG_HOMOLOG-like isoform X4 [Glycine max]}	{sp|O48847|LUH_ARATH; Transcriptional corepressor LEUNIG_HOMOLOG OS=Arabidopsis thaliana GN=LUH PE=1 SV=1}	{gmx:100790180; - - - - -}	{At2g32700; KOG0266 WD40 repeat-containing protein R General function prediction only ;}	{GO:0005515; protein binding; molecular_function}	{XM_008786966.2; PREDICTED: Phoenix dactylifera transcriptional corepressor LEUNIG_HOMOLOG-like (LOC103703910), transcript variant X5, mRNA}	{PF08513:LisH}
transcript_HQ_B_transcript10087/f2p0/2775	2773	2	45	25	0	0	0	0	0	0	0	0	0	0.06	1.1	0.73	0	0	0	0	0	0	0	0	0	{XP_013904753.1; hypothetical protein MNEG_2222 [Monoraphidium neglectum]}	{NA}	{NA}	{NA}	{NA}	{AK108168.1; Oryza sativa Japonica Group cDNA clone:002-139-H08, full insert sequence}	{NA}
transcript_HQ_B_transcript1008/f3p0/4400	4400	57	489	323	85	210	171	72	68	75	45	31	32	0.96	7.22	5.68	0.94	3.35	2.83	0.74	0.77	0.96	0.67	0.49	0.52	{XP_008789538.2; PREDICTED: LOW QUALITY PROTEIN: ABC transporter B family member 1-like [Phoenix dactylifera]}	{sp|Q9ZR72|AB1B_ARATH; ABC transporter B family member 1 OS=Arabidopsis thaliana GN=ABCB1 PE=1 SV=1}	{pda:103706998; K05658 ABCB1, CD243 ATP-binding cassette, subfamily B (MDR/TAP), member 1 3.6.3.44 ko02010; Environmental Information Processing; Membrane transport; ABC transporters | ko04976; Organismal Systems; Digestive system; Bile secretion | ko05206; Human Diseases; Cancers: Overview; MicroRNAs in cancer}	{At2g36910; KOG0055 Multidrug/pheromone exporter, ABC superfamily Q Secondary metabolites biosynthesis, transport and catabolism ;}	{GO:0007186; G-protein coupled receptor protein signaling pathway; biological_process GO:0055085; transmembrane transport; biological_process GO:0004871; signal transducer activity; molecular_function GO:0016301; kinase activity; molecular_function GO:0005524; ATP binding; molecular_function GO:0031683; G-protein beta/gamma-subunit complex binding; molecular_function GO:0016887; ATPase activity; …	{XM_008791316.2; PREDICTED: Phoenix dactylifera ABC transporter B family member 1-like (LOC103706998), mRNA}	{PF03193:Protein of unknown function, DUF258 PF07728:AAA domain (dynein-related subfamily) PF13304:AAA domain, putative AbiEii toxin, Type IV TA system PF00005:ABC transporter PF00503:G-protein alpha subunit PF00485:Phosphoribulokinase / Uridine kinase family PF06414:Zeta toxin PF00004:ATPase family associated with various cellular activities (AAA) PF00664:ABC transporter transmembrane region}
transcript_HQ_B_transcript10094/f3p0/2831	2832	124	191	163	249	263	202	283	263	277	143	89	96	3.35	4.56	4.63	4.46	6.77	5.37	4.7	4.79	5.72	3.42	2.26	2.52	{XP_010933596.1; PREDICTED: serine/threonine-protein kinase D6PKL1 [Elaeis guineensis]}	{sp|Q39183|D6KL2_ARATH; Serine/threonine-protein kinase D6PKL2 OS=Arabidopsis thaliana GN=D6PKL2 PE=1 SV=1}	{egu:105043743; - - - - -}	{At2g44830; KOG0610 Putative serine/threonine protein kinase R General function prediction only ;}	{GO:0004672; protein kinase activity; molecular_function GO:0006468; protein phosphorylation; biological_process GO:0019058; viral infectious cycle; biological_process GO:0005524; ATP binding; molecular_function GO:0019028; viral capsid; cellular_component}	{XM_010277140.2; PREDICTED: Nelumbo nucifera serine/threonine-protein kinase D6PKL1 (LOC104610497), transcript variant X3, mRNA}	{PF00069:Protein kinase domain PF00426:Outer Capsid protein VP4 (Hemagglutinin) PF07714:Protein tyrosine kinase}
transcript_HQ_B_transcript10096/f3p0/2751	2751	182.37	240.11	188.06	471.91	242.42	215.19	276.6	220.01	121.81	183.17	367.76	271.94	5.09	5.93	5.52	8.72	6.45	5.91	4.74	4.14	2.6	4.52	9.64	7.38	{XP_010927639.1; PREDICTED: mRNA-capping enzyme-like isoform X2 [Elaeis guineensis]}	{sp|O60942|MCE1_HUMAN; mRNA-capping enzyme OS=Homo sapiens GN=RNGTT PE=1 SV=1}	{pda:103705692; K13917 RNGTT mRNA-capping enzyme [EC:2.7.7.50 3.6.1.-] 2.7.7.50,3.6.1.- ko03015; Genetic Information Processing; Translation; mRNA surveillance pathway}	{At3g09100; KOG2386 mRNA capping enzyme, guanylyltransferase (alpha) subunit A RNA processing and modification ;}	{GO:0004484; mRNA guanylyltransferase activity; molecular_function GO:0006281; DNA repair; biological_process GO:0006397; mRNA processing; biological_process GO:0008138; protein tyrosine/serine/threonine phosphatase activity; molecular_function GO:0003910; DNA ligase (ATP) activity; molecular_function GO:0006310; DNA recombination; biological_process GO:0005524; ATP binding; molecular_function GO…	{XM_017844735.1; PREDICTED: Phoenix dactylifera mRNA-capping enzyme-like (LOC103715187), transcript variant X3, mRNA}	{PF00782:Dual specificity phosphatase, catalytic domain PF03919:mRNA capping enzyme, C-terminal domain PF00102:Protein-tyrosine phosphatase PF01068:ATP dependent DNA ligase domain PF01331:mRNA capping enzyme, catalytic domain}
transcript_HQ_B_transcript10098/f2p0/2760	2759	105.88	169.51	171.07	18.76	35.07	16	213.28	302.58	263.64	185.2	167.36	194.69	2.95	4.17	5	0.35	0.93	0.44	3.64	5.67	5.61	4.56	4.37	5.27	{XP_008804901.1; PREDICTED: phosphatidylinositol N-acetylglucosaminyltransferase subunit GPI1 isoform X3 [Phoenix dactylifera]}	{sp|Q9BRB3|PIGQ_HUMAN; Phosphatidylinositol N-acetylglucosaminyltransferase subunit Q OS=Homo sapiens GN=PIGQ PE=1 SV=3}	{egu:105039660; K03860 PIGQ, GPI1 phosphatidylinositol glycan, class Q - ko00563; Metabolism; Glycan biosynthesis and metabolism; Glycosylphosphatidylinositol (GPI)-anchor biosynthesis}	{At3g57170; KOG1183 N-acetylglucosaminyltransferase complex, subunit PIG-Q/GPI1, required for phosphatidylinositol biosynthesis MO Cell wall/membrane/envelope biogenesis ; Posttranslational modification, protein turnover, chaperones ;}	{GO:0006506; GPI anchor biosynthetic process; biological_process GO:0016021; integral to membrane; cellular_component GO:0017176; phosphatidylinositol N-acetylglucosaminyltransferase activity; molecular_function}	{NA}	{PF03699:Uncharacterised protein family (UPF0182) PF05024:N-acetylglucosaminyl transferase component (Gpi1)}
transcript_HQ_B_transcript10100/f2p0/2802	2801	4.6	10.45	102.17	22.56	0	16.3	0	3.49	179.71	33.04	26.69	55.62	0.13	0.25	2.94	0.41	0	0.44	0	0.06	3.76	0.8	0.69	1.48	{XP_010936984.1; PREDICTED: GPI mannosyltransferase 2 [Elaeis guineensis]}	{sp|Q5KR61|PIGV_RAT; GPI mannosyltransferase 2 OS=Rattus norvegicus GN=Pigv PE=2 SV=1}	{mus:103991056; K07542 PIGV phosphatidylinositol glycan, class V 2.4.1.- ko00563; Metabolism; Glycan biosynthesis and metabolism; Glycosylphosphatidylinositol (GPI)-anchor biosynthesis}	{At1g11880; KOG2647 Predicted Dolichyl-phosphate-mannose-protein mannosyltransferase R General function prediction only ;}	{GO:0004584; dolichyl-phosphate-mannose-glycolipid alpha-mannosyltransferase activity; molecular_function GO:0006506; GPI anchor biosynthetic process; biological_process}	{XM_009410424.2; PREDICTED: Musa acuminata subsp. malaccensis GPI mannosyltransferase 2 (LOC103991056), mRNA}	{PF04188:Mannosyltransferase (PIG-V)}
transcript_HQ_B_transcript10102/f2p0/2795	2795	41	41	37	6	45	44	181	170	167	244	165	206	1.12	0.99	1.07	0.11	1.18	1.19	3.05	3.14	3.5	5.92	4.25	5.5	{NA}	{NA}	{NA}	{NA}	{NA}	{NA}	{NA}
transcript_HQ_B_transcript10104/f2p0/2756	2755	42.02	0	0	268.53	65.1	99.4	257.53	322.54	243.6	0	111.66	103.95	1.17	0	0	4.95	1.73	2.72	4.41	6.06	5.19	0	2.92	2.82	{XP_008806872.1; PREDICTED: uncharacterized protein LOC103719415 [Phoenix dactylifera]}	{sp|Q5RBB3|NOB1_PONAB; RNA-binding protein NOB1 OS=Pongo abelii GN=NOB1 PE=2 SV=1}	{cmo:103482733; K11883 NOB1 RNA-binding protein NOB1 - ko03008; Genetic Information Processing; Translation; Ribosome biogenesis in eukaryotes}	{At5g41190; KOG2463 Predicted RNA-binding protein Nob1p involved in 26S proteasome assembly O Posttranslational modification, protein turnover, chaperones ;}	{NA}	{XM_010936447.2; PREDICTED: Elaeis guineensis RNA-binding protein NOB1 (LOC105054834), mRNA}	{NA}
transcript_HQ_B_transcript10106/f2p0/2766	2766	468.99	533.3	397.58	523.87	338.87	278.19	128.81	347.27	370.07	237.15	159.8	236.36	13.01	13.08	11.59	9.62	8.96	7.59	2.19	6.49	7.85	5.82	4.16	6.38	{XP_008775175.1; PREDICTED: glutamate--tRNA ligase, cytoplasmic [Phoenix dactylifera]}	{sp|O82462|SYEC_ARATH; Glutamate--tRNA ligase, cytoplasmic OS=Arabidopsis thaliana GN=At5g26710 PE=1 SV=1}	{egu:105040133; K01885 EARS, gltX glutamyl-tRNA synthetase 6.1.1.17 ko00860; Metabolism; Metabolism of cofactors and vitamins; Porphyrin and chlorophyll metabolism | ko00970; Genetic Information Processing; Translation; Aminoacyl-tRNA biosynthesis}	{At5g26707; KOG1147 Glutamyl-tRNA synthetase J Translation, ribosomal structure and biogenesis ;}	{GO:0005737; cytoplasm; cellular_component GO:0000166; nucleotide binding; molecular_function GO:0043039; tRNA aminoacylation; biological_process GO:0006418; tRNA aminoacylation for protein translation; biological_process GO:0005524; ATP binding; molecular_function GO:0016876; ligase activity, forming aminoacyl-tRNA and related compounds; molecular_function GO:0004812; aminoacyl-tRNA ligase activ…	{XM_008776953.2; PREDICTED: Phoenix dactylifera glutamate--tRNA ligase, cytoplasmic (LOC103695586), mRNA}	{PF00749:tRNA synthetases class I (E and Q), catalytic domain PF03950:tRNA synthetases class I (E and Q), anti-codon binding domain}
transcript_HQ_B_transcript10107/f10p0/2712	2712	76.26	54.07	60.72	108.04	91.88	101.39	188.62	350.13	176.98	1569.61	1032.33	1166.82	2.16	1.36	1.81	2.03	2.48	2.83	3.28	6.69	3.84	39.37	27.48	32.19	{OAY68540.1; Receptor-like serine/threonine-protein kinase SD1-8 [Ananas comosus]}	{sp|Q39086|SD17_ARATH; Receptor-like serine/threonine-protein kinase SD1-7 OS=Arabidopsis thaliana GN=SD17 PE=1 SV=1}	{pda:103707212; - - - - -}	{NA}	{GO:0048544; recognition of pollen; biological_process GO:0006468; protein phosphorylation; biological_process GO:0005524; ATP binding; molecular_function GO:0004672; protein kinase activity; molecular_function}	{XM_017379572.1; PREDICTED: Daucus carota subsp. sativus G-type lectin S-receptor-like serine/threonine-protein kinase B120 (LOC108208933), transcript variant X2, mRNA}	{PF07714:Protein tyrosine kinase PF00954:S-locus glycoprotein domain PF00069:Protein kinase domain}
transcript_HQ_B_transcript10108/f2p0/2757	2757	118.66	66.51	90.33	83.82	55.55	39.97	26.08	49.81	164.34	130.16	161.26	117.08	3.3	1.64	2.64	1.55	1.47	1.09	0.45	0.93	3.5	3.21	4.22	3.17	{XP_008807587.1; PREDICTED: protein FAR1-RELATED SEQUENCE 11-like isoform X1 [Phoenix dactylifera]}	{sp|Q9SY66|FRS11_ARATH; Protein FAR1-RELATED SEQUENCE 11 OS=Arabidopsis thaliana GN=FRS11 PE=2 SV=1}	{pda:103719888; - - - - -}	{NA}	{GO:0008270; zinc ion binding; molecular_function}	{XM_009406645.2; PREDICTED: Musa acuminata subsp. malaccensis protein FAR1-RELATED SEQUENCE 11-like (LOC103988120), transcript variant X4, mRNA}	{PF04434:SWIM zinc finger}
transcript_HQ_B_transcript1010/f3p0/4407	4408	13	3	11	10	1	2	4	13	10	2.01	4	8	0.22	0.04	0.19	0.11	0.02	0.03	0.04	0.15	0.13	0.03	0.06	0.13	{XP_012083114.1; PREDICTED: heterogeneous nuclear ribonucleoprotein Q [Jatropha curcas]}	{NA}	{rcu:8266307; K13161 HNRNPR heterogeneous nuclear ribonucleoprotein R - -}	{NA}	{NA}	{NA}	{NA}
transcript_HQ_B_transcript10114/f3p0/2769	2769	583	583	527	1472	868	834	831	780	692	710	703	686	16.16	14.28	15.35	27.01	22.92	22.73	14.14	14.56	14.66	17.41	18.29	18.49	{XP_008806653.1; PREDICTED: nucleolar complex protein 2 homolog isoform X1 [Phoenix dactylifera]}	{sp|Q8LNU5|NOC2L_ORYSJ; Nucleolar complex protein 2 homolog OS=Oryza sativa subsp. japonica GN=Os10g0495500 PE=2 SV=1}	{egu:105042822; K14833 NOC2 nucleolar complex protein 2 - -}	{At2g18220; KOG2256 Predicted protein involved in nuclear export of pre-ribosomes J Translation, ribosomal structure and biogenesis ;}	{NA}	{XM_008808432.1; PREDICTED: Phoenix dactylifera nucleolar complex protein 2 homolog (LOC103719273), transcript variant X2, mRNA}	{NA}
transcript_HQ_B_transcript1011/f3p0/4425	4426	20.29	118.86	146.08	66.47	108.87	44.14	103.09	45.8	202.09	85.37	55.77	106.83	0.34	1.74	2.55	0.73	1.72	0.72	1.05	0.51	2.57	1.27	0.87	1.73	{ONK64215.1; uncharacterized protein A4U43_C07F23330 [Asparagus officinalis]}	{sp|Q9HGL2|YHLA_SCHPO; Uncharacterized calcium-binding protein C800.10c OS=Schizosaccharomyces pombe (strain 972 / ATCC 24843) GN=SPBC800.10c PE=4 SV=1}	{pda:103723289; - - - - -}	{At1g20760; KOG0998 Synaptic vesicle protein EHS-1 and related EH domain proteins TU Signal transduction mechanisms ; Intracellular trafficking, secretion, and vesicular transport ;}	{GO:0005509; calcium ion binding; molecular_function GO:0005515; protein binding; molecular_function}	{XM_010941921.2; PREDICTED: Elaeis guineensis epidermal growth factor receptor substrate 15-like 1 (LOC105058863), mRNA}	{PF13202:EF hand PF12763:Cytoskeletal-regulatory complex EF hand PF13405:EF-hand domain PF13833:EF-hand domain pair PF00036:EF hand PF13499:EF-hand domain pair}
transcript_HQ_B_transcript10120/f5p0/2758	2756	380	872	652	949	1107	1020	575	488	523	433	457	423	10.59	21.48	19.09	17.5	29.39	27.94	9.83	9.16	11.14	10.67	11.95	11.46	{XP_008802352.1; PREDICTED: probable LRR receptor-like serine/threonine-protein kinase At4g37250 [Phoenix dactylifera]}	{sp|C0LGS3|Y4372_ARATH; Probable LRR receptor-like serine/threonine-protein kinase At4g37250 OS=Arabidopsis thaliana GN=At4g37250 PE=2 SV=1}	{pda:103714255; - - - - -}	{NA}	{GO:0005524; ATP binding; molecular_function GO:0006468; protein phosphorylation; biological_process GO:0005515; protein binding; molecular_function GO:0004672; protein kinase activity; molecular_function}	{XM_008801444.2; PREDICTED: Phoenix dactylifera probable LRR receptor-like serine/threonine-protein kinase At4g37250 (LOC103714255), mRNA}	{PF13516:Leucine Rich repeat PF13855:Leucine rich repeat PF00560:Leucine Rich Repeat PF07714:Protein tyrosine kinase PF00069:Protein kinase domain}
transcript_HQ_B_transcript10123/f2p0/2769	2770	118	102.98	100.41	135.96	119.74	100.78	103.68	150	113.16	171.7	101.78	81.29	3.27	2.52	2.92	2.49	3.16	2.75	1.76	2.8	2.4	4.21	2.65	2.19	{XP_015388504.1; PREDICTED: uncharacterized protein LOC107178162 [Citrus sinensis]}	{NA}	{lang:109338290; - - - - -; lang:109338290; - - - - -}	{NA}	{GO:0003714; transcription corepressor activity; molecular_function}	{NA}	{PF06825:Heat shock factor binding protein 1}
transcript_HQ_B_transcript10124/f3p0/2748	2749	1055	1441	1171	1427	807	774	2310	1987	1728	3163	2596	2922	29.47	35.59	34.38	26.39	21.48	21.26	39.62	37.4	36.9	78.18	68.09	79.41	{XP_008800932.1; PREDICTED: glutamine-dependent NAD(+) synthetase [Phoenix dactylifera]}	{sp|Q0D8D4|NADE_ORYSJ; Glutamine-dependent NAD(+) synthetase OS=Oryza sativa subsp. japonica GN=Os07g0167100 PE=3 SV=2}	{pda:103715167; K01950 E6.3.5.1, NADSYN1, QNS1, nadE NAD+ synthase (glutamine-hydrolysing) 6.3.5.1 ko00760; Metabolism; Metabolism of cofactors and vitamins; Nicotinate and nicotinamide metabolism}	{At1g55090; KOG2303 Predicted NAD synthase, contains CN hydrolase domain HR Coenzyme transport and metabolism ; General function prediction only ;}	{GO:0006807; nitrogen compound metabolic process; biological_process GO:0016810; hydrolase activity, acting on carbon-nitrogen (but not peptide) bonds; molecular_function GO:0016055; Wnt receptor signaling pathway; biological_process}	{XM_008802738.2; PREDICTED: Phoenix dactylifera glutamine-dependent NAD(+) synthetase (LOC103715167), transcript variant X6, mRNA}	{PF00795:Carbon-nitrogen hydrolase PF05923:APC cysteine-rich region}
transcript_HQ_B_transcript10126/f2p0/2773	2773	236	307	254	89	171	136	614	578	418	142	97	96	6.53	7.51	7.39	1.63	4.51	3.7	10.43	10.77	8.84	3.48	2.52	2.58	{XP_017700045.1; PREDICTED: two-component response regulator-like APRR3 isoform X1 [Phoenix dactylifera]}	{sp|Q6LA42|APRR5_ARATH; Two-component response regulator-like APRR5 OS=Arabidopsis thaliana GN=APRR5 PE=1 SV=2}	{egu:105038310; K12130 PRR5 pseudo-response regulator 5 - ko04712; Organismal Systems; Environmental adaptation; Circadian rhythm - plant}	{At5g24470; KOG1601 GATA-4/5/6 transcription factors K Transcription ;}	{GO:0005515; protein binding; molecular_function GO:0000160; two-component signal transduction system (phosphorelay); biological_process}	{XM_008779537.2; PREDICTED: Phoenix dactylifera two-component response regulator-like PRR95 (LOC103697629), transcript variant X2, mRNA}	{PF06203:CCT motif PF00072:Response regulator receiver domain}
transcript_HQ_B_transcript10127/f2p0/2804	2804	65.88	0	36.54	96.62	19.71	44.55	0	0	0	0	70.03	70.17	1.8	0	1.05	1.75	0.51	1.2	0	0	0	0	1.8	1.87	{NA}	{NA}	{NA}	{NA}	{NA}	{NA}	{NA}
transcript_HQ_B_transcript10128/f2p0/2756	2756	0	0	0	0	0	0	0	0	0	0	0	0	0	0	0	0	0	0	0	0	0	0	0	0	{GAQ85420.1; Putative histidine kinase containing cheY-homologous receiver domain and PAS domain [Klebsormidium flaccidum]}	{sp|Q9C5U2|AHK2_ARATH; Histidine kinase 2 OS=Arabidopsis thaliana GN=AHK2 PE=1 SV=1}	{ppp:PHYPADRAFT_173828; K14509 ETR, ERS ethylene receptor 2.7.13.- ko04016; Environmental Information Processing; Signal transduction; MAPK signaling pathway - plant | ko04075; Environmental Information Processing; Signal transduction; Plant hormone signal transduction}	{At2g01830; KOG0519 Sensory transduction histidine kinase T Signal transduction mechanisms ;}	{GO:0000160; two-component signal transduction system (phosphorelay); biological_process GO:0007165; signal transduction; biological_process GO:0000155; two-component sensor activity; molecular_function}	{NA}	{PF00072:Response regulator receiver domain PF00512:His Kinase A (phospho-acceptor) domain}
transcript_HQ_B_transcript10129/f11p0/2711	2711	1412	1481	1274	2414	1861	1579	2501	2069	2044	2348	2060	2361	40.06	37.15	37.99	45.34	50.32	44.05	43.57	39.55	44.33	58.92	54.87	65.16	{XP_010923559.1; PREDICTED: mediator of RNA polymerase II transcription subunit 25 isoform X2 [Elaeis guineensis]}	{sp|Q7XYY2|MED25_ARATH; Mediator of RNA polymerase II transcription subunit 25 OS=Arabidopsis thaliana GN=MED25 PE=1 SV=1}	{pda:103708191; K15168 MED25 mediator of RNA polymerase II transcription subunit 25 - -}	{NA}	{GO:0051082; unfolded protein binding; molecular_function}	{AK252911.1; Hordeum vulgare subsp. vulgare cDNA clone: FLbaf177o22, mRNA sequence}	{PF03938:Outer membrane protein (OmpH-like)}
transcript_HQ_B_transcript1012/f2p0/4437	4432	5.02	9.85	4.02	5.04	2.02	15.35	5.04	7.06	2.02	33.5	9.1	10.1	0.08	0.14	0.07	0.06	0.03	0.25	0.05	0.08	0.03	0.5	0.14	0.16	{AQK78972.1; Retrovirus-related Pol polyprotein LINE-1 [Zea mays]}	{NA}	{atr:18447248; - - - - -}	{At3g07030; KOG2567 Uncharacterized conserved protein S Function unknown ;}	{GO:0007010; cytoskeleton organization; biological_process GO:0003779; actin binding; molecular_function}	{XM_008805585.2; PREDICTED: Phoenix dactylifera H/ACA ribonucleoprotein complex subunit 1-like (LOC103717266), transcript variant X2, mRNA}	{PF01213:Adenylate cyclase associated (CAP) N terminal}
transcript_HQ_B_transcript10131/f2p0/2740	2740	1102.5	1400.19	1085.34	82.6	185.83	134.7	604.84	745.76	643.31	327.47	361.4	318.54	30.91	34.71	31.99	1.53	4.97	3.71	10.41	14.09	13.79	8.12	9.51	8.69	{JAT53099.1; Molybdenum cofactor sulfurase, partial [Anthurium amnicola]}	{sp|Q14CH1|MOCOS_MOUSE; Molybdenum cofactor sulfurase OS=Mus musculus GN=Mocos PE=1 SV=1}	{mus:103979060; - - - - -}	{At5g51920; KOG2142 Molybdenum cofactor sulfurase H Coenzyme transport and metabolism ;}	{GO:0043631; RNA polyadenylation; biological_process GO:0005219; ryanodine-sensitive calcium-release channel activity; molecular_function GO:0006874; cellular calcium ion homeostasis; biological_process GO:0003887; DNA-directed DNA polymerase activity; molecular_function GO:0016021; integral to membrane; cellular_component GO:0003677; DNA binding; molecular_function GO:0006351; transcription, DNA…	{NA}	{PF03286:Pox virus Ag35 surface protein PF06459:Ryanodine Receptor TM 4-6 PF04928:Poly(A) polymerase central domain PF04931:DNA polymerase phi PF01056:Myc amino-terminal region}
transcript_HQ_B_transcript10134/f3p0/2751	2751	553.16	657.01	516.61	1049.92	617.1	623.39	1010.11	876.1	816.69	537.48	615.68	563.73	15.44	16.21	15.16	19.4	16.42	17.11	17.31	16.48	17.43	13.27	16.14	15.31	{XP_019706374.1; PREDICTED: histone-lysine N-methyltransferase, H3 lysine-9 specific SUVH1 [Elaeis guineensis]}	{sp|Q93YF5|SUVH1_TOBAC; Histone-lysine N-methyltransferase, H3 lysine-9 specific SUVH1 OS=Nicotiana tabacum GN=SUVH1 PE=1 SV=1}	{egu:105045520; K11420 EHMT euchromatic histone-lysine N-methyltransferase 2.1.1.43 ko00310; Metabolism; Amino acid metabolism; Lysine degradation | ko04211; Organismal Systems; Aging; Longevity regulating pathway}	{At5g04940_2; KOG1082 Histone H3 (Lys9) methyltransferase SUV39H1/Clr4, required for transcriptional silencing BK Chromatin structure and dynamics ; Transcription ;}	{GO:0034968; histone lysine methylation; biological_process GO:0008270; zinc ion binding; molecular_function GO:0005515; protein binding; molecular_function GO:0042393; histone binding; molecular_function GO:0005634; nucleus; cellular_component GO:0018024; histone-lysine N-methyltransferase activity; molecular_function}	{XM_009404174.2; PREDICTED: Musa acuminata subsp. malaccensis histone-lysine N-methyltransferase, H3 lysine-9 specific SUVH1-like (LOC103986232), transcript variant X3, mRNA}	{PF00856:SET domain PF02182:SAD/SRA domain PF05033:Pre-SET motif}
transcript_HQ_B_transcript10135/f2p0/2762	2763	275.23	238.47	260.99	427.52	379.37	400.56	252.4	570.27	302.49	70.67	57.56	54.52	7.65	5.86	7.62	7.86	10.04	10.94	4.3	10.67	6.42	1.74	1.5	1.47	{ONK70655.1; uncharacterized protein A4U43_C04F140 [Asparagus officinalis]}	{sp|Q9SLZ0|PCKA_MAIZE; Phosphoenolpyruvate carboxykinase (ATP) OS=Zea mays PE=2 SV=1}	{cic:CICLE_v10025088mg; K01610 E4.1.1.49, pckA phosphoenolpyruvate carboxykinase (ATP) 4.1.1.49 ko01200; Metabolism; Global and overview maps; Carbon metabolism | ko00010; Metabolism; Carbohydrate metabolism; Glycolysis / Gluconeogenesis | ko00020; Metabolism; Carbohydrate metabolism; Citrate cycle (TCA cycle) | ko00620; Metabolism; Carbohydrate metabolism; Pyruvate metabolism | ko00710; Metaboli…	{NA}	{GO:0006094; gluconeogenesis; biological_process GO:0004612; phosphoenolpyruvate carboxykinase (ATP) activity; molecular_function GO:0005524; ATP binding; molecular_function}	{XM_006426129.1; Citrus clementina hypothetical protein (CICLE_v10025088mg) mRNA, complete cds}	{PF01293:Phosphoenolpyruvate carboxykinase}
transcript_HQ_B_transcript10136/f2p0/2802	2805	331.43	209.4	281.28	388.8	318.36	318.16	352.27	284.63	298.47	378.78	377.6	460.47	9.05	5.06	8.08	7.03	8.29	8.55	5.91	5.24	6.23	9.16	9.69	12.24	{XP_010934575.1; PREDICTED: uncharacterized protein LOC105054703 [Elaeis guineensis]}	{NA}	{mus:103979042; - - - - -}	{NA}	{NA}	{XM_008779168.2; PREDICTED: Phoenix dactylifera uncharacterized LOC103697330 (LOC103697330), partial mRNA}	{NA}
transcript_HQ_B_transcript10137/f3p0/2769	2769	250.55	406	335.09	522.73	542.81	480.79	492.25	324.74	389.88	995.19	753.14	951.25	6.94	9.95	9.76	9.59	14.33	13.1	8.38	6.06	8.26	24.4	19.6	25.65	{XP_010912762.1; PREDICTED: protein FAR1-RELATED SEQUENCE 6 isoform X2 [Elaeis guineensis]}	{sp|Q9SSQ4|FRS6_ARATH; Protein FAR1-RELATED SEQUENCE 6 OS=Arabidopsis thaliana GN=FRS6 PE=2 SV=1}	{egu:105038604; - - - - -}	{NA}	{GO:0008270; zinc ion binding; molecular_function}	{XM_008802669.2; PREDICTED: Phoenix dactylifera protein FAR1-RELATED SEQUENCE 6-like (LOC103715127), transcript variant X2, mRNA}	{PF04434:SWIM zinc finger}
transcript_HQ_B_transcript10139/f2p0/2774	2775	490.87	617.13	537.14	504.69	207.34	285.11	692.89	732.94	606.72	436.94	292.64	409.48	13.57	15.08	15.61	9.24	5.46	7.75	11.76	13.65	12.82	10.69	7.6	11.01	{XP_008790925.1; PREDICTED: LMBR1 domain-containing protein 2 homolog A [Phoenix dactylifera]}	{sp|Q29BL9|LMBD2_DROPS; LMBR1 domain-containing protein 2 homolog OS=Drosophila pseudoobscura pseudoobscura GN=GA20843 PE=3 SV=1}	{pda:103707963; - - - - -}	{At5g65290; KOG2296 Integral membrane protein R General function prediction only ;}	{NA}	{XM_008792703.2; PREDICTED: Phoenix dactylifera LMBR1 domain-containing protein 2 homolog A (LOC103707963), mRNA}	{NA}
transcript_HQ_B_transcript1013/f2p0/4397	4399	21.82	7.4	14.03	24.05	8.41	15.92	20.59	12.01	11.29	16.82	1.42	9.22	0.37	0.11	0.25	0.27	0.13	0.26	0.21	0.14	0.14	0.25	0.02	0.15	{XP_008793932.1; PREDICTED: ABSCISIC ACID-INSENSITIVE 5-like protein 4 [Phoenix dactylifera]}	{sp|P42777|GBF4_ARATH; G-box-binding factor 4 OS=Arabidopsis thaliana GN=GBF4 PE=1 SV=1}	{egu:105038025; K14432 ABF ABA responsive element binding factor - ko04075; Environmental Information Processing; Signal transduction; Plant hormone signal transduction}	{NA}	{GO:0003700; sequence-specific DNA binding transcription factor activity; molecular_function GO:0006355; regulation of transcription, DNA-dependent; biological_process GO:0005634; nucleus; cellular_component GO:0043565; sequence-specific DNA binding; molecular_function GO:0003677; DNA binding; molecular_function}	{KU963291.1; Citrullus lanatus bZIP1 mRNA, complete cds}	{PF03131:bZIP Maf transcription factor PF00170:bZIP transcription factor PF07716:Basic region leucine zipper}
transcript_HQ_B_transcript10140/f3p0/2757	2757	102.44	114.33	63.85	204.88	75.89	88.67	112.28	210.4	128.71	133.57	74.38	53.4	2.85	2.81	1.87	3.78	2.01	2.43	1.92	3.95	2.74	3.29	1.94	1.45	{AIZ68140.1; vesicle-fusing ATPase-like isoform X1 [Ornithogalum saundersiae]}	{sp|Q9M0Y8|NSF_ARATH; Vesicle-fusing ATPase OS=Arabidopsis thaliana GN=NSF PE=2 SV=2}	{egu:105040856; K06027 NSF, SEC18 vesicle-fusing ATPase 3.6.4.6 ko04138; Cellular Processes; Transport and catabolism; Autophagy - yeast | ko04962; Organismal Systems; Excretory system; Vasopressin-regulated water reabsorption | ko04727; Organismal Systems; Nervous system; GABAergic synapse | ko04721; Organismal Systems; Nervous system; Synaptic vesicle cycle}	{At4g04910; KOG0741 AAA+-type ATPase O Posttranslational modification, protein turnover, chaperones ;}	{GO:0009378; four-way junction helicase activity; molecular_function GO:0006310; DNA recombination; biological_process GO:0016787; hydrolase activity; molecular_function GO:0005524; ATP binding; molecular_function GO:0006355; regulation of transcription, DNA-dependent; biological_process GO:0003678; DNA helicase activity; molecular_function GO:0002949; NA GO:0016887; ATPase activity; molecular_fu…	{XM_008794047.2; PREDICTED: Phoenix dactylifera vesicle-fusing ATPase-like (LOC103708933), mRNA}	{PF02562:PhoH-like protein PF01695:IstB-like ATP binding protein PF02367:Threonylcarbamoyl adenosine biosynthesis protein TsaE PF00910:RNA helicase PF07724:AAA domain (Cdc48 subfamily) PF04851:Type III restriction enzyme, res subunit PF00005:ABC transporter PF07728:AAA domain (dynein-related subfamily) PF06068:TIP49 C-terminus PF00158:Sigma-54 interaction domain PF05496:Holliday junction DNA heli…
transcript_HQ_B_transcript10141/f2p0/2756	2756	107	1	38	0	0	2	7	5	2	0	0	0	2.98	0.02	1.11	0	0	0.05	0.12	0.09	0.04	0	0	0	{NA}	{sp|O74520|YCPE_SCHPO; Uncharacterized membrane protein C663.14c OS=Schizosaccharomyces pombe (strain 972 / ATCC 24843) GN=SPCC663.14c PE=3 SV=2}	{NA}	{NA}	{NA}	{NA}	{NA}
transcript_HQ_B_transcript10143/f7p0/2756	2762	938.83	1232.54	928.47	412.99	276.98	216.04	244.47	302.05	260.31	468.69	443.44	417.42	26.09	30.28	27.12	7.6	7.34	5.9	4.17	5.66	5.53	11.52	11.57	11.28	{ONK62234.1; uncharacterized protein A4U43_C07F1750 [Asparagus officinalis]}	{sp|Q6R0E3|TRP5_ARATH; Telomere repeat-binding protein 5 OS=Arabidopsis thaliana GN=TRP5 PE=1 SV=2}	{pda:103703507; - - - - -}	{NA}	{GO:0005515; protein binding; molecular_function}	{NA}	{PF00240:Ubiquitin family}
transcript_HQ_B_transcript10145/f2p0/2762	2761	696.69	656.25	669.43	1072.66	1209	858.94	1208.77	1095.25	939	1150.24	1066.18	1188	19.37	16.13	19.56	19.74	32.03	23.48	20.63	20.52	19.95	28.3	27.83	32.13	{XP_010922796.1; PREDICTED: probable LRR receptor-like serine/threonine-protein kinase At1g06840 [Elaeis guineensis]}	{sp|C0LGD7|Y1684_ARATH; Probable LRR receptor-like serine/threonine-protein kinase At1g06840 OS=Arabidopsis thaliana GN=At1g06840 PE=2 SV=2}	{egu:105046018; - - - - -}	{NA}	{GO:0004672; protein kinase activity; molecular_function GO:0005515; protein binding; molecular_function GO:0005524; ATP binding; molecular_function GO:0006468; protein phosphorylation; biological_process}	{KT805536.1; Vernicia fordii clone comp185803_c0 LRR-RLK mRNA, complete cds}	{PF13516:Leucine Rich repeat PF13855:Leucine rich repeat PF07714:Protein tyrosine kinase PF00560:Leucine Rich Repeat PF00069:Protein kinase domain}
transcript_HQ_B_transcript10147/f2p0/2757	2757	66.75	108.61	95.45	407.93	80.54	126.16	16.88	24.96	25.86	417.35	241.61	320.07	1.86	2.67	2.79	7.52	2.14	3.45	0.29	0.47	0.55	10.28	6.32	8.67	{XP_008788809.1; PREDICTED: translocase of chloroplast 90, chloroplastic-like [Phoenix dactylifera]}	{sp|Q6S5G3|TOC90_ARATH; Translocase of chloroplast 90, chloroplastic OS=Arabidopsis thaliana GN=TOC90 PE=1 SV=1}	{pda:103706480; - - - - -}	{NA}	{GO:0008134; transcription factor binding; molecular_function GO:0006355; regulation of transcription, DNA-dependent; biological_process GO:0005525; GTP binding; molecular_function GO:0005524; ATP binding; molecular_function GO:0003924; GTPase activity; molecular_function GO:0007264; small GTPase mediated signal transduction; biological_process}	{NA}	{PF03193:Protein of unknown function, DUF258 PF04548:AIG1 family PF00158:Sigma-54 interaction domain PF01926:50S ribosome-binding GTPase PF02421:Ferrous iron transport protein B PF08477:Ras of Complex, Roc, domain of DAPkinase PF00735:Septin}
transcript_HQ_B_transcript10148/f12p0/2722	2721	350.52	365.86	263.8	1055.21	507.44	614.99	790.61	755.16	624.65	695.35	540.02	613.38	9.9	9.14	7.83	19.74	13.66	17.09	13.72	14.38	13.49	17.38	14.32	16.86	{XP_010931848.1; PREDICTED: probable ADP-ribosylation factor GTPase-activating protein AGD14 isoform X1 [Elaeis guineensis]}	{sp|Q8RXE7|AGD14_ARATH; Probable ADP-ribosylation factor GTPase-activating protein AGD14 OS=Arabidopsis thaliana GN=AGD14 PE=1 SV=2}	{egu:105052384; - - - - -}	{At4g13350; KOG0702 Predicted GTPase-activating protein T Signal transduction mechanisms ;}	{GO:0005096; GTPase activator activity; molecular_function GO:0005622; intracellular; cellular_component GO:0008270; zinc ion binding; molecular_function}	{XM_018829364.1; PREDICTED: Musa acuminata subsp. malaccensis probable ADP-ribosylation factor GTPase-activating protein AGD14 (LOC103991193), transcript variant X4, mRNA}	{PF00643:B-box zinc finger PF01412:Putative GTPase activating protein for Arf}
transcript_HQ_B_transcript1014/f2p0/4400	4401	217.22	230.34	233.2	336.37	385.39	391.98	249.63	272.03	226.3	665.12	404.34	515	3.64	3.4	4.1	3.73	6.14	6.48	2.57	3.07	2.9	9.92	6.38	8.41	{XP_017182242.1; PREDICTED: uncharacterized protein LOC108171089 [Malus domestica]}	{NA}	{ini:109174830; - - - - -}	{NA}	{NA}	{KJ715227.1; Erycina pusilla MADS19 (MADS19) gene, complete cds}	{NA}
transcript_HQ_B_transcript10150/f2p0/2760	2760	271.92	100.66	155.03	573.43	297.64	371.94	178.27	132.8	128.33	305.62	190.77	174.88	7.56	2.47	4.53	10.56	7.89	10.17	3.04	2.49	2.73	7.52	4.98	4.73	{XP_008801187.1; PREDICTED: U-box domain-containing protein 45-like [Phoenix dactylifera]}	{sp|Q9C7G1|PUB45_ARATH; U-box domain-containing protein 45 OS=Arabidopsis thaliana GN=PUB45 PE=1 SV=1}	{pda:103702927; - - - - -}	{At1g27910; KOG0167 FOG: Armadillo/beta-catenin-like repeats S Function unknown ;}	{GO:0004842; ubiquitin-protein ligase activity; molecular_function GO:0005515; protein binding; molecular_function GO:0016567; protein ubiquitination; biological_process}	{XM_008802967.2; PREDICTED: Phoenix dactylifera U-box domain-containing protein 45-like (LOC103715365), transcript variant X3, mRNA}	{PF04564:U-box domain PF00514:Armadillo/beta-catenin-like repeat}
transcript_HQ_B_transcript10151/f2p0/2758	2758	76.37	60.82	38.98	110.11	111.38	65.36	174.57	273.26	172.35	124.26	70.1	97.3	2.13	1.5	1.14	2.03	2.95	1.79	2.98	5.12	3.67	3.06	1.83	2.63	{XP_017698844.1; PREDICTED: protein misato homolog 1 isoform X2 [Phoenix dactylifera]}	{sp|Q7S2Y8|DML1_NEUCR; Protein dml-1 OS=Neurospora crassa (strain ATCC 24698 / 74-OR23-1A / CBS 708.71 / DSM 1257 / FGSC 987) GN=dml-1 PE=3 SV=2}	{pda:103709146; - - - - -}	{At4g37190; KOG2530 Members of tubulin/FtsZ family Z Cytoskeleton ;}	{NA}	{XM_017843355.1; PREDICTED: Phoenix dactylifera protein misato homolog 1 (LOC103709146), transcript variant X4, mRNA}	{NA}
transcript_HQ_B_transcript10153/f20p0/2736	2736	2867.11	4715.4	3408.86	2214.63	4666.87	3042.7	8258.64	7323.99	6756.95	2724.28	4194.63	3181.21	80.51	117.08	100.62	41.18	124.9	84.02	142.4	138.58	145.05	67.68	110.6	86.91	{XP_010935717.1; PREDICTED: cell division cycle protein 48 homolog [Elaeis guineensis]}	{sp|P54774|CDC48_SOYBN; Cell division cycle protein 48 homolog OS=Glycine max GN=CDC48 PE=2 SV=1}	{pda:103703433; K13525 VCP, CDC48 transitional endoplasmic reticulum ATPase - ko04141; Genetic Information Processing; Folding, sorting and degradation; Protein processing in endoplasmic reticulum | ko05134; Human Diseases; Infectious diseases: Bacterial; Legionellosis}	{At3g53230; KOG0730 AAA+-type ATPase O Posttranslational modification, protein turnover, chaperones ;}	{GO:0008134; transcription factor binding; molecular_function GO:0043531; ADP binding; molecular_function GO:0006576; cellular biogenic amine metabolic process; biological_process GO:0098519; NA GO:0003724; RNA helicase activity; molecular_function GO:0016301; kinase activity; molecular_function GO:0005524; ATP binding; molecular_function GO:0016787; hydrolase activity; molecular_function GO:0006…	{XM_008802317.2; PREDICTED: Phoenix dactylifera cell division cycle protein 48 homolog (LOC103714878), mRNA}	{PF05496:Holliday junction DNA helicase ruvB N-terminus PF04851:Type III restriction enzyme, res subunit PF00005:ABC transporter PF00158:Sigma-54 interaction domain PF01057:Parvovirus non-structural protein NS1 PF06414:Zeta toxin PF00004:ATPase family associated with various cellular activities (AAA) PF14532:Sigma-54 interaction domain PF00910:RNA helicase PF02367:Threonylcarbamoyl adenosine bios…
transcript_HQ_B_transcript10155/f3p0/2747	2747	442.58	185.85	30.45	276.49	127.95	92.86	1008.86	1189.38	936.63	224.38	398	373.48	12.37	4.59	0.89	5.12	3.41	2.55	17.32	22.4	20.02	5.55	10.45	10.16	{XP_008812787.1; PREDICTED: BEL1-like homeodomain protein 7 [Phoenix dactylifera]}	{sp|O65685|BLH6_ARATH; BEL1-like homeodomain protein 6 OS=Arabidopsis thaliana GN=BLH6 PE=1 SV=1}	{egu:105042243; - - - - -}	{At4g34610; KOG0773 Transcription factor MEIS1 and related HOX domain proteins K Transcription ;}	{GO:0003677; DNA binding; molecular_function GO:0006355; regulation of transcription, DNA-dependent; biological_process}	{EF051330.1; Gymnadenia conopsea benzothiadiazole-induced homeodomain protein-like mRNA, complete sequence}	{PF05920:Homeobox KN domain PF00046:Homeobox domain}
transcript_HQ_B_transcript10157/f11p0/2725	2725	459.52	684.09	533.03	1406.15	1093.46	1057.93	1144.97	970.34	905.14	333.65	255.51	254	12.96	17.06	15.81	26.26	29.4	29.34	19.83	18.44	19.52	8.33	6.77	6.97	{XP_010919721.1; PREDICTED: uncharacterized protein LOC105043738 [Elaeis guineensis]}	{NA}	{egu:105043738; - - - - -}	{NA}	{NA}	{XR_137524.3; PREDICTED: Glycine max uncharacterized LOC100815888 (LOC100815888), misc_RNA}	{NA}
transcript_HQ_B_transcript10158/f3p0/2750	2750	51.76	5.15	26.66	45.2	246.26	209.7	5.15	0	0	0	0	0	1.45	0.13	0.78	0.84	6.55	5.76	0.09	0	0	0	0	0	{KJB24185.1; hypothetical protein B456_004G131900 [Gossypium raimondii]}	{sp|P37707|B2_DAUCA; B2 protein OS=Daucus carota PE=2 SV=1}	{atr:18442325; - - - - -}	{NA}	{NA}	{CP002688.1; Arabidopsis thaliana chromosome 5 sequence}	{NA}
transcript_HQ_B_transcript10159/f3p0/2745	2745	631.87	611.94	495.4	1190.26	723.75	763.19	788.29	669.48	561.84	621.04	688.73	656.97	17.68	15.14	14.57	22.05	19.3	21	13.54	12.62	12.02	15.37	18.09	17.88	{XP_008788426.1; PREDICTED: DEAD-box ATP-dependent RNA helicase 28 [Phoenix dactylifera]}	{sp|Q0INC5|RH28_ORYSJ; DEAD-box ATP-dependent RNA helicase 28 OS=Oryza sativa subsp. japonica GN=Os12g0481100 PE=2 SV=2}	{pda:103706169; K13181 DDX27, DRS1 ATP-dependent RNA helicase DDX27 3.6.4.13 -}	{At4g16630; KOG0338 ATP-dependent RNA helicase A RNA processing and modification ;}	{GO:0005524; ATP binding; molecular_function GO:0003676; nucleic acid binding; molecular_function}	{XM_010248529.2; PREDICTED: Nelumbo nucifera DEAD-box ATP-dependent RNA helicase 28 (LOC104590024), mRNA}	{PF00270:DEAD/DEAH box helicase}
transcript_HQ_B_transcript1015/f2p0/4446	4447	360.25	382.4	341.62	796.15	527.05	553.64	386.13	397.03	222.57	450.04	338.31	438.84	5.98	5.59	5.94	8.73	8.31	9.05	3.93	4.43	2.82	6.64	5.28	7.09	{XP_018679192.1; PREDICTED: zinc finger CCCH domain-containing protein 55 isoform X6 [Musa acuminata subsp. malaccensis]}	{sp|Q6YYC0|C3H55_ORYSJ; Zinc finger CCCH domain-containing protein 55 OS=Oryza sativa subsp. japonica GN=Os08g0135800 PE=2 SV=1}	{atr:18448339; - - - - -}	{NA}	{GO:0046872; metal ion binding; molecular_function}	{NA}	{PF00642:Zinc finger C-x8-C-x5-C-x3-H type (and similar)}
transcript_HQ_B_transcript10160/f2p0/2772	2773	297.05	373.43	363.59	19.25	31.38	16.88	75.59	66.15	71.06	36.37	39.65	20.6	8.22	9.13	10.57	0.35	0.83	0.46	1.28	1.23	1.5	0.89	1.03	0.55	{XP_010911407.1; PREDICTED: uncharacterized protein LOC105037440 [Elaeis guineensis]}	{NA}	{egu:105037440; - - - - -}	{NA}	{NA}	{NA}	{NA}
transcript_HQ_B_transcript10161/f2p0/2760	2761	117.83	179.3	149.38	0	91.19	0	108.82	287.94	103.16	432	85.16	232.81	3.28	4.41	4.36	0	2.42	0	1.86	5.39	2.19	10.63	2.22	6.3	{XP_010930957.1; PREDICTED: probable helicase MAGATAMA 3 [Elaeis guineensis]}	{sp|B6SFA4|MAA3_ARATH; Probable helicase MAGATAMA 3 OS=Arabidopsis thaliana GN=MAA3 PE=2 SV=1}	{pda:103701231; K10706 SETX, ALS4 senataxin 3.6.4.- -}	{At4g15570; KOG1801 tRNA-splicing endonuclease positive effector (SEN1) A RNA processing and modification ;}	{GO:0005524; ATP binding; molecular_function}	{XM_010932655.2; PREDICTED: Elaeis guineensis probable helicase MAGATAMA 3 (LOC105051985), mRNA}	{PF01443:Viral (Superfamily 1) RNA helicase}
transcript_HQ_B_transcript10162/f13p0/2747	2747	161.44	248.78	297.11	62.16	85.72	83.22	97.22	73.57	43.91	103.96	85.77	127.19	4.51	6.15	8.73	1.15	2.28	2.29	1.67	1.39	0.94	2.57	2.25	3.46	{XP_010908989.1; PREDICTED: LOW QUALITY PROTEIN: arginine decarboxylase-like [Elaeis guineensis]}	{sp|Q9SNN0|SPE1_ORYSJ; Arginine decarboxylase 1 OS=Oryza sativa subsp. japonica GN=ADC1 PE=1 SV=1}	{pda:103705463; K01583 E4.1.1.19 arginine decarboxylase 4.1.1.19 ko00330; Metabolism; Amino acid metabolism; Arginine and proline metabolism}	{NA}	{GO:0003824; NA}	{XM_008779734.2; PREDICTED: Phoenix dactylifera arginine decarboxylase-like (LOC103697802), mRNA}	{PF02784:Pyridoxal-dependent decarboxylase, pyridoxal binding domain PF00278:Pyridoxal-dependent decarboxylase, C-terminal sheet domain}
transcript_HQ_B_transcript10165/f2p0/2755	2752	0	0	0	0	0	0	0	0	0	1.26	1.24	0	0	0	0	0	0	0	0	0	0	0.03	0.03	0	{ONK65282.1; uncharacterized protein A4U43_C07F35530 [Asparagus officinalis]}	{sp|Q94A76|GORK_ARATH; Potassium channel GORK OS=Arabidopsis thaliana GN=GORK PE=1 SV=2}	{vvi:100242045; - - - - -}	{At1g14000; KOG0192 Tyrosine kinase specific for activated (GTP-bound) p21cdc42Hs T Signal transduction mechanisms ;}	{GO:0005515; protein binding; molecular_function}	{XM_010934008.2; PREDICTED: Elaeis guineensis serine/threonine-protein kinase STY46 (LOC105053011), mRNA}	{PF00023:Ankyrin repeat PF13606:Ankyrin repeat}
transcript_HQ_B_transcript10166/f8p0/2733	2737	2	0	0	0	0	0	0	0	0	0	0	0	0.06	0	0	0	0	0	0	0	0	0	0	0	{NA}	{NA}	{NA}	{NA}	{NA}	{BT109255.1; Picea glauca clone GQ03206_G11 mRNA sequence}	{NA}
transcript_HQ_B_transcript10167/f3p0/2812	2813	421	395.6	372.32	1434.71	489.42	600.11	282.81	319.29	258.26	331.97	231.58	342.49	11.46	9.52	10.66	25.87	12.7	16.07	4.73	5.86	5.38	8	5.92	9.07	{XP_016693072.1; PREDICTED: cysteine-rich receptor-like protein kinase 25 isoform X1 [Gossypium hirsutum]}	{sp|O65468|CRK8_ARATH; Cysteine-rich receptor-like protein kinase 8 OS=Arabidopsis thaliana GN=CRK8 PE=3 SV=2}	{egu:105052248; - - - - -}	{NA}	{GO:0005173; stem cell factor receptor binding; molecular_function GO:0006468; protein phosphorylation; biological_process GO:0005524; ATP binding; molecular_function GO:0007155; cell adhesion; biological_process GO:0016020; membrane; cellular_component GO:0004672; protein kinase activity; molecular_function}	{XM_018955113.1; PREDICTED: Juglans regia G-type lectin S-receptor-like serine/threonine-protein kinase B120 (LOC108983469), transcript variant X2, mRNA}	{PF00069:Protein kinase domain PF02404:Stem cell factor PF07714:Protein tyrosine kinase}
transcript_HQ_B_transcript10168/f3p0/2739	2742	321	401	300	482	287	298	484	445	373	371	359	276	8.99	9.93	8.83	8.94	7.66	8.21	8.33	8.4	7.99	9.2	9.44	7.52	{XP_010917015.1; PREDICTED: peptidyl-prolyl cis-trans isomerase CYP23 isoform X1 [Elaeis guineensis]}	{sp|Q8LDR3|CYP23_ARATH; Peptidyl-prolyl cis-trans isomerase CYP23 OS=Arabidopsis thaliana GN=CYP23 PE=2 SV=1}	{egu:105041712; - - - - -}	{At1g26940; KOG0884 Similar to cyclophilin-type peptidyl-prolyl cis-trans isomerase O Posttranslational modification, protein turnover, chaperones ;}	{GO:0003755; peptidyl-prolyl cis-trans isomerase activity; molecular_function GO:0000413; protein peptidyl-prolyl isomerization; biological_process GO:0006457; protein folding; biological_process}	{XM_019383056.1; PREDICTED: Nicotiana attenuata peptidyl-prolyl cis-trans isomerase CYP23 (LOC109218683), mRNA}	{PF00160:Cyclophilin type peptidyl-prolyl cis-trans isomerase/CLD}
transcript_HQ_B_transcript1016/f2p0/4399	4400	514.37	575.45	434.08	724.28	653.47	611.12	776.34	772	716.87	846.63	744.77	885.22	8.63	8.5	7.64	8.03	10.42	10.1	7.99	8.71	9.18	12.64	11.76	14.46	{XP_010927015.1; PREDICTED: DNA repair protein RAD50 isoform X1 [Elaeis guineensis]}	{sp|Q9SL02|RAD50_ARATH; DNA repair protein RAD50 OS=Arabidopsis thaliana GN=RAD50 PE=1 SV=2}	{csv:101209902; K10866 RAD50 DNA repair protein RAD50 3.6.-.- ko03440; Genetic Information Processing; Replication and repair; Homologous recombination | ko03450; Genetic Information Processing; Replication and repair; Non-homologous end-joining}	{At2g31970; KOG0962 DNA repair protein RAD50, ABC-type ATPase/SMC superfamily L Replication, recombination and repair ;}	{GO:0016887; ATPase activity; molecular_function GO:0005524; ATP binding; molecular_function}	{XM_010928713.2; PREDICTED: Elaeis guineensis DNA repair protein RAD50 (LOC105049145), transcript variant X1, mRNA}	{PF13304:AAA domain, putative AbiEii toxin, Type IV TA system PF00005:ABC transporter PF00004:ATPase family associated with various cellular activities (AAA)}
transcript_HQ_B_transcript10173/f3p0/2748	2751	531	492	432	878	591	565	775	648	572	514	580	547	14.82	12.14	12.67	16.23	15.72	15.51	13.28	12.19	12.2	12.69	15.2	14.85	{XP_008786498.1; PREDICTED: DDT domain-containing protein DDB_G0282237-like [Phoenix dactylifera]}	{sp|Q54ST3|Y2237_DICDI; DDT domain-containing protein DDB_G0282237 OS=Dictyostelium discoideum GN=DDB_G0282237 PE=3 SV=1}	{pda:103704822; - - - - -}	{At5g08630; KOG1245 Chromatin remodeling complex WSTF-ISWI, large subunit (contains heterochromatin localization, PHD and BROMO domains) B Chromatin structure and dynamics ;}	{NA}	{XM_019847894.1; PREDICTED: Elaeis guineensis DDT domain-containing protein DDB_G0282237-like (LOC105038512), transcript variant X3, mRNA}	{NA}
transcript_HQ_B_transcript10175/f5p0/2730	2730	1155	1262	1007	1091	1476	1193	1411	1247	1049	2702	1898	2295	32.51	31.41	29.8	20.33	39.6	33.02	24.39	23.65	22.57	67.29	50.16	62.85	{XP_010909985.1; PREDICTED: putative disease resistance protein At5g47280 [Elaeis guineensis]}	{sp|Q9SZA7|DRL29_ARATH; Probable disease resistance protein At4g33300 OS=Arabidopsis thaliana GN=At4g33300 PE=2 SV=3}	{pda:103709150; - - - - -}	{NA}	{GO:0005515; protein binding; molecular_function GO:0043531; ADP binding; molecular_function GO:0005524; ATP binding; molecular_function GO:0016887; ATPase activity; molecular_function}	{XM_017561818.1; PREDICTED: Vigna angularis probable disease resistance protein At4g33300 (LOC108328012), mRNA}	{PF00005:ABC transporter PF00931:NB-ARC domain PF00560:Leucine Rich Repeat PF13855:Leucine rich repeat}
transcript_HQ_B_transcript1017/f2p0/4479	4456	5	7	6.81	9	3	4.95	13.78	18	11.01	7.67	2	7	0.08	0.1	0.12	0.1	0.05	0.08	0.14	0.2	0.14	0.11	0.03	0.11	{XP_002320259.1; hypothetical protein POPTR_0014s10850g [Populus trichocarpa]}	{NA}	{cmo:103503791; - - - - -}	{At3g62140; KOG4036 Uncharacterized conserved protein S Function unknown ;}	{NA}	{NA}	{NA}
transcript_HQ_B_transcript10180/f3p0/2694	2694	32.94	63.86	48.69	17.05	64.49	36.05	256.77	242.6	161.26	535.84	495.17	552.28	0.94	1.61	1.46	0.32	1.76	1.01	4.5	4.67	3.52	13.54	13.28	15.35	{XP_008783732.1; PREDICTED: uncharacterized protein LOC103702876 [Phoenix dactylifera]}	{sp|Q7U794|EFTS_SYNPX; Elongation factor Ts OS=Synechococcus sp. (strain WH8102) GN=tsf PE=3 SV=1}	{pda:103702876; K02357 tsf, TSFM elongation factor Ts - -}	{At4g29060; KOG1071 Mitochondrial translation elongation factor EF-Tsmt, catalyzes nucleotide exchange on EF-Tumt J Translation, ribosomal structure and biogenesis ;}	{GO:0003746; translation elongation factor activity; molecular_function GO:0003676; nucleic acid binding; molecular_function GO:0006109; regulation of carbohydrate metabolic process; biological_process GO:0005622; intracellular; cellular_component GO:0003723; RNA binding; molecular_function GO:0006414; translational elongation; biological_process GO:0006402; mRNA catabolic process; biological_pro…	{XM_010251329.2; PREDICTED: Nelumbo nucifera uncharacterized LOC104592125 (LOC104592125), transcript variant X1, mRNA}	{PF00575:S1 RNA binding domain PF00889:Elongation factor TS PF02599:Global regulator protein family}
transcript_HQ_B_transcript10184/f2p0/2747	2747	38.49	78.56	39.43	13.13	2.28	10.88	2.72	7.08	0	23.58	12.77	27.95	1.08	1.94	1.16	0.24	0.06	0.3	0.05	0.13	0	0.58	0.34	0.76	{XP_009389501.1; PREDICTED: nicotinate phosphoribosyltransferase 2 [Musa acuminata subsp. malaccensis]}	{sp|Q84WV8|NPRT2_ARATH; Nicotinate phosphoribosyltransferase 2 OS=Arabidopsis thaliana GN=NAPRT2 PE=2 SV=1}	{pda:103701247; K00763 pncB, NAPRT1 nicotinate phosphoribosyltransferase 6.3.4.21 ko00760; Metabolism; Metabolism of cofactors and vitamins; Nicotinate and nicotinamide metabolism}	{At2g23420; KOG2511 Nicotinic acid phosphoribosyltransferase H Coenzyme transport and metabolism ;}	{NA}	{XM_010932608.2; PREDICTED: Elaeis guineensis nicotinate phosphoribosyltransferase 1-like (LOC105051953), transcript variant X3, mRNA}	{NA}
transcript_HQ_B_transcript10185/f10p0/2712	2712	2247	2310	1866.99	2723.98	2129	1813.94	3138.99	2643	2338	2633.63	2357.98	2434.99	63.72	57.92	55.65	51.14	57.54	50.58	54.66	50.5	50.69	66.07	62.78	67.17	{XP_010913243.1; PREDICTED: peroxisome biogenesis protein 5 [Elaeis guineensis]}	{sp|Q9FMA3|PEX5_ARATH; Peroxisome biogenesis protein 5 OS=Arabidopsis thaliana GN=PEX5 PE=1 SV=1}	{egu:105038988; K13342 PEX5, PXR1 peroxin-5 - ko04146; Cellular Processes; Transport and catabolism; Peroxisome}	{At5g56290; KOG1125 TPR repeat-containing protein R General function prediction only ;}	{GO:0005515; protein binding; molecular_function}	{XM_010914941.2; PREDICTED: Elaeis guineensis peroxisome biogenesis protein 5 (LOC105038988), mRNA}	{PF13181:Tetratricopeptide repeat PF13374:Tetratricopeptide repeat PF13414:TPR repeat PF00515:Tetratricopeptide repeat PF13176:Tetratricopeptide repeat PF13371:Tetratricopeptide repeat}
transcript_HQ_B_transcript10189/f2p0/2753	2751	94	187	138	174	158	113	251	281	218	39	44	52	2.62	4.61	4.05	3.22	4.2	3.1	4.3	5.28	4.65	0.96	1.15	1.41	{XP_008778793.2; PREDICTED: pentatricopeptide repeat-containing protein At3g18970-like [Phoenix dactylifera]}	{sp|Q9LJ69|PP243_ARATH; Pentatricopeptide repeat-containing protein At3g18970 OS=Arabidopsis thaliana GN=PCMP-E93 PE=2 SV=1}	{pmum:103318638; - - - - -}	{At3g18970; KOG4197 FOG: PPR repeat R General function prediction only ;}	{GO:0015631; tubulin binding; molecular_function}	{XM_018973484.1; PREDICTED: Juglans regia probable protein S-acyltransferase 7 (LOC108997285), mRNA}	{PF00418:Tau and MAP protein, tubulin-binding repeat}
transcript_HQ_B_transcript1018/f2p0/4388	4388	8.05	2.98	9.43	2.94	5.9	0	1.53	4.59	5.54	0	16.63	22.16	0.14	0.04	0.17	0.03	0.09	0	0.02	0.05	0.07	0	0.26	0.36	{XP_010935011.1; PREDICTED: callose synthase 10 [Elaeis guineensis]}	{sp|Q9SJM0|CALSA_ARATH; Callose synthase 10 OS=Arabidopsis thaliana GN=CALS10 PE=2 SV=5}	{pda:103706372; K11000 CALS callose synthase 2.4.1.- -}	{At3g07160; KOG0916 1,3-beta-glucan synthase/callose synthase catalytic subunit M Cell wall/membrane/envelope biogenesis ;}	{NA}	{XM_010936709.2; PREDICTED: Elaeis guineensis callose synthase 10 (LOC105055020), mRNA}	{NA}
transcript_HQ_B_transcript10190/f11p0/2648	2648	227	193	153	795	457	424	682	533	488	1490	1391	1444	6.61	4.97	4.68	15.33	12.69	12.14	12.19	10.46	10.87	38.37	38.02	40.9	{XP_010919459.1; PREDICTED: elongation factor G-2, chloroplastic [Elaeis guineensis]}	{sp|I1K0K6|EFGC2_SOYBN; Elongation factor G-2, chloroplastic OS=Glycine max GN=fusA2 PE=3 SV=1}	{egu:105043583; K02355 fusA, GFM, EFG elongation factor G - -}	{At1g62750; KOG0465 Mitochondrial elongation factor J Translation, ribosomal structure and biogenesis ;}	{GO:0005525; GTP binding; molecular_function}	{XM_010921157.2; PREDICTED: Elaeis guineensis elongation factor G-2, chloroplastic (LOC105043583), mRNA}	{PF03144:Elongation factor Tu domain 2 PF01926:50S ribosome-binding GTPase PF03764:Elongation factor G, domain IV PF04548:AIG1 family}
transcript_HQ_B_transcript10191/f3p0/2783	2783	564	45	307	20	5	10	0	0	0	0	0	0	15.54	1.1	8.89	0.36	0.13	0.27	0	0	0	0	0	0	{GAQ77832.1; Protein kinase-like domain containing protein [Klebsormidium flaccidum]}	{NA}	{NA}	{NA}	{NA}	{NA}	{NA}
transcript_HQ_B_transcript10193/f11p0/2664	2663	1783.74	4646.71	3622.57	2390.78	4354.31	3302.54	3224.81	3118.27	2739.75	4658.63	4039.61	4321.12	51.62	118.92	110.21	45.81	120.12	93.96	57.3	60.81	60.62	119.22	109.74	121.63	{XP_010926505.1; PREDICTED: leucine-rich repeat extensin-like protein 5 [Elaeis guineensis]}	{NA}	{pda:103701918; - - - - -}	{NA}	{GO:0005515; protein binding; molecular_function}	{NA}	{PF00564:PB1 domain}
transcript_HQ_B_transcript10194/f3p0/2754	2753	0	0	0	0	0	0	0	0	0	0	0	2	0	0	0	0	0	0	0	0	0	0	0	0.05	{XP_011100444.1; PREDICTED: uncharacterized protein LOC105178632 [Sesamum indicum]}	{NA}	{egr:104434636; - - - - -}	{At1g23990; KOG1075 FOG: Reverse transcriptase R General function prediction only ;}	{NA}	{JN375330.1; Phoenix dactylifera mitochondrion, complete genome}	{NA}
transcript_HQ_B_transcript10196/f2p0/2783	2784	527.91	581.96	508.78	401.37	171.87	122.7	463.54	480.43	465.89	722.46	389.72	1044.2	14.54	14.17	14.73	7.32	4.51	3.32	7.84	8.92	9.81	17.61	10.08	27.98	{NA}	{NA}	{NA}	{NA}	{NA}	{NA}	{NA}
transcript_HQ_B_transcript10197/f4p0/2745	2745	64	53	46	213	218	207	209	195	150	211	171	272	1.79	1.31	1.35	3.95	5.81	5.7	3.59	3.68	3.21	5.22	4.49	7.4	{XP_008794010.1; PREDICTED: protein SABRE isoform X1 [Phoenix dactylifera]}	{sp|Q6IMT1|SAB_ARATH; Protein SABRE OS=Arabidopsis thaliana GN=SAB PE=1 SV=1}	{egu:105053302; - - - - -}	{At1g58250; KOG1910 Uncharacterized conserved protein S Function unknown ;}	{NA}	{XM_008795789.2; PREDICTED: Phoenix dactylifera protein SABRE (LOC103710169), transcript variant X2, mRNA}	{NA}
transcript_HQ_B_transcript10199/f3p0/2749	2751	1100.04	1806.51	1316.91	19.94	44.77	19.17	196.64	425.68	279.89	261.61	163.74	205.37	30.7	44.58	38.64	0.37	1.19	0.53	3.37	8.01	5.97	6.46	4.29	5.58	{XP_010942805.1; PREDICTED: calcium-transporting ATPase 1, plasma membrane-type-like isoform X3 [Elaeis guineensis]}	{sp|Q2QMX9|ACA1_ORYSJ; Calcium-transporting ATPase 1, plasma membrane-type OS=Oryza sativa subsp. japonica GN=Os12g0586600 PE=2 SV=1}	{pda:103705297; K01537 E3.6.3.8 Ca2+-transporting ATPase 3.6.3.8 -}	{At4g37640; KOG0204 Calcium transporting ATPase P Inorganic ion transport and metabolism ;}	{GO:0046872; metal ion binding; molecular_function GO:0005516; calmodulin binding; molecular_function GO:0000166; nucleotide binding; molecular_function}	{XM_010944503.2; PREDICTED: Elaeis guineensis calcium-transporting ATPase 1, plasma membrane-type-like (LOC105060696), transcript variant X4, mRNA}	{PF12515:Ca2+-ATPase N terminal autoinhibitory domain PF00122:E1-E2 ATPase}
transcript_HQ_B_transcript1019/f2p0/4402	4402	335.77	213.49	162.42	479.48	373.48	344.6	300.71	429.07	253.24	366.12	396.51	395.65	5.63	3.15	2.86	5.32	5.95	5.69	3.09	4.84	3.24	5.46	6.26	6.46	{XP_009384953.1; PREDICTED: mediator of RNA polymerase II transcription subunit 33A-like [Musa acuminata subsp. malaccensis]}	{sp|Q9LUG9|MD33A_ARATH; Mediator of RNA polymerase II transcription subunit 33A OS=Arabidopsis thaliana GN=MED33A PE=1 SV=1}	{mus:103972363; - - - - -}	{NA}	{NA}	{XM_010654796.2; PREDICTED: Vitis vinifera mediator of RNA polymerase II transcription subunit 33A (LOC100258764), transcript variant X2, mRNA}	{NA}
transcript_HQ_B_transcript10200/f2p0/2738	2738	0	5	4	0	0	0	0	0	0	1	1.49	2	0	0.12	0.12	0	0	0	0	0	0	0.02	0.04	0.05	{KZN08865.1; hypothetical protein DCAR_001521 [Daucus carota subsp. sativus]}	{sp|Q3BAI2|YCX91_PHAAO; Uncharacterized protein ORF91 OS=Phalaenopsis aphrodite subsp. formosana PE=4 SV=1}	{aly:ARALYDRAFT_497139; - - - - -}	{NA}	{NA}	{KT633996.1; Dendrobium chrysotoxum chloroplast, complete genome}	{NA}
transcript_HQ_B_transcript10201/f2p0/2753	2752	23	40	39	51	54	45	55	67	65	32	39	54	0.64	0.99	1.14	0.94	1.44	1.23	0.94	1.26	1.39	0.79	1.02	1.47	{XP_008806841.1; PREDICTED: branchpoint-bridging protein-like [Phoenix dactylifera]}	{sp|Q54BM5|BBP_DICDI; Branchpoint-bridging protein OS=Dictyostelium discoideum GN=sf1 PE=3 SV=1}	{mus:103989140; K13095 SF1 splicing factor 1 - -}	{At5g51300; KOG0119 Splicing factor 1/branch point binding protein (RRM superfamily) A RNA processing and modification ;}	{GO:0003676; nucleic acid binding; molecular_function GO:0006368; transcription elongation from RNA polymerase II promoter; biological_process GO:0003723; RNA binding; molecular_function GO:0016593; Cdc73/Paf1 complex; cellular_component GO:0016570; histone modification; biological_process}	{NA}	{PF16367:RNA recognition motif PF00076:RNA recognition motif. (a.k.a. RRM, RBD, or RNP domain) PF00013:KH domain PF04004:Leo1-like protein}
transcript_HQ_B_transcript10203/f7p0/2747	2747	221.65	87.43	108.99	230.16	282.77	270.41	188.86	373.04	293.41	142.37	232.85	183.71	6.2	2.16	3.2	4.26	7.53	7.43	3.24	7.03	6.27	3.52	6.11	5	{ALG65258.1; equilibrative nucleoside transporter family member protein [Cymbidium hybrid cultivar]}	{sp|Q9M0Y3|ENT3_ARATH; Equilibrative nucleotide transporter 3 OS=Arabidopsis thaliana GN=ENT3 PE=1 SV=1}	{egu:105032030; K15014 SLC29A1_2_3, ENT1_2_3 solute carrier family 29 (equilibrative nucleoside transporter), member 1/2/3 - -}	{At4g05120; KOG1479 Nucleoside transporter F Nucleotide transport and metabolism ;}	{GO:0016021; integral to membrane; cellular_component GO:0006810; transport; biological_process GO:0005337; nucleoside transmembrane transporter activity; molecular_function}	{XM_019570238.1; PREDICTED: Lupinus angustifolius equilibrative nucleotide transporter 3-like (LOC109334448), transcript variant X2, mRNA}	{PF01733:Nucleoside transporter}
transcript_HQ_B_transcript10205/f2p0/2771	2770	992.24	1023.56	867.64	771.85	370.2	409.33	1070.07	949.43	736.68	1698.16	859.8	1012.36	27.48	25.07	25.26	14.15	9.77	11.15	18.2	17.72	15.6	41.63	22.36	27.28	{XP_010930645.1; PREDICTED: mitogen-activated protein kinase kinase kinase YODA [Elaeis guineensis]}	{sp|F4HRJ4|M3K3A_ARATH; Mitogen-activated protein kinase kinase kinase 3 OS=Arabidopsis thaliana GN=MAPKKK3 PE=1 SV=1}	{egu:105038493; K04420 MAP3K2, MEKK2 mitogen-activated protein kinase kinase kinase 2 2.7.11.25 ko04010; Environmental Information Processing; Signal transduction; MAPK signaling pathway | ko04540; Cellular Processes; Cellular community - eukaryotes; Gap junction | ko04912; Organismal Systems; Endocrine system; GnRH signaling pathway}	{At1g53570; KOG0198 MEKK and related serine/threonine protein kinases T Signal transduction mechanisms ;}	{GO:0004672; protein kinase activity; molecular_function GO:0006468; protein phosphorylation; biological_process GO:0005524; ATP binding; molecular_function}	{XM_010932343.2; PREDICTED: Elaeis guineensis mitogen-activated protein kinase kinase kinase YODA (LOC105051751), mRNA}	{PF07714:Protein tyrosine kinase PF00069:Protein kinase domain}
transcript_HQ_B_transcript10206/f2p0/2783	2783	767.65	603.73	595.86	105.91	21.23	34.14	36.61	116.89	124.59	133.84	59.05	285.86	21.15	14.71	17.26	1.93	0.56	0.93	0.62	2.17	2.62	3.26	1.53	7.66	{XP_010930645.1; PREDICTED: mitogen-activated protein kinase kinase kinase YODA [Elaeis guineensis]}	{sp|F4HRJ4|M3K3A_ARATH; Mitogen-activated protein kinase kinase kinase 3 OS=Arabidopsis thaliana GN=MAPKKK3 PE=1 SV=1}	{egu:105038493; K04420 MAP3K2, MEKK2 mitogen-activated protein kinase kinase kinase 2 2.7.11.25 ko04010; Environmental Information Processing; Signal transduction; MAPK signaling pathway | ko04540; Cellular Processes; Cellular community - eukaryotes; Gap junction | ko04912; Organismal Systems; Endocrine system; GnRH signaling pathway}	{At1g53570; KOG0198 MEKK and related serine/threonine protein kinases T Signal transduction mechanisms ;}	{GO:0004672; protein kinase activity; molecular_function GO:0006468; protein phosphorylation; biological_process GO:0005524; ATP binding; molecular_function}	{XM_010932343.2; PREDICTED: Elaeis guineensis mitogen-activated protein kinase kinase kinase YODA (LOC105051751), mRNA}	{PF07714:Protein tyrosine kinase PF00069:Protein kinase domain}
transcript_HQ_B_transcript10208/f4p0/2717	2717	75	98	99	127	138	130	241	212	190	77	65	83	2.12	2.45	2.95	2.38	3.72	3.62	4.19	4.04	4.11	1.93	1.73	2.29	{XP_008809646.1; PREDICTED: probable xyloglucan glycosyltransferase 6 isoform X1 [Phoenix dactylifera]}	{sp|Q9SRT3|CSLC6_ARATH; Probable xyloglucan glycosyltransferase 6 OS=Arabidopsis thaliana GN=CSLC6 PE=1 SV=1}	{vvi:100250441; - - - - -}	{NA}	{GO:0016757; transferase activity, transferring glycosyl groups; molecular_function}	{XM_016037031.1; PREDICTED: Ziziphus jujuba probable xyloglucan glycosyltransferase 6 (LOC107426761), mRNA}	{PF13506:Glycosyl transferase family 21}
transcript_HQ_B_transcript10210/f2p0/2746	2746	638.22	569.31	461.15	194.92	80.76	126.51	170.16	163.14	169.18	1129.02	1424.55	1294.31	17.85	14.08	13.56	3.61	2.15	3.48	2.92	3.07	3.62	27.94	37.41	35.22	{XP_017702335.1; PREDICTED: receptor-like serine/threonine-protein kinase SD1-8, partial [Phoenix dactylifera]}	{sp|O81905|SD18_ARATH; Receptor-like serine/threonine-protein kinase SD1-8 OS=Arabidopsis thaliana GN=SD18 PE=1 SV=1}	{egu:105049927; - - - - -}	{NA}	{GO:0004373; glycogen (starch) synthase activity; molecular_function GO:0004672; protein kinase activity; molecular_function GO:0004674; protein serine/threonine kinase activity; molecular_function GO:0048544; recognition of pollen; biological_process GO:0006468; protein phosphorylation; biological_process GO:0005524; ATP binding; molecular_function GO:0005978; glycogen biosynthetic process; biol…	{XM_018125068.1; PREDICTED: Theobroma cacao G-type lectin S-receptor-like serine/threonine-protein kinase At4g27290 (LOC18593758), mRNA}	{PF05693:Glycogen synthase PF11883:Domain of unknown function (DUF3403) PF00069:Protein kinase domain PF00954:S-locus glycoprotein domain PF07714:Protein tyrosine kinase}
transcript_HQ_B_transcript10215/f2p0/2751	2757	4.64	1.11	0	5.2	1.18	1.23	3.49	3.35	0	0	9.73	4.17	0.13	0.03	0	0.1	0.03	0.03	0.06	0.06	0	0	0.25	0.11	{XP_010905063.1; PREDICTED: histone deacetylase 15 isoform X3 [Elaeis guineensis]}	{sp|Q8GXJ1|HDA15_ARATH; Histone deacetylase 15 OS=Arabidopsis thaliana GN=HDA15 PE=2 SV=2}	{pmum:103342200; K11407 HDAC6 histone deacetylase 6 3.5.1.98 ko05203; Human Diseases; Cancers: Overview; Viral carcinogenesis | ko05034; Human Diseases; Substance dependence; Alcoholism}	{NA}	{GO:0008270; zinc ion binding; molecular_function}	{NA}	{PF00641:Zn-finger in Ran binding protein and others}
transcript_HQ_B_transcript10216/f3p0/2742	2742	461.26	2959.34	1440.81	0	0	0	2729.73	3204.18	2732.41	252.09	460.28	2043.38	12.92	73.3	42.43	0	0	0	46.95	60.48	58.51	6.25	12.11	55.69	{CAH65740.1; OSIGBa0127D24.3 [Oryza sativa Indica Group]}	{NA}	{spen:107024343; - - - - -; spen:107024343; - - - - -}	{At4g10460; KOG0017 FOG: Transposon-encoded proteins with TYA, reverse transcriptase, integrase domains in various combinations R General function prediction only ;}	{NA}	{XR_671282.2; PREDICTED: Musa acuminata subsp. malaccensis uncharacterized LOC103979813 (LOC103979813), ncRNA}	{NA}
transcript_HQ_B_transcript10218/f2p0/2748	2749	43.55	0	26.63	13.15	70.94	5.56	14.74	35.52	31.93	0	0	0	1.22	0	0.78	0.24	1.89	0.15	0.25	0.67	0.68	0	0	0	{XP_008784823.1; PREDICTED: CSC1-like protein ERD4 [Phoenix dactylifera]}	{sp|Q9C8G5|CSCLD_ARATH; CSC1-like protein ERD4 OS=Arabidopsis thaliana GN=ERD4 PE=2 SV=1}	{pda:103703675; - - - - -}	{At1g30360; KOG1134 Uncharacterized conserved protein R General function prediction only ;}	{GO:0016020; membrane; cellular_component}	{XM_019406711.1; PREDICTED: Nicotiana attenuata CSC1-like protein ERD4 (LOC109240090), mRNA}	{PF02714:Calcium-dependent channel, 7TM region, putative phosphate}
transcript_HQ_B_transcript10219/f4p0/2791	2791	322.25	204.94	0	269.73	35.21	30.42	855.03	108.56	888.41	0	0	79.71	8.85	4.98	0	4.91	0.92	0.82	14.42	2.01	18.65	0	0	2.13	{XP_010933521.1; PREDICTED: eukaryotic translation initiation factor 3 subunit B [Elaeis guineensis]}	{sp|P56821|EIF3B_TOBAC; Eukaryotic translation initiation factor 3 subunit B OS=Nicotiana tabacum GN=TIF3B1 PE=2 SV=1}	{pda:103704674; K03253 EIF3B translation initiation factor 3 subunit B - ko03013; Genetic Information Processing; Translation; RNA transport}	{At5g27640; KOG2314 Translation initiation factor 3, subunit b (eIF-3b) J Translation, ribosomal structure and biogenesis ;}	{GO:0003676; nucleic acid binding; molecular_function}	{XM_010921545.2; PREDICTED: Elaeis guineensis eukaryotic translation initiation factor 3 subunit B-like (LOC105043829), mRNA}	{PF00076:RNA recognition motif. (a.k.a. RRM, RBD, or RNP domain)}
transcript_HQ_B_transcript1021/f3p0/4398	4396	0	2.28	0	0	0	0	0	0	0	0	0	0	0	0.03	0	0	0	0	0	0	0	0	0	0	{XP_008791702.1; PREDICTED: LOW QUALITY PROTEIN: formin-like protein 3 [Phoenix dactylifera]}	{sp|Q9C6S1|FH14_ARATH; Formin-like protein 14 OS=Arabidopsis thaliana GN=FH14 PE=3 SV=3}	{pda:103708520; - - - - -}	{NA}	{NA}	{XM_008793480.2; PREDICTED: Phoenix dactylifera formin-like protein 3 (LOC103708520), mRNA}	{NA}
transcript_HQ_B_transcript10220/f2p0/2759	2759	2944.34	2457.31	2143.66	6536.25	4027.87	3747.92	6666.28	6340.22	5857.34	4319.86	3306.18	3892.05	81.92	60.44	62.69	120.4	106.8	102.54	113.88	118.86	124.58	106.35	86.37	105.35	{XP_008783120.1; PREDICTED: ethylene-responsive transcription factor 1-like [Phoenix dactylifera]}	{sp|Q6K7E6|ERF1_ORYSJ; Ethylene-responsive transcription factor 1 OS=Oryza sativa subsp. japonica GN=EREBP1 PE=1 SV=1}	{pda:103702455; K09286 EREBP EREBP-like factor - -}	{NA}	{NA}	{FP101373.1; Phyllostachys edulis cDNA clone: bphyem204e11, full insert sequence}	{NA}
transcript_HQ_B_transcript10222/f2p0/2745	2745	224	204	206	250	185	199	268	226	214	149	260	201	6.27	5.05	6.06	4.63	4.93	5.48	4.6	4.26	4.58	3.69	6.83	5.47	{XP_008778173.2; PREDICTED: pentatricopeptide repeat-containing protein At1g11710, mitochondrial-like [Phoenix dactylifera]}	{sp|Q9SAA6|PPR34_ARATH; Pentatricopeptide repeat-containing protein At1g11710, mitochondrial OS=Arabidopsis thaliana GN=At1g11710 PE=2 SV=1}	{pxb:103946112; - - - - -}	{At1g11710; KOG4197 FOG: PPR repeat R General function prediction only ;}	{GO:0006417; regulation of translation; biological_process GO:0045182; NA}	{NA}	{PF17049:ATPase expression protein 1}
transcript_HQ_B_transcript10224/f2p0/2744	2741	184.67	188.68	169.42	192.73	89.8	132.42	159.84	149.63	141.84	293.01	225.85	196.83	5.18	4.68	4.99	3.58	2.4	3.65	2.75	2.83	3.04	7.27	5.94	5.37	{KYP52900.1; Retrovirus-related Pol polyprotein from transposon TNT 1-94 [Cajanus cajan]}	{sp|P10978|POLX_TOBAC; Retrovirus-related Pol polyprotein from transposon TNT 1-94 OS=Nicotiana tabacum PE=2 SV=1}	{cit:107176296; - - - - -}	{At4g17450; KOG0017 FOG: Transposon-encoded proteins with TYA, reverse transcriptase, integrase domains in various combinations R General function prediction only ;}	{NA}	{XM_016810756.1; PREDICTED: Gossypium hirsutum uncharacterized mitochondrial protein AtMg00820-like (LOC107886706), mRNA}	{NA}
transcript_HQ_B_transcript10225/f2p0/2755	2759	3	15	18	0	0	0	0	0	0	0	0	0	0.08	0.37	0.53	0	0	0	0	0	0	0	0	0	{NA}	{NA}	{NA}	{NA}	{GO:0046983; protein dimerization activity; molecular_function GO:0019028; viral capsid; cellular_component}	{NA}	{PF00010:Helix-loop-helix DNA-binding domain PF05531:Nucleopolyhedrovirus P10 protein}
transcript_HQ_B_transcript10227/f5p0/2772	2776	680.83	690.35	573.9	394.06	456.9	386.36	786.28	715.8	570.68	403.13	297.27	388.99	18.81	16.86	16.67	7.21	12.03	10.5	13.34	13.33	12.05	9.86	7.71	10.46	{XP_010936363.1; PREDICTED: uncharacterized protein LOC105056001 [Elaeis guineensis]}	{NA}	{pda:103704451; - - - - -}	{NA}	{GO:0005516; calmodulin binding; molecular_function}	{NA}	{PF07839:Plant calmodulin-binding domain}
transcript_HQ_B_transcript10229/f3p0/2757	2758	1271.9	1813.15	1439.21	1706.53	847.71	906.44	213.27	231.62	182.03	944.66	519.15	743.01	35.4	44.62	42.11	31.45	22.49	24.81	3.64	4.34	3.87	23.27	13.57	20.12	{XP_010907652.1; PREDICTED: uncharacterized protein LOC105034269 [Elaeis guineensis]}	{sp|Q07123|AMO2_ARTS1; Copper methylamine oxidase OS=Arthrobacter sp. (strain P1) GN=maoII PE=1 SV=1}	{nnu:104593101; K00276 AOC3, AOC2, tynA primary-amine oxidase 1.4.3.21 ko00260; Metabolism; Amino acid metabolism; Glycine, serine and threonine metabolism | ko00350; Metabolism; Amino acid metabolism; Tyrosine metabolism | ko00360; Metabolism; Amino acid metabolism; Phenylalanine metabolism | ko00410; Metabolism; Metabolism of other amino acids; beta-Alanine metabolism | ko00950; Metabolism; Bio…	{At2g42490; KOG1186 Copper amine oxidase Q Secondary metabolites biosynthesis, transport and catabolism ;}	{GO:0008131; primary amine oxidase activity; molecular_function GO:0055114; oxidation-reduction process; biological_process GO:0048038; quinone binding; molecular_function GO:0009308; amine metabolic process; biological_process GO:0005507; copper ion binding; molecular_function}	{XM_010909350.2; PREDICTED: Elaeis guineensis copper methylamine oxidase (LOC105034269), mRNA}	{PF01179:Copper amine oxidase, enzyme domain PF02727:Copper amine oxidase, N2 domain PF02728:Copper amine oxidase, N3 domain}
transcript_HQ_B_transcript1022/f2p0/4385	4385	278.99	278.08	331.99	39.13	69.54	26.18	336.4	312.73	211.84	96.94	45.21	35.18	4.7	4.12	5.86	0.44	1.11	0.43	3.48	3.54	2.72	1.45	0.72	0.58	{XP_019708408.1; PREDICTED: protein MEI2-like 4 isoform X1 [Elaeis guineensis]}	{sp|Q64M78|OML4_ORYSJ; Protein MEI2-like 4 OS=Oryza sativa subsp. japonica GN=ML4 PE=2 SV=1}	{pda:103708045; - - - - -}	{At5g07290; KOG4660 Protein Mei2, essential for commitment to meiosis, and related proteins D Cell cycle control, cell division, chromosome partitioning ;}	{GO:0003676; nucleic acid binding; molecular_function}	{XM_017843056.1; PREDICTED: Phoenix dactylifera protein MEI2-like 4 (LOC103708045), transcript variant X3, mRNA}	{PF00076:RNA recognition motif. (a.k.a. RRM, RBD, or RNP domain)}
transcript_HQ_B_transcript10232/f2p0/2743	2743	17.04	0	15.42	72.03	13.89	26.78	47.95	0	36.98	41.6	7.93	68.24	0.48	0	0.45	1.34	0.37	0.74	0.82	0	0.79	1.03	0.21	1.86	{XP_008802845.1; PREDICTED: exocyst complex component SEC15A-like [Phoenix dactylifera]}	{sp|Q9LXX6|SC15A_ARATH; Exocyst complex component SEC15A OS=Arabidopsis thaliana GN=SEC15A PE=3 SV=2}	{egu:105042172; K19985 EXOC6, SEC15 exocyst complex component 6 - -}	{At3g56640; KOG2176 Exocyst complex, subunit SEC15 U Intracellular trafficking, secretion, and vesicular transport ;}	{NA}	{XM_019853071.1; PREDICTED: Elaeis guineensis exocyst complex component SEC15A-like (LOC105053429), transcript variant X3, mRNA}	{NA}
transcript_HQ_B_transcript10234/f2p0/2741	2742	205.96	199.79	186.04	186.71	113.45	87.58	152.06	186.15	162.39	243.72	186.12	274.63	5.77	4.95	5.48	3.46	3.03	2.41	2.62	3.51	3.48	6.04	4.9	7.48	{AJS13479.1; FKBP20-1 [Erycina pusilla]}	{sp|Q9M2S7|FK201_ARATH; Peptidyl-prolyl cis-trans isomerase FKBP20-1 OS=Arabidopsis thaliana GN=FKBP20-1 PE=1 SV=1}	{sbi:SORBI_09g022450; K01802 E5.2.1.8 peptidylprolyl isomerase 5.2.1.8 -}	{At3g55520; KOG0543 FKBP-type peptidyl-prolyl cis-trans isomerase O Posttranslational modification, protein turnover, chaperones ;}	{NA}	{KM668505.1; Erycina pusilla FKBP20-1 (FKBP20-1) mRNA, complete cds}	{NA}
transcript_HQ_B_transcript10236/f2p0/2748	2748	103	20	63	4	0	1	0	0	0	0	0	0	2.88	0.49	1.85	0.07	0	0.03	0	0	0	0	0	0	{NA}	{NA}	{NA}	{NA}	{GO:0003677; DNA binding; molecular_function GO:0008270; zinc ion binding; molecular_function GO:0006351; transcription, DNA-dependent; biological_process GO:0000981; sequence-specific DNA binding RNA polymerase II transcription factor activity; molecular_function GO:0005634; nucleus; cellular_component GO:0006355; regulation of transcription, DNA-dependent; biological_process}	{NA}	{PF04082:Fungal specific transcription factor domain PF00172:Fungal Zn(2)-Cys(6) binuclear cluster domain}
transcript_HQ_B_transcript10238/f4p0/2740	2740	156.08	267.06	214.65	494.55	533.34	473.6	807.76	701.91	601.3	456	453.94	458.58	4.38	6.62	6.33	9.18	14.25	13.06	13.91	13.26	12.89	11.31	11.95	12.51	{XP_010932527.1; PREDICTED: elongator complex protein 2 isoform X1 [Elaeis guineensis]}	{sp|F4I1S7|ELP2_ARATH; Elongator complex protein 2 OS=Arabidopsis thaliana GN=ELP2 PE=1 SV=1}	{pda:103706798; K11374 ELP2 elongator complex protein 2 - -}	{At1g49540; KOG1063 RNA polymerase II elongator complex, subunit ELP2, WD repeat superfamily BK Chromatin structure and dynamics ; Transcription ;}	{GO:0006355; regulation of transcription, DNA-dependent; biological_process GO:0002098; tRNA wobble uridine modification; biological_process GO:0005515; protein binding; molecular_function GO:0033588; Elongator holoenzyme complex; cellular_component}	{XM_010934225.2; PREDICTED: Elaeis guineensis elongator complex protein 2 (LOC105053167), transcript variant X1, mRNA}	{PF04762:IKI3 family PF00400:WD domain, G-beta repeat}
transcript_HQ_B_transcript10239/f2p0/2745	2743	201	234	232	471	361	326	562	574	473	552	405	438	5.63	5.79	6.83	8.73	9.63	8.98	9.66	10.83	10.13	13.68	10.65	11.93	{XP_019702758.1; PREDICTED: separase isoform X2 [Elaeis guineensis]}	{sp|Q5IBC5|ESP1_ARATH; Separase OS=Arabidopsis thaliana GN=ESP1 PE=2 SV=1}	{osa:4330866; K02365 ESP1 separase 3.4.22.49 ko04110; Cellular Processes; Cell growth and death; Cell cycle | ko04111; Cellular Processes; Cell growth and death; Cell cycle - yeast | ko04113; Cellular Processes; Cell growth and death; Meiosis - yeast | ko04114; Cellular Processes; Cell growth and death; Oocyte meiosis}	{At4g22970; KOG1849 Regulator of spindle pole body duplication D Cell cycle control, cell division, chromosome partitioning ;}	{NA}	{NA}	{NA}
transcript_HQ_B_transcript1023/f3p0/4347	4347	189.05	213.31	130.2	58.31	89.09	111.78	260.31	127.51	70.23	8.3	0	13.8	3.21	3.19	2.32	0.66	1.44	1.87	2.71	1.46	0.91	0.13	0	0.23	{XP_019711129.1; PREDICTED: putative disease resistance protein RGA1 isoform X1 [Elaeis guineensis]}	{sp|Q7XA40|RGA3_SOLBU; Putative disease resistance protein RGA3 OS=Solanum bulbocastanum GN=RGA3 PE=2 SV=2}	{egu:105040147; - - - - -}	{At3g14470; KOG4658 Apoptotic ATPase T Signal transduction mechanisms ;}	{GO:0043531; ADP binding; molecular_function GO:0005622; intracellular; cellular_component GO:0008134; transcription factor binding; molecular_function GO:0005840; ribosome; cellular_component GO:0003735; structural constituent of ribosome; molecular_function GO:0005524; ATP binding; molecular_function GO:0006355; regulation of transcription, DNA-dependent; biological_process GO:0005515; protein …	{NA}	{PF13855:Leucine rich repeat PF00931:NB-ARC domain PF01282:Ribosomal protein S24e PF00158:Sigma-54 interaction domain}
transcript_HQ_B_transcript10241/f2p0/2748	2748	31.42	64.41	32.48	3.22	18.57	11.38	118.24	57	93.66	204.3	191.13	184.55	0.88	1.59	0.95	0.06	0.49	0.31	2.03	1.07	2	5.05	5.02	5.02	{XP_010261923.1; PREDICTED: protein CTR9 homolog [Nelumbo nucifera]}	{sp|B5X0I6|VIP6_ARATH; Protein CTR9 homolog OS=Arabidopsis thaliana GN=VIP6 PE=1 SV=1}	{vvi:100252478; K15176 CTR9 RNA polymerase-associated protein CTR9 - -}	{At2g06210; KOG2002 TPR-containing nuclear phosphoprotein that regulates K(+) uptake P Inorganic ion transport and metabolism ;}	{GO:0005515; protein binding; molecular_function GO:0007064; mitotic sister chromatid cohesion; biological_process}	{AK248246.1; Hordeum vulgare subsp. vulgare cDNA clone: FLbaf10m12, mRNA sequence}	{PF13414:TPR repeat PF13181:Tetratricopeptide repeat PF00515:Tetratricopeptide repeat PF10345:Cohesin loading factor PF13176:Tetratricopeptide repeat PF13374:Tetratricopeptide repeat PF02259:FAT domain PF13174:Tetratricopeptide repeat PF13371:Tetratricopeptide repeat}
transcript_HQ_B_transcript10243/f8p0/2695	2695	859.89	648.55	561.91	36.67	66.98	50.53	140.14	251.84	177.8	41.13	9.23	9.15	24.55	16.38	16.87	0.69	1.82	1.42	2.46	4.85	3.88	1.04	0.25	0.25	{XP_010907974.2; PREDICTED: LOW QUALITY PROTEIN: CSC1-like protein ERD4 [Elaeis guineensis]}	{sp|A9LIW2|CSC1L_BRAJU; CSC1-like protein ERD4 OS=Brassica juncea GN=ERD4 PE=3 SV=2}	{vvi:100260008; - - - - -}	{At1g30360; KOG1134 Uncharacterized conserved protein R General function prediction only ;}	{NA}	{NA}	{NA}
transcript_HQ_B_transcript10245/f2p0/2758	2758	349	382	356	888	796	668	879	770	678	587	547	540	9.71	9.4	10.42	16.36	21.11	18.28	15.02	14.44	14.43	14.46	14.3	14.62	{XP_010929137.2; PREDICTED: gamma-tubulin complex component 2 [Elaeis guineensis]}	{sp|Q9C5H9|GACP2_ARATH; Gamma-tubulin complex component 2 OS=Arabidopsis thaliana GN=GCP2 PE=1 SV=1}	{jcu:105629997; K16569 TUBGCP2, GCP2 gamma-tubulin complex component 2 - -}	{At5g17410; KOG2001 Gamma-tubulin complex, DGRIP84/SPC97 component Z Cytoskeleton ;}	{GO:0005815; microtubule organizing center; cellular_component GO:0043015; gamma-tubulin binding; molecular_function GO:0007020; microtubule nucleation; biological_process GO:0000226; microtubule cytoskeleton organization; biological_process GO:0000922; spindle pole; cellular_component}	{XM_010930835.2; PREDICTED: Elaeis guineensis gamma-tubulin complex component 2 (LOC105050715), mRNA}	{PF04130:Spc97 / Spc98 family}
transcript_HQ_B_transcript10249/f4p0/2739	2739	10	23	18	1	0	1	0	0	0	0	0	0	0.28	0.57	0.53	0.02	0	0.03	0	0	0	0	0	0	{XP_010545564.1; PREDICTED: DNA repair helicase XPB1 [Tarenaya hassleriana]}	{sp|O13768|ERCC3_SCHPO; Probable DNA repair helicase ercc3 OS=Schizosaccharomyces pombe (strain 972 / ATCC 24843) GN=ercc3 PE=1 SV=1}	{gsl:Gasu_19890; K10843 ERCC3, XPB DNA excision repair protein ERCC-3 3.6.4.12 ko03022; Genetic Information Processing; Transcription; Basal transcription factors | ko03420; Genetic Information Processing; Replication and repair; Nucleotide excision repair}	{SPAC17A5.06; KOG1123 RNA polymerase II transcription initiation/nucleotide excision repair factor TFIIH, 3'-5' helicase subunit SSL2 KL Transcription ; Replication, recombination and repair ;}	{GO:0003677; DNA binding; molecular_function GO:0003676; nucleic acid binding; molecular_function GO:0016787; hydrolase activity; molecular_function GO:0005524; ATP binding; molecular_function}	{XM_012847832.1; PREDICTED: Setaria italica DNA repair helicase XPB1-like (LOC101779540), transcript variant X2, mRNA}	{PF00176:SNF2 family N-terminal domain PF00270:DEAD/DEAH box helicase PF04851:Type III restriction enzyme, res subunit}
transcript_HQ_B_transcript1024/f2p0/4383	4382	54.82	21.66	26.15	77.72	43.39	46.12	56.85	67	46.06	97.86	36.33	62.86	0.92	0.32	0.46	0.87	0.69	0.77	0.59	0.76	0.59	1.47	0.58	1.03	{KYP34423.1; Retrovirus-related Pol polyprotein LINE-1 [Cajanus cajan]}	{sp|Q588U8|CFDP2_TRAJA; Craniofacial development protein 2 OS=Tragulus javanicus GN=CFDP2 PE=2 SV=1}	{bdi:100827823; - - - - -}	{7294764_2; KOG1075 FOG: Reverse transcriptase R General function prediction only ;}	{GO:0016020; membrane; cellular_component GO:0015097; mercury ion transmembrane transporter activity; molecular_function GO:0015694; mercury ion transport; biological_process}	{KP241053.1; Erycina pusilla MADS33 (MADS33) gene, complete cds}	{PF05052:MerE protein}
transcript_HQ_B_transcript10251/f2p0/2745	2746	55.82	48.44	35.48	23.08	33.87	22.02	40.35	42.71	31.58	145.82	99.13	135.71	1.56	1.2	1.04	0.43	0.9	0.61	0.69	0.8	0.68	3.61	2.6	3.69	{XP_010938563.1; PREDICTED: uncharacterized protein LOC105057609 [Elaeis guineensis]}	{NA}	{pda:103701648; - - - - -}	{NA}	{GO:0006270; DNA-dependent DNA replication initiation; biological_process}	{AC232102.1; Solanum tuberosum strain Diploid genotype RH89-039-16 clone RH150D18, complete sequence}	{PF02724:CDC45-like protein}
transcript_HQ_B_transcript10253/f2p0/2746	2746	98.49	52.16	0	25.54	9.03	65.35	0	0	0	60.67	19.54	13.71	2.75	1.29	0	0.47	0.24	1.8	0	0	0	1.5	0.51	0.37	{XP_010909017.1; PREDICTED: uncharacterized protein LOC105035235 [Elaeis guineensis]}	{sp|Q5BIM2|F214B_BOVIN; Protein FAM214B OS=Bos taurus GN=FAM214B PE=2 SV=1}	{pda:103707826; - - - - -}	{At3g26890; KOG2306 Uncharacterized conserved protein S Function unknown ;}	{NA}	{XM_008802905.2; PREDICTED: Phoenix dactylifera uncharacterized LOC103715320 (LOC103715320), transcript variant X2, mRNA}	{NA}
transcript_HQ_B_transcript10256/f2p0/2744	2744	0	0	0	0	0	0	0	0	0	0	0	0	0	0	0	0	0	0	0	0	0	0	0	0	{NA}	{NA}	{NA}	{NA}	{NA}	{NA}	{NA}
transcript_HQ_B_transcript10257/f2p0/2743	2745	1778.04	1318.84	1257.37	4091.79	1814.92	2075.56	3012.29	2706.23	2369.39	9036.86	10104.99	9940.72	49.75	32.63	36.98	75.8	48.4	57.11	51.75	51.02	50.68	223.72	265.47	270.59	{XP_010934912.2; PREDICTED: protein LHY-like isoform X1 [Elaeis guineensis]}	{sp|P92973|CCA1_ARATH; Protein CCA1 OS=Arabidopsis thaliana GN=CCA1 PE=1 SV=1}	{mus:104000178; K12133 LHY MYB-related transcription factor LHY - ko04712; Organismal Systems; Environmental adaptation; Circadian rhythm - plant}	{At2g46830; KOG0724 Zuotin and related molecular chaperones (DnaJ superfamily), contains DNA-binding domains O Posttranslational modification, protein turnover, chaperones ;}	{NA}	{NA}	{NA}
transcript_HQ_B_transcript10259/f2p0/2751	2750	848	979	674	876	652	544	988	1031	767	939	702	746	23.68	24.17	19.78	16.19	17.35	14.94	16.94	19.4	16.37	23.2	18.41	20.27	{XP_010917459.1; PREDICTED: uncharacterized protein LOC105042051 isoform X1 [Elaeis guineensis]}	{sp|Q91WC9|DGLB_MOUSE; Sn1-specific diacylglycerol lipase beta OS=Mus musculus GN=Daglb PE=1 SV=2}	{egu:105042051; - - - - -}	{At3g14070_1; KOG2088 Predicted lipase/calmodulin-binding heat-shock protein IOT Lipid transport and metabolism ; Posttranslational modification, protein turnover, chaperones ; Signal transduction mechanisms ;}	{GO:0008152; NA GO:0016042; lipid catabolic process; biological_process GO:0016787; hydrolase activity; molecular_function GO:0006629; lipid metabolic process; biological_process}	{XM_008794638.2; PREDICTED: Phoenix dactylifera uncharacterized LOC103709338 (LOC103709338), transcript variant X2, mRNA}	{PF07859:alpha/beta hydrolase fold PF01764:Lipase (class 3) PF03893:Lipase 3 N-terminal region}
transcript_HQ_B_transcript1025/f2p0/4403	4403	584.85	1046.61	1078.62	103.12	55.53	0	219.71	558.2	352.92	86.28	197.17	185.67	9.8	15.45	18.96	1.14	0.88	0	2.26	6.3	4.51	1.29	3.11	3.03	{XP_010905015.1; PREDICTED: ABC transporter B family member 11-like [Elaeis guineensis]}	{sp|Q9M1Q9|AB21B_ARATH; ABC transporter B family member 21 OS=Arabidopsis thaliana GN=ABCB21 PE=1 SV=2}	{mus:103997905; K05658 ABCB1, CD243 ATP-binding cassette, subfamily B (MDR/TAP), member 1 3.6.3.44 ko02010; Environmental Information Processing; Membrane transport; ABC transporters | ko04976; Organismal Systems; Digestive system; Bile secretion | ko05206; Human Diseases; Cancers: Overview; MicroRNAs in cancer}	{At2g47000; KOG0055 Multidrug/pheromone exporter, ABC superfamily Q Secondary metabolites biosynthesis, transport and catabolism ;}	{GO:0003924; GTPase activity; molecular_function GO:0005525; GTP binding; molecular_function GO:0042626; ATPase activity, coupled to transmembrane movement of substances; molecular_function GO:0006810; transport; biological_process GO:0008134; transcription factor binding; molecular_function GO:0008152; NA GO:0019001; guanyl nucleotide binding; molecular_function GO:0031683; G-protein beta/gamma-…	{XM_010940526.2; PREDICTED: Elaeis guineensis ABC transporter B family member 21-like (LOC105057822), mRNA}	{PF00485:Phosphoribulokinase / Uridine kinase family PF06414:Zeta toxin PF00503:G-protein alpha subunit PF07728:AAA domain (dynein-related subfamily) PF00158:Sigma-54 interaction domain PF00005:ABC transporter PF13304:AAA domain, putative AbiEii toxin, Type IV TA system PF03193:Protein of unknown function, DUF258 PF00664:ABC transporter transmembrane region PF00270:DEAD/DEAH box helicase PF01926:…
transcript_HQ_B_transcript10260/f5p0/2750	2750	199	222	205	384	304	241	666	523	486	200	137	186	5.56	5.48	6.02	7.1	8.09	6.62	11.42	9.84	10.37	4.94	3.59	5.05	{XP_010934534.1; PREDICTED: protein IQ-DOMAIN 32 [Elaeis guineensis]}	{sp|Q9FXI5|IQD32_ARATH; Protein IQ-DOMAIN 32 OS=Arabidopsis thaliana GN=IQD32 PE=1 SV=3}	{mus:103993176; - - - - -}	{NA}	{GO:0005515; protein binding; molecular_function}	{XM_010942698.2; PREDICTED: Elaeis guineensis protein IQ-DOMAIN 32-like (LOC105059411), transcript variant X5, mRNA}	{PF00612:IQ calmodulin-binding motif}
transcript_HQ_B_transcript10265/f5p0/2747	2747	75.07	90.79	118.84	114.62	89.43	50.85	140.97	118.53	127.86	144.26	82.73	109.19	2.1	2.24	3.49	2.12	2.38	1.4	2.42	2.23	2.73	3.57	2.17	2.97	{XP_009404156.1; PREDICTED: metal tolerance protein 4 [Musa acuminata subsp. malaccensis]}	{sp|Q10PP8|MTP4_ORYSJ; Metal tolerance protein 4 OS=Oryza sativa subsp. japonica GN=MTP4 PE=2 SV=1}	{pda:103712998; - - - - -}	{At3g58060; KOG1485 Mitochondrial Fe2+ transporter MMT1 and related transporters (cation diffusion facilitator superfamily) P Inorganic ion transport and metabolism ;}	{GO:0055085; transmembrane transport; biological_process GO:0016021; integral to membrane; cellular_component GO:0006812; cation transport; biological_process GO:0008324; cation transmembrane transporter activity; molecular_function}	{XM_009384704.2; PREDICTED: Musa acuminata subsp. malaccensis metal tolerance protein 4-like (LOC103970785), mRNA}	{PF01545:Cation efflux family}
transcript_HQ_B_transcript10266/f2p0/2743	2741	1999.66	3205.08	2555.26	429.47	466.86	428.56	1043.36	1233.36	1028.4	747.95	543.26	627.84	56.04	79.42	75.27	7.97	12.47	11.81	17.95	23.29	22.03	18.55	14.29	17.12	{XP_008781703.1; PREDICTED: proline-rich receptor-like protein kinase PERK1, partial [Phoenix dactylifera]}	{sp|Q9LV48|PERK1_ARATH; Proline-rich receptor-like protein kinase PERK1 OS=Arabidopsis thaliana GN=PERK1 PE=2 SV=1}	{pda:103701436; - - - - -}	{At3g24550; KOG1187 Serine/threonine protein kinase T Signal transduction mechanisms ;}	{GO:0005524; ATP binding; molecular_function GO:0006468; protein phosphorylation; biological_process GO:0046373; L-arabinose metabolic process; biological_process GO:0004672; protein kinase activity; molecular_function GO:0046556; alpha-N-arabinofuranosidase activity; molecular_function}	{XM_008783481.1; PREDICTED: Phoenix dactylifera proline-rich receptor-like protein kinase PERK1 (LOC103701436), partial mRNA}	{PF07714:Protein tyrosine kinase PF00069:Protein kinase domain PF03664:Glycosyl hydrolase family 62 }
transcript_HQ_B_transcript10269/f2p0/2767	2764	21.15	0.64	8.84	133.32	19.88	13.89	4.76	22.41	3.02	9.48	15.5	9.4	0.59	0.02	0.26	2.45	0.53	0.38	0.08	0.42	0.06	0.23	0.4	0.25	{XP_010916922.1; PREDICTED: apoptotic chromatin condensation inducer in the nucleus-like isoform X1 [Elaeis guineensis]}	{sp|Q9UKV3|ACINU_HUMAN; Apoptotic chromatin condensation inducer in the nucleus OS=Homo sapiens GN=ACIN1 PE=1 SV=2}	{egu:105041650; K12875 ACIN1, ACINUS apoptotic chromatin condensation inducer in the nucleus - ko03040; Genetic Information Processing; Transcription; Spliceosome | ko03013; Genetic Information Processing; Translation; RNA transport | ko03015; Genetic Information Processing; Translation; mRNA surveillance pathway}	{At4g39680; KOG2416 Acinus (induces apoptotic chromatin condensation) B Chromatin structure and dynamics ;}	{NA}	{NA}	{NA}
transcript_HQ_B_transcript10270/f2p0/2741	2742	53.47	64.37	51.21	16.37	114.26	59.95	96.82	81	72.87	70.07	47.81	57.81	1.5	1.59	1.51	0.3	3.05	1.65	1.67	1.53	1.56	1.74	1.26	1.58	{XP_008813303.1; PREDICTED: universal stress protein PHOS32-like [Phoenix dactylifera]}	{sp|Q8VYN9|PHO32_ARATH; Universal stress protein PHOS32 OS=Arabidopsis thaliana GN=PHOS32 PE=1 SV=1}	{pda:103706610; - - - - -}	{NA}	{GO:0006950; response to stress; biological_process}	{XM_011622176.1; PREDICTED: Amborella trichopoda uncharacterized LOC18426384 (LOC18426384), transcript variant X2, mRNA}	{PF00582:Universal stress protein family}
transcript_HQ_B_transcript10275/f3p0/2772	2768	87	124	118	6	5	4	0	0	0	0	0	0	2.41	3.04	3.44	0.11	0.13	0.11	0	0	0	0	0	0	{JAT55073.1; General transcriptional corepressor tupA [Anthurium amnicola]}	{sp|P78706|RCO1_NEUCR; Transcriptional repressor rco-1 OS=Neurospora crassa (strain ATCC 24698 / 74-OR23-1A / CBS 708.71 / DSM 1257 / FGSC 987) GN=rco-1 PE=4 SV=2}	{ccp:CHC_T00007147001; K06666 TUP1 glucose repression regulatory protein TUP1 - ko04011; Environmental Information Processing; Signal transduction; MAPK signaling pathway - yeast | ko04111; Cellular Processes; Cell growth and death; Cell cycle - yeast}	{SPAC18B11.10; KOG0266 WD40 repeat-containing protein R General function prediction only ;}	{GO:0019773; proteasome core complex, alpha-subunit complex; cellular_component GO:0006511; ubiquitin-dependent protein catabolic process; biological_process GO:0005515; protein binding; molecular_function GO:0004175; endopeptidase activity; molecular_function}	{NA}	{PF10584:Proteasome subunit A N-terminal signature PF00400:WD domain, G-beta repeat}
transcript_HQ_B_transcript10277/f6p0/2732	2732	44.2	49.92	49.96	117.29	40.74	66.61	58.89	185.11	59.14	93.5	84.82	105.61	1.24	1.24	1.48	2.18	1.09	1.84	1.02	3.51	1.27	2.33	2.24	2.89	{XP_008798422.1; PREDICTED: F-box/kelch-repeat protein At1g22040 [Phoenix dactylifera]}	{sp|Q9LM55|FBK8_ARATH; F-box/kelch-repeat protein At1g22040 OS=Arabidopsis thaliana GN=At1g22040 PE=2 SV=1}	{egu:105041653; - - - - -}	{At1g22040; KOG1072 FOG: Kelch repeat R General function prediction only ;}	{GO:0005515; protein binding; molecular_function}	{XM_010918624.2; PREDICTED: Elaeis guineensis F-box/kelch-repeat protein At1g22040 (LOC105041653), transcript variant X2, mRNA}	{PF12937:F-box-like PF01344:Kelch motif PF00646:F-box domain PF07646:Kelch motif}
transcript_HQ_B_transcript10278/f2p0/2742	2742	214.05	238.48	56.33	991.64	135.32	426.85	578.58	539.94	436.07	0	0	0	6	5.91	1.66	18.39	3.61	11.76	9.95	10.19	9.34	0	0	0	{XP_008800157.1; PREDICTED: uncharacterized protein LOC103714622 isoform X2 [Phoenix dactylifera]}	{NA}	{zma:103637791; - - - - -}	{NA}	{GO:0003676; nucleic acid binding; molecular_function GO:0005515; protein binding; molecular_function GO:0008270; zinc ion binding; molecular_function}	{NA}	{PF04434:SWIM zinc finger PF00564:PB1 domain PF16588:C2H2 zinc-finger}
transcript_HQ_B_transcript1027/f2p0/4413	4412	729.26	790.69	747.7	1423.43	1266.79	1003.95	2159.15	2318.36	1755.19	1806.7	1496.98	1360.47	12.2	11.65	13.12	15.74	20.14	16.54	22.16	26.09	22.4	26.89	23.56	22.16	{XP_008798513.1; PREDICTED: paladin [Phoenix dactylifera]}	{sp|Q6DIR8|PALD_XENTR; Paladin OS=Xenopus tropicalis GN=pald1 PE=2 SV=1}	{mus:103973679; - - - - -}	{NA}	{GO:0004725; protein tyrosine phosphatase activity; molecular_function GO:0006470; protein dephosphorylation; biological_process}	{XM_010907594.2; PREDICTED: Elaeis guineensis paladin (LOC105032984), mRNA}	{PF00102:Protein-tyrosine phosphatase}
transcript_HQ_B_transcript10280/f3p0/2736	2735	71.78	75.9	33.78	719.1	109.8	254.84	56.67	25.76	22.54	223.44	139.23	177.98	2.02	1.89	1	13.38	2.94	7.04	0.98	0.49	0.48	5.55	3.67	4.86	{XP_008800797.1; PREDICTED: LOW QUALITY PROTEIN: nucleolar protein 10 [Phoenix dactylifera]}	{sp|Q7T0Q5|NOL10_XENLA; Nucleolar protein 10 OS=Xenopus laevis GN=nol10 PE=2 SV=1}	{mus:103971896; K14788 NOL10, ENP2 ribosome biogenesis protein ENP2 - -}	{At3g56990; KOG2321 WD40 repeat protein R General function prediction only ;}	{GO:0019013; viral nucleocapsid; cellular_component GO:0003723; RNA binding; molecular_function GO:0005515; protein binding; molecular_function GO:0005634; nucleus; cellular_component}	{XM_010936163.2; PREDICTED: Elaeis guineensis nucleolar protein 10 (LOC105054605), mRNA}	{PF00400:WD domain, G-beta repeat PF05087:Rotavirus VP2 protein PF08159:NUC153 domain}
transcript_HQ_B_transcript10281/f4p0/2740	2740	437.71	388.61	356.18	1338.86	1153.23	1130.83	1458.46	1499.76	741.61	1139.81	1118.64	1279.18	12.27	9.63	10.5	24.85	30.81	31.18	25.11	28.33	15.89	28.27	29.45	34.89	{XP_008800314.1; PREDICTED: transcription factor PIF3-like isoform X1 [Phoenix dactylifera]}	{sp|Q6AT90|APG_ORYSJ; Transcription factor APG OS=Oryza sativa subsp. japonica GN=APG PE=1 SV=1}	{egu:105035562; K12126 PIF3 phytochrome-interacting factor 3 - ko04075; Environmental Information Processing; Signal transduction; Plant hormone signal transduction | ko04712; Organismal Systems; Environmental adaptation; Circadian rhythm - plant}	{NA}	{GO:0046983; protein dimerization activity; molecular_function}	{XM_008809702.2; PREDICTED: Phoenix dactylifera transcription factor PIF3-like (LOC103720128), transcript variant X4, mRNA}	{PF00010:Helix-loop-helix DNA-binding domain}
transcript_HQ_B_transcript10282/f4p0/2724	2724	41.21	115.48	91.64	99.12	130.32	102.83	526	598	431	0	0	1.79	1.16	2.88	2.72	1.85	3.51	2.85	9.11	11.37	9.3	0	0	0.05	{XP_010937161.1; PREDICTED: beta-1,3-galactosyltransferase GALT1 [Elaeis guineensis]}	{sp|Q8L7F9|B3GTF_ARATH; Beta-1,3-galactosyltransferase GALT1 OS=Arabidopsis thaliana GN=GALT1 PE=1 SV=1}	{nnu:104598119; K14413 GALT1 beta-1,3-galactosyltransferase 2.4.1.- ko00513; Metabolism; Glycan biosynthesis and metabolism; Various types of N-glycan biosynthesis}	{At1g26810; KOG2287 Galactosyltransferases G Carbohydrate transport and metabolism ;}	{GO:0016757; transferase activity, transferring glycosyl groups; molecular_function GO:0006486; protein glycosylation; biological_process GO:0016020; membrane; cellular_component GO:0008378; galactosyltransferase activity; molecular_function GO:0030246; carbohydrate binding; molecular_function}	{XM_006355043.2; PREDICTED: Solanum tuberosum beta-1,3-galactosyltransferase 15 (LOC102601182), transcript variant X3, mRNA}	{PF02434:Fringe-like PF00337:Galactoside-binding lectin PF01762:Galactosyltransferase}
transcript_HQ_B_transcript10283/f6p0/2728	2728	376.8	386.3	315.04	533.04	333.58	305.66	848.52	735.74	678.97	374.45	522.8	441.18	10.62	9.62	9.33	9.94	8.96	8.47	14.68	13.97	14.62	9.33	13.83	12.09	{ONK79590.1; uncharacterized protein A4U43_C01F7920 [Asparagus officinalis]}	{sp|Q9SLI8|2AB2D_ARATH; Probable serine/threonine protein phosphatase 2A regulatory subunit B''delta OS=Arabidopsis thaliana GN=B''DELTA PE=3 SV=1}	{mus:103974244; K11583 PPP2R3 serine/threonine-protein phosphatase 2A regulatory subunit B'' - ko03015; Genetic Information Processing; Translation; mRNA surveillance pathway | ko04071; Environmental Information Processing; Signal transduction; Sphingolipid signaling pathway | ko04151; Environmental Information Processing; Signal transduction; PI3K-Akt signaling pathway | ko04152; Environmental I…	{At1g54450; KOG2562 Protein phosphatase 2 regulatory subunit A RNA processing and modification ;}	{GO:0005509; calcium ion binding; molecular_function}	{XM_010908484.2; PREDICTED: Elaeis guineensis serine/threonine protein phosphatase 2A regulatory subunit B''beta (LOC105033612), transcript variant X2, mRNA}	{PF13833:EF-hand domain pair PF00036:EF hand PF13499:EF-hand domain pair PF13405:EF-hand domain PF13202:EF hand}
transcript_HQ_B_transcript10284/f4p0/2737	2737	720.42	636.33	645.63	1849.44	1252.87	1125.23	1357.34	1482	1103.84	1280.86	1141.5	1294.94	20.22	15.79	19.05	34.37	33.52	31.06	23.39	28.03	23.69	31.81	30.08	35.36	{XP_010924550.1; PREDICTED: two pore calcium channel protein 1 isoform X1 [Elaeis guineensis]}	{sp|Q5QM84|TPC1_ORYSJ; Two pore calcium channel protein 1 OS=Oryza sativa subsp. japonica GN=TPC1 PE=1 SV=2}	{osa:4325272; K16900 TPC1, CCH1 two pore calcium channel protein, plant - -}	{At4g03560; KOG2301 Voltage-gated Ca2+ channels, alpha1 subunits PT Inorganic ion transport and metabolism ; Signal transduction mechanisms ;}	{GO:0005216; ion channel activity; molecular_function GO:0006811; ion transport; biological_process GO:0005509; calcium ion binding; molecular_function GO:0055085; transmembrane transport; biological_process GO:0016020; membrane; cellular_component}	{XM_019851234.1; PREDICTED: Elaeis guineensis two pore calcium channel protein 1 (LOC105047346), transcript variant X5, mRNA}	{PF00520:Ion transport protein PF13405:EF-hand domain PF13833:EF-hand domain pair PF00036:EF hand PF13499:EF-hand domain pair}
transcript_HQ_B_transcript10286/f2p0/2757	2757	4	5	4	4	2	1	1	7	7	0	0	1	0.11	0.12	0.12	0.07	0.05	0.03	0.02	0.13	0.15	0	0	0.03	{NA}	{NA}	{NA}	{NA}	{NA}	{KF754799.1; Amborella trichopoda chromosome V mitochondrion, complete sequence}	{NA}
transcript_HQ_B_transcript10288/f2p0/2761	2760	61.6	66.86	84.41	205.59	143.49	140.76	218.3	256.57	181.34	135.77	93.19	113.93	1.71	1.64	2.47	3.79	3.8	3.85	3.73	4.81	3.86	3.34	2.43	3.08	{ONK69871.1; uncharacterized protein A4U43_C05F27680 [Asparagus officinalis]}	{sp|Q9Y2M2|SSUH2_HUMAN; Protein SSUH2 homolog OS=Homo sapiens GN=SSUH2 PE=1 SV=1}	{pda:103704080; - - - - -}	{At2g38000; KOG2813 Predicted molecular chaperone, contains DnaJ domain O Posttranslational modification, protein turnover, chaperones ;}	{GO:0051082; unfolded protein binding; molecular_function GO:0031072; heat shock protein binding; molecular_function}	{XM_009406290.2; PREDICTED: Musa acuminata subsp. malaccensis protein SSUH2 homolog (LOC103987855), transcript variant X2, mRNA}	{PF00684:DnaJ central domain}
transcript_HQ_B_transcript1028/f8p0/4409	4402	67.09	46.23	102.16	74.94	22.03	20.31	88.86	73.82	59.31	23.73	27.02	16.2	1.13	0.68	1.8	0.83	0.35	0.34	0.91	0.83	0.76	0.35	0.43	0.26	{XP_010934067.2; PREDICTED: LOW QUALITY PROTEIN: putative vesicle-associated membrane protein 726 [Elaeis guineensis]}	{sp|Q9MAS5|VA726_ARATH; Putative vesicle-associated membrane protein 726 OS=Arabidopsis thaliana GN=VAMP726 PE=2 SV=2}	{egu:105054270; K08511 ATVAMP72 vesicle-associated membrane protein 72 - -}	{At1g04760; KOG0859 Synaptobrevin/VAMP-like protein U Intracellular trafficking, secretion, and vesicular transport ;}	{NA}	{XM_010911850.2; PREDICTED: Elaeis guineensis vesicle-associated membrane protein 721 (LOC105036110), mRNA}	{NA}
transcript_HQ_B_transcript10290/f9p0/2733	2733	720	1178	989	726	569	583	875	997	831	716	385	483	20.24	29.28	29.23	13.51	15.25	16.12	15.11	18.89	17.86	17.81	10.16	13.21	{OEL14861.1; Receptor-like protein kinase FERONIA, partial [Dichanthelium oligosanthes]}	{sp|Q9FID8|Y5900_ARATH; Putative receptor-like protein kinase At5g39000 OS=Arabidopsis thaliana GN=At5g39000 PE=3 SV=1}	{dosa:Os01t0769700-01; - - - - -}	{At5g39000; KOG1187 Serine/threonine protein kinase T Signal transduction mechanisms ;}	{GO:0004672; protein kinase activity; molecular_function GO:0006468; protein phosphorylation; biological_process GO:0005524; ATP binding; molecular_function}	{XM_009389737.1; PREDICTED: Musa acuminata subsp. malaccensis receptor-like protein kinase FERONIA (LOC103974841), partial mRNA}	{PF07714:Protein tyrosine kinase PF00069:Protein kinase domain}
transcript_HQ_B_transcript10293/f2p0/2732	2726	0	0	0	0	0	0	1.43	0	0	0	0	0	0	0	0	0	0	0	0.02	0	0	0	0	0	{XP_008783422.1; PREDICTED: protein STRUBBELIG-RECEPTOR FAMILY 7 isoform X1 [Phoenix dactylifera]}	{sp|Q6R2K2|SRF4_ARATH; Protein STRUBBELIG-RECEPTOR FAMILY 4 OS=Arabidopsis thaliana GN=SRF4 PE=2 SV=1}	{pda:103702672; - - - - -}	{NA}	{GO:2001256; NA GO:0005515; protein binding; molecular_function GO:0030176; integral to endoplasmic reticulum membrane; cellular_component}	{NA}	{PF06682:SOCE-associated regulatory factor of calcium homoeostasis PF00560:Leucine Rich Repeat PF13855:Leucine rich repeat PF13516:Leucine Rich repeat}
transcript_HQ_B_transcript10294/f2p0/2744	2744	13.02	7.58	0	4.12	0	0	0	4.76	16.44	0	8.27	6.1	0.36	0.19	0	0.08	0	0	0	0.09	0.35	0	0.22	0.17	{XP_008799232.1; PREDICTED: plant intracellular Ras-group-related LRR protein 4 isoform X1 [Phoenix dactylifera]}	{sp|Q9SVW8|PIRL4_ARATH; Plant intracellular Ras-group-related LRR protein 4 OS=Arabidopsis thaliana GN=PIRL4 PE=1 SV=1}	{pda:103713946; - - - - -}	{At4g35470; KOG0619 FOG: Leucine rich repeat R General function prediction only ;}	{GO:0005515; protein binding; molecular_function GO:0005125; cytokine activity; molecular_function}	{XM_017844986.1; PREDICTED: Phoenix dactylifera plant intracellular Ras-group-related LRR protein 4 (LOC103713946), transcript variant X2, mRNA}	{PF00560:Leucine Rich Repeat PF13855:Leucine rich repeat PF15095:Interleukin 33 PF13516:Leucine Rich repeat}
transcript_HQ_B_transcript10295/f5p0/2728	2729	379.06	317.18	272.31	128.34	243.23	149.6	524.89	490.87	412.02	408.6	411.26	467.66	10.67	7.9	8.06	2.39	6.53	4.14	9.08	9.31	8.87	10.18	10.87	12.81	{XP_010937217.1; PREDICTED: vacuolar cation/proton exchanger 2 isoform X1 [Elaeis guineensis]}	{sp|Q5KQN0|CAX2_ORYSJ; Vacuolar cation/proton exchanger 2 OS=Oryza sativa subsp. japonica GN=CAX2 PE=2 SV=2}	{pda:103702701; K07300 chaA, CAX Ca2+:H+ antiporter - -}	{At3g13320; KOG1397 Ca2+/H+ antiporter VCX1 and related proteins P Inorganic ion transport and metabolism ;}	{GO:0016021; integral to membrane; cellular_component GO:0055085; transmembrane transport; biological_process GO:0006629; lipid metabolic process; biological_process}	{XM_008785250.2; PREDICTED: Phoenix dactylifera vacuolar cation/proton exchanger 2-like (LOC103702701), transcript variant X2, mRNA}	{PF01699:Sodium/calcium exchanger protein PF00487:Fatty acid desaturase}
transcript_HQ_B_transcript10297/f11p0/2683	2684	71.77	39.52	31.88	70.1	93.15	76.18	178.19	144.26	139.17	122.68	94.02	100.95	2.06	1	0.96	1.33	2.55	2.15	3.14	2.79	3.05	3.11	2.53	2.82	{XP_020095422.1; polyadenylate-binding protein RBP45-like [Ananas comosus]}	{sp|Q9SAB3|RB45B_ARATH; Polyadenylate-binding protein RBP45B OS=Arabidopsis thaliana GN=RBP45B PE=1 SV=1}	{mus:104000323; - - - - -}	{At1g11650; KOG0118 FOG: RRM domain R General function prediction only ;}	{GO:0003676; nucleic acid binding; molecular_function}	{XM_014653962.1; PREDICTED: Vigna radiata var. radiata polyadenylate-binding protein RBP47 (LOC106768690), mRNA}	{PF00076:RNA recognition motif. (a.k.a. RRM, RBD, or RNP domain)}
transcript_HQ_B_transcript10299/f2p0/2759	2760	70.84	90.24	103.2	166.33	71.87	104.91	185.37	161.45	130.49	99.61	136.99	108.62	1.97	2.22	3.02	3.06	1.9	2.87	3.17	3.03	2.77	2.45	3.58	2.94	{EYU25429.1; hypothetical protein MIMGU_mgv1a021420mg [Erythranthe guttata]}	{sp|Q42463|DCL_SOLLC; Protein DCL, chloroplastic OS=Solanum lycopersicum GN=DCL PE=2 SV=1}	{pmum:103320340; - - - - -}	{NA}	{NA}	{NA}	{NA}
transcript_HQ_B_transcript1029/f3p0/4405	4405	212.86	276.65	239.78	183.24	330.05	289.41	374.39	401.03	314.83	475.51	374.34	357.32	3.57	4.08	4.21	2.03	5.26	4.78	3.85	4.52	4.03	7.09	5.9	5.83	{OAY75035.1; putative disease resistance protein RGA3 [Ananas comosus]}	{sp|Q7XA40|RGA3_SOLBU; Putative disease resistance protein RGA3 OS=Solanum bulbocastanum GN=RGA3 PE=2 SV=2}	{sita:101774780; - - - - -}	{At3g14470; KOG4658 Apoptotic ATPase T Signal transduction mechanisms ;}	{GO:0000976; transcription regulatory region sequence-specific DNA binding; molecular_function GO:0032922; circadian regulation of gene expression; biological_process GO:0043531; ADP binding; molecular_function}	{NA}	{PF00931:NB-ARC domain PF15673:Domain of unknown function (DUF4664)}
transcript_HQ_B_transcript10300/f4p0/2730	2730	150	154.89	102	229	183	214	384.27	315.72	303	712.59	532.38	537.95	4.22	3.86	3.02	4.27	4.91	5.92	6.64	5.99	6.52	17.75	14.07	14.73	{ONK72446.1; uncharacterized protein A4U43_C04F19520 [Asparagus officinalis]}	{sp|Q8W4A5|APO2_ARATH; APO protein 2, chloroplastic OS=Arabidopsis thaliana GN=APO2 PE=2 SV=1}	{egu:105042836; - - - - -}	{NA}	{GO:0003723; RNA binding; molecular_function}	{XM_004290767.2; PREDICTED: Fragaria vesca subsp. vesca APO protein 2, chloroplastic (LOC101314527), mRNA}	{PF05634:APO RNA-binding}
transcript_HQ_B_transcript10302/f6p0/2673	2674	610.88	1582.73	1142.7	112.19	173.48	127.67	394.56	669.05	395.67	64.59	30.28	46.08	17.6	40.32	34.6	2.14	4.76	3.62	6.98	12.99	8.71	1.65	0.82	1.29	{XP_008796971.1; PREDICTED: probable xyloglucan glycosyltransferase 9 [Phoenix dactylifera]}	{sp|Q6L538|CSLC7_ORYSJ; Probable xyloglucan glycosyltransferase 7 OS=Oryza sativa subsp. japonica GN=CSLC7 PE=2 SV=1}	{mus:104000402; - - - - -}	{NA}	{GO:0016757; transferase activity, transferring glycosyl groups; molecular_function}	{XM_008798749.2; PREDICTED: Phoenix dactylifera probable xyloglucan glycosyltransferase 9 (LOC103712271), mRNA}	{PF13506:Glycosyl transferase family 21}
transcript_HQ_B_transcript10303/f2p0/2733	2733	0	0	0	0	0	0	0	0	0	0	0	0	0	0	0	0	0	0	0	0	0	0	0	0	{NA}	{NA}	{NA}	{NA}	{NA}	{NA}	{NA}
transcript_HQ_B_transcript10304/f16p0/2570	2570	644.66	349.04	367.56	564.07	459.15	320.66	450.74	504.78	473.01	343.44	337.49	317.27	19.41	9.3	11.64	11.25	13.18	9.49	8.33	10.24	10.89	9.14	9.54	9.29	{XP_010915999.1; PREDICTED: elongation factor G, mitochondrial [Elaeis guineensis]}	{sp|Q9FE64|EFGM_ORYSJ; Elongation factor G, mitochondrial OS=Oryza sativa subsp. japonica GN=Os03g0565500 PE=2 SV=2}	{egu:105040936; K02355 fusA, GFM, EFG elongation factor G - -}	{At1g45332; KOG0465 Mitochondrial elongation factor J Translation, ribosomal structure and biogenesis ;}	{GO:0005525; GTP binding; molecular_function}	{XM_010917697.2; PREDICTED: Elaeis guineensis elongation factor G, mitochondrial (LOC105040936), mRNA}	{PF03144:Elongation factor Tu domain 2 PF01926:50S ribosome-binding GTPase PF03764:Elongation factor G, domain IV PF04548:AIG1 family}
transcript_HQ_B_transcript10305/f3p0/2738	2738	220.91	717.43	407.01	3033.3	1235.7	1279.27	995.48	1021.14	863.37	966.37	778.38	873.46	6.2	17.8	12	56.35	33.05	35.3	17.15	19.31	18.52	23.99	20.51	23.84	{XP_010915141.1; PREDICTED: glutamine--tRNA ligase-like isoform X1 [Elaeis guineensis]}	{sp|P52780|SYQ_LUPLU; Glutamine--tRNA ligase OS=Lupinus luteus PE=2 SV=2}	{egu:105040359; K01886 QARS, glnS glutaminyl-tRNA synthetase 6.1.1.18 ko00970; Genetic Information Processing; Translation; Aminoacyl-tRNA biosynthesis}	{At1g25350; KOG1148 Glutaminyl-tRNA synthetase J Translation, ribosomal structure and biogenesis ;}	{GO:0004812; aminoacyl-tRNA ligase activity; molecular_function GO:0006418; tRNA aminoacylation for protein translation; biological_process GO:0004819; glutamine-tRNA ligase activity; molecular_function GO:0000166; nucleotide binding; molecular_function GO:0043039; tRNA aminoacylation; biological_process GO:0016876; ligase activity, forming aminoacyl-tRNA and related compounds; molecular_function…	{XM_010916839.2; PREDICTED: Elaeis guineensis glutamine--tRNA ligase-like (LOC105040359), transcript variant X1, mRNA}	{PF04558:Glutaminyl-tRNA synthetase, non-specific RNA binding region part 1 PF04557:Glutaminyl-tRNA synthetase, non-specific RNA binding region part 2 PF03950:tRNA synthetases class I (E and Q), anti-codon binding domain PF00749:tRNA synthetases class I (E and Q), catalytic domain}
transcript_HQ_B_transcript10308/f2p0/2738	2727	0	2	0	0	1	1	2	2	5	7	5	0	0	0.05	0	0	0.03	0.03	0.03	0.04	0.11	0.17	0.13	0	{XP_007220740.1; hypothetical protein PRUPE_ppa023598mg [Prunus persica]}	{sp|Q99315|YG31B_YEAST; Transposon Ty3-G Gag-Pol polyprotein OS=Saccharomyces cerevisiae (strain ATCC 204508 / S288c) GN=TY3B-G PE=1 SV=3}	{pper:PRUPE_ppa026856mg; - - - - -}	{At1g35647; KOG0017 FOG: Transposon-encoded proteins with TYA, reverse transcriptase, integrase domains in various combinations R General function prediction only ;}	{NA}	{NA}	{NA}
transcript_HQ_B_transcript10309/f5p0/2736	2737	274.56	474.82	416.64	129.12	107.7	91.73	201.17	153.28	176.43	128.85	96.42	174.26	7.71	11.78	12.29	2.4	2.88	2.53	3.47	2.9	3.79	3.2	2.54	4.76	{OMO80934.1; hypothetical protein COLO4_23859 [Corchorus olitorius]}	{NA}	{pda:103708245; - - - - -}	{NA}	{NA}	{XM_009411530.2; PREDICTED: Musa acuminata subsp. malaccensis uncharacterized LOC103991981 (LOC103991981), mRNA}	{NA}
transcript_HQ_B_transcript1030/f2p0/4378	4378	85.26	96.84	69.09	114.12	114.31	83.53	203.49	171.24	150.78	54.96	128.52	75.23	1.44	1.44	1.22	1.27	1.83	1.39	2.11	1.94	1.94	0.82	2.04	1.24	{XP_019708026.1; PREDICTED: kinesin-like calmodulin-binding protein homolog isoform X3 [Elaeis guineensis]}	{sp|Q9FHN8|KN14E_ARATH; Kinesin-like protein KIN-14E OS=Arabidopsis thaliana GN=KIN14E PE=1 SV=1}	{cit:102619547; - - - - -}	{At5g65930_1; KOG4229 Myosin VII, myosin IXB and related myosins N Cell motility ;}	{GO:0016020; membrane; cellular_component GO:0051082; unfolded protein binding; molecular_function GO:0008017; microtubule binding; molecular_function GO:0009405; pathogenesis; biological_process GO:0003777; microtubule motor activity; molecular_function GO:0003779; actin binding; molecular_function GO:0007018; microtubule-based movement; biological_process GO:0005856; cytoskeleton; cellular_comp…	{XM_009393590.2; PREDICTED: Musa acuminata subsp. malaccensis kinesin-like calmodulin-binding protein homolog (LOC103977931), transcript variant X2, mRNA}	{PF00784:MyTH4 domain PF16796:Microtubule binding PF01608:I/LWEQ domain PF03938:Outer membrane protein (OmpH-like) PF05791:Bacillus haemolytic enterotoxin (HBL) PF00225:Kinesin motor domain}
transcript_HQ_B_transcript10312/f4p0/2738	2738	59.76	197	24.82	71.45	91.81	87.35	130.77	266.64	291.35	69.43	127.98	132.59	1.68	4.89	0.73	1.33	2.46	2.41	2.25	5.04	6.25	1.72	3.37	3.62	{XP_008788856.1; PREDICTED: cyclic nucleotide-gated ion channel 1 [Phoenix dactylifera]}	{sp|O65717|CNGC1_ARATH; Cyclic nucleotide-gated ion channel 1 OS=Arabidopsis thaliana GN=CNGC1 PE=1 SV=1}	{pda:103706485; K05391 CNGF cyclic nucleotide gated channel, other eukaryote - ko04626; Organismal Systems; Environmental adaptation; Plant-pathogen interaction}	{At5g53130; KOG0498 K+-channel ERG and related proteins, contain PAS/PAC sensor domain PT Inorganic ion transport and metabolism ; Signal transduction mechanisms ;}	{GO:0016020; membrane; cellular_component GO:0055085; transmembrane transport; biological_process GO:0003677; DNA binding; molecular_function GO:0045892; negative regulation of transcription, DNA-dependent; biological_process GO:0006811; ion transport; biological_process GO:0005216; ion channel activity; molecular_function}	{XM_010927430.2; PREDICTED: Elaeis guineensis cyclic nucleotide-gated ion channel 1 (LOC105048202), transcript variant X2, mRNA}	{PF00520:Ion transport protein PF03965:Penicillinase repressor}
transcript_HQ_B_transcript10316/f2p0/2758	2749	71.93	39.97	25.81	13.9	0	3.55	3.11	2.04	10.22	0	2.06	0	2.01	0.99	0.76	0.26	0	0.1	0.05	0.04	0.22	0	0.05	0	{NA}	{NA}	{NA}	{NA}	{NA}	{NA}	{NA}
transcript_HQ_B_transcript10318/f3p0/2747	2747	30.81	38.11	45.97	32.97	14.95	23.84	64.43	109.9	71.98	20.68	37.88	35.7	0.86	0.94	1.35	0.61	0.4	0.66	1.11	2.07	1.54	0.51	0.99	0.97	{CBI32005.3; unnamed protein product, partial [Vitis vinifera]}	{sp|P25866|UBC2_WHEAT; Ubiquitin-conjugating enzyme E2 2 OS=Triticum aestivum GN=UBC2 PE=1 SV=1}	{var:108321754; K10573 UBE2A, UBC2, RAD6A ubiquitin-conjugating enzyme E2 A 2.3.2.23 ko04120; Genetic Information Processing; Folding, sorting and degradation; Ubiquitin mediated proteolysis}	{At2g02760; KOG0419 Ubiquitin-protein ligase O Posttranslational modification, protein turnover, chaperones ;}	{GO:0005515; protein binding; molecular_function}	{KP719980.1; Dendrobium catenatum ubiquiting-conjugating protein (UBC) mRNA, complete cds}	{PF05773:RWD domain}
transcript_HQ_B_transcript10319/f2p0/2786	2787	705	810	665	2026	1401	1359	1517	1396	1206	890	758	790	19.4	19.7	19.23	36.9	36.73	36.77	25.63	25.88	25.36	21.67	19.58	21.15	{XP_009408293.1; PREDICTED: phosphatidylinositol 4-kinase alpha 1 [Musa acuminata subsp. malaccensis]}	{sp|Q9SXA1|P4KA1_ARATH; Phosphatidylinositol 4-kinase alpha 1 OS=Arabidopsis thaliana GN=PI4KA1 PE=1 SV=2}	{mus:103990760; K00888 PI4KA phosphatidylinositol 4-kinase A 2.7.1.67 ko00562; Metabolism; Carbohydrate metabolism; Inositol phosphate metabolism | ko04011; Environmental Information Processing; Signal transduction; MAPK signaling pathway - yeast | ko04070; Environmental Information Processing; Signal transduction; Phosphatidylinositol signaling system}	{At1g49340; KOG0902 Phosphatidylinositol 4-kinase T Signal transduction mechanisms ;}	{GO:0016301; kinase activity; molecular_function}	{XM_008776963.2; PREDICTED: Phoenix dactylifera phosphatidylinositol 4-kinase alpha 1 (LOC103695574), transcript variant X3, mRNA}	{PF00454:Phosphatidylinositol 3- and 4-kinase}
transcript_HQ_B_transcript10320/f2p0/2745	2744	225.76	265.08	160.69	281.98	209.46	183.03	240.87	184.17	192.45	469.17	292.08	313.39	6.32	6.56	4.73	5.23	5.59	5.04	4.14	3.47	4.12	11.62	7.68	8.53	{ONK71365.1; uncharacterized protein A4U43_C04F7800 [Asparagus officinalis]}	{sp|Q9LXA8|BXL6_ARATH; Probable beta-D-xylosidase 6 OS=Arabidopsis thaliana GN=BXL6 PE=2 SV=1}	{egu:105042856; - - - - -}	{NA}	{GO:0005975; carbohydrate metabolic process; biological_process GO:0004553; hydrolase activity, hydrolyzing O-glycosyl compounds; molecular_function}	{XM_008798504.2; PREDICTED: Phoenix dactylifera probable beta-D-xylosidase 6 (LOC103712100), mRNA}	{PF01915:Glycosyl hydrolase family 3 C-terminal domain}
transcript_HQ_B_transcript10321/f3p0/2745	2745	0	2.94	7.83	18.02	36.67	54.49	31.08	58.52	21.62	54.48	64.25	34.93	0	0.07	0.23	0.33	0.98	1.5	0.53	1.1	0.46	1.35	1.69	0.95	{ONK65706.1; uncharacterized protein A4U43_C06F100 [Asparagus officinalis]}	{sp|Q42093|AB2C_ARATH; ABC transporter C family member 2 OS=Arabidopsis thaliana GN=ABCC2 PE=1 SV=2}	{zma:103645927; - - - - -}	{At2g34660; KOG0054 Multidrug resistance-associated protein/mitoxantrone resistance protein, ABC superfamily Q Secondary metabolites biosynthesis, transport and catabolism ;}	{GO:0055085; transmembrane transport; biological_process GO:0016021; integral to membrane; cellular_component GO:0016887; ATPase activity; molecular_function GO:0005524; ATP binding; molecular_function GO:0006810; transport; biological_process GO:0042626; ATPase activity, coupled to transmembrane movement of substances; molecular_function}	{XM_010908015.2; PREDICTED: Elaeis guineensis ABC transporter C family member 2 (LOC105033279), transcript variant X2, mRNA}	{PF00664:ABC transporter transmembrane region PF00005:ABC transporter}
transcript_HQ_B_transcript10322/f3p0/2743	2743	0	8	1	55	307	169	0	0	0	0	0	0	0	0.2	0.03	1.02	8.19	4.65	0	0	0	0	0	0	{JAT57648.1; Negative regulator of sexual conjugation and meiosis [Anthurium amnicola]}	{sp|P08092|RAN1_SCHPO; Negative regulator of sexual conjugation and meiosis OS=Schizosaccharomyces pombe (strain 972 / ATCC 24843) GN=ran1 PE=1 SV=2}	{gsl:Gasu_35670; K07198 PRKAA, AMPK 5'-AMP-activated protein kinase, catalytic alpha subunit 2.7.11.11 ko04371; Environmental Information Processing; Signal transduction; Apelin signaling pathway | ko04068; Environmental Information Processing; Signal transduction; FoxO signaling pathway | ko04151; Environmental Information Processing; Signal transduction; PI3K-Akt signaling pathway | ko04152; En…	{SPBC19C2.05; KOG0583 Serine/threonine protein kinase T Signal transduction mechanisms ;}	{GO:0016020; membrane; cellular_component GO:0004672; protein kinase activity; molecular_function GO:0005524; ATP binding; molecular_function GO:0006468; protein phosphorylation; biological_process GO:0016773; phosphotransferase activity, alcohol group as acceptor; molecular_function}	{NA}	{PF07714:Protein tyrosine kinase PF00069:Protein kinase domain PF06293:Lipopolysaccharide kinase (Kdo/WaaP) family}
transcript_HQ_B_transcript10323/f2p0/2747	2747	470.01	884.27	607.25	853.9	550.14	528.31	798.29	773.35	789.47	949.79	1021.72	932.27	13.14	21.86	17.85	15.81	14.66	14.52	13.7	14.57	16.87	23.49	26.82	25.36	{XP_010936080.1; PREDICTED: probable aminopyrimidine aminohydrolase, mitochondrial [Elaeis guineensis]}	{sp|F4KFT7|TENAC_ARATH; Bifunctional TH2 protein, mitochondrial OS=Arabidopsis thaliana GN=TH2 PE=1 SV=1}	{mus:103992780; - - - - -}	{NA}	{GO:0006308; DNA catabolic process; biological_process GO:0008855; exodeoxyribonuclease VII activity; molecular_function GO:0009318; exodeoxyribonuclease VII complex; cellular_component}	{XM_019221359.1; PREDICTED: Vitis vinifera probable aminopyrimidine aminohydrolase, mitochondrial (LOC100249779), mRNA}	{PF02609:Exonuclease VII small subunit}
transcript_HQ_B_transcript10324/f19p0/2702	2703	1287	1249	1081	1559	1458	1193	2305	2084	1901	2143	2024	2036	36.63	31.44	32.34	29.38	39.55	33.39	40.28	39.97	41.36	53.95	54.08	56.37	{XP_019709014.1; PREDICTED: acylamino-acid-releasing enzyme 1 isoform X1 [Elaeis guineensis]}	{sp|Q0IXP9|AARE1_ORYSJ; Acylamino-acid-releasing enzyme 1 OS=Oryza sativa subsp. japonica GN=Os10g0415600 PE=3 SV=1}	{mus:103969438; K01303 APEH acylaminoacyl-peptidase 3.4.19.1 -}	{At4g14570; KOG2100 Dipeptidyl aminopeptidase O Posttranslational modification, protein turnover, chaperones ;}	{GO:0016787; hydrolase activity; molecular_function GO:0008236; serine-type peptidase activity; molecular_function GO:0006508; proteolysis; biological_process GO:0005576; NA GO:0008152; NA}	{XM_019853455.1; PREDICTED: Elaeis guineensis acylamino-acid-releasing enzyme 1 (LOC105053423), transcript variant X1, mRNA}	{PF02129:X-Pro dipeptidyl-peptidase (S15 family) PF01738:Dienelactone hydrolase family PF00326:Prolyl oligopeptidase family PF07859:alpha/beta hydrolase fold PF10503:Esterase PHB depolymerase}
transcript_HQ_B_transcript10325/f9p0/2708	2708	121.77	198.29	130.9	309.56	172.24	263.08	92.69	87.61	147.14	407.31	297.43	384.73	3.46	4.98	3.91	5.82	4.66	7.35	1.62	1.68	3.2	10.23	7.93	10.63	{XP_010252570.1; PREDICTED: uncharacterized protein LOC104594113 [Nelumbo nucifera]}	{sp|K7TQE3|HIP_MAIZE; HSP-interacting protein OS=Zea mays GN=HIP PE=1 SV=1}	{nnu:104594113; - - - - -}	{At1g62390; KOG4151 Myosin assembly protein/sexual cycle protein and related proteins ODR Posttranslational modification, protein turnover, chaperones ; Cell cycle control, cell division, chromosome partitioning ; General function prediction only ;}	{GO:0005515; protein binding; molecular_function}	{XM_010944982.2; PREDICTED: Elaeis guineensis HSP-interacting protein (LOC105061053), mRNA}	{PF13414:TPR repeat PF00515:Tetratricopeptide repeat PF00564:PB1 domain PF13371:Tetratricopeptide repeat}
transcript_HQ_B_transcript10326/f2p0/2766	2766	13.65	45.53	31.52	62.12	22.24	22.35	28.32	35.95	52.26	26.18	22.42	0	0.38	1.12	0.92	1.14	0.59	0.61	0.48	0.67	1.11	0.64	0.58	0	{XP_010933419.1; PREDICTED: inactive poly [ADP-ribose] polymerase RCD1 [Elaeis guineensis]}	{sp|Q8RY59|RCD1_ARATH; Inactive poly [ADP-ribose] polymerase RCD1 OS=Arabidopsis thaliana GN=RCD1 PE=1 SV=1}	{egu:105043955; - - - - -}	{NA}	{NA}	{NA}	{NA}
transcript_HQ_B_transcript10329/f3p0/2739	2738	159.78	319.64	246.67	1610.52	712.9	738.79	754.85	614.95	569.35	329.61	413.9	305.35	4.48	7.93	7.28	29.92	19.06	20.38	13.01	11.63	12.21	8.18	10.9	8.34	{XP_008799906.1; PREDICTED: exocyst complex component EXO84C isoform X1 [Phoenix dactylifera]}	{sp|Q9SY60|EX84C_ARATH; Exocyst complex component EXO84C OS=Arabidopsis thaliana GN=EXO84C PE=2 SV=1}	{egu:105056400; K19986 EXOC8, SEC84 exocyst complex component 8 - -}	{At1g10180; KOG2215 Exocyst complex subunit U Intracellular trafficking, secretion, and vesicular transport ;}	{NA}	{XM_009411617.2; PREDICTED: Musa acuminata subsp. malaccensis exocyst complex component EXO84C (LOC103992044), transcript variant X1, mRNA}	{NA}
transcript_HQ_B_transcript1032/f2p0/4441	4442	550.18	533.18	577.49	303.01	277.18	133.34	408.56	250.9	268.76	365.59	350.28	399.34	9.14	7.8	10.06	3.33	4.37	2.18	4.16	2.8	3.41	5.4	5.47	6.46	{XP_009380340.1; PREDICTED: putative phospholipid-transporting ATPase 9 isoform X1 [Musa acuminata subsp. malaccensis]}	{sp|Q9SX33|ALA9_ARATH; Putative phospholipid-transporting ATPase 9 OS=Arabidopsis thaliana GN=ALA9 PE=3 SV=1}	{mus:103968758; K01530 E3.6.3.1 phospholipid-translocating ATPase 3.6.3.1 -}	{At1g68710; KOG0206 P-type ATPase R General function prediction only ;}	{GO:0046872; metal ion binding; molecular_function GO:0000166; nucleotide binding; molecular_function}	{XM_010938461.1; PREDICTED: Elaeis guineensis putative phospholipid-transporting ATPase 9 (LOC105056308), transcript variant X2, mRNA}	{PF00122:E1-E2 ATPase}
transcript_HQ_B_transcript10330/f10p0/2713	2713	1636	1243	1138	2890	1689	1685	2644	2635	2201	1819	1606	1816	46.37	31.16	33.91	54.24	45.63	46.96	46.02	50.33	47.7	45.61	42.74	50.08	{XP_008781882.1; PREDICTED: uncharacterized protein LOC103701548 [Phoenix dactylifera]}	{sp|P36047|SDS22_YEAST; Protein phosphatase 1 regulatory subunit SDS22 OS=Saccharomyces cerevisiae (strain ATCC 204508 / S288c) GN=SDS22 PE=1 SV=1}	{pda:103701548; K19750 DNAAF1, LRRC50, ODA7 dynein assembly factor 1, axonemal - -}	{At1g78230; KOG0531 Protein phosphatase 1, regulatory subunit, and related proteins T Signal transduction mechanisms ;}	{GO:0005515; protein binding; molecular_function}	{NA}	{PF00560:Leucine Rich Repeat PF13855:Leucine rich repeat PF13516:Leucine Rich repeat}
transcript_HQ_B_transcript10336/f4p0/2743	2743	275.25	257.39	217.55	471.07	401.46	369.84	605.12	607.04	548.14	333.65	450.39	372.93	7.71	6.37	6.4	8.73	10.71	10.18	10.4	11.45	11.73	8.27	11.84	10.16	{XP_008788809.1; PREDICTED: translocase of chloroplast 90, chloroplastic-like [Phoenix dactylifera]}	{sp|Q6S5G3|TOC90_ARATH; Translocase of chloroplast 90, chloroplastic OS=Arabidopsis thaliana GN=TOC90 PE=1 SV=1}	{pda:103706480; - - - - -}	{NA}	{GO:0006355; regulation of transcription, DNA-dependent; biological_process GO:0005525; GTP binding; molecular_function GO:0005524; ATP binding; molecular_function GO:0008134; transcription factor binding; molecular_function GO:0007264; small GTPase mediated signal transduction; biological_process GO:0003924; GTPase activity; molecular_function}	{XM_009398353.2; PREDICTED: Musa acuminata subsp. malaccensis translocase of chloroplast 90, chloroplastic (LOC103981558), transcript variant X8, mRNA}	{PF03193:Protein of unknown function, DUF258 PF04548:AIG1 family PF01926:50S ribosome-binding GTPase PF00158:Sigma-54 interaction domain PF02421:Ferrous iron transport protein B PF08477:Ras of Complex, Roc, domain of DAPkinase PF00735:Septin}
transcript_HQ_B_transcript10337/f2p0/2757	2757	135.86	118.6	135.5	349.21	136.94	161.26	247.47	213.46	225.75	304.45	187.47	228.28	3.78	2.92	3.97	6.44	3.63	4.42	4.23	4	4.81	7.5	4.9	6.18	{XP_008800314.1; PREDICTED: transcription factor PIF3-like isoform X1 [Phoenix dactylifera]}	{sp|Q6AT90|APG_ORYSJ; Transcription factor APG OS=Oryza sativa subsp. japonica GN=APG PE=1 SV=1}	{egu:105035562; K12126 PIF3 phytochrome-interacting factor 3 - ko04075; Environmental Information Processing; Signal transduction; Plant hormone signal transduction | ko04712; Organismal Systems; Environmental adaptation; Circadian rhythm - plant}	{NA}	{GO:0046983; protein dimerization activity; molecular_function}	{XM_008809702.2; PREDICTED: Phoenix dactylifera transcription factor PIF3-like (LOC103720128), transcript variant X4, mRNA}	{PF00010:Helix-loop-helix DNA-binding domain}
transcript_HQ_B_transcript10339/f2p0/2751	2753	32.33	73.01	56.88	9.36	39.4	22.34	9.78	9.82	17.04	315.97	270.02	274.78	0.9	1.8	1.67	0.17	1.05	0.61	0.17	0.18	0.36	7.8	7.07	7.46	{XP_009384754.1; PREDICTED: scopoletin glucosyltransferase-like [Musa acuminata subsp. malaccensis]}	{sp|Q7Y232|U73B4_ARATH; UDP-glycosyltransferase 73B4 OS=Arabidopsis thaliana GN=UGT73B4 PE=2 SV=1}	{mus:103972219; - - - - -}	{At2g15490; KOG1192 UDP-glucuronosyl and UDP-glucosyl transferase GC Carbohydrate transport and metabolism ; Energy production and conversion ;}	{GO:0008152; NA GO:0016758; transferase activity, transferring hexosyl groups; molecular_function}	{NA}	{PF00201:UDP-glucoronosyl and UDP-glucosyl transferase}
transcript_HQ_B_transcript1033/f2p0/4375	4375	498.34	781.29	625.89	213.95	355.45	269.22	409.9	456.46	418.51	854.64	519.44	674.28	8.41	11.61	11.08	2.39	5.7	4.48	4.25	5.18	5.39	12.83	8.25	11.08	{XP_007210190.1; hypothetical protein PRUPE_ppa017790mg [Prunus persica]}	{sp|Q0J0A4|LPAAT_ORYSJ; Probable 1-acylglycerol-3-phosphate O-acyltransferase OS=Oryza sativa subsp. japonica GN=Os09g0520200 PE=3 SV=3}	{pper:PRUPE_ppa026856mg; - - - - -}	{At1g35647; KOG0017 FOG: Transposon-encoded proteins with TYA, reverse transcriptase, integrase domains in various combinations R General function prediction only ;}	{NA}	{XM_018980438.1; PREDICTED: Juglans regia uncharacterized LOC109002610 (LOC109002610), mRNA}	{NA}
transcript_HQ_B_transcript10340/f4p0/2726	2726	573.9	824.67	924.53	10.39	16.86	21.46	0	0	0	0	9.44	0	16.18	20.56	27.4	0.19	0.45	0.59	0	0	0	0	0.25	0	{XP_020095653.1; 5-methyltetrahydropteroyltriglutamate--homocysteine methyltransferase 2 [Ananas comosus]}	{sp|Q2QLY4|METE2_ORYSJ; 5-methyltetrahydropteroyltriglutamate--homocysteine methyltransferase 2 OS=Oryza sativa subsp. japonica GN=Os12g0624000 PE=2 SV=1}	{egu:105042372; K00549 metE 5-methyltetrahydropteroyltriglutamate--homocysteine methyltransferase 2.1.1.14 ko01230; Metabolism; Global and overview maps; Biosynthesis of amino acids | ko00270; Metabolism; Amino acid metabolism; Cysteine and methionine metabolism | ko00450; Metabolism; Metabolism of other amino acids; Selenocompound metabolism}	{At5g17920; KOG2263 Methionine synthase II (cobalamin-independent) E Amino acid transport and metabolism ;}	{GO:0009086; methionine biosynthetic process; biological_process GO:0008652; cellular amino acid biosynthetic process; biological_process GO:0003871; 5-methyltetrahydropteroyltriglutamate-homocysteine S-methyltransferase activity; molecular_function GO:0008270; zinc ion binding; molecular_function}	{XM_004960200.2; PREDICTED: Setaria italica 5-methyltetrahydropteroyltriglutamate--homocysteine methyltransferase 1-like (LOC101772515), mRNA}	{PF08267:Cobalamin-independent synthase, N-terminal domain PF01717:Cobalamin-independent synthase, Catalytic domain}
transcript_HQ_B_transcript10345/f2p0/2730	2730	331.25	446.03	517.82	944.84	782.51	537.17	687.25	761.31	492.61	854.5	790.97	809	9.32	11.1	15.32	17.61	20.99	14.87	11.88	14.44	10.6	21.28	20.91	22.15	{XP_010927512.1; PREDICTED: probable cadmium/zinc-transporting ATPase HMA1, chloroplastic isoform X1 [Elaeis guineensis]}	{sp|Q9M3H5|HMA1_ARATH; Probable cadmium/zinc-transporting ATPase HMA1, chloroplastic OS=Arabidopsis thaliana GN=HMA1 PE=2 SV=2}	{nnu:104607273; - - - - -}	{At4g37270; KOG0207 Cation transport ATPase P Inorganic ion transport and metabolism ;}	{GO:0046872; metal ion binding; molecular_function GO:0000166; nucleotide binding; molecular_function}	{XM_006466481.2; PREDICTED: Citrus sinensis probable cadmium/zinc-transporting ATPase HMA1, chloroplastic (LOC102626343), mRNA}	{PF00122:E1-E2 ATPase}
transcript_HQ_B_transcript10349/f2p0/2749	2749	72.39	70.74	43.25	81.46	38.26	59.69	73.46	22.21	26.87	50.59	59.42	74.08	2.02	1.75	1.27	1.51	1.02	1.64	1.26	0.42	0.57	1.25	1.56	2.01	{XP_010916847.2; PREDICTED: LOW QUALITY PROTEIN: neutral ceramidase-like [Elaeis guineensis]}	{sp|Q0JL46|NCASE_ORYSJ; Neutral ceramidase OS=Oryza sativa subsp. japonica GN=Os01g0624000 PE=1 SV=1}	{egu:105041599; K12349 ASAH2 neutral ceramidase 3.5.1.23 ko00600; Metabolism; Lipid metabolism; Sphingolipid metabolism | ko04071; Environmental Information Processing; Signal transduction; Sphingolipid signaling pathway}	{At1g07380; KOG2232 Ceramidases T Signal transduction mechanisms ;}	{NA}	{XM_010918545.2; PREDICTED: Elaeis guineensis neutral ceramidase-like (LOC105041599), mRNA}	{NA}
transcript_HQ_B_transcript1034/f2p0/4381	4381	62.15	242.07	186.61	0	207.4	217.87	257.78	161.38	291.48	405.88	323.48	344.27	1.05	3.59	3.3	0	3.32	3.62	2.67	1.83	3.75	6.09	5.13	5.65	{XP_008781139.1; PREDICTED: FIP1[III]-like protein [Phoenix dactylifera]}	{sp|F4KDH9|FIPS5_ARATH; FIP1[V]-like protein OS=Arabidopsis thaliana GN=FIPS5 PE=1 SV=1}	{pda:103700993; - - - - -}	{At5g58040; KOG1049 Polyadenylation factor I complex, subunit FIP1 A RNA processing and modification ;}	{NA}	{XM_010099478.1; Morus notabilis hypothetical protein partial mRNA}	{NA}
transcript_HQ_B_transcript10350/f2p0/2725	2725	0	0	0	0	0	0	0	0	0	0	0	0	0	0	0	0	0	0	0	0	0	0	0	0	{NA}	{NA}	{NA}	{NA}	{NA}	{NA}	{NA}
transcript_HQ_B_transcript10351/f2p0/2739	2739	0	0	0	0	0	0	0	0	0	0	0	0	0	0	0	0	0	0	0	0	0	0	0	0	{XP_008812639.1; PREDICTED: protein DETOXIFICATION 40 [Phoenix dactylifera]}	{sp|Q9LVD9|DTX40_ARATH; Protein DETOXIFICATION 40 OS=Arabidopsis thaliana GN=DTX40 PE=1 SV=1}	{egu:105051369; K03327 TC.MATE, SLC47A, norM, mdtK, dinF multidrug resistance protein, MATE family - -}	{At3g21690; KOG1347 Uncharacterized membrane protein, predicted efflux pump R General function prediction only ;}	{GO:0006855; drug transmembrane transport; biological_process GO:0015238; drug transmembrane transporter activity; molecular_function GO:0055085; transmembrane transport; biological_process GO:0015297; antiporter activity; molecular_function GO:0016020; membrane; cellular_component}	{HG670306.1; Triticum aestivum chromosome 3B, genomic scaffold, cultivar Chinese Spring}	{PF01554:MatE}
transcript_HQ_B_transcript10352/f2p0/2736	2738	21	22	6	0	0	0	0	0	0	0	0	0	0.59	0.55	0.18	0	0	0	0	0	0	0	0	0	{KZV42184.1; Thermostable beta-glucosidase B [Dorcoceras hygrometricum]}	{sp|A1DNN8|BGLJ_NEOFI; Probable beta-glucosidase J OS=Neosartorya fischeri (strain ATCC 1020 / DSM 3700 / CBS 544.65 / FGSC A1164 / JCM 1740 / NRRL 181 / WB 181) GN=bglJ PE=3 SV=1}	{brp:103844567; - - - - -}	{NA}	{GO:0004553; hydrolase activity, hydrolyzing O-glycosyl compounds; molecular_function GO:0005975; carbohydrate metabolic process; biological_process}	{NA}	{PF01915:Glycosyl hydrolase family 3 C-terminal domain}
transcript_HQ_B_transcript10354/f3p0/2726	2725	1090.65	1397.1	1121.96	749.18	340.92	243.36	1296.78	1399.21	1057.07	2142.4	1509.54	2103.93	30.76	34.85	33.27	13.99	9.17	6.75	22.46	26.59	22.79	53.46	39.98	57.73	{XP_010938258.1; PREDICTED: methylcrotonoyl-CoA carboxylase subunit alpha, mitochondrial isoform X2 [Elaeis guineensis]}	{sp|Q2QMG2|MCCA_ORYSJ; Methylcrotonoyl-CoA carboxylase subunit alpha, mitochondrial OS=Oryza sativa subsp. japonica GN=MCCA PE=2 SV=2}	{egu:105057347; K01968 E6.4.1.4A 3-methylcrotonyl-CoA carboxylase alpha subunit 6.4.1.4 ko00280; Metabolism; Amino acid metabolism; Valine, leucine and isoleucine degradation}	{At1g03090; KOG0238 3-Methylcrotonyl-CoA carboxylase, biotin-containing subunit/Propionyl-CoA carboxylase, alpha chain/Acetyl-CoA carboxylase, biotin carboxylase subunit IE Lipid transport and metabolism ; Amino acid transport and metabolism ;}	{GO:0005524; ATP binding; molecular_function}	{XM_008797459.2; PREDICTED: Phoenix dactylifera methylcrotonoyl-CoA carboxylase subunit alpha, mitochondrial (LOC103711349), transcript variant X1, mRNA}	{PF02786:Carbamoyl-phosphate synthase L chain, ATP binding domain}
transcript_HQ_B_transcript10355/f2p0/2767	2767	160.13	124.87	109.86	130.31	249.66	180.89	129.11	111.06	117.28	54.06	230.36	134.52	4.44	3.06	3.2	2.39	6.6	4.93	2.2	2.08	2.49	1.33	6	3.63	{XP_008790925.1; PREDICTED: LMBR1 domain-containing protein 2 homolog A [Phoenix dactylifera]}	{sp|Q29BL9|LMBD2_DROPS; LMBR1 domain-containing protein 2 homolog OS=Drosophila pseudoobscura pseudoobscura GN=GA20843 PE=3 SV=1}	{pda:103707963; - - - - -}	{At5g65290; KOG2296 Integral membrane protein R General function prediction only ;}	{NA}	{XM_008792703.2; PREDICTED: Phoenix dactylifera LMBR1 domain-containing protein 2 homolog A (LOC103707963), mRNA}	{NA}
transcript_HQ_B_transcript10357/f22p0/2715	2715	255.92	262.24	217.07	209.62	159.93	173.28	489.23	421.96	337.46	571.89	554.12	588.27	7.25	6.57	6.46	3.93	4.32	4.83	8.51	8.05	7.31	14.33	14.73	16.21	{XP_010912040.1; PREDICTED: uncharacterized protein LOC105038049 isoform X1 [Elaeis guineensis]}	{NA}	{egu:105038049; - - - - -}	{NA}	{NA}	{XM_016656568.1; PREDICTED: Nicotiana tabacum uncharacterized LOC107829126 (LOC107829126), transcript variant X2, mRNA}	{NA}
transcript_HQ_B_transcript10358/f2p0/2727	2717	34	15	14	24	14	17	15	20	20	19	25	21	0.96	0.38	0.42	0.45	0.38	0.47	0.26	0.38	0.43	0.48	0.66	0.58	{XP_018676227.1; PREDICTED: uncharacterized protein LOC108951747, partial [Musa acuminata subsp. malaccensis]}	{NA}	{mus:108951747; - - - - -}	{NA}	{NA}	{NA}	{NA}
transcript_HQ_B_transcript1035/f2p0/4382	4381	5	8.53	2.55	0	0	3.74	3.18	1.92	4.62	0	4.08	11.52	0.08	0.13	0.05	0	0	0.06	0.03	0.02	0.06	0	0.06	0.19	{XP_008808719.1; PREDICTED: vesicle-associated membrane protein 721-like [Phoenix dactylifera]}	{sp|Q9MAS5|VA726_ARATH; Putative vesicle-associated membrane protein 726 OS=Arabidopsis thaliana GN=VAMP726 PE=2 SV=2}	{egu:105054270; K08511 ATVAMP72 vesicle-associated membrane protein 72 - -}	{At1g04760; KOG0859 Synaptobrevin/VAMP-like protein U Intracellular trafficking, secretion, and vesicular transport ;}	{NA}	{XM_010911850.2; PREDICTED: Elaeis guineensis vesicle-associated membrane protein 721 (LOC105036110), mRNA}	{NA}
transcript_HQ_B_transcript10361/f2p0/2788	2787	122.29	128.32	121.76	120.37	105.24	84.22	179.8	124.26	110.2	119.55	155.59	126.76	3.36	3.12	3.52	2.19	2.76	2.28	3.04	2.3	2.32	2.91	4.02	3.39	{XP_010909786.1; PREDICTED: zinc finger protein STOP1 homolog [Elaeis guineensis]}	{sp|Q943I6|STOP1_ORYSJ; Zinc finger protein STOP1 homolog OS=Oryza sativa subsp. japonica GN=Os01g0871200 PE=2 SV=1}	{pda:103702663; - - - - -}	{At1g34370; KOG1721 FOG: Zn-finger R General function prediction only ;}	{GO:0046872; metal ion binding; molecular_function}	{XM_010258028.1; PREDICTED: Nelumbo nucifera protein SENSITIVE TO PROTON RHIZOTOXICITY 1 (LOC104596750), transcript variant X2, mRNA}	{PF00096:Zinc finger, C2H2 type}
transcript_HQ_B_transcript10362/f2p0/2722	2730	79.33	80.78	97.62	100.51	112.74	111.45	114.1	139.61	104.03	186.93	93.13	152.56	2.23	2.01	2.89	1.87	3.02	3.08	1.97	2.65	2.24	4.66	2.46	4.18	{NA}	{NA}	{NA}	{NA}	{NA}	{FM212257.1; Dendrobium anosmum repetitive DNA, clone DanF14-2}	{NA}
transcript_HQ_B_transcript10363/f5p0/2712	2711	76	58	54	10	68	49	273	247	281	75	60	73	2.16	1.45	1.61	0.19	1.84	1.37	4.76	4.72	6.09	1.88	1.6	2.01	{XP_006659896.2; PREDICTED: CRS2-associated factor 2, mitochondrial, partial [Oryza brachyantha]}	{sp|Q0J7J7|CAF2M_ORYSJ; CRS2-associated factor 2, mitochondrial OS=Oryza sativa subsp. japonica GN=Os08g0188000 PE=2 SV=2}	{rcu:8282916; - - - - -}	{NA}	{NA}	{NA}	{NA}
transcript_HQ_B_transcript10364/f3p0/2735	2736	412.62	526.85	404.97	790.74	182.82	368.68	1113.23	1028.29	690.26	672.07	607.51	668.42	11.59	13.08	11.95	14.7	4.89	10.18	19.19	19.46	14.82	16.7	16.02	18.26	{XP_010939335.1; PREDICTED: conserved oligomeric Golgi complex subunit 3 [Elaeis guineensis]}	{sp|Q96JB2|COG3_HUMAN; Conserved oligomeric Golgi complex subunit 3 OS=Homo sapiens GN=COG3 PE=1 SV=3}	{vvi:100247522; K20290 COG3, SEC34 conserved oligomeric Golgi complex subunit 3 - -}	{At1g73430; KOG2604 Subunit of cis-Golgi transport vesicle tethering complex - Sec34p U Intracellular trafficking, secretion, and vesicular transport ;}	{GO:0016020; membrane; cellular_component GO:0006886; intracellular protein transport; biological_process GO:0005801; cis-Golgi network; cellular_component}	{XM_010941036.2; PREDICTED: Elaeis guineensis conserved oligomeric Golgi complex subunit 3 (LOC105058187), transcript variant X4, mRNA}	{PF04136:Sec34-like family }
transcript_HQ_B_transcript10368/f5p0/2728	2728	356	543	416	601	484	458	735	613	625	517	484	525	10.03	13.53	12.32	11.21	13	12.69	12.71	11.64	13.46	12.89	12.8	14.39	{XP_008791942.1; PREDICTED: CSC1-like protein At4g35870 [Phoenix dactylifera]}	{sp|Q9SZT4|CSCLE_ARATH; CSC1-like protein At4g35870 OS=Arabidopsis thaliana GN=GFS10 PE=2 SV=1}	{pda:103708677; - - - - -}	{At4g35870; KOG1134 Uncharacterized conserved protein R General function prediction only ;}	{GO:0016020; membrane; cellular_component}	{XM_008793720.2; PREDICTED: Phoenix dactylifera CSC1-like protein At4g35870 (LOC103708677), mRNA}	{PF02714:Calcium-dependent channel, 7TM region, putative phosphate}
transcript_HQ_B_transcript10370/f2p0/2742	2741	13.03	0	1.96	5.62	4.89	0	53.78	78.27	29.97	0	14.62	2.99	0.37	0	0.06	0.1	0.13	0	0.93	1.48	0.64	0	0.38	0.08	{ONK77815.1; uncharacterized protein A4U43_C02F10980 [Asparagus officinalis]}	{sp|P45350|DRTS_DAUCA; Bifunctional dihydrofolate reductase-thymidylate synthase OS=Daucus carota PE=2 SV=1}	{nnu:104595633; K13998 DHFR-TS dihydrofolate reductase / thymidylate synthase [EC:1.5.1.3 2.1.1.45] 1.5.1.3,2.1.1.45 ko00240; Metabolism; Nucleotide metabolism; Pyrimidine metabolism | ko00790; Metabolism; Metabolism of cofactors and vitamins; Folate biosynthesis | ko00670; Metabolism; Metabolism of cofactors and vitamins; One carbon pool by folate}	{At2g16370_2; KOG0673 Thymidylate synthase F Nucleotide transport and metabolism ;}	{GO:0006545; glycine biosynthetic process; biological_process GO:0055114; oxidation-reduction process; biological_process GO:0004146; dihydrofolate reductase activity; molecular_function GO:0009165; nucleotide biosynthetic process; biological_process}	{XM_019851459.1; PREDICTED: Elaeis guineensis bifunctional dihydrofolate reductase-thymidylate synthase (LOC105046541), transcript variant X5, mRNA}	{PF00186:Dihydrofolate reductase}
transcript_HQ_B_transcript10371/f9p0/2670	2668	274.37	381.89	231.67	595.79	202.52	199.19	1017.36	936.4	880.31	447.82	300.93	335.8	7.92	9.75	7.03	11.39	5.57	5.66	18.04	18.22	19.44	11.44	8.16	9.43	{XP_008790115.2; PREDICTED: LOW QUALITY PROTEIN: nudix hydrolase 3 [Phoenix dactylifera]}	{sp|Q8L831|NUDT3_ARATH; Nudix hydrolase 3 OS=Arabidopsis thaliana GN=NUDT3 PE=1 SV=1}	{pda:103707416; - - - - -}	{NA}	{GO:0016787; hydrolase activity; molecular_function}	{XM_019848444.1; PREDICTED: Elaeis guineensis nudix hydrolase 3 (LOC105039550), transcript variant X2, mRNA}	{PF00293:NUDIX domain}
transcript_HQ_B_transcript10372/f5p0/2730	2730	1741.39	1237.2	1162.78	1112.91	223.64	296.96	2311.39	2078.38	1691.35	944.2	1067.79	1109.6	49.02	30.79	34.41	20.74	6	8.22	39.95	39.42	36.4	23.52	28.22	30.39	{XP_008798574.1; PREDICTED: LOW QUALITY PROTEIN: probable serine/threonine-protein kinase WNK5 [Phoenix dactylifera]}	{sp|Q9LVL5|WNK4_ARATH; Probable serine/threonine-protein kinase WNK4 OS=Arabidopsis thaliana GN=WNK4 PE=1 SV=1}	{egu:105045963; K08867 WNK, PRKWNK WNK lysine deficient protein kinase 2.7.11.1 -}	{At5g58350; KOG0584 Serine/threonine protein kinase R General function prediction only ;}	{GO:0005524; ATP binding; molecular_function GO:0006468; protein phosphorylation; biological_process GO:0004672; protein kinase activity; molecular_function}	{XM_012234305.1; PREDICTED: Jatropha curcas probable serine/threonine-protein kinase WNK5 (LOC105648044), mRNA}	{PF07714:Protein tyrosine kinase PF00069:Protein kinase domain}
transcript_HQ_B_transcript10379/f2p0/2735	2735	1624.37	1957.7	1682.64	1964.01	1733.21	1605.57	2372.25	2080.36	1916.06	1980.25	1957.13	1702.62	45.63	48.63	49.69	36.53	46.41	44.35	40.92	39.38	41.15	49.22	51.62	46.53	{XP_011028209.1; PREDICTED: MND1-interacting protein 1 isoform X2 [Populus euphratica]}	{sp|Q8RX22|MIP1_ARATH; MND1-interacting protein 1 OS=Arabidopsis thaliana GN=MIP1 PE=1 SV=1}	{pop:POPTR_0003s08860g; - - - - -}	{NA}	{GO:0008270; zinc ion binding; molecular_function GO:0046872; metal ion binding; molecular_function GO:0005515; protein binding; molecular_function}	{XM_008790528.2; PREDICTED: Phoenix dactylifera MND1-interacting protein 1-like (LOC103706432), mRNA}	{PF14634:zinc-RING finger domain PF00097:Zinc finger, C3HC4 type (RING finger) PF13639:Ring finger domain}
transcript_HQ_B_transcript1037/f2p0/4396	4396	2.49	8.9	1.32	0	2.99	0	4.07	5.49	0	6.21	3.03	4.42	0.04	0.13	0.02	0	0.05	0	0.04	0.06	0	0.09	0.05	0.07	{XP_009421070.1; PREDICTED: probable ubiquitin conjugation factor E4 [Musa acuminata subsp. malaccensis]}	{sp|Q9LF41|UBE4_ARATH; Probable ubiquitin conjugation factor E4 OS=Arabidopsis thaliana GN=PUB1 PE=2 SV=1}	{mus:104000691; K10597 UBE4B, UFD2 ubiquitin conjugation factor E4 B 2.3.2.27 ko04141; Genetic Information Processing; Folding, sorting and degradation; Protein processing in endoplasmic reticulum | ko04120; Genetic Information Processing; Folding, sorting and degradation; Ubiquitin mediated proteolysis}	{At5g15400; KOG2042 Ubiquitin fusion degradation protein-2 O Posttranslational modification, protein turnover, chaperones ;}	{GO:0034450; ubiquitin-ubiquitin ligase activity; molecular_function GO:0006511; ubiquitin-dependent protein catabolic process; biological_process GO:0016567; protein ubiquitination; biological_process GO:0000151; ubiquitin ligase complex; cellular_component}	{XM_010906630.2; PREDICTED: Elaeis guineensis probable ubiquitin conjugation factor E4 (LOC105032245), mRNA}	{PF10408:Ubiquitin elongating factor core}
transcript_HQ_B_transcript10380/f3p0/2772	2770	1327.24	1786.21	1412.65	1566.32	1753.52	1529.97	1425.77	1027.05	915.87	3560.65	2491.83	2985.27	36.76	43.74	41.13	28.72	46.29	41.68	24.25	19.17	19.39	87.28	64.81	80.45	{XP_017697947.1; PREDICTED: protein OBERON 3-like [Phoenix dactylifera]}	{sp|Q94B71|OBE3_ARATH; Protein OBERON 3 OS=Arabidopsis thaliana GN=OBE3 PE=1 SV=1}	{pda:103705816; - - - - -}	{NA}	{NA}	{XM_016842136.1; PREDICTED: Gossypium hirsutum protein OBERON 3-like (LOC107913522), mRNA}	{NA}
transcript_HQ_B_transcript10383/f2p0/2608	2593	11.15	9.34	9.82	4.41	4.88	4.65	9.52	14.78	8.22	13.57	2.69	3.96	0.33	0.25	0.31	0.09	0.14	0.14	0.17	0.3	0.19	0.36	0.08	0.11	{XP_008799709.1; PREDICTED: digalactosyldiacylglycerol synthase 1, chloroplastic [Phoenix dactylifera]}	{sp|Q6DW74|DGDG1_LOTJA; Digalactosyldiacylglycerol synthase 1, chloroplastic OS=Lotus japonicus GN=DGD1 PE=2 SV=1}	{egu:105038316; K09480 E2.4.1.241 digalactosyldiacylglycerol synthase 2.4.1.241 ko00561; Metabolism; Lipid metabolism; Glycerolipid metabolism}	{NA}	{NA}	{NA}	{NA}
transcript_HQ_B_transcript10386/f3p0/2735	2735	106.68	210.98	94.84	16.75	76.55	42.28	131.57	109.92	114.74	113.31	79.83	58.62	3	5.24	2.8	0.31	2.05	1.17	2.27	2.08	2.46	2.82	2.11	1.6	{XP_010924285.2; PREDICTED: probable DNA-3-methyladenine glycosylase 2 [Elaeis guineensis]}	{sp|Q92383|MAG1_SCHPO; DNA-3-methyladenine glycosylase 1 OS=Schizosaccharomyces pombe (strain 972 / ATCC 24843) GN=mag1 PE=1 SV=1}	{egu:105048339; K01247 alkA DNA-3-methyladenine glycosylase II 3.2.2.21 ko03410; Genetic Information Processing; Replication and repair; Base excision repair}	{At1g75230; KOG1918 3-methyladenine DNA glycosidase L Replication, recombination and repair ;}	{GO:0006284; base-excision repair; biological_process}	{XM_009407383.2; PREDICTED: Musa acuminata subsp. malaccensis putative DNA-3-methyladenine glycosylase YfjP (LOC103988753), mRNA}	{PF00730:HhH-GPD superfamily base excision DNA repair protein}
transcript_HQ_B_transcript10387/f2p0/2777	2773	175.62	310.9	251.89	145.1	170.71	157.58	243.3	272.38	233.47	420.45	306.91	279.85	4.86	7.6	7.33	2.66	4.5	4.29	4.13	5.08	4.94	10.29	7.97	7.53	{XP_008813354.1; PREDICTED: uncharacterized protein LOC103724011 isoform X6 [Phoenix dactylifera]}	{sp|Q9SSE9|JMJ25_ARATH; Lysine-specific demethylase JMJ25 OS=Arabidopsis thaliana GN=JMJ25 PE=1 SV=1}	{sbi:SORBI_02g036200; - - - - -}	{At4g00990; KOG1356 Putative transcription factor 5qNCA, contains JmjC domain K Transcription ;}	{GO:0008270; zinc ion binding; molecular_function GO:0005515; protein binding; molecular_function}	{NA}	{PF13639:Ring finger domain}
transcript_HQ_B_transcript10389/f2p0/2726	2726	72.7	0	25.99	108.23	0	0	151.71	79.99	147.44	82.9	148.17	0	2.05	0	0.77	2.02	0	0	2.63	1.52	3.18	2.07	3.92	0	{XP_008788724.1; PREDICTED: protein LHY-like isoform X1 [Phoenix dactylifera]}	{sp|Q6R0H1|LHY_ARATH; Protein LHY OS=Arabidopsis thaliana GN=LHY PE=1 SV=2}	{pda:103706413; K12133 LHY MYB-related transcription factor LHY - ko04712; Organismal Systems; Environmental adaptation; Circadian rhythm - plant}	{At1g01060; KOG0724 Zuotin and related molecular chaperones (DnaJ superfamily), contains DNA-binding domains O Posttranslational modification, protein turnover, chaperones ;}	{NA}	{NA}	{NA}
transcript_HQ_B_transcript1038/f2p0/4377	4377	111	171	120	350	268	233	355	338	297	177	231	221	1.87	2.54	2.12	3.9	4.3	3.87	3.67	3.84	3.82	2.66	3.67	3.63	{XP_010930351.1; PREDICTED: protein FAR1-RELATED SEQUENCE 5-like [Elaeis guineensis]}	{sp|Q9ZVC9|FRS3_ARATH; Protein FAR1-RELATED SEQUENCE 3 OS=Arabidopsis thaliana GN=FRS3 PE=2 SV=2}	{mus:103982289; - - - - -}	{NA}	{GO:0008270; zinc ion binding; molecular_function}	{NA}	{PF04434:SWIM zinc finger}
transcript_HQ_B_transcript10390/f2p0/2743	2743	299.21	326.1	254.6	596.75	163.06	201.65	191.79	204.44	131.72	513.18	499.16	443.8	8.38	8.07	7.49	11.06	4.35	5.55	3.3	3.86	2.82	12.71	13.12	12.09	{XP_010258408.1; PREDICTED: pectinesterase 31 isoform X2 [Nelumbo nucifera]}	{sp|Q9LVQ0|PME31_ARATH; Pectinesterase 31 OS=Arabidopsis thaliana GN=PME31 PE=1 SV=1}	{mus:103971326; K01051 E3.1.1.11 pectinesterase 3.1.1.11 ko00040; Metabolism; Carbohydrate metabolism; Pentose and glucuronate interconversions}	{NA}	{GO:0042545; cell wall modification; biological_process GO:0005618; cell wall; cellular_component GO:0030599; pectinesterase activity; molecular_function}	{XM_008807025.2; PREDICTED: Phoenix dactylifera pectinesterase 31 (LOC103718283), mRNA}	{PF01095:Pectinesterase}
transcript_HQ_B_transcript10392/f2p0/2733	2727	0	383.51	286.18	385.59	2.15	2063.57	3.13	3429.63	2.56	561.76	406.33	3955.47	0	9.56	8.48	7.2	0.06	57.19	0.05	65.13	0.06	14.01	10.75	108.45	{ANW09660.1; sucrose synthase [Bletilla striata]}	{sp|Q41607|SUS2_TULGE; Sucrose synthase 2 OS=Tulipa gesneriana PE=2 SV=1}	{pda:103702434; K00695 E2.4.1.13 sucrose synthase 2.4.1.13 ko00500; Metabolism; Carbohydrate metabolism; Starch and sucrose metabolism}	{At3g43190; KOG0853 Glycosyltransferase M Cell wall/membrane/envelope biogenesis ;}	{GO:0005515; protein binding; molecular_function GO:0016157; sucrose synthase activity; molecular_function GO:0005985; sucrose metabolic process; biological_process}	{KU566805.1; Bletilla striata sucrose synthase mRNA, complete cds}	{PF00862:Sucrose synthase PF08447:PAS fold}
transcript_HQ_B_transcript10394/f2p0/2722	2722	132.04	137.59	114.69	176.29	207.84	155.85	252.17	189	197.53	108.67	109	155.77	3.73	3.44	3.4	3.3	5.59	4.33	4.37	3.6	4.26	2.72	2.89	4.28	{XP_019709511.1; PREDICTED: HBS1-like protein isoform X2 [Elaeis guineensis]}	{sp|Q2KHZ2|HBS1L_BOVIN; HBS1-like protein OS=Bos taurus GN=HBS1L PE=2 SV=1}	{pda:103716341; K14416 HBS1 elongation factor 1 alpha-like protein - ko03015; Genetic Information Processing; Translation; mRNA surveillance pathway | ko05134; Human Diseases; Infectious diseases: Bacterial; Legionellosis}	{At5g10630_2; KOG0458 Elongation factor 1 alpha J Translation, ribosomal structure and biogenesis ;}	{GO:0005525; GTP binding; molecular_function GO:0031683; G-protein beta/gamma-subunit complex binding; molecular_function GO:0003924; GTPase activity; molecular_function GO:0019001; guanyl nucleotide binding; molecular_function GO:0007264; small GTPase mediated signal transduction; biological_process GO:0007186; G-protein coupled receptor protein signaling pathway; biological_process GO:0004871; …	{XM_016029872.1; PREDICTED: Ziziphus jujuba elongation factor 1-alpha (LOC107420808), transcript variant X5, mRNA}	{PF08477:Ras of Complex, Roc, domain of DAPkinase PF01926:50S ribosome-binding GTPase PF02263:Guanylate-binding protein, N-terminal domain PF03144:Elongation factor Tu domain 2 PF00503:G-protein alpha subunit}
transcript_HQ_B_transcript10395/f3p0/2701	2698	350.58	288.69	288.28	252.78	95.15	114.96	303.72	262.19	276.86	45.06	53.88	39.19	10	7.28	8.64	4.77	2.59	3.22	5.32	5.04	6.04	1.14	1.44	1.09	{XP_010942127.1; PREDICTED: two-component response regulator ORR22-like isoform X1 [Elaeis guineensis]}	{sp|Q6K8X6|ORR23_ORYSJ; Two-component response regulator ORR23 OS=Oryza sativa subsp. japonica GN=RR23 PE=2 SV=1}	{mus:103974433; K14491 ARR-B two-component response regulator ARR-B family - ko04075; Environmental Information Processing; Signal transduction; Plant hormone signal transduction}	{At2g25180; KOG1601 GATA-4/5/6 transcription factors K Transcription ;}	{GO:0003887; DNA-directed DNA polymerase activity; molecular_function GO:0003677; DNA binding; molecular_function GO:0008270; zinc ion binding; molecular_function GO:0006351; transcription, DNA-dependent; biological_process GO:0005634; nucleus; cellular_component GO:0000160; two-component signal transduction system (phosphorelay); biological_process}	{XM_019852218.1; PREDICTED: Elaeis guineensis two-component response regulator ORR22 (LOC105050710), transcript variant X3, mRNA}	{PF04931:DNA polymerase phi PF00072:Response regulator receiver domain PF06524:NOA36 protein}
transcript_HQ_B_transcript10397/f2p0/2730	2730	939	889	826	2459	1937	1778	2191	1860	1824	1323	1184	1297	26.43	22.13	24.44	45.83	51.97	49.22	37.87	35.28	39.25	32.95	31.29	35.52	{XP_020084694.1; uncharacterized protein LOC109707659 [Ananas comosus]}	{NA}	{pda:103702808; - - - - -}	{NA}	{GO:0005509; calcium ion binding; molecular_function GO:0016020; membrane; cellular_component}	{XM_010935793.2; PREDICTED: Elaeis guineensis uncharacterized LOC105054295 (LOC105054295), mRNA}	{PF13202:EF hand PF03647:Transmembrane proteins 14C}
transcript_HQ_B_transcript10399/f3p0/2729	2729	122	160	151	242	237	202	296	315	223	218	174	212	3.44	3.98	4.47	4.51	6.36	5.59	5.12	5.98	4.8	5.43	4.6	5.81	{XP_010931945.1; PREDICTED: pentatricopeptide repeat-containing protein At5g19020, mitochondrial [Elaeis guineensis]}	{sp|P0C8Q8|PP394_ARATH; Pentatricopeptide repeat-containing protein At5g19020, mitochondrial OS=Arabidopsis thaliana GN=PCMP-E42 PE=2 SV=1}	{pmum:103322852; - - - - -}	{At5g19020; KOG4197 FOG: PPR repeat R General function prediction only ;}	{GO:0042802; identical protein binding; molecular_function}	{XM_010933643.1; PREDICTED: Elaeis guineensis pentatricopeptide repeat-containing protein At5g19020, mitochondrial (LOC105052719), mRNA}	{PF07721:Tetratricopeptide repeat}
transcript_HQ_B_transcript10400/f4p0/2595	2595	981	949	830	1462	1117	1109	2484	2208	2109	1446	1388	1483	29.22	25	25.99	28.83	31.72	32.47	45.43	44.32	48.03	38.07	38.8	42.96	{XP_008791034.1; PREDICTED: RING finger protein 10 [Phoenix dactylifera]}	{sp|Q32NQ8|RNF10_XENLA; RING finger protein 10 OS=Xenopus laevis GN=rnf10 PE=2 SV=1}	{pda:103708052; - - - - -}	{At3g26730; KOG2164 Predicted E3 ubiquitin ligase O Posttranslational modification, protein turnover, chaperones ;}	{GO:0008270; zinc ion binding; molecular_function GO:0046872; metal ion binding; molecular_function GO:0005515; protein binding; molecular_function}	{XM_010931374.2; PREDICTED: Elaeis guineensis RING finger protein 10 (LOC105051086), mRNA}	{PF13639:Ring finger domain PF12678:RING-H2 zinc finger domain PF14634:zinc-RING finger domain PF00097:Zinc finger, C3HC4 type (RING finger)}
transcript_HQ_B_transcript10401/f2p0/2729	2726	277.38	305.49	254.47	70.29	26.07	24.07	27.05	40.2	23.08	3.1	1.01	4.11	7.82	7.62	7.54	1.31	0.7	0.67	0.47	0.76	0.5	0.08	0.03	0.11	{NA}	{sp|Q84R94|TI10A_ORYSJ; Protein TIFY 10a OS=Oryza sativa subsp. japonica GN=TIFY10A PE=1 SV=1}	{osa:4333065; K13464 JAZ jasmonate ZIM domain-containing protein - ko04075; Environmental Information Processing; Signal transduction; Plant hormone signal transduction}	{NA}	{NA}	{AP014963.1; Oryza sativa Japonica Group DNA, chromosome 7, cultivar: Nipponbare, complete sequence}	{NA}
transcript_HQ_B_transcript10402/f2p0/2731	2731	0	0	0	0	22.96	3.72	0	0	0	0	24	0	0	0	0	0	0.62	0.1	0	0	0	0	0.63	0	{XP_010904660.1; PREDICTED: transcription factor PIF4 isoform X7 [Elaeis guineensis]}	{sp|Q8W2F3|PIF4_ARATH; Transcription factor PIF4 OS=Arabidopsis thaliana GN=PIF4 PE=1 SV=1}	{egu:105033626; K16189 PIF4 phytochrome-interacting factor 4 - ko04075; Environmental Information Processing; Signal transduction; Plant hormone signal transduction}	{NA}	{GO:0046983; protein dimerization activity; molecular_function}	{XM_019579417.1; PREDICTED: Lupinus angustifolius transcription factor PIF4 (LOC109341452), transcript variant X7, mRNA}	{PF00010:Helix-loop-helix DNA-binding domain}
transcript_HQ_B_transcript10403/f2p0/2753	2743	383.65	429.6	364.03	636.47	499.71	420.67	528.2	514.24	418.46	453.64	661.56	602.27	10.74	10.64	10.72	11.8	13.34	11.58	9.08	9.7	8.96	11.24	17.39	16.41	{XP_009391466.1; PREDICTED: ESF1 homolog isoform X1 [Musa acuminata subsp. malaccensis]}	{sp|Q06344|ESF1_YEAST; Pre-rRNA-processing protein ESF1 OS=Saccharomyces cerevisiae (strain ATCC 204508 / S288c) GN=ESF1 PE=1 SV=1}	{pda:103704919; - - - - -}	{At3g01160; KOG2318 Uncharacterized conserved protein S Function unknown ;}	{GO:0005634; nucleus; cellular_component}	{LT669790.1; Arabis alpina genome assembly, chromosome: chr3}	{PF08159:NUC153 domain}
transcript_HQ_B_transcript10405/f2p0/2793	2790	74	179	148	110	157	133	196	350	273	16	21	16	2.03	4.35	4.27	2	4.11	3.59	3.31	6.48	5.73	0.39	0.54	0.43	{XP_008813073.1; PREDICTED: protein NETWORKED 1D [Phoenix dactylifera]}	{sp|Q9LUI2|NET1A_ARATH; Protein NETWORKED 1A OS=Arabidopsis thaliana GN=NET1A PE=1 SV=1}	{egu:105042325; - - - - -}	{NA}	{NA}	{NA}	{NA}
transcript_HQ_B_transcript10406/f2p0/2721	2721	385.22	454.11	338.39	916.54	660.4	604.37	970.14	788.91	622.15	457.48	398.01	506	10.88	11.34	10.05	17.15	17.78	16.79	16.83	15.02	13.44	11.43	10.56	13.91	{XP_010923718.1; PREDICTED: uncharacterized protein LOC105046722 isoform X2 [Elaeis guineensis]}	{sp|Q2HJC9|PQBP1_BOVIN; Polyglutamine-binding protein 1 OS=Bos taurus GN=PQBP1 PE=2 SV=1}	{egu:105046722; K12865 PQBP1, NPW38 polyglutamine-binding protein 1 - ko03040; Genetic Information Processing; Transcription; Spliceosome}	{At2g41020; KOG0152 Spliceosomal protein FBP11/Splicing factor PRP40 A RNA processing and modification ;}	{GO:0033926; glycopeptide alpha-N-acetylgalactosaminidase activity; molecular_function GO:0005515; protein binding; molecular_function}	{XM_002308821.2; Populus trichocarpa hypothetical protein (POPTR_0006s03080g) mRNA, complete cds}	{PF12905:Endo-alpha-N-acetylgalactosaminidase PF00397:WW domain}
transcript_HQ_B_transcript10409/f6p0/2725	2725	150.26	278.02	192.51	115.85	245	137.7	352.39	325.74	278.74	686.96	437.94	534.43	4.24	6.93	5.71	2.16	6.59	3.82	6.1	6.19	6.01	17.14	11.6	14.67	{XP_010925774.1; PREDICTED: LOW QUALITY PROTEIN: crooked neck-like protein 1 [Elaeis guineensis]}	{sp|P63155|CRNL1_RAT; Crooked neck-like protein 1 OS=Rattus norvegicus GN=Crnkl1 PE=2 SV=1}	{pda:103708791; K12869 CRN, CRNKL1, CLF1, SYF3 crooked neck - ko03040; Genetic Information Processing; Transcription; Spliceosome}	{At5g41770; KOG1915 Cell cycle control protein (crooked neck) D Cell cycle control, cell division, chromosome partitioning ;}	{GO:0030515; snoRNA binding; molecular_function GO:0005634; nucleus; cellular_component GO:0006396; RNA processing; biological_process GO:0000462; maturation of SSU-rRNA from tricistronic rRNA transcript (SSU-rRNA, 5.8S rRNA, LSU-rRNA); biological_process GO:0006397; mRNA processing; biological_process GO:0005515; protein binding; molecular_function}	{XM_010927472.2; PREDICTED: Elaeis guineensis crooked neck-like protein 1 (LOC105048227), mRNA}	{PF08640:U3 small nucleolar RNA-associated protein 6 PF05843:Suppressor of forked protein (Suf) PF02184:HAT (Half-A-TPR) repeat PF13181:Tetratricopeptide repeat}
transcript_HQ_B_transcript1040/f2p0/4384	4388	45.91	59.39	47.83	37.91	52.59	63.66	35.75	42.39	75.09	116.43	71.29	74.56	0.77	0.88	0.84	0.42	0.84	1.06	0.37	0.48	0.96	1.74	1.13	1.22	{CAD41085.2; OSJNBb0011N17.2 [Oryza sativa Japonica Group]}	{sp|P92519|M810_ARATH; Uncharacterized mitochondrial protein AtMg00810 OS=Arabidopsis thaliana GN=AtMg00810 PE=4 SV=1}	{egr:108955780; - - - - -}	{At2g16000; KOG0017 FOG: Transposon-encoded proteins with TYA, reverse transcriptase, integrase domains in various combinations R General function prediction only ;}	{GO:0019441; tryptophan catabolic process to kynurenine; biological_process GO:0004061; arylformamidase activity; molecular_function}	{XM_008779934.2; PREDICTED: Phoenix dactylifera kynurenine formamidase (LOC103697987), mRNA}	{PF04199:Putative cyclase}
transcript_HQ_B_transcript10411/f2p0/2726	2726	639	1008	815	1365	778	823	977	879	793	586	625	589	18.02	25.13	24.16	25.48	20.91	22.82	16.91	16.7	17.09	14.62	16.55	16.16	{NP_001304661.1; probable potassium transporter 11 [Elaeis guineensis]}	{sp|Q7XLC6|HAK11_ORYSJ; Probable potassium transporter 11 OS=Oryza sativa subsp. japonica GN=HAK11 PE=2 SV=4}	{egu:105039679; K03549 kup KUP system potassium uptake protein - -}	{NA}	{GO:0071805; potassium ion transmembrane transport; biological_process GO:0015079; potassium ion transmembrane transporter activity; molecular_function GO:0016020; membrane; cellular_component}	{XM_009416225.2; PREDICTED: Musa acuminata subsp. malaccensis probable potassium transporter 11 (LOC103995603), transcript variant X2, mRNA}	{PF02705:K+ potassium transporter}
transcript_HQ_B_transcript10413/f2p0/2736	2736	154.01	177.4	155.68	177.55	146.26	173.28	498.56	432.07	302.69	303.48	221.28	239.9	4.32	4.4	4.6	3.3	3.91	4.78	8.6	8.18	6.5	7.54	5.83	6.55	{XP_010932754.1; PREDICTED: uncharacterized protein LOC105053350 [Elaeis guineensis]}	{NA}	{nnu:104597680; - - - - -}	{NA}	{NA}	{NA}	{NA}
transcript_HQ_B_transcript10414/f2p0/2726	2726	89.21	17.46	29.68	83.18	26.77	20.82	6.99	14.1	0	41.89	25.91	13.77	2.52	0.44	0.88	1.55	0.72	0.58	0.12	0.27	0	1.04	0.69	0.38	{XP_010939335.1; PREDICTED: conserved oligomeric Golgi complex subunit 3 [Elaeis guineensis]}	{sp|Q8CI04|COG3_MOUSE; Conserved oligomeric Golgi complex subunit 3 OS=Mus musculus GN=Cog3 PE=1 SV=3}	{vvi:100247522; K20290 COG3, SEC34 conserved oligomeric Golgi complex subunit 3 - -}	{At1g73430; KOG2604 Subunit of cis-Golgi transport vesicle tethering complex - Sec34p U Intracellular trafficking, secretion, and vesicular transport ;}	{GO:0016020; membrane; cellular_component GO:0005801; cis-Golgi network; cellular_component GO:0006886; intracellular protein transport; biological_process}	{XM_010941036.2; PREDICTED: Elaeis guineensis conserved oligomeric Golgi complex subunit 3 (LOC105058187), transcript variant X4, mRNA}	{PF04136:Sec34-like family }
transcript_HQ_B_transcript10415/f5p0/2699	2700	86.23	101.74	140.44	489.05	617.34	527.6	1020.56	844.19	815.38	310.81	402.22	342.5	2.46	2.56	4.21	9.23	16.77	14.78	17.86	16.21	17.76	7.83	10.76	9.49	{XP_010939335.1; PREDICTED: conserved oligomeric Golgi complex subunit 3 [Elaeis guineensis]}	{sp|Q8CI04|COG3_MOUSE; Conserved oligomeric Golgi complex subunit 3 OS=Mus musculus GN=Cog3 PE=1 SV=3}	{vvi:100247522; K20290 COG3, SEC34 conserved oligomeric Golgi complex subunit 3 - -}	{At1g73430; KOG2604 Subunit of cis-Golgi transport vesicle tethering complex - Sec34p U Intracellular trafficking, secretion, and vesicular transport ;}	{GO:0005801; cis-Golgi network; cellular_component GO:0006886; intracellular protein transport; biological_process GO:0016020; membrane; cellular_component}	{XM_010941036.2; PREDICTED: Elaeis guineensis conserved oligomeric Golgi complex subunit 3 (LOC105058187), transcript variant X4, mRNA}	{PF04136:Sec34-like family }
transcript_HQ_B_transcript10417/f2p0/2717	2715	293.92	650.73	656.99	624.31	48.35	0	1074.89	501.93	214.31	0	123.18	30.21	8.32	16.3	19.56	11.71	1.31	0	18.69	9.58	4.64	0	3.28	0.83	{XP_010930324.1; PREDICTED: ankyrin repeat protein SKIP35 [Elaeis guineensis]}	{sp|Q9M1Y3|SKI35_ARATH; Ankyrin repeat protein SKIP35 OS=Arabidopsis thaliana GN=SKIP35 PE=1 SV=1}	{pda:103715459; - - - - -}	{NA}	{GO:0005515; protein binding; molecular_function}	{NA}	{PF13606:Ankyrin repeat}
transcript_HQ_B_transcript10419/f2p0/2739	2734	60	62	87	281	380	332	76	52	54	14	10	11	1.69	1.54	2.57	5.23	10.18	9.17	1.31	0.98	1.16	0.35	0.26	0.3	{GAV89420.1; hypothetical protein CFOL_v3_32835 [Cephalotus follicularis]}	{NA}	{pda:103708245; - - - - -}	{NA}	{NA}	{XM_008778526.2; PREDICTED: Phoenix dactylifera uncharacterized LOC103696808 (LOC103696808), mRNA}	{NA}
transcript_HQ_B_transcript1041/f2p0/4380	4389	59.39	39.78	47.08	183.75	139.98	125.53	15.22	4.02	3.01	243.26	167.29	151.33	1	0.59	0.83	2.04	2.24	2.08	0.16	0.05	0.04	3.64	2.65	2.48	{XP_019179561.1; PREDICTED: uncharacterized protein LOC109174772 [Ipomoea nil]}	{NA}	{ini:109174772; - - - - -}	{NA}	{NA}	{NA}	{NA}
transcript_HQ_B_transcript10420/f2p0/2723	2723	3.01	0	5.48	6.13	5.99	0	12.39	14.4	0	56.14	38.61	60.65	0.08	0	0.16	0.11	0.16	0	0.21	0.27	0	1.4	1.02	1.67	{XP_003621687.1; NAD(P)H-quinone oxidoreductase subunit 1 [Medicago truncatula]}	{sp|Q06GL1|NDHH_PIPCE; NAD(P)H-quinone oxidoreductase subunit H, chloroplastic OS=Piper cenocladum GN=ndhH PE=3 SV=1}	{mtr:MTR_7g021700; K05572 ndhA NAD(P)H-quinone oxidoreductase subunit 1 1.6.5.3 ko00190; Metabolism; Energy metabolism; Oxidative phosphorylation}	{AtCh079; KOG2870 NADH:ubiquinone oxidoreductase, NDUFS2/49 kDa subunit C Energy production and conversion ;}	{GO:0016651; oxidoreductase activity, acting on NADH or NADPH; molecular_function GO:0048038; quinone binding; molecular_function GO:0051287; NAD binding; molecular_function GO:0055114; oxidation-reduction process; biological_process GO:0055114; oxidation-reduction process; biological_process GO:0016020; membrane; cellular_component}	{KT633996.1; Dendrobium chrysotoxum chloroplast, complete genome}	{PF00346:Respiratory-chain NADH dehydrogenase, 49 Kd subunit PF00146:NADH dehydrogenase}
transcript_HQ_B_transcript10422/f2p0/2736	2736	15.65	21.22	31.32	30.07	33.15	32.37	108.32	93.98	97.22	165.86	157.14	118.52	0.44	0.53	0.92	0.56	0.89	0.89	1.87	1.78	2.09	4.12	4.14	3.24	{XP_010917634.1; PREDICTED: protein LONGIFOLIA 1 [Elaeis guineensis]}	{NA}	{egu:105042210; - - - - -}	{NA}	{NA}	{NA}	{NA}
transcript_HQ_B_transcript10423/f4p0/2722	2722	134.68	117.46	88.17	49.15	17.03	35.67	239.3	243.99	268.15	231.31	269.26	329.27	3.8	2.93	2.62	0.92	0.46	0.99	4.15	4.64	5.79	5.78	7.14	9.05	{XP_020114031.1; uncharacterized protein LOC109728116 [Ananas comosus]}	{sp|Q9SI03|MTP12_ARATH; Metal tolerance protein 12 OS=Arabidopsis thaliana GN=MTP12 PE=3 SV=1}	{egu:105039137; K14692 SLC30A5_7, ZNT5_7, MTP, MSC2 solute carrier family 30 (zinc transporter), member 5/7 - -}	{At2g04620; KOG1484 Putative Zn2+ transporter MSC2 (cation diffusion facilitator superfamily) P Inorganic ion transport and metabolism ;}	{GO:0006812; cation transport; biological_process GO:0008324; cation transmembrane transporter activity; molecular_function GO:0055085; transmembrane transport; biological_process GO:0016021; integral to membrane; cellular_component}	{NA}	{PF01545:Cation efflux family}
transcript_HQ_B_transcript10426/f7p0/2723	2723	105.19	145	119.08	590.95	360.6	324.37	267.01	239.79	225	168.37	208.11	204.14	2.97	3.62	3.53	11.05	9.7	9	4.63	4.56	4.86	4.2	5.52	5.61	{XP_010929799.1; PREDICTED: GPI transamidase component PIG-T isoform X1 [Elaeis guineensis]}	{sp|Q969N2|PIGT_HUMAN; GPI transamidase component PIG-T OS=Homo sapiens GN=PIGT PE=1 SV=1}	{ats:F775_28649; K05292 PIGT phosphatidylinositol glycan, class T - ko00563; Metabolism; Glycan biosynthesis and metabolism; Glycosylphosphatidylinositol (GPI)-anchor biosynthesis}	{At3g07140; KOG2407 GPI transamidase complex, GPI16/PIG-T component, involved in glycosylphosphatidylinositol anchor biosynthesis MO Cell wall/membrane/envelope biogenesis ; Posttranslational modification, protein turnover, chaperones ;}	{GO:0042765; GPI-anchor transamidase complex; cellular_component GO:0016255; attachment of GPI anchor to protein; biological_process}	{XM_010931497.2; PREDICTED: Elaeis guineensis GPI transamidase component PIG-T (LOC105051188), transcript variant X1, mRNA}	{PF04113:Gpi16 subunit, GPI transamidase component}
transcript_HQ_B_transcript10428/f2p0/2734	2732	9	25	12	0	4	1	0	0	0	0	0	0	0.25	0.62	0.35	0	0.11	0.03	0	0	0	0	0	0	{JAT55951.1; Ets DNA-binding protein pokkuri [Anthurium amnicola]}	{NA}	{NA}	{NA}	{NA}	{NA}	{NA}
transcript_HQ_B_transcript1042/f2p0/4422	4423	3.21	9.47	7.39	24.47	7.4	24.6	7.52	3.26	8.82	25.9	25.55	23.24	0.05	0.14	0.13	0.27	0.12	0.4	0.08	0.04	0.11	0.38	0.4	0.38	{CAL69910.1; eIF-5A precursor protein [Phalaenopsis hybrid cultivar]}	{sp|Q9AXQ3|IF5A4_SOLLC; Eukaryotic translation initiation factor 5A-4 OS=Solanum lycopersicum PE=2 SV=1}	{pxb:103947216; K03263 EIF5A translation initiation factor 5A - -}	{At1g13950; KOG3271 Translation initiation factor 5A (eIF-5A) J Translation, ribosomal structure and biogenesis ;}	{GO:0003746; translation elongation factor activity; molecular_function GO:0043022; ribosome binding; molecular_function GO:0045905; positive regulation of translational termination; biological_process GO:0006452; translational frameshifting; biological_process GO:0003723; RNA binding; molecular_function GO:0045901; positive regulation of translational elongation; biological_process}	{AM411618.1; Phalaenopsis hybrid cultivar mRNA for eIF-5A precursor protein (eifph1 gene)}	{PF01287:Eukaryotic elongation factor 5A hypusine, DNA-binding OB fold}
transcript_HQ_B_transcript10430/f2p0/2720	2722	86.05	117.25	82.87	153.49	207.76	168.26	124.41	125.62	119.51	199.28	203.44	219.65	2.43	2.93	2.46	2.87	5.59	4.67	2.16	2.39	2.58	4.98	5.39	6.03	{XP_008245511.1; PREDICTED: zinc finger MYM-type protein 1-like [Prunus mume]}	{NA}	{pmum:103343641; - - - - -}	{NA}	{NA}	{NA}	{NA}
transcript_HQ_B_transcript10431/f2p0/2721	2722	577.01	524	503.67	804	465.09	490	737.86	695.85	635.59	820.37	795	835.97	16.3	13.09	14.95	15.03	12.52	13.61	12.8	13.24	13.72	20.5	21.08	22.97	{XP_020089214.1; ABC transporter B family member 26, chloroplastic isoform X1 [Ananas comosus]}	{sp|Q8RY46|AB26B_ARATH; ABC transporter B family member 26, chloroplastic OS=Arabidopsis thaliana GN=ABCB26 PE=1 SV=1}	{nnu:104593098; K05656 ABCB9, TAPL ATP-binding cassette, subfamily B (MDR/TAP), member 9 - ko02010; Environmental Information Processing; Membrane transport; ABC transporters | ko04142; Cellular Processes; Transport and catabolism; Lysosome}	{At1g70610; KOG0058 Peptide exporter, ABC superfamily U Intracellular trafficking, secretion, and vesicular transport ;}	{GO:0016021; integral to membrane; cellular_component GO:0055085; transmembrane transport; biological_process GO:0005524; ATP binding; molecular_function GO:0006810; transport; biological_process GO:0042626; ATPase activity, coupled to transmembrane movement of substances; molecular_function}	{NA}	{PF13748:ABC transporter transmembrane region PF00664:ABC transporter transmembrane region}
transcript_HQ_B_transcript10432/f2p0/2749	2750	53.26	48.9	41.18	59.14	29.82	59.01	80.23	79.66	112.03	67.43	68.59	50.2	1.49	1.21	1.21	1.09	0.79	1.62	1.38	1.5	2.39	1.67	1.8	1.36	{XP_008791590.1; PREDICTED: cryptochrome-1 [Phoenix dactylifera]}	{sp|Q96524|CRY2_ARATH; Cryptochrome-2 OS=Arabidopsis thaliana GN=CRY2 PE=1 SV=2}	{pda:103708440; K12119 CRY2 cryptochrome 2 - ko04712; Organismal Systems; Environmental adaptation; Circadian rhythm - plant}	{At1g04400; KOG0133 Deoxyribodipyrimidine photolyase/cryptochrome LT Replication, recombination and repair ; Signal transduction mechanisms ;}	{NA}	{XM_009403672.2; PREDICTED: Musa acuminata subsp. malaccensis cryptochrome-1-like (LOC103985826), mRNA}	{NA}
transcript_HQ_B_transcript10433/f6p0/2603	2603	219.17	217.69	228.43	0	98.25	0	164.61	144.44	24.6	71.4	57.97	0	6.5	5.72	7.13	0	2.78	0	3	2.89	0.56	1.87	1.62	0	{XP_008782182.1; PREDICTED: transport inhibitor response 1-like protein [Phoenix dactylifera]}	{sp|Q9LTX2|TIR1L_ARATH; Transport inhibitor response 1-like protein OS=Arabidopsis thaliana GN=At5g49980 PE=2 SV=1}	{pda:103701789; - - - - -}	{At5g49980; KOG1947 Leucine rich repeat proteins, some proteins contain F-box R General function prediction only ;}	{GO:0005515; protein binding; molecular_function GO:0003779; actin binding; molecular_function GO:0007010; cytoskeleton organization; biological_process}	{XM_010928044.2; PREDICTED: Elaeis guineensis transport inhibitor response 1-like protein (LOC105048656), mRNA}	{PF12937:F-box-like PF01213:Adenylate cyclase associated (CAP) N terminal PF13516:Leucine Rich repeat}
transcript_HQ_B_transcript10435/f3p0/2729	2729	390	780	666	523	700	600	395	407	309	48	41	47	10.98	19.42	19.72	9.75	18.79	16.61	6.83	7.72	6.65	1.2	1.08	1.29	{XP_008776748.1; PREDICTED: uncharacterized protein LOC103696808 [Phoenix dactylifera]}	{NA}	{pda:103708245; - - - - -}	{NA}	{NA}	{XM_010936374.2; PREDICTED: Elaeis guineensis uncharacterized LOC105054783 (LOC105054783), mRNA}	{NA}
transcript_HQ_B_transcript10436/f4p0/2682	2682	424.67	307.06	313.01	878.94	558.09	538.72	925.53	885.2	826.72	549.18	358.6	404.32	12.19	7.8	9.45	16.71	15.27	15.21	16.32	17.13	18.15	13.95	9.67	11.29	{XP_010927639.1; PREDICTED: mRNA-capping enzyme-like isoform X2 [Elaeis guineensis]}	{sp|O60942|MCE1_HUMAN; mRNA-capping enzyme OS=Homo sapiens GN=RNGTT PE=1 SV=1}	{pda:103705692; K13917 RNGTT mRNA-capping enzyme [EC:2.7.7.50 3.6.1.-] 2.7.7.50,3.6.1.- ko03015; Genetic Information Processing; Translation; mRNA surveillance pathway}	{At3g09100; KOG2386 mRNA capping enzyme, guanylyltransferase (alpha) subunit A RNA processing and modification ;}	{GO:0008138; protein tyrosine/serine/threonine phosphatase activity; molecular_function GO:0006397; mRNA processing; biological_process GO:0004484; mRNA guanylyltransferase activity; molecular_function GO:0006281; DNA repair; biological_process GO:0006470; protein dephosphorylation; biological_process GO:0006370; mRNA capping; biological_process GO:0004725; protein tyrosine phosphatase activity; …	{XM_017844735.1; PREDICTED: Phoenix dactylifera mRNA-capping enzyme-like (LOC103715187), transcript variant X3, mRNA}	{PF00782:Dual specificity phosphatase, catalytic domain PF03919:mRNA capping enzyme, C-terminal domain PF01331:mRNA capping enzyme, catalytic domain PF01068:ATP dependent DNA ligase domain PF00102:Protein-tyrosine phosphatase}
transcript_HQ_B_transcript10438/f2p0/2717	2717	0	0	0	0	0	0	0	0	0	0	0	0	0	0	0	0	0	0	0	0	0	0	0	0	{NA}	{NA}	{NA}	{NA}	{GO:0016020; membrane; cellular_component}	{NA}	{PF02480:Alphaherpesvirus glycoprotein E}
transcript_HQ_B_transcript1043/f2p0/4367	4367	30.04	20.05	26.73	748.97	154.79	314.84	139.04	89.42	160.96	7.08	8.44	3.36	0.51	0.3	0.47	8.37	2.49	5.24	1.44	1.02	2.08	0.11	0.13	0.06	{XP_010936836.1; PREDICTED: uncharacterized protein LOC105056364 isoform X3 [Elaeis guineensis]}	{sp|Q54BC9|DYRK2_DICDI; Probable serine/threonine-protein kinase dyrk2 OS=Dictyostelium discoideum GN=dyrk2 PE=3 SV=1}	{pda:103705802; - - - - -}	{At1g73460; KOG0667 Dual-specificity tyrosine-phosphorylation regulated kinase R General function prediction only ;}	{GO:0004672; protein kinase activity; molecular_function GO:0006468; protein phosphorylation; biological_process GO:0005524; ATP binding; molecular_function}	{XM_010941661.2; PREDICTED: Elaeis guineensis uncharacterized LOC105058664 (LOC105058664), transcript variant X1, mRNA}	{PF00069:Protein kinase domain PF07714:Protein tyrosine kinase}
transcript_HQ_B_transcript10442/f2p0/2739	2739	97.56	143.23	190.08	303.41	304	209.86	145.7	157.9	104.54	65.98	92.02	103.21	2.74	3.55	5.6	5.63	8.13	5.79	2.51	2.98	2.24	1.64	2.42	2.82	{XP_020109237.1; potassium transporter 10-like [Ananas comosus]}	{sp|Q67VS5|HAK10_ORYSJ; Potassium transporter 10 OS=Oryza sativa subsp. japonica GN=HAK10 PE=2 SV=1}	{mus:103981311; K03549 kup KUP system potassium uptake protein - -}	{NA}	{GO:0015079; potassium ion transmembrane transporter activity; molecular_function GO:0016020; membrane; cellular_component GO:0071805; potassium ion transmembrane transport; biological_process GO:0016020; membrane; cellular_component GO:0015079; potassium ion transmembrane transporter activity; molecular_function GO:0071805; potassium ion transmembrane transport; biological_process}	{XM_017841082.1; PREDICTED: Phoenix dactylifera potassium transporter 10 (LOC103699196), transcript variant X2, mRNA}	{PF02705:K+ potassium transporter PF02705:K+ potassium transporter}
transcript_HQ_B_transcript10443/f2p0/2749	2749	2006.14	2168.68	1796.58	4756.28	2776.79	2711.22	2505.87	2516.89	2039.61	2041.15	2042.48	1765.5	56.04	53.56	52.75	87.97	73.93	74.47	42.98	47.37	43.55	50.45	53.57	47.98	{XP_018684321.1; PREDICTED: heterogeneous nuclear ribonucleoprotein Q-like [Musa acuminata subsp. malaccensis]}	{sp|Q7TP47|HNRPQ_RAT; Heterogeneous nuclear ribonucleoprotein Q OS=Rattus norvegicus GN=Syncrip PE=2 SV=1}	{pda:103704515; - - - - -}	{Hs21450675; KOG0117 Heterogeneous nuclear ribonucleoprotein R (RRM superfamily) A RNA processing and modification ;}	{GO:0046872; metal ion binding; molecular_function GO:0003723; RNA binding; molecular_function GO:0006402; mRNA catabolic process; biological_process GO:0005737; cytoplasm; cellular_component GO:0004535; poly(A)-specific ribonuclease activity; molecular_function GO:0003676; nucleic acid binding; molecular_function GO:0005634; nucleus; cellular_component}	{XM_010268366.2; PREDICTED: Nelumbo nucifera nucleolin 2-like (LOC104604130), transcript variant X4, mRNA}	{PF08675:RNA binding domain PF16367:RNA recognition motif PF00076:RNA recognition motif. (a.k.a. RRM, RBD, or RNP domain)}
transcript_HQ_B_transcript10445/f2p0/2744	2744	49.99	48.63	54.51	209.99	159.62	135.15	135.67	140.24	142.74	209.71	278.25	286.13	1.4	1.2	1.6	3.89	4.26	3.72	2.33	2.65	3.05	5.19	7.31	7.79	{XP_008798740.1; PREDICTED: sodium/hydrogen exchanger 6-like isoform X1 [Phoenix dactylifera]}	{sp|Q8RWU6|NHX6_ARATH; Sodium/hydrogen exchanger 6 OS=Arabidopsis thaliana GN=NHX6 PE=1 SV=3}	{egu:105039506; K14724 SLC9A8, NHE8 solute carrier family 9 (sodium/hydrogen exchanger), member 8 - -}	{At1g54370; KOG1965 Sodium/hydrogen exchanger protein P Inorganic ion transport and metabolism ;}	{GO:0006812; cation transport; biological_process GO:0015299; solute:hydrogen antiporter activity; molecular_function GO:0055085; transmembrane transport; biological_process GO:0016021; integral to membrane; cellular_component}	{XM_010915675.2; PREDICTED: Elaeis guineensis sodium/hydrogen exchanger 6 (LOC105039506), mRNA}	{PF00999:Sodium/hydrogen exchanger family}
transcript_HQ_B_transcript10449/f3p0/2765	2763	54	89	73	74	45	40	64	67	47	302	287	291	1.5	2.19	2.13	1.36	1.19	1.09	1.09	1.25	1	7.42	7.49	7.86	{XP_010930059.1; PREDICTED: serine/threonine-protein phosphatase 6 regulatory ankyrin repeat subunit B [Elaeis guineensis]}	{sp|Q4UMH6|Y381_RICFE; Putative ankyrin repeat protein RF_0381 OS=Rickettsia felis (strain ATCC VR-1525 / URRWXCal2) GN=RF_0381 PE=4 SV=1}	{pda:103708891; - - - - -}	{At3g01750; KOG0504 FOG: Ankyrin repeat R General function prediction only ;}	{GO:0005515; protein binding; molecular_function}	{NA}	{PF13606:Ankyrin repeat PF00023:Ankyrin repeat}
transcript_HQ_B_transcript1044/f2p0/4383	4379	161.9	233.13	257.67	222.52	254.04	218.8	489.62	671.3	489.69	500.71	380.96	507.11	2.73	3.46	4.56	2.48	4.07	3.63	5.07	7.62	6.3	7.51	6.04	8.33	{XP_010920961.1; PREDICTED: two-component response regulator-like PRR37 isoform X2 [Elaeis guineensis]}	{sp|A2XFB7|PRR73_ORYSI; Two-component response regulator-like PRR73 OS=Oryza sativa subsp. indica GN=PRR73 PE=2 SV=2}	{egu:105044676; K12129 PRR7 pseudo-response regulator 7 - ko04712; Organismal Systems; Environmental adaptation; Circadian rhythm - plant}	{At5g02810; KOG1601 GATA-4/5/6 transcription factors K Transcription ;}	{GO:0042030; ATPase inhibitor activity; molecular_function GO:0005515; protein binding; molecular_function GO:0000160; two-component signal transduction system (phosphorelay); biological_process GO:0032780; negative regulation of ATPase activity; biological_process GO:0005739; mitochondrion; cellular_component}	{XM_018830826.1; PREDICTED: Musa acuminata subsp. malaccensis two-component response regulator-like PRR73 (LOC103994063), transcript variant X4, mRNA}	{PF04568:Mitochondrial ATPase inhibitor, IATP PF00072:Response regulator receiver domain PF06203:CCT motif}
transcript_HQ_B_transcript10450/f2p0/2738	2740	134.21	143.79	108.7	234.47	202.43	181.57	301.6	242.16	238.38	147.06	202.04	174.12	3.76	3.56	3.2	4.35	5.41	5.01	5.19	4.57	5.11	3.65	5.32	4.75	{XP_008787623.1; PREDICTED: nuclear pore complex protein NUP88 isoform X3 [Phoenix dactylifera]}	{sp|Q9FFK6|NUP88_ARATH; Nuclear pore complex protein NUP88 OS=Arabidopsis thaliana GN=NUP88 PE=1 SV=1}	{pda:103705613; K14318 NUP88 nuclear pore complex protein Nup88 - ko03013; Genetic Information Processing; Translation; RNA transport}	{At5g05680; KOG4460 Nuclear pore complex, Nup88/rNup84 component YU Nuclear structure ; Intracellular trafficking, secretion, and vesicular transport ;}	{NA}	{NA}	{NA}
transcript_HQ_B_transcript10453/f2p0/2686	2679	73.8	21.38	34.67	35.17	25.95	0	70.09	110.54	57.7	42.54	19.68	34.89	2.12	0.54	1.05	0.67	0.71	0	1.24	2.14	1.27	1.08	0.53	0.98	{OAY70386.1; F-box/LRR-repeat protein 3 [Ananas comosus]}	{sp|Q8RWU5|FBL3_ARATH; F-box/LRR-repeat protein 3 OS=Arabidopsis thaliana GN=FBL3 PE=2 SV=1}	{mus:103971762; K10268 FBXL2_20 F-box and leucine-rich repeat protein 2/20 - -}	{At5g27920; KOG1947 Leucine rich repeat proteins, some proteins contain F-box R General function prediction only ;}	{GO:0005515; protein binding; molecular_function}	{NA}	{PF13516:Leucine Rich repeat PF00646:F-box domain PF13855:Leucine rich repeat PF12937:F-box-like}
transcript_HQ_B_transcript10458/f5p0/2663	2663	353	402	414	874	820	678	932	863	819	674	638	684	10.21	10.29	12.6	16.75	22.62	19.29	16.56	16.83	18.12	17.25	17.33	19.25	{XP_008783356.1; PREDICTED: pumilio homolog 23 isoform X1 [Phoenix dactylifera]}	{sp|Q9C552|PUM23_ARATH; Pumilio homolog 23 OS=Arabidopsis thaliana GN=APUM23 PE=2 SV=1}	{pda:103702625; K14790 NOP9 nucleolar protein 9 - -}	{At1g72320; KOG2188 Predicted RNA-binding protein, contains Pumilio domains J Translation, ribosomal structure and biogenesis ;}	{GO:0003723; RNA binding; molecular_function}	{XM_015759556.1; PREDICTED: Oryza sativa Japonica Group pumilio homolog 23 (LOC4348523), mRNA}	{PF00806:Pumilio-family RNA binding repeat}
transcript_HQ_B_transcript10459/f5p0/2724	2724	262.81	429	362.37	1.66	16.41	11.79	11.71	32.06	84.16	36.39	3.36	49.84	7.42	10.7	10.75	0.03	0.44	0.33	0.2	0.61	1.82	0.91	0.09	1.37	{XP_010939176.1; PREDICTED: phosphoserine phosphatase, chloroplastic [Elaeis guineensis]}	{sp|O82796|SERC_ARATH; Phosphoserine phosphatase, chloroplastic OS=Arabidopsis thaliana GN=PSP PE=1 SV=2}	{pda:103708258; K01079 serB, PSPH phosphoserine phosphatase 3.1.3.3 ko01200; Metabolism; Global and overview maps; Carbon metabolism | ko01230; Metabolism; Global and overview maps; Biosynthesis of amino acids | ko00680; Metabolism; Energy metabolism; Methane metabolism | ko00260; Metabolism; Amino acid metabolism; Glycine, serine and threonine metabolism}	{At1g18640; KOG1615 Phosphoserine phosphatase E Amino acid transport and metabolism ;}	{GO:0000287; magnesium ion binding; molecular_function GO:0008253; 5'-nucleotidase activity; molecular_function GO:0005737; cytoplasm; cellular_component}	{XM_010938179.2; PREDICTED: Elaeis guineensis phosphoserine phosphatase, chloroplastic (LOC105056098), transcript variant X3, mRNA}	{PF05822:Pyrimidine 5'-nucleotidase (UMPH-1)}
transcript_HQ_B_transcript1045/f3p0/4375	4376	0	0	0	0	0	0	0	0	0	0	0	0	0	0	0	0	0	0	0	0	0	0	0	0	{NA}	{NA}	{NA}	{NA}	{GO:0007155; cell adhesion; biological_process GO:0030246; carbohydrate binding; molecular_function}	{NA}	{PF09458:H-type lectin domain}
transcript_HQ_B_transcript10460/f9p0/2697	2697	19.5	0	0	101.11	24.95	57.59	149.35	170.62	183.04	0	0	0	0.56	0	0	1.91	0.68	1.62	2.62	3.28	3.99	0	0	0	{XP_019711129.1; PREDICTED: putative disease resistance protein RGA1 isoform X1 [Elaeis guineensis]}	{sp|Q7XA40|RGA3_SOLBU; Putative disease resistance protein RGA3 OS=Solanum bulbocastanum GN=RGA3 PE=2 SV=2}	{egu:105040147; - - - - -}	{At3g14470; KOG4658 Apoptotic ATPase T Signal transduction mechanisms ;}	{GO:0005524; ATP binding; molecular_function GO:0043531; ADP binding; molecular_function}	{NA}	{PF00931:NB-ARC domain PF01637:ATPase domain predominantly from Archaea}
transcript_HQ_B_transcript10461/f3p0/2743	2743	57	104	89	3	0	2	0	0	0	0	0	0	1.6	2.57	2.62	0.06	0	0.06	0	0	0	0	0	0	{JAT52091.1; Serum response factor A [Anthurium amnicola]}	{sp|Q54TY7|SRFA_DICDI; Serum response factor homolog A OS=Dictyostelium discoideum GN=srfA PE=1 SV=1}	{NA}	{YMR043w; KOG0015 Regulator of arginine metabolism and related MADS box-containing transcription factors K Transcription ;}	{GO:0003677; DNA binding; molecular_function GO:0046983; protein dimerization activity; molecular_function}	{NA}	{PF00319:SRF-type transcription factor (DNA-binding and dimerisation domain)}
transcript_HQ_B_transcript10463/f2p0/2724	2724	538.76	147.8	0	1601.05	1254.67	1262.97	811.46	1249.23	1231.72	456.89	511.47	515.4	15.2	3.69	0	29.91	33.75	35.04	14.06	23.75	26.57	11.41	13.55	14.15	{XP_010930324.1; PREDICTED: ankyrin repeat protein SKIP35 [Elaeis guineensis]}	{sp|Q9M1Y3|SKI35_ARATH; Ankyrin repeat protein SKIP35 OS=Arabidopsis thaliana GN=SKIP35 PE=1 SV=1}	{pda:103715459; - - - - -}	{NA}	{GO:0005515; protein binding; molecular_function}	{NA}	{PF13606:Ankyrin repeat}
transcript_HQ_B_transcript10467/f3p0/2734	2730	37.83	30.09	48.09	63.54	82.77	35.18	88.36	93.47	74.89	40.48	61.28	106.28	1.06	0.75	1.42	1.18	2.22	0.97	1.53	1.77	1.61	1.01	1.62	2.91	{XP_010909786.1; PREDICTED: zinc finger protein STOP1 homolog [Elaeis guineensis]}	{sp|Q943I6|STOP1_ORYSJ; Zinc finger protein STOP1 homolog OS=Oryza sativa subsp. japonica GN=Os01g0871200 PE=2 SV=1}	{pda:103702663; - - - - -}	{At1g34370; KOG1721 FOG: Zn-finger R General function prediction only ;}	{GO:0048193; Golgi vesicle transport; biological_process GO:0016020; membrane; cellular_component GO:0046872; metal ion binding; molecular_function}	{XM_010258028.1; PREDICTED: Nelumbo nucifera protein SENSITIVE TO PROTON RHIZOTOXICITY 1 (LOC104596750), transcript variant X2, mRNA}	{PF00096:Zinc finger, C2H2 type PF09177:Syntaxin 6, N-terminal}
transcript_HQ_B_transcript10469/f2p0/2725	2725	132	224	181	288	216	158	400	428	330	118	111	98	3.72	5.59	5.37	5.38	5.81	4.38	6.93	8.13	7.12	2.94	2.94	2.69	{XP_010910388.1; PREDICTED: protein NSP-INTERACTING KINASE 3-like [Elaeis guineensis]}	{sp|Q93ZS4|NIK3_ARATH; Protein NSP-INTERACTING KINASE 3 OS=Arabidopsis thaliana GN=NIK3 PE=1 SV=1}	{vvi:100256748; - - - - -}	{NA}	{GO:0006810; transport; biological_process GO:0042626; ATPase activity, coupled to transmembrane movement of substances; molecular_function GO:0006468; protein phosphorylation; biological_process GO:0016021; integral to membrane; cellular_component GO:0005524; ATP binding; molecular_function GO:0004672; protein kinase activity; molecular_function GO:0005515; protein binding; molecular_function GO…	{XM_010912086.2; PREDICTED: Elaeis guineensis protein NSP-INTERACTING KINASE 3-like (LOC105036317), mRNA}	{PF13748:ABC transporter transmembrane region PF00069:Protein kinase domain PF07714:Protein tyrosine kinase PF00560:Leucine Rich Repeat PF13855:Leucine rich repeat}
transcript_HQ_B_transcript1046/f2p0/4385	4388	62.91	95.14	69.9	172.12	128.36	111.03	481.51	410.1	409.4	136.44	98.5	133.54	1.06	1.41	1.23	1.91	2.05	1.84	4.97	4.64	5.26	2.04	1.56	2.19	{XP_017701925.1; PREDICTED: putative disease resistance protein RGA3 [Phoenix dactylifera]}	{sp|Q9LRR4|R13L1_ARATH; Putative disease resistance RPP13-like protein 1 OS=Arabidopsis thaliana GN=RPPL1 PE=3 SV=1}	{nnu:104593618; - - - - -}	{At3g14470; KOG4658 Apoptotic ATPase T Signal transduction mechanisms ;}	{GO:0043531; ADP binding; molecular_function GO:0016032; NA GO:0005515; protein binding; molecular_function}	{NA}	{PF00695:Major surface antigen from hepadnavirus PF00931:NB-ARC domain PF13855:Leucine rich repeat}
transcript_HQ_B_transcript10478/f4p0/2723	2722	1.01	4	0	0	0	0	0	0	0	5.02	4.03	2	0.03	0.1	0	0	0	0	0	0	0	0.13	0.11	0.05	{AAT40504.2; Polyprotein, putative [Solanum demissum]}	{NA}	{nta:107771108; - - - - -}	{NA}	{NA}	{FJ821159.1; Dendrobium officinale microsatellite HL017 sequence}	{NA}
transcript_HQ_B_transcript10479/f2p0/2725	2725	0	0	0	0	0	0	0	0	0	0	0	0	0	0	0	0	0	0	0	0	0	0	0	0	{XP_005642856.1; MA3-domain-containing protein [Coccomyxa subellipsoidea C-169]}	{sp|Q98TX3|PDCD4_CHICK; Programmed cell death protein 4 OS=Gallus gallus GN=PDCD4 PE=2 SV=1}	{csl:COCSUDRAFT_68289; K16865 PDCD4 programmed cell death protein 4 - ko05206; Human Diseases; Cancers: Overview; MicroRNAs in cancer | ko05205; Human Diseases; Cancers: Overview; Proteoglycans in cancer}	{At5g63190; KOG0403 Neoplastic transformation suppressor Pdcd4/MA-3, contains MA3 domain T Signal transduction mechanisms ;}	{NA}	{XM_005642799.1; Coccomyxa subellipsoidea C-169 MA3-domain-containing protein partial mRNA}	{NA}
transcript_HQ_B_transcript1047/f3p0/4403	4403	1165.16	1352.19	1025.98	2995.14	2276.76	2255.77	2084.48	1953.38	1703.47	3156.46	2708.76	2978.84	19.53	19.96	18.04	33.2	36.27	37.25	21.44	22.03	21.79	47.08	42.72	48.64	{XP_008795267.1; PREDICTED: cullin-associated NEDD8-dissociated protein 1-like [Phoenix dactylifera]}	{sp|Q8L5Y6|CAND1_ARATH; Cullin-associated NEDD8-dissociated protein 1 OS=Arabidopsis thaliana GN=CAND1 PE=1 SV=1}	{egu:105038525; K17263 CAND1 cullin-associated NEDD8-dissociated protein 1 - -}	{At2g02560; KOG1824 TATA-binding protein-interacting protein R General function prediction only ;}	{GO:0005515; protein binding; molecular_function}	{XM_010914356.2; PREDICTED: Elaeis guineensis cullin-associated NEDD8-dissociated protein 1-like (LOC105038525), transcript variant X4, mRNA}	{PF02985:HEAT repeat}
transcript_HQ_B_transcript10481/f2p0/2777	2776	34.65	40.72	27.44	36.76	41.86	39.99	119.48	266.7	164.18	959.28	516.23	701.67	0.96	0.99	0.8	0.67	1.1	1.09	2.03	4.97	3.47	23.46	13.4	18.86	{JAT67771.1; Receptor-like serine/threonine-protein kinase SD1-8, partial [Anthurium amnicola]}	{sp|O81832|Y4729_ARATH; G-type lectin S-receptor-like serine/threonine-protein kinase At4g27290 OS=Arabidopsis thaliana GN=At4g27290 PE=3 SV=4}	{brp:103867012; - - - - -}	{NA}	{GO:0004672; protein kinase activity; molecular_function GO:0006468; protein phosphorylation; biological_process GO:0005524; ATP binding; molecular_function GO:0048544; recognition of pollen; biological_process}	{XM_017379572.1; PREDICTED: Daucus carota subsp. sativus G-type lectin S-receptor-like serine/threonine-protein kinase B120 (LOC108208933), transcript variant X2, mRNA}	{PF00954:S-locus glycoprotein domain PF07714:Protein tyrosine kinase PF00069:Protein kinase domain}
transcript_HQ_B_transcript10482/f3p0/2671	2671	25	95	47	0	0	1	0	0	0	0	0	0	0.72	2.42	1.43	0	0	0.03	0	0	0	0	0	0	{XP_003563275.1; PREDICTED: endoplasmin homolog [Brachypodium distachyon]}	{sp|Q95M18|ENPL_BOVIN; Endoplasmin OS=Bos taurus GN=HSP90B1 PE=2 SV=1}	{bdi:100823353; K09487 HSP90B, TRA1 heat shock protein 90kDa beta - ko04141; Genetic Information Processing; Folding, sorting and degradation; Protein processing in endoplasmic reticulum | ko04151; Environmental Information Processing; Signal transduction; PI3K-Akt signaling pathway | ko04657; Organismal Systems; Immune system; IL-17 signaling pathway | ko04915; Organismal Systems; Endocrine syst…	{Hs4507677; KOG0020 Endoplasmic reticulum glucose-regulated protein (GRP94/endoplasmin), HSP90 family O Posttranslational modification, protein turnover, chaperones ;}	{GO:0006457; protein folding; biological_process GO:0005524; ATP binding; molecular_function GO:0006950; response to stress; biological_process GO:0051082; unfolded protein binding; molecular_function}	{NA}	{PF00183:Hsp90 protein}
transcript_HQ_B_transcript10484/f3p0/2740	2741	106	129	112	213	156	151	257	246	212	157	143	174	2.97	3.2	3.3	3.95	4.17	4.16	4.42	4.65	4.54	3.89	3.76	4.74	{XP_008781717.1; PREDICTED: U-box domain-containing protein 35 isoform X1 [Phoenix dactylifera]}	{sp|Q9FKG6|PUB52_ARATH; U-box domain-containing protein 52 OS=Arabidopsis thaliana GN=PUB52 PE=2 SV=1}	{pda:103701449; - - - - -}	{NA}	{GO:0004672; protein kinase activity; molecular_function GO:0006950; response to stress; biological_process GO:0005524; ATP binding; molecular_function GO:0006468; protein phosphorylation; biological_process GO:0006914; autophagy; biological_process}	{XM_019852204.1; PREDICTED: Elaeis guineensis U-box domain-containing protein 35-like (LOC105050589), mRNA}	{PF00582:Universal stress protein family PF07714:Protein tyrosine kinase PF04111:Autophagy protein Apg6 PF00069:Protein kinase domain}
transcript_HQ_B_transcript10485/f2p0/2724	2724	247.21	223.27	204.42	383.34	209.43	183.58	302.38	334.23	249.04	355.92	352.71	457.63	6.98	5.57	6.06	7.16	5.63	5.09	5.24	6.36	5.37	8.89	9.34	12.56	{XP_008801339.1; PREDICTED: zinc finger CCCH domain-containing protein 13 [Phoenix dactylifera]}	{sp|Q6H7U2|C3H13_ORYSJ; Zinc finger CCCH domain-containing protein 13 OS=Oryza sativa subsp. japonica GN=Os02g0161200 PE=2 SV=1}	{mus:103998618; - - - - -}	{NA}	{NA}	{NA}	{NA}
transcript_HQ_B_transcript10486/f2p0/2773	2773	482.56	262.95	315.69	229.01	100.06	130.12	138.22	208.62	188.36	107.74	133.03	102.42	13.35	6.43	9.18	4.19	2.64	3.54	2.35	3.89	3.98	2.64	3.46	2.76	{XP_010937215.1; PREDICTED: zinc finger AN1 and C2H2 domain-containing stress-associated protein 16 [Elaeis guineensis]}	{sp|Q0D5B9|SAP16_ORYSJ; Zinc finger AN1 and C2H2 domain-containing stress-associated protein 16 OS=Oryza sativa subsp. japonica GN=SAP16 PE=2 SV=2}	{egu:105056645; - - - - -}	{At3g57480; KOG3183 Predicted Zn-finger protein R General function prediction only ;}	{GO:0046872; metal ion binding; molecular_function GO:0008270; zinc ion binding; molecular_function}	{NA}	{PF00096:Zinc finger, C2H2 type PF01428:AN1-like Zinc finger PF13912:C2H2-type zinc finger}
transcript_HQ_B_transcript10489/f2p0/2717	2717	277	251.79	191.21	345.07	203.44	251.24	420.11	352.16	246.57	334.57	308.01	280.9	7.84	6.3	5.69	6.47	5.49	6.99	7.3	6.72	5.33	8.38	8.18	7.73	{XP_008813198.1; PREDICTED: protease 2 [Phoenix dactylifera]}	{sp|O07834|DAPB1_PSEMX; Dipeptidyl aminopeptidase BI OS=Pseudoxanthomonas mexicana GN=dapb1 PE=1 SV=1}	{sita:101786785; - - - - -}	{At5g66960; KOG2237 Predicted serine protease O Posttranslational modification, protein turnover, chaperones ;}	{GO:0006508; proteolysis; biological_process GO:0016042; lipid catabolic process; biological_process GO:0004806; triglyceride lipase activity; molecular_function GO:0004252; serine-type endopeptidase activity; molecular_function GO:0070008; serine-type exopeptidase activity; molecular_function GO:0016787; hydrolase activity; molecular_function GO:0008236; serine-type peptidase activity; molecular…	{NA}	{PF02129:X-Pro dipeptidyl-peptidase (S15 family) PF03583:Secretory lipase PF00326:Prolyl oligopeptidase family PF02897:Prolyl oligopeptidase, N-terminal beta-propeller domain}
transcript_HQ_B_transcript10491/f2p0/2723	2723	30.77	9.73	0	3.98	6.58	0	7.35	0	7.81	7.76	24.81	0	0.87	0.24	0	0.07	0.18	0	0.13	0	0.17	0.19	0.66	0	{JAT59137.1; NEDD4-binding protein 2 [Anthurium amnicola]}	{sp|O64843|CID7_ARATH; Polyadenylate-binding protein-interacting protein 7 OS=Arabidopsis thaliana GN=CID7 PE=1 SV=1}	{pda:103703297; - - - - -}	{At2g26280; KOG2401 Predicted MutS-related protein involved in mismatch repair L Replication, recombination and repair ;}	{NA}	{NA}	{NA}
transcript_HQ_B_transcript10492/f4p0/2728	2728	158.5	66.88	63.16	1140.25	538.39	599.74	113.36	144.75	123.94	226.56	406.81	339.54	4.47	1.67	1.87	21.27	14.46	16.61	1.96	2.75	2.67	5.65	10.76	9.31	{XP_010934926.1; PREDICTED: DNA repair helicase XPB1 isoform X1 [Elaeis guineensis]}	{sp|Q38861|XPB1_ARATH; DNA repair helicase XPB1 OS=Arabidopsis thaliana GN=XPB1 PE=2 SV=3}	{pda:103706419; K10843 ERCC3, XPB DNA excision repair protein ERCC-3 3.6.4.12 ko03022; Genetic Information Processing; Transcription; Basal transcription factors | ko03420; Genetic Information Processing; Replication and repair; Nucleotide excision repair}	{At5g41370; KOG1123 RNA polymerase II transcription initiation/nucleotide excision repair factor TFIIH, 3'-5' helicase subunit SSL2 KL Transcription ; Replication, recombination and repair ;}	{GO:0003677; DNA binding; molecular_function GO:0005524; ATP binding; molecular_function GO:0016787; hydrolase activity; molecular_function}	{XM_010936624.2; PREDICTED: Elaeis guineensis DNA repair helicase XPB1 (LOC105054955), transcript variant X1, mRNA}	{PF00176:SNF2 family N-terminal domain PF04851:Type III restriction enzyme, res subunit}
transcript_HQ_B_transcript10496/f9p0/2715	2715	2392	4052	3348	2293	2231	2087	2630	2394	2381	2817	2672	2748	67.75	101.48	99.68	43	60.23	58.12	45.74	45.69	51.55	70.58	71.05	75.72	{XP_010919104.1; PREDICTED: receptor-like protein kinase HERK 1 [Elaeis guineensis]}	{sp|Q9LK35|THE1_ARATH; Receptor-like protein kinase THESEUS 1 OS=Arabidopsis thaliana GN=THE1 PE=1 SV=1}	{egu:105043305; - - - - -}	{At5g54380; KOG1187 Serine/threonine protein kinase T Signal transduction mechanisms ;}	{GO:0005524; ATP binding; molecular_function GO:0006468; protein phosphorylation; biological_process GO:0004672; protein kinase activity; molecular_function}	{CP019096.1; Spirodela polyrhiza strain 9509 chromosome 4 sequence}	{PF00069:Protein kinase domain PF07714:Protein tyrosine kinase}
transcript_HQ_B_transcript10498/f6p0/2668	2668	266.66	289.24	227.04	592.17	352.82	398.18	607.29	548.21	434.05	195.28	305.28	259.43	7.7	7.39	6.89	11.32	9.71	11.3	10.77	10.67	9.58	4.99	8.28	7.29	{XP_008805463.1; PREDICTED: uncharacterized protein LOC103718423 [Phoenix dactylifera]}	{sp|Q2T9P3|RGP1_BOVIN; RAB6A-GEF complex partner protein 2 OS=Bos taurus GN=RGP1 PE=2 SV=1}	{egu:105039448; K20477 RGP1 RAB6A-GEF complex partner protein 2 - -}	{At1g50120; KOG4469 Uncharacterized conserved protein S Function unknown ;}	{NA}	{XM_010250917.2; PREDICTED: Nelumbo nucifera uncharacterized LOC104591851 (LOC104591851), transcript variant X3, mRNA}	{NA}
transcript_HQ_B_transcript10499/f6p0/2707	2713	255.4	241.7	183.51	299.68	169.35	206.1	367.44	413.74	341.31	1005.91	663.24	925.96	7.24	6.06	5.47	5.62	4.58	5.74	6.4	7.9	7.4	25.22	17.65	25.53	{XP_017698313.1; PREDICTED: receptor-like serine/threonine-protein kinase SD1-8 [Phoenix dactylifera]}	{sp|O81832|Y4729_ARATH; G-type lectin S-receptor-like serine/threonine-protein kinase At4g27290 OS=Arabidopsis thaliana GN=At4g27290 PE=3 SV=4}	{pda:103707212; - - - - -}	{NA}	{GO:0005524; ATP binding; molecular_function GO:0006468; protein phosphorylation; biological_process GO:0048544; recognition of pollen; biological_process GO:0004672; protein kinase activity; molecular_function GO:0004674; protein serine/threonine kinase activity; molecular_function}	{XM_016594389.1; PREDICTED: Nicotiana tabacum G-type lectin S-receptor-like serine/threonine-protein kinase CES101 (LOC107774747), transcript variant X4, mRNA}	{PF00069:Protein kinase domain PF11883:Domain of unknown function (DUF3403) PF00954:S-locus glycoprotein domain PF07714:Protein tyrosine kinase}
transcript_HQ_B_transcript1049/f10p0/4345	4345	727.81	333.15	286	831.55	378.74	324.36	570.45	800.68	701.13	637.93	2713.8	2279.65	12.38	4.99	5.1	9.35	6.12	5.43	5.95	9.16	9.1	9.65	43.41	37.75	{NA}	{NA}	{NA}	{NA}	{NA}	{XR_671282.2; PREDICTED: Musa acuminata subsp. malaccensis uncharacterized LOC103979813 (LOC103979813), ncRNA}	{NA}
transcript_HQ_B_transcript104/f2p0/5943	5944	1120	1194	996	1590	1664	1412	2588	2294	2141	2512	1961	2290	13.68	12.82	12.75	12.83	19.29	17	19.39	18.84	19.94	27.36	22.55	27.25	{XP_008808143.1; PREDICTED: kinectin-like [Phoenix dactylifera]}	{sp|Q54G05|LRRX1_DICDI; Putative leucine-rich repeat-containing protein DDB_G0290503 OS=Dictyostelium discoideum GN=DDB_G0290503 PE=4 SV=1}	{sita:101782050; - - - - -}	{NA}	{GO:0006606; protein import into nucleus; biological_process GO:0016153; urocanate hydratase activity; molecular_function}	{XM_009418351.2; PREDICTED: Musa acuminata subsp. malaccensis centromere-associated protein E-like (LOC103997185), transcript variant X2, mRNA}	{PF01175:Urocanase PF07926:TPR/MLP1/MLP2-like protein}
transcript_HQ_B_transcript10500/f2p0/2716	2716	596.25	651.95	339.2	0	101.42	24.26	417.11	641.05	479.64	60.82	72.7	56.77	16.88	16.32	10.09	0	2.74	0.68	7.25	12.23	10.38	1.52	1.93	1.56	{XP_015693612.1; PREDICTED: LOW QUALITY PROTEIN: receptor-like protein kinase 5 [Oryza brachyantha]}	{sp|C0LGX3|HSL2_ARATH; LRR receptor-like serine/threonine-protein kinase HSL2 OS=Arabidopsis thaliana GN=HSL2 PE=2 SV=1}	{egu:105040519; - - - - -}	{NA}	{GO:0005524; ATP binding; molecular_function GO:0006468; protein phosphorylation; biological_process GO:0005515; protein binding; molecular_function GO:0004672; protein kinase activity; molecular_function}	{NA}	{PF00069:Protein kinase domain PF07714:Protein tyrosine kinase PF00560:Leucine Rich Repeat PF13855:Leucine rich repeat PF13516:Leucine Rich repeat}
transcript_HQ_B_transcript10501/f2p0/2721	2720	74.36	91.41	65.4	62.38	68.44	72.68	87.66	135.09	116.63	193.41	111.32	152.8	2.1	2.28	1.94	1.17	1.84	2.02	1.52	2.57	2.52	4.84	2.95	4.2	{NA}	{NA}	{NA}	{NA}	{NA}	{KJ715225.1; Erycina pusilla MADS17 (MADS17) gene, complete cds}	{NA}
transcript_HQ_B_transcript10502/f2p0/2725	2724	923	317	643	16	15	15	0	0	0	0	0	0	26.05	7.91	19.07	0.3	0.4	0.42	0	0	0	0	0	0	{JAT57025.1; Extracellular metalloproteinase NpI [Anthurium amnicola]}	{sp|B0Y9E2|MEP_ASPFC; Extracellular metalloproteinase mep OS=Neosartorya fumigata (strain CEA10 / CBS 144.89 / FGSC A1163) GN=mep PE=3 SV=1}	{NA}	{NA}	{GO:0005615; extracellular space; cellular_component GO:0008270; zinc ion binding; molecular_function GO:0004222; metalloendopeptidase activity; molecular_function}	{NA}	{PF02128:Fungalysin metallopeptidase (M36) PF02868:Thermolysin metallopeptidase, alpha-helical domain}
transcript_HQ_B_transcript10503/f2p0/2725	2725	369	280	277.09	215	205.54	159	455.01	486	436	1424.89	832	1129.25	10.41	6.98	8.22	4.02	5.53	4.41	7.88	9.24	9.4	35.56	22.03	30.99	{XP_019707010.1; PREDICTED: receptor-like serine/threonine-protein kinase SD1-8 [Elaeis guineensis]}	{sp|O81905|SD18_ARATH; Receptor-like serine/threonine-protein kinase SD1-8 OS=Arabidopsis thaliana GN=SD18 PE=1 SV=1}	{pda:103707212; - - - - -}	{NA}	{GO:0004674; protein serine/threonine kinase activity; molecular_function GO:0004672; protein kinase activity; molecular_function GO:0048544; recognition of pollen; biological_process GO:0006468; protein phosphorylation; biological_process GO:0005524; ATP binding; molecular_function}	{XM_019300411.1; PREDICTED: Ipomoea nil uncharacterized LOC109152764 (LOC109152764), mRNA}	{PF00954:S-locus glycoprotein domain PF07714:Protein tyrosine kinase PF11883:Domain of unknown function (DUF3403) PF00069:Protein kinase domain}
transcript_HQ_B_transcript10505/f2p0/2734	2734	1122	1201	987	3212	2350	2128	3063	2889	2641	1763	1522	1488	31.53	29.84	29.16	59.77	62.95	58.81	52.86	54.71	56.74	43.84	40.16	40.68	{XP_010931190.1; PREDICTED: delta-1-pyrroline-5-carboxylate synthase isoform X1 [Elaeis guineensis]}	{sp|O04015|P5CS_ACTDE; Delta-1-pyrroline-5-carboxylate synthase OS=Actinidia deliciosa PE=2 SV=1}	{pda:103697558; K12657 ALDH18A1, P5CS delta-1-pyrroline-5-carboxylate synthetase [EC:2.7.2.11 1.2.1.41] 2.7.2.11,1.2.1.41 ko01230; Metabolism; Global and overview maps; Biosynthesis of amino acids | ko00330; Metabolism; Amino acid metabolism; Arginine and proline metabolism}	{At3g55610_2; KOG4165 Gamma-glutamyl phosphate reductase E Amino acid transport and metabolism ;}	{GO:0055114; oxidation-reduction process; biological_process GO:0008152; NA GO:0016491; oxidoreductase activity; molecular_function}	{XR_002165600.1; PREDICTED: Elaeis guineensis delta-1-pyrroline-5-carboxylate synthase (LOC105052168), transcript variant X3, misc_RNA}	{PF00171:Aldehyde dehydrogenase family}
transcript_HQ_B_transcript10508/f2p0/2707	2708	8.89	7.28	2.37	65.21	38.07	34.55	58.03	23.73	24.44	0	8.39	2.82	0.25	0.18	0.07	1.23	1.03	0.96	1.01	0.45	0.53	0	0.22	0.08	{XP_019708275.1; PREDICTED: protein SUPPRESSOR OF GENE SILENCING 3 homolog [Elaeis guineensis]}	{sp|A1Y2B7|SGS3_MAIZE; Protein SUPPRESSOR OF GENE SILENCING 3 homolog OS=Zea mays GN=SGS3 PE=1 SV=1}	{pda:103704800; - - - - -}	{NA}	{GO:0031047; gene silencing by RNA; biological_process}	{NA}	{PF03470:XS zinc finger domain PF03468:XS domain}
transcript_HQ_B_transcript1050/f2p0/4381	4376	595.3	338.29	331.53	107.58	86.67	74.52	94.55	187.68	128.93	64.72	50.78	13.27	10.05	5.03	5.87	1.2	1.39	1.24	0.98	2.13	1.66	0.97	0.81	0.22	{XP_008797488.1; PREDICTED: mitogen-activated protein kinase 10-like [Phoenix dactylifera]}	{sp|Q5ZCI1|MPK10_ORYSJ; Mitogen-activated protein kinase 10 OS=Oryza sativa subsp. japonica GN=MPK10 PE=2 SV=2}	{egu:105048888; - - - - -}	{At2g42880; KOG0660 Mitogen-activated protein kinase T Signal transduction mechanisms ;}	{GO:0006468; protein phosphorylation; biological_process GO:0005524; ATP binding; molecular_function GO:0004672; protein kinase activity; molecular_function}	{KJ472788.1; Dendrobium officinale mitogen-activated protein kinase mRNA, complete cds}	{PF00069:Protein kinase domain}
transcript_HQ_B_transcript10510/f5p0/2669	2668	570.93	714.21	647.49	1219.41	1272.81	971.84	1425.05	1272.14	1238.35	520.25	496.12	452.98	16.49	18.24	19.66	23.32	35.04	27.59	25.27	24.75	27.34	13.29	13.45	12.72	{XP_008798368.1; PREDICTED: uncharacterized protein LOC103713273 [Phoenix dactylifera]}	{NA}	{pda:103713273; - - - - -}	{At1g14710; KOG4176 Uncharacterized conserved protein S Function unknown ;}	{NA}	{NA}	{NA}
transcript_HQ_B_transcript10515/f2p0/2703	2703	52.39	65.65	111.2	141	292.06	169.04	1617.28	1298.52	1396.16	61.94	58.71	17.07	1.49	1.65	3.33	2.66	7.92	4.73	28.26	24.9	30.38	1.56	1.57	0.47	{XP_008780995.1; PREDICTED: subtilisin-like protease SBT1.6 [Phoenix dactylifera]}	{sp|O49607|SBT16_ARATH; Subtilisin-like protease SBT1.6 OS=Arabidopsis thaliana GN=SBT1.6 PE=2 SV=1}	{pda:103700878; - - - - -}	{NA}	{GO:0006508; proteolysis; biological_process GO:0004252; serine-type endopeptidase activity; molecular_function}	{XM_010921837.2; PREDICTED: Elaeis guineensis subtilisin-like protease SBT1.6 (LOC105044054), mRNA}	{PF00082:Subtilase family}
transcript_HQ_B_transcript10516/f7p0/2706	2707	26.24	35.86	26.35	20.11	10.3	17.79	78.26	95.42	68.38	5.52	9.02	28.1	0.75	0.9	0.79	0.38	0.28	0.5	1.37	1.83	1.49	0.14	0.24	0.78	{XP_009388759.1; PREDICTED: protein STRUBBELIG-RECEPTOR FAMILY 6 isoform X2 [Musa acuminata subsp. malaccensis]}	{sp|Q9C8M9|SRF6_ARATH; Protein STRUBBELIG-RECEPTOR FAMILY 6 OS=Arabidopsis thaliana GN=SRF6 PE=1 SV=1}	{cit:102616328; - - - - -}	{NA}	{GO:0006468; protein phosphorylation; biological_process GO:2001256; NA GO:0045893; positive regulation of transcription, DNA-dependent; biological_process GO:0003700; sequence-specific DNA binding transcription factor activity; molecular_function GO:0006351; transcription, DNA-dependent; biological_process GO:0030176; integral to endoplasmic reticulum membrane; cellular_component GO:0005634; nuc…	{XM_009385322.2; PREDICTED: Musa acuminata subsp. malaccensis protein STRUBBELIG-RECEPTOR FAMILY 6 (LOC103971328), mRNA}	{PF15337:Vascular protein family Vasculin-like 1 PF00069:Protein kinase domain PF13516:Leucine Rich repeat PF00560:Leucine Rich Repeat PF06682:SOCE-associated regulatory factor of calcium homoeostasis PF07714:Protein tyrosine kinase PF13855:Leucine rich repeat}
transcript_HQ_B_transcript1051/f2p0/4453	4449	1720	1542	1460	4904	3619	3226	3703	3255	3284	2644	2469	2707	28.52	22.51	25.39	53.75	57.02	52.69	37.67	36.31	41.54	39	38.51	43.71	{XP_008800665.1; PREDICTED: clustered mitochondria protein-like isoform X3 [Phoenix dactylifera]}	{sp|F4J5S1|CLU_ARATH; Clustered mitochondria protein OS=Arabidopsis thaliana GN=FMT PE=2 SV=1}	{nnu:104597504; K03255 TIF31, CLU1 protein TIF31 - -}	{At3g52140; KOG1839 Uncharacterized protein CLU1/cluA/TIF31 involved in mitochondrial morphology/distribution, also found associated with eIF-3 R General function prediction only ;}	{GO:0005515; protein binding; molecular_function}	{XM_008802443.2; PREDICTED: Phoenix dactylifera clustered mitochondria protein-like (LOC103714955), transcript variant X4, mRNA}	{PF00515:Tetratricopeptide repeat PF13181:Tetratricopeptide repeat PF13374:Tetratricopeptide repeat PF13371:Tetratricopeptide repeat PF13176:Tetratricopeptide repeat}
transcript_HQ_B_transcript10521/f2p0/2712	2712	12.99	19.15	0	126.96	72.05	56.4	9.82	0	16.17	3.28	0	5.89	0.37	0.48	0	2.38	1.95	1.57	0.17	0	0.35	0.08	0	0.16	{XP_008810162.1; PREDICTED: bZIP transcription factor 16-like isoform X2 [Phoenix dactylifera]}	{sp|Q501B2|BZP16_ARATH; bZIP transcription factor 16 OS=Arabidopsis thaliana GN=BZIP16 PE=1 SV=1}	{egu:105043962; K09060 GBF plant G-box-binding factor - -}	{NA}	{NA}	{X74943.1; L.esculentum GBF9 mRNA for G-box binding protein}	{NA}
transcript_HQ_B_transcript10522/f4p0/2683	2684	177.36	223.47	178.55	191.21	256.98	229.95	213.59	190.53	173.86	84.39	87.98	100.53	5.09	5.67	5.38	3.63	7.03	6.49	3.76	3.68	3.81	2.14	2.37	2.81	{XP_008791497.1; PREDICTED: uncharacterized protein LOC103708381 isoform X1 [Phoenix dactylifera]}	{NA}	{pda:103708381; - - - - -}	{NA}	{GO:0008270; zinc ion binding; molecular_function GO:0005515; protein binding; molecular_function GO:0005680; anaphase-promoting complex; cellular_component GO:0004842; ubiquitin-protein ligase activity; molecular_function GO:0046872; metal ion binding; molecular_function}	{HM161442.1; Cymbidium goeringii clone CSSR12 microsatellite sequence}	{PF13639:Ring finger domain PF12861:Anaphase-promoting complex subunit 11 RING-H2 finger PF12678:RING-H2 zinc finger domain PF17123:RING-like zinc finger PF00628:PHD-finger PF14634:zinc-RING finger domain PF00097:Zinc finger, C3HC4 type (RING finger)}
transcript_HQ_B_transcript10523/f3p0/2732	2733	1574	1409	1200	1899	1495	1415	1854	1771	1591	1398	1699	1566	44.25	35.03	35.47	35.35	40.06	39.12	32.01	33.55	34.2	34.77	44.85	42.83	{XP_010918173.1; PREDICTED: prolyl endopeptidase [Elaeis guineensis]}	{sp|O70196|PPCE_RAT; Prolyl endopeptidase OS=Rattus norvegicus GN=Prep PE=1 SV=1}	{egu:105042585; K01322 PREP prolyl oligopeptidase 3.4.21.26 ko04614; Organismal Systems; Endocrine system; Renin-angiotensin system}	{At1g76140; KOG2237 Predicted serine protease O Posttranslational modification, protein turnover, chaperones ;}	{GO:0008236; serine-type peptidase activity; molecular_function GO:0070008; serine-type exopeptidase activity; molecular_function GO:0004252; serine-type endopeptidase activity; molecular_function GO:0008233; peptidase activity; molecular_function GO:0006508; proteolysis; biological_process}	{XM_003570844.3; PREDICTED: Brachypodium distachyon prolyl endopeptidase-like (LOC100837390), mRNA}	{PF03785:Peptidase family C25, C terminal ig-like domain PF00326:Prolyl oligopeptidase family PF02897:Prolyl oligopeptidase, N-terminal beta-propeller domain}
transcript_HQ_B_transcript10524/f3p0/2712	2713	152.31	176.85	168.92	277.25	388.56	256.35	180.33	137.53	113.06	238.52	186.89	194.45	4.32	4.43	5.03	5.2	10.5	7.14	3.14	2.63	2.45	5.98	4.97	5.36	{XP_018807205.1; PREDICTED: exocyst complex component SEC15B-like [Juglans regia]}	{sp|F4JHH5|SC15B_ARATH; Exocyst complex component SEC15B OS=Arabidopsis thaliana GN=SEC15B PE=1 SV=1}	{rcu:8259890; K19985 EXOC6, SEC15 exocyst complex component 6 - -}	{At4g02350; KOG2176 Exocyst complex, subunit SEC15 U Intracellular trafficking, secretion, and vesicular transport ;}	{GO:0006891; intra-Golgi vesicle-mediated transport; biological_process GO:0000145; exocyst; cellular_component GO:0006904; vesicle docking involved in exocytosis; biological_process GO:0017119; Golgi transport complex; cellular_component}	{XR_833376.2; PREDICTED: Elaeis guineensis exocyst complex component SEC15B (LOC105052531), transcript variant X6, misc_RNA}	{PF10392:Golgi transport complex subunit 5 PF04091:Exocyst complex subunit Sec15-like }
transcript_HQ_B_transcript10526/f2p0/2730	2730	23.28	33.51	23.84	20.77	117.28	74.98	812.97	743.73	683.83	614.65	275.53	437.51	0.66	0.83	0.71	0.39	3.15	2.08	14.05	14.11	14.72	15.31	7.28	11.98	{XP_010927360.1; PREDICTED: vacuolar cation/proton exchanger 1a isoform X2 [Elaeis guineensis]}	{sp|Q769E5|CAX1A_ORYSJ; Vacuolar cation/proton exchanger 1a OS=Oryza sativa subsp. japonica GN=CAX1a PE=1 SV=1}	{rcu:8267509; K07300 chaA, CAX Ca2+:H+ antiporter - -}	{At2g38170; KOG1397 Ca2+/H+ antiporter VCX1 and related proteins P Inorganic ion transport and metabolism ;}	{GO:0016021; integral to membrane; cellular_component GO:0055085; transmembrane transport; biological_process}	{XM_018979664.1; PREDICTED: Juglans regia vacuolar cation/proton exchanger 3-like (LOC109002074), mRNA}	{PF01699:Sodium/calcium exchanger protein}
transcript_HQ_B_transcript10527/f3p0/2715	2715	142	132	113	571	331	324	407	347	309	372	326	375	4.02	3.31	3.36	10.71	8.94	9.02	7.08	6.62	6.69	9.32	8.67	10.33	{XP_009405175.2; PREDICTED: uncharacterized protein LOC103988360 [Musa acuminata subsp. malaccensis]}	{sp|Q6K5K2|Y2982_ORYSJ; B3 domain-containing protein Os02g0598200 OS=Oryza sativa subsp. japonica GN=Os02g0598200 PE=2 SV=1}	{dosa:Os02t0598200-01; - - - - -}	{NA}	{GO:0003677; DNA binding; molecular_function GO:0006520; cellular amino acid metabolic process; biological_process GO:0055114; oxidation-reduction process; biological_process}	{NA}	{PF00742:Homoserine dehydrogenase PF02362:B3 DNA binding domain}
transcript_HQ_B_transcript10528/f2p0/2715	2711	2062.68	233.31	557.17	150.2	193.22	152.52	161.14	144.64	153.18	0	0	0	58.52	5.85	16.62	2.82	5.22	4.25	2.81	2.76	3.32	0	0	0	{ABX57720.1; sesquiterpene synthase [Vanda hybrid cultivar]}	{sp|B1B1U3|ZSS1_ZINZE; Alpha-humulene synthase OS=Zingiber zerumbet GN=ZSS1 PE=1 SV=1}	{mus:103975051; K15803 GERD (-)-germacrene D synthase [EC:4.2.3.22 4.2.3.75] 4.2.3.22,4.2.3.75 ko00909; Metabolism; Metabolism of terpenoids and polyketides; Sesquiterpenoid and triterpenoid biosynthesis}	{NA}	{GO:0016829; lyase activity; molecular_function GO:0000287; magnesium ion binding; molecular_function GO:0010333; terpene synthase activity; molecular_function}	{NA}	{PF03936:Terpene synthase family, metal binding domain}
transcript_HQ_B_transcript1052/f2p0/4419	4418	20.6	21.28	27.82	12.69	4.24	0	7.66	41.38	42.65	0	10.82	3.69	0.34	0.31	0.49	0.14	0.07	0	0.08	0.47	0.54	0	0.17	0.06	{XP_019704811.1; PREDICTED: ubiquitin carboxyl-terminal hydrolase 15-like [Elaeis guineensis]}	{sp|Q9FPS9|UBP15_ARATH; Ubiquitin carboxyl-terminal hydrolase 15 OS=Arabidopsis thaliana GN=UBP15 PE=2 SV=2}	{egu:105040636; K11855 USP36_42 ubiquitin carboxyl-terminal hydrolase 36/42 3.4.19.12 -}	{At1g17110; KOG1865 Ubiquitin carboxyl-terminal hydrolase O Posttranslational modification, protein turnover, chaperones ;}	{GO:0070140; SUMO-specific isopeptidase activity; molecular_function GO:0032183; SUMO binding; molecular_function GO:0016579; protein deubiquitination; biological_process GO:0036459; NA}	{XM_019849252.1; PREDICTED: Elaeis guineensis ubiquitin carboxyl-terminal hydrolase 15-like (LOC105040636), mRNA}	{PF00443:Ubiquitin carboxyl-terminal hydrolase PF15499:Ubiquitin-specific peptidase-like, SUMO isopeptidase}
transcript_HQ_B_transcript10532/f3p0/2727	2727	69.41	112.95	97.72	313.55	85.69	114.69	520.21	561.32	543.16	164.37	127.21	164.9	1.96	2.81	2.9	5.85	2.3	3.18	9	10.66	11.7	4.1	3.37	4.52	{XP_010920802.1; PREDICTED: dnaJ protein ERDJ3A [Elaeis guineensis]}	{sp|Q10MW6|DJC27_ORYSJ; DnaJ protein ERDJ3A OS=Oryza sativa subsp. japonica GN=ERDJ3A PE=1 SV=2}	{egu:105044569; - - - - -}	{At3g08970; KOG0714 Molecular chaperone (DnaJ superfamily) O Posttranslational modification, protein turnover, chaperones ;}	{GO:0045454; cell redox homeostasis; biological_process}	{XM_010922500.2; PREDICTED: Elaeis guineensis dnaJ protein ERDJ3A (LOC105044569), mRNA}	{PF00085:Thioredoxin}
transcript_HQ_B_transcript10533/f5p0/2705	2705	686.71	277.84	441.74	1028.86	1692.68	1437.01	0	0	0	1180.43	685.34	858.46	19.53	6.99	13.21	19.37	45.88	40.18	0	0	0	29.7	18.3	23.75	{XP_008780995.1; PREDICTED: subtilisin-like protease SBT1.6 [Phoenix dactylifera]}	{sp|O49607|SBT16_ARATH; Subtilisin-like protease SBT1.6 OS=Arabidopsis thaliana GN=SBT1.6 PE=2 SV=1}	{pda:103700878; - - - - -}	{NA}	{GO:0006508; proteolysis; biological_process GO:0004252; serine-type endopeptidase activity; molecular_function}	{XM_010921837.2; PREDICTED: Elaeis guineensis subtilisin-like protease SBT1.6 (LOC105044054), mRNA}	{PF00082:Subtilase family}
transcript_HQ_B_transcript10534/f2p0/2724	2724	10	5	7	0	0	0	0	0	0	0	0	0	0.28	0.12	0.21	0	0	0	0	0	0	0	0	0	{XP_003080490.1; EFGM_ARATH Probable elongation factor G, mitochondrial precursor (ISS) [Ostreococcus tauri]}	{sp|B2WBM8|EFGM_PYRTR; Elongation factor G, mitochondrial OS=Pyrenophora tritici-repentis (strain Pt-1C-BFP) GN=mef1 PE=3 SV=1}	{ota:Ot07g03840; K02355 fusA, GFM, EFG elongation factor G - -}	{YLR069c; KOG0465 Mitochondrial elongation factor J Translation, ribosomal structure and biogenesis ;}	{GO:0005525; GTP binding; molecular_function GO:0016787; hydrolase activity; molecular_function}	{XM_006650194.2; PREDICTED: Oryza brachyantha elongation factor G, mitochondrial (LOC102714994), mRNA}	{PF03764:Elongation factor G, domain IV PF01926:50S ribosome-binding GTPase PF04273:Putative phosphatase (DUF442) PF03144:Elongation factor Tu domain 2}
transcript_HQ_B_transcript10535/f2p0/2710	2712	1.02	0	0	2.03	4.04	1.02	6.2	6.66	4.07	8.88	10.01	9.58	0.03	0	0	0.04	0.11	0.03	0.11	0.13	0.09	0.22	0.27	0.26	{NA}	{NA}	{NA}	{NA}	{GO:0015031; protein transport; biological_process}	{NA}	{PF15432:Accessory Sec secretory system ASP3}
transcript_HQ_B_transcript10537/f2p0/2710	2710	26.07	20.18	28.95	60.66	95.17	58.14	32.18	36.98	33.07	9.06	22.46	47.71	0.74	0.51	0.86	1.14	2.57	1.62	0.56	0.71	0.72	0.23	0.6	1.32	{AGI21023.1; calcium-dependent protein kinase 3 [Dendrobium catenatum]}	{sp|Q84SL0|CDPKK_ORYSJ; Calcium-dependent protein kinase 20 OS=Oryza sativa subsp. japonica GN=CPK20 PE=2 SV=2}	{pda:103717807; K13412 CPK calcium-dependent protein kinase 2.7.11.1 ko04626; Organismal Systems; Environmental adaptation; Plant-pathogen interaction | ko05145; Human Diseases; Infectious diseases: Parasitic; Toxoplasmosis}	{At5g19450; KOG0032 Ca2+/calmodulin-dependent protein kinase, EF-Hand protein superfamily T Signal transduction mechanisms ;}	{GO:0007165; signal transduction; biological_process GO:0004672; protein kinase activity; molecular_function GO:0005515; protein binding; molecular_function GO:0005524; ATP binding; molecular_function GO:0005578; proteinaceous extracellular matrix; cellular_component GO:0006468; protein phosphorylation; biological_process GO:0005509; calcium ion binding; molecular_function}	{XM_008806337.2; PREDICTED: Phoenix dactylifera calcium-dependent protein kinase 32-like (LOC103717807), mRNA}	{PF00069:Protein kinase domain PF10591:Secreted protein acidic and rich in cysteine Ca binding region PF13405:EF-hand domain PF00036:EF hand PF13499:EF-hand domain pair PF13202:EF hand PF12763:Cytoskeletal-regulatory complex EF hand PF07714:Protein tyrosine kinase PF13833:EF-hand domain pair}
transcript_HQ_B_transcript10538/f2p0/2722	2726	382.17	377.35	308.97	174.28	51.53	84.17	810.18	742.2	772.51	236.54	144.56	210.06	10.78	9.41	9.16	3.25	1.38	2.33	14.03	14.1	16.65	5.9	3.83	5.76	{XP_010915091.1; PREDICTED: probable LRR receptor-like serine/threonine-protein kinase At1g14390 [Elaeis guineensis]}	{sp|Q8LFN2|Y3037_ARATH; Probable inactive leucine-rich repeat receptor-like protein kinase At3g03770 OS=Arabidopsis thaliana GN=At3g03770 PE=2 SV=1}	{egu:105040311; - - - - -}	{NA}	{GO:0004672; protein kinase activity; molecular_function GO:0005515; protein binding; molecular_function GO:0005524; ATP binding; molecular_function GO:0006468; protein phosphorylation; biological_process}	{NA}	{PF00069:Protein kinase domain PF13516:Leucine Rich repeat PF13855:Leucine rich repeat PF07714:Protein tyrosine kinase PF00560:Leucine Rich Repeat}
transcript_HQ_B_transcript10539/f2p0/2771	2769	27.11	25.24	39.86	229.64	101.72	72.67	227.75	190.14	199.18	113.01	70.69	92.81	0.75	0.62	1.16	4.21	2.69	1.98	3.88	3.55	4.22	2.77	1.84	2.5	{XP_008798841.1; PREDICTED: uncharacterized protein LOC103713621 [Phoenix dactylifera]}	{sp|O13821|VPS27_SCHPO; Vacuolar protein sorting-associated protein 27 OS=Schizosaccharomyces pombe (strain 972 / ATCC 24843) GN=sst4 PE=3 SV=1}	{jcu:105629935; - - - - -}	{At1g61690; KOG1818 Membrane trafficking and cell signaling protein HRS, contains VHS and FYVE domains TU Signal transduction mechanisms ; Intracellular trafficking, secretion, and vesicular transport ;}	{GO:0042802; identical protein binding; molecular_function GO:0008270; zinc ion binding; molecular_function GO:0046872; metal ion binding; molecular_function GO:0005515; protein binding; molecular_function}	{XM_009412044.2; PREDICTED: Musa acuminata subsp. malaccensis uncharacterized LOC103992372 (LOC103992372), mRNA}	{PF13176:Tetratricopeptide repeat PF07721:Tetratricopeptide repeat PF14634:zinc-RING finger domain PF01363:FYVE zinc finger PF13181:Tetratricopeptide repeat PF00515:Tetratricopeptide repeat}
transcript_HQ_B_transcript10542/f2p0/2715	2715	634	713	537	760	503	535	732	659	598	417	427	427	17.96	17.86	15.99	14.25	13.58	14.9	12.73	12.58	12.95	10.45	11.35	11.77	{XP_008810546.1; PREDICTED: serine/threonine-protein kinase 3/4 isoform X1 [Phoenix dactylifera]}	{sp|Q99KH8|STK24_MOUSE; Serine/threonine-protein kinase 24 OS=Mus musculus GN=Stk24 PE=1 SV=1}	{pda:103707176; K08838 STK24_25_MST4 serine/threonine-protein kinase 24/25/MST4 2.7.11.1 -}	{At3g15220; KOG0201 Serine/threonine protein kinase T Signal transduction mechanisms ;}	{GO:0006468; protein phosphorylation; biological_process GO:0016773; phosphotransferase activity, alcohol group as acceptor; molecular_function GO:0005524; ATP binding; molecular_function GO:0004672; protein kinase activity; molecular_function GO:0016020; membrane; cellular_component}	{XM_008791566.2; PREDICTED: Phoenix dactylifera serine/threonine-protein kinase 24-like (LOC103707176), transcript variant X1, mRNA}	{PF00069:Protein kinase domain PF06293:Lipopolysaccharide kinase (Kdo/WaaP) family PF07714:Protein tyrosine kinase}
transcript_HQ_B_transcript10545/f2p0/2717	2717	52.58	113.29	68.23	774.48	344.02	350.54	1037.24	847.91	892.13	1733.45	1611.08	1759.03	1.49	2.83	2.03	14.51	9.28	9.75	18.02	16.17	19.3	43.4	42.81	48.43	{XP_010930349.1; PREDICTED: ferric reduction oxidase 7, chloroplastic [Elaeis guineensis]}	{sp|Q8RWS6|FRO6_ARATH; Ferric reduction oxidase 6 OS=Arabidopsis thaliana GN=FRO6 PE=2 SV=1}	{pda:103715667; K00521 E1.16.1.7 ferric-chelate reductase 1.16.1.7 -}	{At5g49730; KOG0039 Ferric reductase, NADH/NADPH oxidase and related proteins PQ Inorganic ion transport and metabolism ; Secondary metabolites biosynthesis, transport and catabolism ;}	{GO:0055114; oxidation-reduction process; biological_process GO:0016491; oxidoreductase activity; molecular_function}	{XM_010932047.2; PREDICTED: Elaeis guineensis ferric reduction oxidase 7, chloroplastic (LOC105051548), mRNA}	{PF08030:Ferric reductase NAD binding domain PF00175:Oxidoreductase NAD-binding domain PF08022:FAD-binding domain}
transcript_HQ_B_transcript10546/f2p0/2725	2725	103.79	91.83	16.85	5.03	7.14	18.86	0	25.98	13.39	24.89	13.7	6.18	2.93	2.29	0.5	0.09	0.19	0.52	0	0.49	0.29	0.62	0.36	0.17	{XP_020092018.1; 5-methyltetrahydropteroyltriglutamate--homocysteine methyltransferase 2-like [Ananas comosus]}	{sp|Q2QLY4|METE2_ORYSJ; 5-methyltetrahydropteroyltriglutamate--homocysteine methyltransferase 2 OS=Oryza sativa subsp. japonica GN=Os12g0624000 PE=2 SV=1}	{egu:105042372; K00549 metE 5-methyltetrahydropteroyltriglutamate--homocysteine methyltransferase 2.1.1.14 ko01230; Metabolism; Global and overview maps; Biosynthesis of amino acids | ko00270; Metabolism; Amino acid metabolism; Cysteine and methionine metabolism | ko00450; Metabolism; Metabolism of other amino acids; Selenocompound metabolism}	{At5g17920; KOG2263 Methionine synthase II (cobalamin-independent) E Amino acid transport and metabolism ;}	{GO:0009086; methionine biosynthetic process; biological_process GO:0008652; cellular amino acid biosynthetic process; biological_process GO:0008270; zinc ion binding; molecular_function GO:0003871; 5-methyltetrahydropteroyltriglutamate-homocysteine S-methyltransferase activity; molecular_function}	{XM_004960200.2; PREDICTED: Setaria italica 5-methyltetrahydropteroyltriglutamate--homocysteine methyltransferase 1-like (LOC101772515), mRNA}	{PF08267:Cobalamin-independent synthase, N-terminal domain PF01717:Cobalamin-independent synthase, Catalytic domain}
transcript_HQ_B_transcript10548/f2p0/2709	2708	227	236	205	420	282	234	309	296	273	213	209	189	6.45	5.93	6.12	7.9	7.63	6.54	5.39	5.67	5.93	5.35	5.57	5.22	{XP_019705687.1; PREDICTED: LOW QUALITY PROTEIN: 5'-3' exoribonuclease 3 [Elaeis guineensis]}	{sp|Q9FQ04|XRN4_ARATH; 5'-3' exoribonuclease 4 OS=Arabidopsis thaliana GN=XRN4 PE=2 SV=1}	{pda:103703566; K20553 XRN4 5'-3' exoribonuclease 4 3.1.13.- ko04016; Environmental Information Processing; Signal transduction; MAPK signaling pathway - plant}	{At1g54490; KOG2044 5'-3' exonuclease HKE1/RAT1 LA Replication, recombination and repair ; RNA processing and modification ;}	{GO:0003676; nucleic acid binding; molecular_function GO:0004527; exonuclease activity; molecular_function}	{XM_019850128.1; PREDICTED: Elaeis guineensis 5'-3' exoribonuclease 3 (LOC105043828), mRNA}	{PF03159:XRN 5'-3' exonuclease N-terminus}
transcript_HQ_B_transcript10549/f3p0/2725	2725	414.26	372.55	365.06	1056.85	350.55	444.43	125.16	111.41	70.04	214.24	237.57	230.19	11.69	9.29	10.82	19.74	9.42	12.33	2.17	2.12	1.51	5.35	6.29	6.32	{XP_008806705.1; PREDICTED: ATP-dependent RNA helicase DEAH12, chloroplastic [Phoenix dactylifera]}	{NA}	{egu:105060597; - - - - -}	{At4g19670; KOG1812 Predicted E3 ubiquitin ligase O Posttranslational modification, protein turnover, chaperones ;}	{GO:0016846; carbon-sulfur lyase activity; molecular_function}	{NA}	{PF04864:Allinase}
transcript_HQ_B_transcript1054/f9p0/4309	4314	0	5	0	3	2	1	1	1	0	0	0	2	0	0.08	0	0.03	0.03	0.02	0.01	0.01	0	0	0	0.03	{NA}	{NA}	{NA}	{NA}	{NA}	{KJ501991.1; Erycina pusilla clone BAC clone 002O08_c1 mitochondrion sequence}	{NA}
transcript_HQ_B_transcript10552/f2p0/2802	2787	60.81	33.41	23.97	64.68	85.18	75.16	97.35	125.49	55.34	35.16	52.71	53.56	1.67	0.81	0.69	1.18	2.23	2.03	1.64	2.33	1.16	0.86	1.36	1.43	{XP_010919892.1; PREDICTED: uncharacterized protein LOC105043860 isoform X1 [Elaeis guineensis]}	{NA}	{egu:105043860; - - - - -}	{NA}	{GO:0003854; 3-beta-hydroxy-delta5-steroid dehydrogenase activity; molecular_function GO:0005515; protein binding; molecular_function GO:0016616; oxidoreductase activity, acting on the CH-OH group of donors, NAD or NADP as acceptor; molecular_function GO:0055114; oxidation-reduction process; biological_process GO:0006694; steroid biosynthetic process; biological_process}	{XM_012214865.1; PREDICTED: Jatropha curcas uncharacterized LOC105632478 (LOC105632478), transcript variant X4, mRNA}	{PF01073:3-beta hydroxysteroid dehydrogenase/isomerase family PF00628:PHD-finger}
transcript_HQ_B_transcript10553/f2p0/2709	2711	673.63	494.11	495.33	1146.21	820.48	812.81	1263.64	1163.6	956.69	496.18	730.07	593.2	19.11	12.39	14.77	21.53	22.19	22.67	22.01	22.24	20.75	12.45	19.45	16.37	{XP_008790115.2; PREDICTED: LOW QUALITY PROTEIN: nudix hydrolase 3 [Phoenix dactylifera]}	{sp|Q8L831|NUDT3_ARATH; Nudix hydrolase 3 OS=Arabidopsis thaliana GN=NUDT3 PE=1 SV=1}	{pda:103707416; - - - - -}	{NA}	{GO:0016787; hydrolase activity; molecular_function}	{XM_019848444.1; PREDICTED: Elaeis guineensis nudix hydrolase 3 (LOC105039550), transcript variant X2, mRNA}	{PF00293:NUDIX domain}
transcript_HQ_B_transcript10556/f2p0/2747	2745	150.6	165.52	138.44	514.5	579.07	492.87	727.02	629.92	553.96	27.95	238.98	129.51	4.21	4.09	4.07	9.53	15.44	13.56	12.49	11.88	11.85	0.69	6.28	3.53	{XP_008802993.1; PREDICTED: conserved oligomeric Golgi complex subunit 5 [Phoenix dactylifera]}	{sp|Q8C0L8|COG5_MOUSE; Conserved oligomeric Golgi complex subunit 5 OS=Mus musculus GN=Cog5 PE=1 SV=3}	{pxb:103965894; K20292 COG5 conserved oligomeric Golgi complex subunit 5 - -}	{At1g67930; KOG2211 Predicted Golgi transport complex 1 protein U Intracellular trafficking, secretion, and vesicular transport ;}	{GO:0072686; mitotic spindle; cellular_component GO:0017119; Golgi transport complex; cellular_component GO:0008608; attachment of spindle microtubules to kinetochore; biological_process GO:0042729; DASH complex; cellular_component GO:0006891; intra-Golgi vesicle-mediated transport; biological_process}	{XM_009378996.2; PREDICTED: Pyrus x bretschneideri conserved oligomeric Golgi complex subunit 5-like (LOC103965894), mRNA}	{PF08656:DASH complex subunit Dad3 PF10392:Golgi transport complex subunit 5}
transcript_HQ_B_transcript10557/f5p0/2742	2743	61.94	166.2	119.73	82.94	34.07	34.72	76.84	151.91	76.59	158.39	143.91	201.37	1.73	4.11	3.52	1.54	0.91	0.96	1.32	2.87	1.64	3.92	3.78	5.49	{XP_009383481.1; PREDICTED: transcription factor GTE4 isoform X1 [Musa acuminata subsp. malaccensis]}	{sp|Q9LNC4|GTE4_ARATH; Transcription factor GTE4 OS=Arabidopsis thaliana GN=GTE4 PE=2 SV=1}	{mus:103971236; K11721 BRD3 bromodomain-containing protein 3 - -}	{At1g06230; KOG1474 Transcription initiation factor TFIID, subunit BDF1 and related bromodomain proteins K Transcription ;}	{GO:0005515; protein binding; molecular_function}	{XM_016895927.1; PREDICTED: Gossypium hirsutum transcription factor GTE4-like (LOC107959783), transcript variant X5, mRNA}	{PF00439:Bromodomain}
transcript_HQ_B_transcript10559/f10p0/2668	2670	703.69	1030.15	909.08	631.75	654.44	716.65	776.67	764.47	672.94	715.48	698.11	780.55	20.3	26.29	27.58	12.07	18	20.33	13.76	14.86	14.84	18.26	18.91	21.91	{XP_018807205.1; PREDICTED: exocyst complex component SEC15B-like [Juglans regia]}	{sp|F4JHH5|SC15B_ARATH; Exocyst complex component SEC15B OS=Arabidopsis thaliana GN=SEC15B PE=1 SV=1}	{rcu:8259890; K19985 EXOC6, SEC15 exocyst complex component 6 - -}	{At3g56640; KOG2176 Exocyst complex, subunit SEC15 U Intracellular trafficking, secretion, and vesicular transport ;}	{GO:0017119; Golgi transport complex; cellular_component GO:0000145; exocyst; cellular_component GO:0006891; intra-Golgi vesicle-mediated transport; biological_process GO:0006904; vesicle docking involved in exocytosis; biological_process}	{XR_833376.2; PREDICTED: Elaeis guineensis exocyst complex component SEC15B (LOC105052531), transcript variant X6, misc_RNA}	{PF04091:Exocyst complex subunit Sec15-like PF10392:Golgi transport complex subunit 5}
transcript_HQ_B_transcript1055/f3p0/4345	4357	6.57	4.54	3.99	2.42	2.46	4.08	2.5	0.89	1.22	6.26	0	2.8	0.11	0.07	0.07	0.03	0.04	0.07	0.03	0.01	0.02	0.09	0	0.05	{KYP34423.1; Retrovirus-related Pol polyprotein LINE-1 [Cajanus cajan]}	{sp|Q9AXQ3|IF5A4_SOLLC; Eukaryotic translation initiation factor 5A-4 OS=Solanum lycopersicum PE=2 SV=1}	{cann:107850794; - - - - -}	{At1g13950; KOG3271 Translation initiation factor 5A (eIF-5A) J Translation, ribosomal structure and biogenesis ;}	{GO:0006452; translational frameshifting; biological_process GO:0003723; RNA binding; molecular_function GO:0045901; positive regulation of translational elongation; biological_process GO:0003746; translation elongation factor activity; molecular_function GO:0043022; ribosome binding; molecular_function GO:0045905; positive regulation of translational termination; biological_process}	{AF516353.1; Hevea brasiliensis eukaryotic translation initiation factor 5A isoform IV (eIF-5A) mRNA, complete cds}	{PF01287:Eukaryotic elongation factor 5A hypusine, DNA-binding OB fold}
transcript_HQ_B_transcript10560/f3p0/2717	2718	70	126	77	152	160	132	211	148	140	228	239	211	1.98	3.15	2.29	2.85	4.31	3.67	3.66	2.82	3.03	5.71	6.35	5.81	{OAY74921.1; Pentatricopeptide repeat-containing protein [Ananas comosus]}	{sp|Q9SAJ5|PP133_ARATH; Pentatricopeptide repeat-containing protein At1g79540 OS=Arabidopsis thaliana GN=At1g79540 PE=2 SV=1}	{mus:103981378; - - - - -}	{At1g79540; KOG4197 FOG: PPR repeat R General function prediction only ;}	{NA}	{NA}	{NA}
transcript_HQ_B_transcript10561/f2p0/2732	2732	135.01	205.07	161.67	475.71	202.2	199.15	195.04	257.64	158.15	0	116.73	65.13	3.8	5.1	4.78	8.86	5.42	5.51	3.37	4.88	3.4	0	3.08	1.78	{XP_010936742.1; PREDICTED: uncharacterized protein LOC105056295 isoform X2 [Elaeis guineensis]}	{NA}	{pda:103701978; - - - - -}	{NA}	{GO:0016592; mediator complex; cellular_component GO:0006357; regulation of transcription from RNA polymerase II promoter; biological_process GO:0009288; bacterial-type flagellum; cellular_component GO:0071973; bacterial-type flagellar cell motility; biological_process GO:0001104; RNA polymerase II transcription cofactor activity; molecular_function}	{XM_010938440.2; PREDICTED: Elaeis guineensis uncharacterized LOC105056295 (LOC105056295), transcript variant X2, mRNA}	{PF07544:RNA polymerase II transcription mediator complex subunit 9 PF02050:Flagellar FliJ protein}
transcript_HQ_B_transcript10562/f2p0/2706	2706	0	0	0	0	0	0	0	0	0	0	0	0	0	0	0	0	0	0	0	0	0	0	0	0	{GAQ91212.1; Calcium lipid-binding phosphatase [Klebsormidium flaccidum]}	{sp|Q8T9S7|PTEN_DICDI; Phosphatidylinositol 3,4,5-trisphosphate 3-phosphatase and dual-specificity protein phosphatase PTEN OS=Dictyostelium discoideum GN=pteN PE=2 SV=1}	{aly:ARALYDRAFT_330553; K01110 PTEN phosphatidylinositol-3,4,5-trisphosphate 3-phosphatase and dual-specificity protein phosphatase PTEN [EC:3.1.3.16 3.1.3.48 3.1.3.67] 3.1.3.16,3.1.3.48,3.1.3.67 ko00562; Metabolism; Carbohydrate metabolism; Inositol phosphate metabolism | ko04068; Environmental Information Processing; Signal transduction; FoxO signaling pathway | ko04070; Environmental Informati…	{Hs4506249; KOG2283 Clathrin coat dissociation kinase GAK/PTEN/Auxilin and related tyrosine phosphatases TR Signal transduction mechanisms ; General function prediction only ;}	{GO:0004725; protein tyrosine phosphatase activity; molecular_function GO:0008138; protein tyrosine/serine/threonine phosphatase activity; molecular_function GO:0006470; protein dephosphorylation; biological_process}	{NA}	{PF00782:Dual specificity phosphatase, catalytic domain PF00102:Protein-tyrosine phosphatase}
transcript_HQ_B_transcript10563/f2p0/2724	2724	564.72	1193.76	678.94	1023.97	186.64	473.19	1123.35	1161.15	781.17	0	0	0	15.94	29.79	20.14	19.13	5.02	13.13	19.46	22.08	16.85	0	0	0	{XP_009415947.1; PREDICTED: U-box domain-containing protein 9-like [Musa acuminata subsp. malaccensis]}	{sp|Q9SRT0|PUB9_ARATH; U-box domain-containing protein 9 OS=Arabidopsis thaliana GN=PUB9 PE=1 SV=1}	{obr:102713800; - - - - -}	{At3g07360; KOG0167 FOG: Armadillo/beta-catenin-like repeats S Function unknown ;}	{GO:0004674; protein serine/threonine kinase activity; molecular_function GO:0005515; protein binding; molecular_function}	{CP019093.1; Spirodela polyrhiza strain 9509 chromosome 1 sequence}	{PF11640:Telomere-length maintenance and DNA damage repair PF00514:Armadillo/beta-catenin-like repeat PF08064:UME (NUC010) domain}
transcript_HQ_B_transcript10564/f2p0/2709	2709	105.53	71.69	36.25	292.98	115.07	120.16	68.88	74.87	58.61	155.75	266.07	197.71	3	1.8	1.08	5.51	3.11	3.35	1.2	1.43	1.27	3.91	7.09	5.46	{NA}	{NA}	{NA}	{NA}	{NA}	{NA}	{NA}
transcript_HQ_B_transcript10566/f2p0/2720	2719	450.06	560.25	523.31	914.7	756.68	719.63	828.86	700.24	706.36	484.25	520.24	483.02	12.73	14.01	15.56	17.12	20.39	20.01	14.39	13.34	15.27	12.11	13.81	13.29	{XP_010906825.1; PREDICTED: multiple inositol polyphosphate phosphatase 1 isoform X1 [Elaeis guineensis]}	{sp|Q9Z2L6|MINP1_MOUSE; Multiple inositol polyphosphate phosphatase 1 OS=Mus musculus GN=Minpp1 PE=1 SV=3}	{pda:103708852; K03103 MINPP1 multiple inositol-polyphosphate phosphatase / 2,3-bisphosphoglycerate 3-phosphatase [EC:3.1.3.62 3.1.3.80] 3.1.3.62,3.1.3.80 ko00010; Metabolism; Carbohydrate metabolism; Glycolysis / Gluconeogenesis | ko00562; Metabolism; Carbohydrate metabolism; Inositol phosphate metabolism}	{At1g09870; KOG1382 Multiple inositol polyphosphate phosphatase R General function prediction only ;}	{GO:0003993; acid phosphatase activity; molecular_function}	{XM_018825752.1; PREDICTED: Musa acuminata subsp. malaccensis multiple inositol polyphosphate phosphatase 1 (LOC103984406), transcript variant X2, mRNA}	{PF00328:Histidine phosphatase superfamily (branch 2)}
transcript_HQ_B_transcript10568/f2p0/2713	2713	320.65	156.23	158.43	283.07	197.41	288.95	324.84	483.93	126.03	0	0	0	9.09	3.92	4.72	5.31	5.33	8.05	5.65	9.24	2.73	0	0	0	{XP_010904925.1; PREDICTED: uncharacterized protein LOC105032240 [Elaeis guineensis]}	{sp|Q5LDK5|Y2109_BACFN; UPF0301 protein BF2109 OS=Bacteroides fragilis (strain ATCC 25285 / DSM 2151 / JCM 11019 / NCTC 9343) GN=BF2109 PE=3 SV=1}	{pda:103707398; K07735 algH putative transcriptional regulator - -}	{NA}	{NA}	{XM_003552499.3; PREDICTED: Glycine max UPF0301 protein BF2109-like (LOC100797766), mRNA}	{NA}
transcript_HQ_B_transcript10569/f3p0/2674	2674	556.62	1002.73	605.42	505.42	629.37	433.63	790.92	685.87	562.91	1317.56	895.73	868.58	16.03	25.54	18.33	9.64	17.28	12.28	13.99	13.31	12.4	33.57	24.22	24.34	{XP_010925805.1; PREDICTED: uncharacterized protein LOC105048248 [Elaeis guineensis]}	{sp|Q9SZ67|WRK19_ARATH; Probable WRKY transcription factor 19 OS=Arabidopsis thaliana GN=WRKY19 PE=2 SV=1}	{pda:103710723; - - - - -}	{NA}	{NA}	{XM_010917443.2; PREDICTED: Elaeis guineensis uncharacterized LOC105040762 (LOC105040762), transcript variant X8, mRNA}	{NA}
transcript_HQ_B_transcript1056/f2p0/4420	4420	22.58	0	29.71	46.01	95.66	173.31	142.53	136.73	79.42	18.29	80.93	93.77	0.38	0	0.52	0.51	1.52	2.85	1.46	1.54	1.01	0.27	1.27	1.52	{EOX96954.1; Multidrug resistance-associated protein 2 isoform 1 [Theobroma cacao]}	{sp|Q42671|G3PC_CRAPL; Glyceraldehyde-3-phosphate dehydrogenase, cytosolic OS=Craterostigma plantagineum GN=GAPC PE=2 SV=1}	{sbi:SORBI_06g028880; - - - - -}	{At2g34660; KOG0054 Multidrug resistance-associated protein/mitoxantrone resistance protein, ABC superfamily Q Secondary metabolites biosynthesis, transport and catabolism ;}	{NA}	{JX560732.2; Cymbidium faberi glyceraldehyde 3-phosphate dehydrogenase (GAPDH) mRNA, complete cds}	{NA}
transcript_HQ_B_transcript10572/f2p0/2719	2726	7.52	16.32	5.52	0	0	0	0	0	0	0	0	0	0.21	0.41	0.16	0	0	0	0	0	0	0	0	0	{NA}	{NA}	{NA}	{NA}	{NA}	{NA}	{NA}
transcript_HQ_B_transcript10574/f7p0/2682	2678	23.73	43.12	8.12	96.18	97.06	84.44	115.7	145.85	104.38	16.86	21.5	12.99	0.68	1.1	0.25	1.83	2.66	2.39	2.04	2.83	2.3	0.43	0.58	0.36	{XP_010907392.1; PREDICTED: BTB/POZ domain-containing protein NPY4 [Elaeis guineensis]}	{sp|O80970|NPY2_ARATH; BTB/POZ domain-containing protein NPY2 OS=Arabidopsis thaliana GN=NPY2 PE=2 SV=1}	{pda:103709133; - - - - -}	{NA}	{GO:0005515; protein binding; molecular_function}	{XM_008456165.2; PREDICTED: Cucumis melo BTB/POZ domain-containing protein NPY2 (LOC103494804), mRNA}	{PF00651:BTB/POZ domain}
transcript_HQ_B_transcript10576/f2p0/2713	2713	0	0	0	0	0	0	0	0	0	0	0	0	0	0	0	0	0	0	0	0	0	0	0	0	{NA}	{NA}	{NA}	{NA}	{NA}	{NA}	{NA}
transcript_HQ_B_transcript10578/f4p0/2721	2721	55	29	50	1	2	0	0	0	0	0	0	0	1.55	0.72	1.48	0.02	0.05	0	0	0	0	0	0	0	{XP_003563275.1; PREDICTED: endoplasmin homolog [Brachypodium distachyon]}	{sp|P08110|ENPL_CHICK; Endoplasmin OS=Gallus gallus GN=HSP90B1 PE=1 SV=1}	{bdi:100823353; K09487 HSP90B, TRA1 heat shock protein 90kDa beta - ko04141; Genetic Information Processing; Folding, sorting and degradation; Protein processing in endoplasmic reticulum | ko04151; Environmental Information Processing; Signal transduction; PI3K-Akt signaling pathway | ko04657; Organismal Systems; Immune system; IL-17 signaling pathway | ko04915; Organismal Systems; Endocrine syst…	{Hs4507677; KOG0020 Endoplasmic reticulum glucose-regulated protein (GRP94/endoplasmin), HSP90 family O Posttranslational modification, protein turnover, chaperones ;}	{GO:0051082; unfolded protein binding; molecular_function GO:0006950; response to stress; biological_process GO:0006457; protein folding; biological_process GO:0005524; ATP binding; molecular_function}	{NA}	{PF00183:Hsp90 protein}
transcript_HQ_B_transcript10580/f3p0/2733	2735	1214	1447	1122	298	176	194	333	311	253	243	141	201	34.1	35.94	33.13	5.54	4.71	5.36	5.74	5.89	5.43	6.04	3.72	5.49	{XP_018682692.1; PREDICTED: uncharacterized protein LOC103990099 [Musa acuminata subsp. malaccensis]}	{sp|Q8VZF6|EDR2L_ARATH; Protein ENHANCED DISEASE RESISTANCE 2-like OS=Arabidopsis thaliana GN=EDR2L PE=2 SV=1}	{egu:105057775; - - - - -}	{NA}	{NA}	{XM_019850347.1; PREDICTED: Elaeis guineensis uncharacterized LOC105057775 (LOC105057775), mRNA}	{NA}
transcript_HQ_B_transcript10581/f4p0/2672	2672	940.55	897.2	866.22	2080.54	911.71	1016.8	1498.16	1503.56	1321.91	6815	6854.58	7085.08	27.11	22.88	26.25	39.72	25.06	28.82	26.52	29.21	29.14	173.76	185.51	198.69	{XP_020114596.1; protein LHY-like isoform X3 [Ananas comosus]}	{sp|P92973|CCA1_ARATH; Protein CCA1 OS=Arabidopsis thaliana GN=CCA1 PE=1 SV=1}	{mus:104000178; K12133 LHY MYB-related transcription factor LHY - ko04712; Organismal Systems; Environmental adaptation; Circadian rhythm - plant}	{At2g46830; KOG0724 Zuotin and related molecular chaperones (DnaJ superfamily), contains DNA-binding domains O Posttranslational modification, protein turnover, chaperones ;}	{NA}	{XM_009422159.2; PREDICTED: Musa acuminata subsp. malaccensis protein LHY (LOC104000178), mRNA}	{NA}
transcript_HQ_B_transcript10582/f4p0/2599	2599	327	281	277	535	424	361	539	554	505	310	189	225	9.72	7.39	8.66	10.53	12.02	10.55	9.84	11.1	11.48	8.15	5.27	6.51	{XP_008805533.1; PREDICTED: phosphatidylinositol/phosphatidylcholine transfer protein SFH13-like isoform X2 [Phoenix dactylifera]}	{sp|Q501H5|SFH13_ARATH; Phosphatidylinositol/phosphatidylcholine transfer protein SFH13 OS=Arabidopsis thaliana GN=SFH13 PE=2 SV=1}	{egu:105039037; - - - - -}	{At1g55690; KOG1471 Phosphatidylinositol transfer protein SEC14 and related proteins I Lipid transport and metabolism ;}	{NA}	{XM_008807311.1; PREDICTED: Phoenix dactylifera phosphatidylinositol/phosphatidylcholine transfer protein SFH13-like (LOC103718468), transcript variant X4, mRNA}	{NA}
transcript_HQ_B_transcript10583/f7p0/2706	2706	1038	392	859	97	33	78	0	0	0	0	0	0	29.51	9.85	25.67	1.83	0.89	2.18	0	0	0	0	0	0	{BAK00933.1; predicted protein [Hordeum vulgare subsp. vulgare]}	{sp|Q10327|YD72_SCHPO; Uncharacterized protein C32A11.02c OS=Schizosaccharomyces pombe (strain 972 / ATCC 24843) GN=SPAC32A11.02c PE=4 SV=1}	{NA}	{NA}	{NA}	{NA}	{NA}
transcript_HQ_B_transcript10585/f2p0/2714	2715	424.66	99.3	214.65	81.49	13.77	37.39	0	0	3.54	0	8.32	0	12.03	2.49	6.39	1.53	0.37	1.04	0	0	0.08	0	0.22	0	{XP_010926505.1; PREDICTED: leucine-rich repeat extensin-like protein 5 [Elaeis guineensis]}	{NA}	{pda:103701918; - - - - -}	{NA}	{GO:0005515; protein binding; molecular_function}	{NA}	{PF00564:PB1 domain}
transcript_HQ_B_transcript10587/f3p0/2782	2782	0	0	0	0	0	0	0	0	0	0	0	0	0	0	0	0	0	0	0	0	0	0	0	0	{XP_010930957.1; PREDICTED: probable helicase MAGATAMA 3 [Elaeis guineensis]}	{sp|B6SFA4|MAA3_ARATH; Probable helicase MAGATAMA 3 OS=Arabidopsis thaliana GN=MAA3 PE=2 SV=1}	{pda:103701231; K10706 SETX, ALS4 senataxin 3.6.4.- -}	{At4g15570; KOG1801 tRNA-splicing endonuclease positive effector (SEN1) A RNA processing and modification ;}	{GO:0005524; ATP binding; molecular_function}	{XM_010932655.2; PREDICTED: Elaeis guineensis probable helicase MAGATAMA 3 (LOC105051985), mRNA}	{PF01443:Viral (Superfamily 1) RNA helicase}
transcript_HQ_B_transcript10588/f5p0/2699	2717	0	2	1	0	0	0	0	0	0	0	0	0	0	0.05	0.03	0	0	0	0	0	0	0	0	0	{NA}	{NA}	{NA}	{NA}	{NA}	{NA}	{NA}
transcript_HQ_B_transcript10589/f2p0/2696	2696	949.28	813.29	727.17	899.64	654.08	570.74	926.08	815.76	699.87	666.11	485.47	657.12	27.1	20.53	21.82	17	17.8	16.02	16.23	15.69	15.27	16.82	13.01	18.25	{XP_008800201.1; PREDICTED: U-box domain-containing protein 44-like [Phoenix dactylifera]}	{sp|Q9LM76|PUB44_ARATH; U-box domain-containing protein 44 OS=Arabidopsis thaliana GN=PUB44 PE=1 SV=1}	{mus:103970510; K08332 - - - -}	{At1g20780; KOG0167 FOG: Armadillo/beta-catenin-like repeats S Function unknown ;}	{GO:0005515; protein binding; molecular_function}	{XM_015755264.1; PREDICTED: Oryza sativa Japonica Group U-box domain-containing protein 43 (LOC4325756), transcript variant X1, mRNA}	{PF00514:Armadillo/beta-catenin-like repeat}
transcript_HQ_B_transcript1058/f2p0/4390	4390	528.82	315.77	294.21	1546.75	329.64	477.98	653.94	598.36	588.07	72.29	315.37	203.66	8.89	4.68	5.19	17.2	5.27	7.92	6.75	6.77	7.55	1.08	4.99	3.34	{JAT57626.1; Nitrate transporter 1.2 [Anthurium amnicola]}	{sp|Q8VYE4|PTR12_ARATH; Protein NRT1/ PTR FAMILY 4.5 OS=Arabidopsis thaliana GN=NPF4.5 PE=2 SV=1}	{sbi:SORBI_06g021020; - - - - -}	{At1g27040; KOG1237 H+/oligopeptide symporter E Amino acid transport and metabolism ;}	{GO:0006810; transport; biological_process GO:0005215; NA GO:0016020; membrane; cellular_component}	{NA}	{PF00854:POT family}
transcript_HQ_B_transcript10590/f5p0/2694	2694	0	0	0	0	0	0	0	0	0	0	0	0	0	0	0	0	0	0	0	0	0	0	0	0	{NA}	{NA}	{NA}	{NA}	{NA}	{NA}	{NA}
transcript_HQ_B_transcript10591/f2p0/2701	2701	15.17	19.65	3.29	9.16	4.34	7.69	6.18	9.05	6.1	30.88	32.26	21.86	0.43	0.49	0.1	0.17	0.12	0.22	0.11	0.17	0.13	0.78	0.86	0.61	{XP_017701046.1; PREDICTED: KH domain-containing protein At5g56140-like isoform X7 [Phoenix dactylifera]}	{sp|Q0WLR1|QKIL1_ARATH; KH domain-containing protein At4g26480 OS=Arabidopsis thaliana GN=At4g26480 PE=2 SV=1}	{nnu:104594361; K14945 QKI protein quaking - -}	{At4g26480_2; KOG1588 RNA-binding protein Sam68 and related KH domain proteins A RNA processing and modification ;}	{GO:0003723; RNA binding; molecular_function}	{NA}	{PF00013:KH domain}
transcript_HQ_B_transcript10593/f2p0/2709	2709	157.04	136.97	149.09	242.51	270.47	205.13	280.11	316.87	206.47	322.95	301.82	320.6	4.46	3.44	4.45	4.56	7.32	5.73	4.88	6.06	4.48	8.11	8.05	8.86	{XP_020106994.1; zinc finger CCCH domain-containing protein 28-like [Ananas comosus]}	{sp|Q0JD07|C3H28_ORYSJ; Zinc finger CCCH domain-containing protein 28 OS=Oryza sativa subsp. japonica GN=Os04g0438700 PE=2 SV=1}	{pda:103704837; K14943 MBNL muscleblind - -}	{Hs19387844; KOG2494 C3H1-type Zn-finger protein K Transcription ;}	{GO:0008270; zinc ion binding; molecular_function}	{NA}	{PF02176:TRAF-type zinc finger}
transcript_HQ_B_transcript10594/f6p0/2713	2715	10.08	53.02	33.79	359.78	1237.96	1037.27	520.95	379.74	439.11	39.87	107.1	66.62	0.29	1.33	1.01	6.75	33.42	28.89	9.06	7.25	9.51	1	2.85	1.84	{XP_008784364.1; PREDICTED: subtilisin-like protease SBT1.5 [Phoenix dactylifera]}	{sp|Q9LUM3|SBT15_ARATH; Subtilisin-like protease SBT1.5 OS=Arabidopsis thaliana GN=SBT1.5 PE=2 SV=1}	{pda:103703326; - - - - -}	{NA}	{GO:0004252; serine-type endopeptidase activity; molecular_function GO:0006508; proteolysis; biological_process}	{XM_008786142.2; PREDICTED: Phoenix dactylifera subtilisin-like protease SBT1.5 (LOC103703326), mRNA}	{PF00082:Subtilase family}
transcript_HQ_B_transcript10596/f2p0/2724	2724	326.36	287.09	220.45	548.13	367.06	403.34	1223.71	1483.04	1226.38	539.38	473.94	515.92	9.21	7.16	6.54	10.24	9.87	11.19	21.2	28.2	26.46	13.47	12.56	14.16	{XP_020092399.1; DNA mismatch repair protein MSH5 isoform X4 [Ananas comosus]}	{sp|Q6L4V0|MSH5_ORYSJ; DNA mismatch repair protein MSH5 OS=Oryza sativa subsp. japonica GN=MSH5 PE=2 SV=1}	{egu:105040499; K08741 MSH5 DNA mismatch repair protein MSH5 - -}	{At3g20475; KOG0221 Mismatch repair ATPase MSH5 (MutS family) L Replication, recombination and repair ;}	{GO:0030983; mismatched DNA binding; molecular_function GO:0006298; mismatch repair; biological_process GO:0005524; ATP binding; molecular_function}	{XM_008779411.2; PREDICTED: Phoenix dactylifera DNA mismatch repair protein MSH5 (LOC103697535), partial mRNA}	{PF05190:MutS family domain IV PF05192:MutS domain III}
transcript_HQ_B_transcript10598/f2p0/2710	2710	708.92	691.53	776.78	0	0	0	1258.65	1150.63	644.34	1456.57	822.02	1006.24	20.12	17.35	23.17	0	0	0	21.93	22	13.98	36.57	21.9	27.78	{NA}	{NA}	{NA}	{NA}	{NA}	{XR_604163.2; PREDICTED: Phoenix dactylifera uncharacterized LOC103707595 (LOC103707595), transcript variant X3, misc_RNA}	{NA}
transcript_HQ_B_transcript10599/f5p0/2704	2704	757	915	673	1239	895	802	922	894	791	612	616	609	21.54	23.02	20.13	23.34	24.27	22.44	16.11	17.14	17.2	15.4	16.45	16.86	{XP_010915404.1; PREDICTED: casein kinase 1-like protein HD16 [Elaeis guineensis]}	{sp|Q852L0|HD16N_ORYSJ; Casein kinase 1-like protein HD16 OS=Oryza sativa subsp. japonica GN=HD16 PE=1 SV=1}	{egu:105040538; - - - - -}	{At3g13670; KOG1164 Casein kinase (serine/threonine/tyrosine protein kinase) T Signal transduction mechanisms ;}	{GO:0005524; ATP binding; molecular_function GO:0006468; protein phosphorylation; biological_process GO:0016773; phosphotransferase activity, alcohol group as acceptor; molecular_function GO:0004672; protein kinase activity; molecular_function GO:0016020; membrane; cellular_component}	{XR_002165870.1; PREDICTED: Elaeis guineensis casein kinase 1-like protein HD16 (LOC105040627), transcript variant X4, misc_RNA}	{PF07714:Protein tyrosine kinase PF06293:Lipopolysaccharide kinase (Kdo/WaaP) family PF00069:Protein kinase domain}
transcript_HQ_B_transcript1059/f2p0/4365	4365	41.65	38.41	50.06	82.3	22.67	38.29	31.51	57.08	31.22	141.28	60.79	89.23	0.7	0.57	0.89	0.92	0.36	0.64	0.33	0.65	0.4	2.13	0.97	1.47	{XP_008809710.1; PREDICTED: probable LRR receptor-like serine/threonine-protein kinase At3g47570 [Phoenix dactylifera]}	{sp|Q2R2D5|XA21_ORYSJ; Receptor kinase-like protein Xa21 OS=Oryza sativa subsp. japonica GN=XA21 PE=1 SV=1}	{egu:105041450; - - - - -}	{NA}	{GO:0005515; protein binding; molecular_function}	{NA}	{PF00560:Leucine Rich Repeat PF13855:Leucine rich repeat}
transcript_HQ_B_transcript10600/f2p0/2710	2686	51	32	37	10	23	17	1	0	0	0	0	0	1.46	0.81	1.11	0.19	0.63	0.48	0.02	0	0	0	0	0	{NA}	{NA}	{NA}	{NA}	{NA}	{NA}	{NA}
transcript_HQ_B_transcript10601/f2p0/2708	2709	121.95	31.2	84.43	18.35	3.01	28.39	3.97	12.33	21.46	20.43	3.61	2.78	3.46	0.78	2.52	0.34	0.08	0.79	0.07	0.24	0.47	0.51	0.1	0.08	{XP_018682926.1; PREDICTED: phosphatidylinositol:ceramide inositolphosphotransferase-like isoform X2 [Musa acuminata subsp. malaccensis]}	{sp|B8ACH9|IPCS_ORYSI; Phosphatidylinositol:ceramide inositolphosphotransferase OS=Oryza sativa subsp. indica GN=ERH1 PE=3 SV=1}	{mus:103988897; - - - - -}	{At2g37940; KOG3058 Uncharacterized conserved protein S Function unknown ;}	{NA}	{NA}	{NA}
transcript_HQ_B_transcript10603/f11p0/2702	2702	585.03	729.6	475.39	944.95	522.64	499.09	1011.79	818.02	662.83	672.5	547.59	555.44	16.66	18.37	14.23	17.81	14.18	13.97	17.69	15.69	14.43	16.94	14.64	15.39	{XP_009404426.1; PREDICTED: KH domain-containing protein HEN4 [Musa acuminata subsp. malaccensis]}	{sp|Q8W4B1|RCF3_ARATH; RNA-binding KH domain-containing protein RCF3 OS=Arabidopsis thaliana GN=RCF3 PE=1 SV=1}	{egu:105040917; K21444 - - - -}	{At1g51580; KOG2190 PolyC-binding proteins alphaCP-1 and related KH domain proteins AR RNA processing and modification ; General function prediction only ;}	{GO:0003723; RNA binding; molecular_function}	{XM_008809774.2; PREDICTED: Phoenix dactylifera KH domain-containing protein HEN4-like (LOC103720106), transcript variant X2, mRNA}	{PF13184:NusA-like KH domain PF07650:KH domain PF00013:KH domain}
transcript_HQ_B_transcript10604/f2p0/2696	2696	162.51	231.93	226.51	787.86	499.94	477.62	281.71	290.23	277.11	390.33	297.43	460.44	4.64	5.85	6.8	14.89	13.6	13.4	4.94	5.58	6.05	9.86	7.97	12.79	{XP_010906914.1; PREDICTED: zinc finger BED domain-containing protein RICESLEEPER 2-like [Elaeis guineensis]}	{sp|Q6AVI0|RSLE2_ORYSJ; Zinc finger BED domain-containing protein RICESLEEPER 2 OS=Oryza sativa subsp. japonica GN=Os03g0733400 PE=2 SV=1}	{pda:103707481; - - - - -}	{At3g42170; KOG1121 Tam3-transposase (Ac family) L Replication, recombination and repair ;}	{GO:0046983; protein dimerization activity; molecular_function GO:0003677; DNA binding; molecular_function}	{XM_008778649.2; PREDICTED: Phoenix dactylifera zinc finger BED domain-containing protein RICESLEEPER 2-like (LOC103696924), transcript variant X5, mRNA}	{PF02892:BED zinc finger PF14372:Domain of unknown function (DUF4413) PF05699:hAT family C-terminal dimerisation region}
transcript_HQ_B_transcript10605/f5p0/2714	2714	414.49	316.81	325.94	466.93	307.65	281.77	634.66	608.48	572.45	564.88	548.81	567.11	11.74	7.94	9.71	8.76	8.31	7.85	11.04	11.62	12.4	14.16	14.6	15.63	{XP_010931378.1; PREDICTED: RNA-binding protein 28 [Elaeis guineensis]}	{sp|Q8CGC6|RBM28_MOUSE; RNA-binding protein 28 OS=Mus musculus GN=Rbm28 PE=1 SV=4}	{pda:103708911; K14573 NOP4, RBM28 nucleolar protein 4 - ko03008; Genetic Information Processing; Translation; Ribosome biogenesis in eukaryotes}	{At2g21440; KOG0127 Nucleolar protein fibrillarin NOP77 (RRM superfamily) A RNA processing and modification ;}	{GO:0003676; nucleic acid binding; molecular_function}	{NA}	{PF00076:RNA recognition motif. (a.k.a. RRM, RBD, or RNP domain) PF16367:RNA recognition motif}
transcript_HQ_B_transcript10606/f2p0/2737	2739	42	72	65	96	57	62	76	78	50	46	46	64	1.18	1.79	1.92	1.78	1.52	1.71	1.31	1.47	1.07	1.14	1.21	1.75	{XP_010936108.1; PREDICTED: uncharacterized protein LOC105055808 [Elaeis guineensis]}	{NA}	{mus:103973107; - - - - -}	{NA}	{NA}	{NA}	{NA}
transcript_HQ_B_transcript10608/f2p0/2710	2710	16.7	26.45	22.13	58.38	0	8.57	29.43	30.3	24.61	20.95	8.52	21.6	0.47	0.66	0.66	1.1	0	0.24	0.51	0.58	0.53	0.53	0.23	0.6	{XP_008806595.1; PREDICTED: protein FREE1 [Phoenix dactylifera]}	{sp|Q9ASS2|FREE1_ARATH; Protein FREE1 OS=Arabidopsis thaliana GN=FREE1 PE=1 SV=1}	{pda:103722657; - - - - -}	{At1g20110; KOG1729 FYVE finger containing protein R General function prediction only ;}	{GO:0005515; protein binding; molecular_function}	{XM_010936831.2; PREDICTED: Elaeis guineensis protein FREE1 (LOC105055113), transcript variant X2, mRNA}	{PF08416:Phosphotyrosine-binding domain}
transcript_HQ_B_transcript10609/f4p0/2740	2741	318.55	579.15	450.3	291.82	223.7	198.91	258.53	332.96	261.43	49.32	56.96	38.4	8.93	14.35	13.27	5.41	5.97	5.48	4.45	6.29	5.6	1.22	1.5	1.05	{XP_008799524.1; PREDICTED: protein IQ-DOMAIN 1 [Phoenix dactylifera]}	{NA}	{egu:105043411; - - - - -}	{NA}	{GO:0046872; metal ion binding; molecular_function}	{NA}	{PF13912:C2H2-type zinc finger}
transcript_HQ_B_transcript10612/f3p0/2714	2714	430	245	264	1380	904	856	365	314	326	432	405	451	12.18	6.14	7.86	25.89	24.41	23.85	6.35	5.99	7.06	10.83	10.77	12.43	{XP_009385142.1; PREDICTED: transcription factor IBH1-like [Musa acuminata subsp. malaccensis]}	{sp|Q01I07|IBH1_ORYSI; Transcription factor IBH1 OS=Oryza sativa subsp. indica GN=IBH1 PE=3 SV=1}	{mus:103972510; - - - - -}	{NA}	{GO:0001070; RNA binding transcription factor activity; molecular_function GO:0050434; positive regulation of viral transcription; biological_process GO:0042025; host cell nucleus; cellular_component GO:0005634; nucleus; cellular_component}	{NA}	{PF00539:Transactivating regulatory protein (Tat) PF04618:HD-ZIP protein N terminus}
transcript_HQ_B_transcript10613/f2p0/2716	2717	227.43	143.42	224.66	477.09	114.72	194.87	364.17	313.77	260.41	77.04	34.55	47.62	6.44	3.59	6.68	8.94	3.09	5.42	6.33	5.98	5.63	1.93	0.92	1.31	{EMT06865.1; Two-component response regulator-like PRR1 [Aegilops tauschii]}	{sp|Q689G9|PRR1_ORYSJ; Two-component response regulator-like PRR1 OS=Oryza sativa subsp. japonica GN=PRR1 PE=2 SV=2}	{obr:102712226; K12127 TOC1, APRR1 pseudo-response regulator 1 - ko04712; Organismal Systems; Environmental adaptation; Circadian rhythm - plant}	{At5g61380; KOG1601 GATA-4/5/6 transcription factors K Transcription ;}	{GO:0005515; protein binding; molecular_function}	{XM_010031892.2; PREDICTED: Eucalyptus grandis two-component response regulator-like APRR1 (LOC104420010), mRNA}	{PF06203:CCT motif}
transcript_HQ_B_transcript10614/f4p0/2739	2739	209	211	187	367	258	257	436	396	381	358	272	326	5.86	5.23	5.51	6.82	6.9	7.09	7.51	7.48	8.17	8.88	7.16	8.9	{XP_010934198.1; PREDICTED: conserved oligomeric Golgi complex subunit 4 [Elaeis guineensis]}	{sp|Q8L838|COG4_ARATH; Conserved oligomeric Golgi complex subunit 4 OS=Arabidopsis thaliana GN=COG4 PE=2 SV=1}	{pda:103703863; K20291 COG4, COD1 conserved oligomeric Golgi complex subunit 4 - -}	{At4g01400_2; KOG0412 Golgi transport complex COD1 protein U Intracellular trafficking, secretion, and vesicular transport ;}	{GO:0048193; Golgi vesicle transport; biological_process GO:0005783; endoplasmic reticulum; cellular_component}	{NA}	{PF04437:RINT-1 / TIP-1 family}
transcript_HQ_B_transcript10615/f2p0/2712	2712	261.42	198.19	181.39	24.62	126.83	103.15	522.2	430.48	363.03	547.29	327.3	375.64	7.41	4.97	5.41	0.46	3.43	2.88	9.09	8.23	7.87	13.73	8.71	10.36	{XP_008812641.1; PREDICTED: cyclic nucleotide-gated ion channel 4 [Phoenix dactylifera]}	{sp|Q94AS9|CNGC4_ARATH; Cyclic nucleotide-gated ion channel 4 OS=Arabidopsis thaliana GN=CNGC4 PE=2 SV=2}	{egu:105032236; - - - - -}	{At5g54250; KOG0498 K+-channel ERG and related proteins, contain PAS/PAC sensor domain PT Inorganic ion transport and metabolism ; Signal transduction mechanisms ;}	{GO:0005515; protein binding; molecular_function GO:0016020; membrane; cellular_component GO:0055085; transmembrane transport; biological_process GO:0005216; ion channel activity; molecular_function GO:0006811; ion transport; biological_process}	{XM_018826128.1; PREDICTED: Musa acuminata subsp. malaccensis cyclic nucleotide-gated ion channel 4 (LOC103978489), transcript variant X2, mRNA}	{PF00612:IQ calmodulin-binding motif PF00520:Ion transport protein}
transcript_HQ_B_transcript10617/f22p0/2623	2623	245.75	186.32	177.8	581.25	544.65	404	603.89	553.47	480.32	883.98	783.32	752.79	7.23	4.85	5.5	11.33	15.28	11.69	10.91	10.98	10.81	23	21.64	21.55	{XP_020080633.1; DUF21 domain-containing protein At1g55930, chloroplastic-like isoform X1 [Ananas comosus]}	{sp|Q84R21|Y1559_ARATH; DUF21 domain-containing protein At1g55930, chloroplastic OS=Arabidopsis thaliana GN=CBSDUFCH2 PE=2 SV=2}	{pda:103700867; - - - - -}	{At3g13070; KOG2118 Predicted membrane protein, contains two CBS domains S Function unknown ;}	{NA}	{XM_010909311.2; PREDICTED: Elaeis guineensis putative DUF21 domain-containing protein At3g13070, chloroplastic (LOC105034243), mRNA}	{NA}
transcript_HQ_B_transcript10620/f2p0/2711	2713	0	0	0	1	0	0	0	0	0	0	0	0	0	0	0	0.02	0	0	0	0	0	0	0	0	{NA}	{NA}	{NA}	{NA}	{NA}	{NA}	{NA}
transcript_HQ_B_transcript10622/f2p0/2704	2701	452.38	516.19	336.51	1020.01	527.18	474.79	1615.32	1485.87	1154.08	451.75	382.78	291.44	12.89	13	10.08	19.24	14.31	13.3	28.25	28.52	25.13	11.38	10.24	8.08	{XP_008809999.1; PREDICTED: putative glucose-6-phosphate 1-epimerase isoform X1 [Phoenix dactylifera]}	{sp|Q40784|AAPC_CENCI; Putative glucose-6-phosphate 1-epimerase OS=Cenchrus ciliaris PE=2 SV=1}	{vvi:100259893; K01792 E5.1.3.15 glucose-6-phosphate 1-epimerase 5.1.3.15 ko00010; Metabolism; Carbohydrate metabolism; Glycolysis / Gluconeogenesis}	{At5g57330; KOG1594 Uncharacterized enzymes related to aldose 1-epimerase G Carbohydrate transport and metabolism ;}	{GO:0016853; isomerase activity; molecular_function GO:0005975; carbohydrate metabolic process; biological_process}	{XM_010930981.2; PREDICTED: Elaeis guineensis putative glucose-6-phosphate 1-epimerase (LOC105050812), mRNA}	{PF01263:Aldose 1-epimerase}
transcript_HQ_B_transcript10623/f2p0/2703	2703	542	409	408	368	263	240	511	732	498	910	758	825	15.43	10.29	12.21	6.94	7.14	6.72	8.93	14.04	10.84	22.91	20.26	22.84	{ONK63938.1; uncharacterized protein A4U43_C07F20460 [Asparagus officinalis]}	{sp|Q8VZF6|EDR2L_ARATH; Protein ENHANCED DISEASE RESISTANCE 2-like OS=Arabidopsis thaliana GN=EDR2L PE=2 SV=1}	{egu:105044301; - - - - -}	{NA}	{GO:0008289; lipid binding; molecular_function}	{XM_008793335.1; PREDICTED: Phoenix dactylifera protein ENHANCED DISEASE RESISTANCE 2 (LOC103708419), transcript variant X3, mRNA}	{PF01852:START domain}
transcript_HQ_B_transcript10624/f7p0/2710	2710	481.81	242.31	309.82	203.84	84.75	62.58	257.52	268.72	257.06	122.1	337.48	316.09	13.67	6.08	9.24	3.83	2.29	1.75	4.49	5.14	5.58	3.07	8.99	8.73	{XP_008778513.1; PREDICTED: ABC transporter F family member 3 [Phoenix dactylifera]}	{sp|Q8H0V6|AB3F_ARATH; ABC transporter F family member 3 OS=Arabidopsis thaliana GN=ABCF3 PE=1 SV=1}	{pda:103698293; K06158 ABCF3 ATP-binding cassette, subfamily F, member 3 - -}	{At1g64550; KOG0062 ATPase component of ABC transporters with duplicated ATPase domains/Translation elongation factor EF-3b EJ Amino acid transport and metabolism ; Translation, ribosomal structure and biogenesis ;}	{GO:0016887; ATPase activity; molecular_function GO:0003924; GTPase activity; molecular_function GO:0005524; ATP binding; molecular_function GO:0005525; GTP binding; molecular_function}	{XM_008780291.1; PREDICTED: Phoenix dactylifera ABC transporter F family member 3 (LOC103698293), mRNA}	{PF03193:Protein of unknown function, DUF258 PF01926:50S ribosome-binding GTPase PF00005:ABC transporter PF13304:AAA domain, putative AbiEii toxin, Type IV TA system PF00004:ATPase family associated with various cellular activities (AAA)}
transcript_HQ_B_transcript10625/f7p0/2670	2671	726	670	533	1979.27	1023	1087	893.54	844.97	804	669	723	612	20.94	17.09	16.16	37.8	28.13	30.82	15.82	16.42	17.73	17.06	19.58	17.17	{ONK67419.1; uncharacterized protein A4U43_C06F20060 [Asparagus officinalis]}	{NA}	{pda:103707565; K17046 DEK protein DEK - -}	{At5g63550; KOG2266 Chromatin-associated protein Dek and related proteins, contains SAP DNA binding domain B Chromatin structure and dynamics ;}	{NA}	{NA}	{NA}
transcript_HQ_B_transcript10627/f4p0/2704	2704	19	81	61	45	37	16	201	160	139	133	98	145	0.54	2.04	1.82	0.85	1	0.45	3.51	3.07	3.02	3.35	2.62	4.01	{XP_009380774.1; PREDICTED: serine/threonine-protein kinase BLUS1-like [Musa acuminata subsp. malaccensis]}	{sp|Q551H4|FRAY2_DICDI; Serine/threonine-protein kinase fray2 OS=Dictyostelium discoideum GN=fray2 PE=3 SV=1}	{mus:103969078; K08835 OXSR1, STK39 serine/threonine-protein kinase OSR1/STK39 2.7.11.1 -}	{At5g14720; KOG0582 Ste20-like serine/threonine protein kinase T Signal transduction mechanisms ;}	{GO:0000940; condensed chromosome outer kinetochore; cellular_component GO:0008017; microtubule binding; molecular_function GO:0007059; chromosome segregation; biological_process GO:0005876; spindle microtubule; cellular_component GO:0006468; protein phosphorylation; biological_process GO:0004672; protein kinase activity; molecular_function GO:0051301; cell division; biological_process GO:0005524…	{XM_010930902.2; PREDICTED: Elaeis guineensis serine/threonine-protein kinase OSR1-like (LOC105050760), transcript variant X6, mRNA}	{PF07714:Protein tyrosine kinase PF16740:Spindle and kinetochore-associated protein 2 PF00069:Protein kinase domain}
transcript_HQ_B_transcript10628/f5p0/2708	2708	67.74	42.61	33.05	103.53	35.71	32.04	27.7	38.59	27.57	42.15	54.35	72.21	1.92	1.07	0.99	1.95	0.97	0.89	0.48	0.74	0.6	1.06	1.45	2	{XP_010924898.1; PREDICTED: eukaryotic translation initiation factor 1A [Elaeis guineensis]}	{sp|P56331|IF1A_ONOVI; Eukaryotic translation initiation factor 1A OS=Onobrychis viciifolia PE=2 SV=2}	{egu:105038324; K03236 EIF1A translation initiation factor 1A - ko03013; Genetic Information Processing; Translation; RNA transport}	{At2g04520; KOG3403 Translation initiation factor 1A (eIF-1A) J Translation, ribosomal structure and biogenesis ;}	{GO:0003723; RNA binding; molecular_function GO:0003743; translation initiation factor activity; molecular_function GO:0006413; translational initiation; biological_process}	{XM_007135125.1; Phaseolus vulgaris hypothetical protein (PHAVU_010G108300g) mRNA, complete cds}	{PF01176:Translation initiation factor 1A / IF-1}
transcript_HQ_B_transcript10629/f3p0/2710	2710	87	99	106	178	101	110	141	95	115	87	107	60	2.47	2.48	3.16	3.34	2.73	3.07	2.46	1.82	2.5	2.18	2.85	1.66	{XP_020089567.1; PHD finger protein EHD3-like [Ananas comosus]}	{sp|Q6ZJM9|EHD3_ORYSJ; PHD finger protein EHD3 OS=Oryza sativa subsp. japonica GN=EHD3 PE=1 SV=1}	{pda:103702611; - - - - -}	{NA}	{GO:0005515; protein binding; molecular_function}	{NA}	{PF00628:PHD-finger}
transcript_HQ_B_transcript1062/f11p0/4295	4292	200.66	923.21	599.95	399.35	19.78	148.63	351.57	287.75	113.07	471.74	728.85	735.07	3.46	14.01	10.84	4.55	0.32	2.52	3.72	3.34	1.49	7.23	11.81	12.33	{XP_008810680.1; PREDICTED: autophagy-related protein 11 [Phoenix dactylifera]}	{sp|Q9SUG7|ATG11_ARATH; Autophagy-related protein 11 OS=Arabidopsis thaliana GN=ATG11 PE=1 SV=1}	{mus:103973870; K08330 ATG11 autophagy-related protein 11 - ko04138; Cellular Processes; Transport and catabolism; Autophagy - yeast | ko04139; Cellular Processes; Transport and catabolism; Mitophagy - yeast}	{NA}	{GO:0045892; negative regulation of transcription, DNA-dependent; biological_process GO:0006914; autophagy; biological_process GO:0008384; IkappaB kinase activity; molecular_function}	{XM_009388538.2; PREDICTED: Musa acuminata subsp. malaccensis autophagy-related protein 11 (LOC103973870), mRNA}	{PF04108:Autophagy protein Apg17 PF02909:Tetracyclin repressor, C-terminal all-alpha domain PF12179:I-kappa-kinase-beta NEMO binding domain}
transcript_HQ_B_transcript10634/f3p0/2689	2690	650.49	719.07	520.79	1308.12	1110.79	934.58	1025.67	941.53	735.43	692.2	825.76	670.63	18.61	18.2	15.67	24.78	30.3	26.29	18.02	18.15	16.09	17.52	22.18	18.67	{XP_008777537.1; PREDICTED: ATP-dependent zinc metalloprotease FTSH 5, mitochondrial-like isoform X1 [Phoenix dactylifera]}	{sp|Q8LQJ8|FTSH5_ORYSJ; ATP-dependent zinc metalloprotease FTSH 5, mitochondrial OS=Oryza sativa subsp. japonica GN=FTSH5 PE=3 SV=1}	{egu:105033063; K08955 YME1 ATP-dependent metalloprotease 3.4.24.- ko04139; Cellular Processes; Transport and catabolism; Mitophagy - yeast}	{At2g26140; KOG0734 AAA+-type ATPase containing the peptidase M41 domain O Posttranslational modification, protein turnover, chaperones ;}	{GO:0006310; DNA recombination; biological_process GO:0009378; four-way junction helicase activity; molecular_function GO:0006508; proteolysis; biological_process GO:0016887; ATPase activity; molecular_function GO:0002949; NA GO:0005524; ATP binding; molecular_function GO:0006355; regulation of transcription, DNA-dependent; biological_process GO:0003678; DNA helicase activity; molecular_function …	{XM_008779315.1; PREDICTED: Phoenix dactylifera ATP-dependent zinc metalloprotease FTSH 5, mitochondrial-like (LOC103697459), transcript variant X1, mRNA}	{PF00004:ATPase family associated with various cellular activities (AAA) PF01057:Parvovirus non-structural protein NS1 PF00005:ABC transporter PF00158:Sigma-54 interaction domain PF07728:AAA domain (dynein-related subfamily) PF06068:TIP49 C-terminus PF05496:Holliday junction DNA helicase ruvB N-terminus PF02367:Threonylcarbamoyl adenosine biosynthesis protein TsaE PF07724:AAA domain (Cdc48 subfam…
transcript_HQ_B_transcript10635/f2p0/2710	2716	32.03	5.98	13.14	180.88	77.46	146.55	17.69	22.55	13.61	64.1	53.5	24.62	0.91	0.15	0.39	3.39	2.09	4.08	0.31	0.43	0.29	1.61	1.42	0.68	{XP_010905449.1; PREDICTED: proteasome subunit beta type-5 [Elaeis guineensis]}	{sp|Q9LIP2|PSB5B_ARATH; Proteasome subunit beta type-5-B OS=Arabidopsis thaliana GN=PBE2 PE=1 SV=1}	{egu:105038112; K02737 PSMB5 20S proteasome subunit beta 5 3.4.25.1 ko03050; Genetic Information Processing; Folding, sorting and degradation; Proteasome}	{At3g26340; KOG0175 20S proteasome, regulatory subunit beta type PSMB5/PSMB8/PRE2 O Posttranslational modification, protein turnover, chaperones ;}	{GO:0004298; threonine-type endopeptidase activity; molecular_function GO:0005839; proteasome core complex; cellular_component GO:0051603; proteolysis involved in cellular protein catabolic process; biological_process}	{XM_002876920.1; Arabidopsis lyrata subsp. lyrata hypothetical protein, mRNA}	{PF00227:Proteasome subunit}
transcript_HQ_B_transcript10638/f5p0/2700	2698	357	424	348	872	1106	839	553	427	512	483	395	470	10.18	10.69	10.43	16.47	30.07	23.53	9.68	8.21	11.16	12.19	10.58	13.04	{XP_019054166.1; PREDICTED: scarecrow-like protein 22 [Nelumbo nucifera]}	{sp|O81316|SCL6_ARATH; Scarecrow-like protein 6 OS=Arabidopsis thaliana GN=SCL6 PE=1 SV=1}	{mus:103998416; - - - - -}	{NA}	{NA}	{XM_010942830.2; PREDICTED: Elaeis guineensis scarecrow-like protein 27 (LOC105059511), mRNA}	{NA}
transcript_HQ_B_transcript10639/f3p0/2655	2654	327.65	276.36	235.92	509.8	394.13	288.43	642.94	581.97	287.39	590.87	321.84	541.4	9.52	7.1	7.2	9.81	10.91	8.24	11.47	11.39	6.38	15.18	8.78	15.3	{XP_020108856.1; probable pre-mRNA-splicing factor ATP-dependent RNA helicase DEAH2 isoform X4 [Ananas comosus]}	{sp|Q9LZQ9|DEAH2_ARATH; Probable pre-mRNA-splicing factor ATP-dependent RNA helicase DEAH2 OS=Arabidopsis thaliana GN=At3g62310 PE=2 SV=1}	{egu:105039973; K12820 DHX15, PRP43 pre-mRNA-splicing factor ATP-dependent RNA helicase DHX15/PRP43 3.6.4.13 ko03040; Genetic Information Processing; Transcription; Spliceosome}	{At3g62310; KOG0925 mRNA splicing factor ATP-dependent RNA helicase A RNA processing and modification ;}	{GO:0003677; DNA binding; molecular_function GO:0019079; viral genome replication; biological_process GO:0008026; ATP-dependent helicase activity; molecular_function GO:0005525; GTP binding; molecular_function GO:0006810; transport; biological_process GO:0006614; SRP-dependent cotranslational protein targeting to membrane; biological_process GO:0003676; nucleic acid binding; molecular_function GO…	{XR_001977346.1; PREDICTED: Musa acuminata subsp. malaccensis probable pre-mRNA-splicing factor ATP-dependent RNA helicase DEAH2 (LOC103978015), transcript variant X3, misc_RNA}	{PF04408:Helicase associated domain (HA2) PF07652:Flavivirus DEAD domain PF00448:SRP54-type protein, GTPase domain PF00270:DEAD/DEAH box helicase PF00005:ABC transporter PF04851:Type III restriction enzyme, res subunit PF00437:Type II/IV secretion system protein}
transcript_HQ_B_transcript1063/f2p0/4590	4582	199	421	313	37	16	47	0	0	0	0	0	0	3.2	5.96	5.27	0.39	0.24	0.74	0	0	0	0	0	0	{BAK07951.1; predicted protein [Hordeum vulgare subsp. vulgare]}	{sp|Q10451|PPR5_SCHPO; Pentatricopeptide repeat-containing protein 5, mitochondrial OS=Schizosaccharomyces pombe (strain 972 / ATCC 24843) GN=ppr5 PE=4 SV=2}	{bvg:104890742; - - - - -}	{At1g62910; KOG4197 FOG: PPR repeat R General function prediction only ;}	{GO:0006886; intracellular protein transport; biological_process GO:0016192; vesicle-mediated transport; biological_process}	{NA}	{PF00637:Region in Clathrin and VPS}
transcript_HQ_B_transcript10640/f3p0/2707	2709	168.31	167.33	147.02	185.9	63.23	72.51	46.23	63	74.25	0	6.32	0	4.78	4.2	4.39	3.49	1.71	2.02	0.81	1.21	1.61	0	0.17	0	{CBI25467.3; unnamed protein product, partial [Vitis vinifera]}	{sp|P48620|FAD3C_SESIN; Omega-3 fatty acid desaturase, chloroplastic OS=Sesamum indicum GN=FAD7 PE=2 SV=1}	{vvi:100260414; K10257 FAD3, FAD7, FAD8, desB acyl-lipid omega-3 desaturase [EC:1.14.19.25 1.14.19.35 1.14.19.36] 1.14.19.25,1.14.19.35,1.14.19.36 -}	{NA}	{GO:0055114; oxidation-reduction process; biological_process GO:0016717; oxidoreductase activity, acting on paired donors, with oxidation of a pair of donors resulting in the reduction of molecular oxygen to two molecules of water; molecular_function}	{XM_009418014.2; PREDICTED: Musa acuminata subsp. malaccensis omega-3 fatty acid desaturase, chloroplastic (LOC103996941), mRNA}	{PF11960:Domain of unknown function (DUF3474)}
transcript_HQ_B_transcript10641/f2p0/2705	2705	0	46.4	39.21	12.32	3.68	0	1.67	24.93	72.74	0	103.19	55.42	0	1.17	1.17	0.23	0.1	0	0.03	0.48	1.58	0	2.76	1.53	{XP_010936984.1; PREDICTED: GPI mannosyltransferase 2 [Elaeis guineensis]}	{sp|Q9NUD9|PIGV_HUMAN; GPI mannosyltransferase 2 OS=Homo sapiens GN=PIGV PE=1 SV=1}	{mus:103991056; K07542 PIGV phosphatidylinositol glycan, class V 2.4.1.- ko00563; Metabolism; Glycan biosynthesis and metabolism; Glycosylphosphatidylinositol (GPI)-anchor biosynthesis}	{At1g11880; KOG2647 Predicted Dolichyl-phosphate-mannose-protein mannosyltransferase R General function prediction only ;}	{GO:0006506; GPI anchor biosynthetic process; biological_process GO:0004584; dolichyl-phosphate-mannose-glycolipid alpha-mannosyltransferase activity; molecular_function}	{XM_009410424.2; PREDICTED: Musa acuminata subsp. malaccensis GPI mannosyltransferase 2 (LOC103991056), mRNA}	{PF04188:Mannosyltransferase (PIG-V)}
transcript_HQ_B_transcript10642/f2p0/2700	2700	606	616	500	1377	1186	962	1665	1457	1301	905	747	750	17.27	15.52	14.98	25.98	32.22	26.96	29.13	27.98	28.34	22.81	19.99	20.79	{XP_010939253.1; PREDICTED: uncharacterized protein LOC105058137 isoform X1 [Elaeis guineensis]}	{sp|F4I8W1|DUF2_ARATH; DUF724 domain-containing protein 2 OS=Arabidopsis thaliana GN=DUF2 PE=2 SV=1}	{pda:103704227; - - - - -}	{NA}	{GO:0003682; chromatin binding; molecular_function}	{XM_010938099.2; PREDICTED: Elaeis guineensis uncharacterized LOC105056037 (LOC105056037), mRNA}	{PF01426:BAH domain}
transcript_HQ_B_transcript10643/f5p0/2704	2697	177.59	143.11	172.91	462.69	567.32	376.33	393.48	436.12	360.05	159.79	236.52	182.69	5.07	3.61	5.19	8.74	15.43	10.56	6.89	8.39	7.85	4.03	6.34	5.07	{XP_008783269.1; PREDICTED: uncharacterized protein LOC103702562 [Phoenix dactylifera]}	{sp|O22943|STL1_ARATH; Probable glycosyltransferase STELLO1 OS=Arabidopsis thaliana GN=STL1 PE=1 SV=1}	{pda:103702562; - - - - -}	{NA}	{NA}	{XM_006294905.1; Capsella rubella hypothetical protein (CARUB_v10024023mg) mRNA, complete cds}	{NA}
transcript_HQ_B_transcript10644/f2p0/2698	2702	15.15	19.02	24.87	0	0	0	0	20.45	0	0	0	0	0.43	0.48	0.74	0	0	0	0	0.39	0	0	0	0	{XP_015889760.1; PREDICTED: SKP1-like protein 1A [Ziziphus jujuba]}	{sp|Q39255|SKP1A_ARATH; SKP1-like protein 1A OS=Arabidopsis thaliana GN=SKP1A PE=1 SV=1}	{obr:102721233; K03094 SKP1, CBF3D S-phase kinase-associated protein 1 - ko04141; Genetic Information Processing; Folding, sorting and degradation; Protein processing in endoplasmic reticulum | ko04120; Genetic Information Processing; Folding, sorting and degradation; Ubiquitin mediated proteolysis | ko04310; Environmental Information Processing; Signal transduction; Wnt signaling pathway | ko043…	{At1g75950; KOG1724 SCF ubiquitin ligase, Skp1 component O Posttranslational modification, protein turnover, chaperones ;}	{GO:0006511; ubiquitin-dependent protein catabolic process; biological_process}	{NA}	{PF03931:Skp1 family, tetramerisation domain}
transcript_HQ_B_transcript10645/f4p0/2616	2606	446.61	807.09	627.69	560.21	372.53	379.45	1070.28	971.24	849.43	700.78	492.02	548.36	13.24	21.16	19.56	11	10.53	11.06	19.48	19.4	19.25	18.36	13.69	15.81	{XP_019707010.1; PREDICTED: receptor-like serine/threonine-protein kinase SD1-8 [Elaeis guineensis]}	{sp|O81905|SD18_ARATH; Receptor-like serine/threonine-protein kinase SD1-8 OS=Arabidopsis thaliana GN=SD18 PE=1 SV=1}	{egu:105049927; - - - - -}	{NA}	{GO:0004672; protein kinase activity; molecular_function GO:0004674; protein serine/threonine kinase activity; molecular_function GO:0005524; ATP binding; molecular_function GO:0006468; protein phosphorylation; biological_process}	{XM_017362785.1; PREDICTED: Daucus carota subsp. sativus G-type lectin S-receptor-like serine/threonine-protein kinase At4g27290 (LOC108195822), transcript variant X2, mRNA}	{PF07714:Protein tyrosine kinase PF11883:Domain of unknown function (DUF3403) PF00069:Protein kinase domain}
transcript_HQ_B_transcript10648/f2p0/2717	2730	0	0	0	0	1	0	0	0	0	6	1	1	0	0	0	0	0.03	0	0	0	0	0.15	0.03	0.03	{NA}	{NA}	{NA}	{NA}	{NA}	{NA}	{NA}
transcript_HQ_B_transcript10649/f2p0/2703	2704	42	82	51	181	146	165	111	83	97	103	123	110	1.19	2.06	1.53	3.41	3.96	4.62	1.94	1.59	2.11	2.59	3.29	3.04	{XP_010943605.1; PREDICTED: poly(A)-specific ribonuclease PARN-like isoform X1 [Elaeis guineensis]}	{sp|Q8W4C3|PARNL_ARATH; Poly(A)-specific ribonuclease PARN-like OS=Arabidopsis thaliana GN=At3g25430 PE=2 SV=1}	{vvi:100855155; K01148 PARN poly(A)-specific ribonuclease 3.1.13.4 ko03018; Genetic Information Processing; Folding, sorting and degradation; RNA degradation}	{At3g25430; KOG1990 Poly(A)-specific exoribonuclease PARN L Replication, recombination and repair ;}	{GO:0003677; DNA binding; molecular_function GO:0003824; NA GO:0004535; poly(A)-specific ribonuclease activity; molecular_function GO:0000289; nuclear-transcribed mRNA poly(A) tail shortening; biological_process}	{NA}	{PF09293:T4 RNase H, C terminal PF04857:CAF1 family ribonuclease}
transcript_HQ_B_transcript1064/f3p0/4372	4371	216	235	240	270	312	286	384	466	364	206	195	217	3.65	3.5	4.25	3.02	5.01	4.76	3.98	5.3	4.69	3.1	3.1	3.57	{XP_010919611.1; PREDICTED: coatomer subunit alpha-1 [Elaeis guineensis]}	{sp|Q0J3D9|COPA3_ORYSJ; Coatomer subunit alpha-3 OS=Oryza sativa subsp. japonica GN=Os09g0127800 PE=2 SV=1}	{egu:105043668; K05236 COPA, RET1 coatomer subunit alpha - -}	{At2g21390; KOG0292 Vesicle coat complex COPI, alpha subunit U Intracellular trafficking, secretion, and vesicular transport ;}	{GO:0005198; NA GO:0030126; COPI vesicle coat; cellular_component GO:0008152; NA GO:0030117; membrane coat; cellular_component GO:0006886; intracellular protein transport; biological_process GO:0003824; NA GO:0016192; vesicle-mediated transport; biological_process GO:0005515; protein binding; molecular_function}	{XM_019850035.1; PREDICTED: Elaeis guineensis coatomer subunit alpha-1 (LOC105043668), transcript variant X3, mRNA}	{PF04053:Coatomer WD associated region PF00400:WD domain, G-beta repeat PF06957:Coatomer (COPI) alpha subunit C-terminus PF01507:Phosphoadenosine phosphosulfate reductase family}
transcript_HQ_B_transcript10652/f3p0/2711	2711	0	0	0	0	0	0	0	0	0	0	0	0	0	0	0	0	0	0	0	0	0	0	0	0	{XP_019149922.1; PREDICTED: RING-H2 finger protein ATL67-like [Ipomoea nil]}	{sp|Q9P7E1|YOF7_SCHPO; Uncharacterized RING finger protein P4H10.07 OS=Schizosaccharomyces pombe (strain 972 / ATCC 24843) GN=SPBP4H10.07 PE=1 SV=1}	{mus:103973161; K16281 RHA1 RING-H2 zinc finger protein RHA1 - -}	{SPBP4H10.07; KOG0800 FOG: Predicted E3 ubiquitin ligase O Posttranslational modification, protein turnover, chaperones ;}	{GO:0005515; protein binding; molecular_function GO:0005680; anaphase-promoting complex; cellular_component GO:0004842; ubiquitin-protein ligase activity; molecular_function GO:0046872; metal ion binding; molecular_function GO:0008270; zinc ion binding; molecular_function}	{NA}	{PF13639:Ring finger domain PF12861:Anaphase-promoting complex subunit 11 RING-H2 finger PF11789:Zinc-finger of the MIZ type in Nse subunit PF14634:zinc-RING finger domain PF12906:RING-variant domain PF00097:Zinc finger, C3HC4 type (RING finger) PF12678:RING-H2 zinc finger domain PF17123:RING-like zinc finger}
transcript_HQ_B_transcript10654/f3p0/2705	2717	0	5	4	0	0	0	0	0	0	0	0	0	0	0.13	0.12	0	0	0	0	0	0	0	0	0	{NA}	{NA}	{NA}	{NA}	{NA}	{NA}	{NA}
transcript_HQ_B_transcript10659/f3p0/2709	2709	245.78	135.16	168.19	386.73	250.41	392.61	418.72	398.43	325.67	303.3	227.2	199.33	6.98	3.39	5.02	7.27	6.78	10.96	7.3	7.62	7.07	7.62	6.06	5.51	{XP_010933521.1; PREDICTED: eukaryotic translation initiation factor 3 subunit B [Elaeis guineensis]}	{sp|P56821|EIF3B_TOBAC; Eukaryotic translation initiation factor 3 subunit B OS=Nicotiana tabacum GN=TIF3B1 PE=2 SV=1}	{pda:103704674; K03253 EIF3B translation initiation factor 3 subunit B - ko03013; Genetic Information Processing; Translation; RNA transport}	{At5g27640; KOG2314 Translation initiation factor 3, subunit b (eIF-3b) J Translation, ribosomal structure and biogenesis ;}	{NA}	{XM_010921545.2; PREDICTED: Elaeis guineensis eukaryotic translation initiation factor 3 subunit B-like (LOC105043829), mRNA}	{NA}
transcript_HQ_B_transcript1065/f3p0/4454	4456	397.62	151.53	195.89	375.56	339.94	300.08	255.6	226.14	310.73	463.24	452.44	434.24	6.58	2.21	3.4	4.11	5.35	4.89	2.6	2.52	3.92	6.82	7.05	7	{XP_010933642.1; PREDICTED: coatomer subunit alpha-1-like [Elaeis guineensis]}	{sp|Q0J3D9|COPA3_ORYSJ; Coatomer subunit alpha-3 OS=Oryza sativa subsp. japonica GN=Os09g0127800 PE=2 SV=1}	{egu:105043668; K05236 COPA, RET1 coatomer subunit alpha - -}	{At1g62020; KOG0292 Vesicle coat complex COPI, alpha subunit U Intracellular trafficking, secretion, and vesicular transport ;}	{GO:0008152; NA GO:0030117; membrane coat; cellular_component GO:0006886; intracellular protein transport; biological_process GO:0016192; vesicle-mediated transport; biological_process GO:0003824; NA GO:0005198; NA GO:0030126; COPI vesicle coat; cellular_component GO:0005515; protein binding; molecular_function}	{XM_010935340.2; PREDICTED: Elaeis guineensis coatomer subunit alpha-1-like (LOC105053983), mRNA}	{PF01507:Phosphoadenosine phosphosulfate reductase family PF04053:Coatomer WD associated region PF00400:WD domain, G-beta repeat PF06957:Coatomer (COPI) alpha subunit C-terminus}
transcript_HQ_B_transcript10661/f2p0/2702	2698	32.38	82.83	17.72	183.75	8.18	61.99	38.83	22.08	46.8	19.71	0	0	0.92	2.09	0.53	3.47	0.22	1.74	0.68	0.42	1.02	0.5	0	0	{XP_004960375.1; PREDICTED: zinc finger CCCH domain-containing protein 33 [Setaria italica]}	{sp|Q9LUZ4|C3H66_ARATH; Zinc finger CCCH domain-containing protein 66 OS=Arabidopsis thaliana GN=At5g58620 PE=2 SV=1}	{sita:101785209; - - - - -}	{At5g58620; KOG1595 CCCH-type Zn-finger protein R General function prediction only ;}	{GO:0046872; metal ion binding; molecular_function GO:0005515; protein binding; molecular_function}	{XM_018602152.1; PREDICTED: Raphanus sativus zinc finger CCCH domain-containing protein 66 (LOC108828449), transcript variant X2, mRNA}	{PF00023:Ankyrin repeat PF13606:Ankyrin repeat PF00642:Zinc finger C-x8-C-x5-C-x3-H type (and similar)}
transcript_HQ_B_transcript10663/f4p0/2694	2694	507	365	349	428	282	285	789	815	705	459	510	507	14.48	9.22	10.48	8.1	7.68	8.01	13.84	15.69	15.4	11.6	13.68	14.09	{XP_008804536.2; PREDICTED: probable D-2-hydroxyglutarate dehydrogenase, mitochondrial isoform X1 [Phoenix dactylifera]}	{sp|B8B7X6|D2HDH_ORYSI; Probable D-2-hydroxyglutarate dehydrogenase, mitochondrial OS=Oryza sativa subsp. indica GN=D2HGDH PE=3 SV=1}	{egu:105053375; K18204 AtD-2HGDH D-2-hydroxyglutarate dehydrogenase 1.1.99.39 -}	{At4g36400; KOG1232 Proteins containing the FAD binding domain C Energy production and conversion ;}	{GO:0016491; oxidoreductase activity; molecular_function GO:0050660; flavin adenine dinucleotide binding; molecular_function GO:0055114; oxidation-reduction process; biological_process}	{XM_010934512.1; PREDICTED: Elaeis guineensis probable D-2-hydroxyglutarate dehydrogenase, mitochondrial (LOC105053375), transcript variant X3, mRNA}	{PF01565:FAD binding domain }
transcript_HQ_B_transcript10664/f2p0/2700	2701	188.65	232	93.36	118.72	161.04	198	154.6	100.73	0	68.11	43.32	18.35	5.37	5.84	2.8	2.24	4.37	5.55	2.7	1.93	0	1.72	1.16	0.51	{XP_008788856.1; PREDICTED: cyclic nucleotide-gated ion channel 1 [Phoenix dactylifera]}	{sp|O65717|CNGC1_ARATH; Cyclic nucleotide-gated ion channel 1 OS=Arabidopsis thaliana GN=CNGC1 PE=1 SV=1}	{pda:103706485; K05391 CNGF cyclic nucleotide gated channel, other eukaryote - ko04626; Organismal Systems; Environmental adaptation; Plant-pathogen interaction}	{At5g53130; KOG0498 K+-channel ERG and related proteins, contain PAS/PAC sensor domain PT Inorganic ion transport and metabolism ; Signal transduction mechanisms ;}	{GO:0006811; ion transport; biological_process GO:0005216; ion channel activity; molecular_function GO:0055085; transmembrane transport; biological_process GO:0016020; membrane; cellular_component GO:0003677; DNA binding; molecular_function GO:0045892; negative regulation of transcription, DNA-dependent; biological_process}	{XM_010927430.2; PREDICTED: Elaeis guineensis cyclic nucleotide-gated ion channel 1 (LOC105048202), transcript variant X2, mRNA}	{PF03965:Penicillinase repressor PF00520:Ion transport protein}
transcript_HQ_B_transcript10665/f3p0/2779	2774	573.05	783.75	522.17	201.61	165.92	123.91	122.78	191.27	195.06	220.5	107.42	98.56	15.85	19.16	15.18	3.69	4.37	3.37	2.08	3.56	4.12	5.4	2.79	2.65	{KRH10259.1; hypothetical protein GLYMA_15G038000 [Glycine max]}	{sp|P43293|PBL11_ARATH; Probable serine/threonine-protein kinase PBL11 OS=Arabidopsis thaliana GN=PBL11 PE=1 SV=2}	{atr:18436114; - - - - -}	{At5g02290; KOG1187 Serine/threonine protein kinase T Signal transduction mechanisms ;}	{GO:0006468; protein phosphorylation; biological_process GO:0005524; ATP binding; molecular_function GO:0004672; protein kinase activity; molecular_function}	{XM_010939315.2; PREDICTED: Elaeis guineensis probable serine/threonine-protein kinase PBL9 (LOC105056933), transcript variant X2, mRNA}	{PF00069:Protein kinase domain PF07714:Protein tyrosine kinase}
transcript_HQ_B_transcript10668/f2p0/2721	2721	514.66	717.54	598.35	605.95	385.39	364.86	952.25	886.79	743.78	572.19	427.06	422.87	14.54	17.93	17.77	11.34	10.38	10.14	16.52	16.88	16.07	14.3	11.33	11.62	{XP_010904800.1; PREDICTED: sucrose nonfermenting 4-like protein isoform X1 [Elaeis guineensis]}	{sp|Q944A6|SNF4_ARATH; Sucrose nonfermenting 4-like protein OS=Arabidopsis thaliana GN=SNF4 PE=1 SV=1}	{pda:103707296; - - - - -}	{At1g09020; KOG1764 5'-AMP-activated protein kinase, gamma subunit C Energy production and conversion ;}	{GO:0003677; DNA binding; molecular_function}	{XM_008248174.1; PREDICTED: Prunus mume sucrose nonfermenting 4-like protein (LOC103344575), mRNA}	{PF11427:Tc3 transposase}
transcript_HQ_B_transcript10669/f2p0/2721	2724	0	3	7	0	0	0	0	0	0	0	0	0	0	0.07	0.21	0	0	0	0	0	0	0	0	0	{JAT66902.1; Heat shock protein 12A [Anthurium amnicola]}	{sp|O43301|HS12A_HUMAN; Heat shock 70 kDa protein 12A OS=Homo sapiens GN=HSPA12A PE=1 SV=2}	{ppp:PHYPADRAFT_159966; - - - - -}	{Hs18576822; KOG0101 Molecular chaperones HSP70/HSC70, HSP70 superfamily O Posttranslational modification, protein turnover, chaperones ;}	{GO:0000902; cell morphogenesis; biological_process}	{AK110431.1; Oryza sativa Japonica Group cDNA clone:002-166-B08, full insert sequence}	{PF06723:MreB/Mbl protein}
transcript_HQ_B_transcript1066/f2p0/4381	4382	1	35.14	16.84	6	10	6	35.78	23.88	15.43	167.76	111.14	141.87	0.02	0.52	0.3	0.07	0.16	0.1	0.37	0.27	0.2	2.51	1.76	2.33	{XP_010916818.1; PREDICTED: uncharacterized protein LOC105041573 [Elaeis guineensis]}	{sp|Q88BD4|ALGC_PSESM; Phosphomannomutase/phosphoglucomutase OS=Pseudomonas syringae pv. tomato (strain ATCC BAA-871 / DC3000) GN=algC PE=3 SV=1}	{egu:105041573; - - - - -}	{At1g70820; KOG1220 Phosphoglucomutase/phosphomannomutase G Carbohydrate transport and metabolism ;}	{GO:0016868; intramolecular transferase activity, phosphotransferases; molecular_function GO:0005975; carbohydrate metabolic process; biological_process}	{XM_008811608.1; PREDICTED: Phoenix dactylifera phosphomannomutase/phosphoglucomutase (LOC103721410), mRNA}	{PF02878:Phosphoglucomutase/phosphomannomutase, alpha/beta/alpha domain I PF02879:Phosphoglucomutase/phosphomannomutase, alpha/beta/alpha domain II PF02880:Phosphoglucomutase/phosphomannomutase, alpha/beta/alpha domain III}
transcript_HQ_B_transcript10671/f2p0/2703	2703	0	107.54	33.33	34.61	0	0	147.58	0	273.01	544.78	397.54	316.41	0	2.71	1	0.65	0	0	2.58	0	5.94	13.72	10.62	8.76	{XP_010904925.1; PREDICTED: uncharacterized protein LOC105032240 [Elaeis guineensis]}	{sp|Q5LDK5|Y2109_BACFN; UPF0301 protein BF2109 OS=Bacteroides fragilis (strain ATCC 25285 / DSM 2151 / JCM 11019 / NCTC 9343) GN=BF2109 PE=3 SV=1}	{pda:103707398; K07735 algH putative transcriptional regulator - -}	{NA}	{NA}	{XM_003552499.3; PREDICTED: Glycine max UPF0301 protein BF2109-like (LOC100797766), mRNA}	{NA}
transcript_HQ_B_transcript10673/f4p0/2705	2710	244	545	468	791	793	809	939	712	687	1628	1109	1345	6.92	13.68	13.96	14.86	21.45	22.58	16.36	13.62	14.91	40.87	29.55	37.13	{XP_008802546.1; PREDICTED: protein LONGIFOLIA 1-like [Phoenix dactylifera]}	{sp|Q9LF24|LNG1_ARATH; Protein LONGIFOLIA 1 OS=Arabidopsis thaliana GN=LNG1 PE=1 SV=1}	{mus:103989435; - - - - -}	{NA}	{NA}	{NA}	{NA}
transcript_HQ_B_transcript10674/f4p0/2662	2663	636.11	650.07	505.42	907.77	503.49	495.4	639.51	452.63	380.87	377.02	461.82	340.1	18.41	16.64	15.38	17.39	13.89	14.09	11.36	8.83	8.43	9.65	12.55	9.57	{ONK64101.1; uncharacterized protein A4U43_C07F22090 [Asparagus officinalis]}	{sp|Q9LD43|ACCA_ARATH; Acetyl-coenzyme A carboxylase carboxyl transferase subunit alpha, chloroplastic OS=Arabidopsis thaliana GN=CAC3 PE=1 SV=1}	{pda:103698436; K01962 accA acetyl-CoA carboxylase carboxyl transferase subunit alpha 6.4.1.2 ko01200; Metabolism; Global and overview maps; Carbon metabolism | ko01212; Metabolism; Global and overview maps; Fatty acid metabolism | ko00620; Metabolism; Carbohydrate metabolism; Pyruvate metabolism | ko00640; Metabolism; Carbohydrate metabolism; Propanoate metabolism | ko00720; Metabolism; Energy m…	{NA}	{GO:0019028; viral capsid; cellular_component GO:0009317; acetyl-CoA carboxylase complex; cellular_component GO:0015743; malate transport; biological_process GO:0003989; acetyl-CoA carboxylase activity; molecular_function GO:0006633; fatty acid biosynthetic process; biological_process}	{XM_009397858.2; PREDICTED: Musa acuminata subsp. malaccensis acetyl-coenzyme A carboxylase carboxyl transferase subunit alpha, chloroplastic (LOC103981213), mRNA}	{PF11744:Aluminium activated malate transporter PF03255:Acetyl co-enzyme A carboxylase carboxyltransferase alpha subunit PF05073:Baculovirus P24 capsid protein}
transcript_HQ_B_transcript10675/f2p0/2717	2717	23	40	52	95	56	62	53	34	31	44	41	45	0.65	1	1.55	1.78	1.51	1.73	0.92	0.65	0.67	1.1	1.09	1.24	{XP_010940377.1; PREDICTED: protein ROOT PRIMORDIUM DEFECTIVE 1-like [Elaeis guineensis]}	{sp|Q689D6|RPD1_ARATH; Protein ROOT PRIMORDIUM DEFECTIVE 1 OS=Arabidopsis thaliana GN=RPD1 PE=1 SV=1}	{pda:103722369; - - - - -}	{NA}	{NA}	{CP019100.1; Spirodela polyrhiza strain 9509 chromosome 8 sequence}	{NA}
transcript_HQ_B_transcript10679/f2p0/2720	2721	174.48	161.58	130.99	362.74	207.25	261.81	321.38	529.92	341.16	563.49	726.39	573.8	4.93	4.04	3.89	6.79	5.58	7.27	5.58	10.09	7.37	14.08	19.27	15.77	{XP_010937033.1; PREDICTED: uncharacterized protein LOC105056516 isoform X1 [Elaeis guineensis]}	{sp|P73627|Y1770_SYNY3; Uncharacterized protein sll1770 OS=Synechocystis sp. (strain PCC 6803 / Kazusa) GN=sll1770 PE=3 SV=1}	{gra:105787861; - - - - -}	{At5g64940; KOG1235 Predicted unusual protein kinase R General function prediction only ;}	{NA}	{XM_008811289.2; PREDICTED: Phoenix dactylifera uncharacterized protein sll1770 (LOC103721193), transcript variant X2, mRNA}	{NA}
transcript_HQ_B_transcript1067/f2p0/4355	4354	745.63	1016.38	779.88	1625.56	1055.03	1050.65	1958.42	2168	1598.86	1825.87	943.35	1376.71	12.65	15.19	13.88	18.23	17.01	17.56	20.39	24.75	20.7	27.56	15.06	22.75	{XP_010914890.1; PREDICTED: probable cellulose synthase A catalytic subunit 1 [UDP-forming] [Elaeis guineensis]}	{sp|A2Y0X2|CESA1_ORYSI; Probable cellulose synthase A catalytic subunit 1 [UDP-forming] OS=Oryza sativa subsp. indica GN=CESA1 PE=3 SV=1}	{egu:105040177; K10999 CESA cellulose synthase A 2.4.1.12 -}	{NA}	{GO:0016020; membrane; cellular_component GO:0030244; cellulose biosynthetic process; biological_process GO:0016760; cellulose synthase (UDP-forming) activity; molecular_function}	{XM_010926936.2; PREDICTED: Elaeis guineensis probable cellulose synthase A catalytic subunit 1 [UDP-forming] (LOC105047836), mRNA}	{PF03552:Cellulose synthase}
transcript_HQ_B_transcript10680/f3p0/2757	2757	295.5	389.91	295.43	707.59	402.24	397.2	1184.04	1111.05	947.68	725.41	478.57	495	8.23	9.6	8.65	13.04	10.67	10.88	20.24	20.84	20.17	17.87	12.51	13.41	{XP_010922482.1; PREDICTED: TBC1 domain family member 8B isoform X1 [Elaeis guineensis]}	{sp|Q6ZT07|TBCD9_HUMAN; TBC1 domain family member 9 OS=Homo sapiens GN=TBC1D9 PE=2 SV=2}	{egu:105045780; - - - - -}	{At3g55020; KOG2058 Ypt/Rab GTPase activating protein U Intracellular trafficking, secretion, and vesicular transport ;}	{NA}	{XM_009422070.2; PREDICTED: Musa acuminata subsp. malaccensis TBC1 domain family member 8B-like (LOC104000116), transcript variant X2, mRNA}	{NA}
transcript_HQ_B_transcript10681/f2p0/2703	2703	0	1	0	0	0	0	0	0	0	0	0	0	0	0.03	0	0	0	0	0	0	0	0	0	0	{JAT47285.1; putative glucan endo-1,3-beta-glucosidase btgC, partial [Anthurium amnicola]}	{sp|Q2U492|BTGC_ASPOR; Probable glucan endo-1,3-beta-glucosidase btgC OS=Aspergillus oryzae (strain ATCC 42149 / RIB 40) GN=btgC PE=3 SV=1}	{NA}	{NA}	{GO:0005975; carbohydrate metabolic process; biological_process GO:0004553; hydrolase activity, hydrolyzing O-glycosyl compounds; molecular_function}	{NA}	{PF00332:Glycosyl hydrolases family 17}
transcript_HQ_B_transcript10682/f4p0/2686	2687	83.63	114.24	96.64	2.26	5.81	1.85	60.43	20.26	21.43	101.93	206.58	215.8	2.4	2.89	2.91	0.04	0.16	0.05	1.06	0.39	0.47	2.58	5.56	6.01	{XP_008784809.1; PREDICTED: transcription factor GTE4-like isoform X1 [Phoenix dactylifera]}	{sp|Q9LNC4|GTE4_ARATH; Transcription factor GTE4 OS=Arabidopsis thaliana GN=GTE4 PE=2 SV=1}	{mus:103971236; K11721 BRD3 bromodomain-containing protein 3 - -}	{At1g06230; KOG1474 Transcription initiation factor TFIID, subunit BDF1 and related bromodomain proteins K Transcription ;}	{GO:0005515; protein binding; molecular_function}	{XM_016895927.1; PREDICTED: Gossypium hirsutum transcription factor GTE4-like (LOC107959783), transcript variant X5, mRNA}	{PF00439:Bromodomain}
transcript_HQ_B_transcript10683/f6p0/2691	2691	1069	1076	889	2472	1921	1756	2932	2479	2227	2006	1689.79	1801	30.58	27.22	26.73	46.82	52.38	49.38	51.5	47.78	48.7	50.75	45.38	50.11	{XP_010918318.1; PREDICTED: nucleolin isoform X2 [Elaeis guineensis]}	{sp|Q923K9|A1CF_RAT; APOBEC1 complementation factor OS=Rattus norvegicus GN=A1cf PE=1 SV=1}	{egu:105042717; - - - - -}	{CE25017; KOG0117 Heterogeneous nuclear ribonucleoprotein R (RRM superfamily) A RNA processing and modification ;}	{GO:0003676; nucleic acid binding; molecular_function}	{NA}	{PF00076:RNA recognition motif. (a.k.a. RRM, RBD, or RNP domain) PF16367:RNA recognition motif}
transcript_HQ_B_transcript10684/f7p0/2698	2698	521	547	505	930	828	637	1061	834	883	761	738	686	14.86	13.8	15.14	17.56	22.51	17.86	18.58	16.03	19.25	19.2	19.76	19.03	{XP_010918989.1; PREDICTED: UTP:RNA uridylyltransferase 1 isoform X1 [Elaeis guineensis]}	{sp|O64642|URT1_ARATH; UTP:RNA uridylyltransferase 1 OS=Arabidopsis thaliana GN=URT1 PE=1 SV=2}	{egu:105043219; - - - - -}	{At2g45620; KOG2277 S-M checkpoint control protein CID1 and related nucleotidyltransferases D Cell cycle control, cell division, chromosome partitioning ;}	{GO:0016779; nucleotidyltransferase activity; molecular_function}	{XM_010936100.2; PREDICTED: Elaeis guineensis UTP:RNA uridylyltransferase 1 (LOC105054567), transcript variant X3, mRNA}	{PF01909:Nucleotidyltransferase domain}
transcript_HQ_B_transcript10685/f2p0/2707	2707	179.88	730.58	449.81	243.61	134.22	155.24	981.47	1104.32	811.08	199.83	154.09	178.07	5.11	18.36	13.44	4.58	3.64	4.34	17.12	21.14	17.62	5.02	4.11	4.92	{XP_010907652.1; PREDICTED: uncharacterized protein LOC105034269 [Elaeis guineensis]}	{sp|Q07121|AMO1_ARTS1; Primary amine oxidase OS=Arthrobacter sp. (strain P1) GN=maoI PE=1 SV=1}	{nnu:104593101; K00276 AOC3, AOC2, tynA primary-amine oxidase 1.4.3.21 ko00260; Metabolism; Amino acid metabolism; Glycine, serine and threonine metabolism | ko00350; Metabolism; Amino acid metabolism; Tyrosine metabolism | ko00360; Metabolism; Amino acid metabolism; Phenylalanine metabolism | ko00410; Metabolism; Metabolism of other amino acids; beta-Alanine metabolism | ko00950; Metabolism; Bio…	{At2g42490; KOG1186 Copper amine oxidase Q Secondary metabolites biosynthesis, transport and catabolism ;}	{GO:0005507; copper ion binding; molecular_function GO:0008131; primary amine oxidase activity; molecular_function GO:0055114; oxidation-reduction process; biological_process GO:0048038; quinone binding; molecular_function GO:0009308; amine metabolic process; biological_process}	{XM_010909350.2; PREDICTED: Elaeis guineensis copper methylamine oxidase (LOC105034269), mRNA}	{PF01179:Copper amine oxidase, enzyme domain PF02727:Copper amine oxidase, N2 domain PF02728:Copper amine oxidase, N3 domain}
transcript_HQ_B_transcript10686/f2p0/2718	2717	33.38	47.55	25.8	50.42	41.01	26.52	40.28	61.98	30.6	35.73	32.52	48.41	0.94	1.19	0.77	0.94	1.11	0.74	0.7	1.18	0.66	0.89	0.86	1.33	{XP_008804419.1; PREDICTED: serine protease SPPA, chloroplastic [Phoenix dactylifera]}	{sp|Q9C9C0|SPPA1_ARATH; Serine protease SPPA, chloroplastic OS=Arabidopsis thaliana GN=SPPA PE=2 SV=1}	{sot:102605044; K04773 sppA protease IV 3.4.21.- -}	{NA}	{NA}	{NA}	{NA}
transcript_HQ_B_transcript10688/f3p0/2714	2714	106	84	71	273	168	157	179	173	133	59	113	69	3	2.1	2.11	5.12	4.54	4.37	3.11	3.3	2.88	1.48	3.01	1.9	{XP_010930690.1; PREDICTED: probable receptor-like serine/threonine-protein kinase At5g57670 [Elaeis guineensis]}	{sp|Q9SX31|PERK9_ARATH; Proline-rich receptor-like protein kinase PERK9 OS=Arabidopsis thaliana GN=PERK9 PE=1 SV=1}	{pda:103701364; - - - - -}	{NA}	{GO:0006950; response to stress; biological_process GO:0004672; protein kinase activity; molecular_function GO:0006468; protein phosphorylation; biological_process GO:0005524; ATP binding; molecular_function}	{NA}	{PF00069:Protein kinase domain PF07714:Protein tyrosine kinase PF00582:Universal stress protein family}
transcript_HQ_B_transcript10689/f3p0/2705	2706	50	31	38	70	32	34	71	80	60	17	28	31	1.42	0.78	1.14	1.32	0.87	0.95	1.24	1.53	1.3	0.43	0.75	0.86	{NA}	{NA}	{NA}	{NA}	{NA}	{NA}	{NA}
transcript_HQ_B_transcript1068/f2p0/4374	4374	110.51	27.7	27.22	202.14	28.32	77.17	77.88	163.82	61.96	43.9	58.08	94.11	1.87	0.41	0.48	2.26	0.45	1.28	0.81	1.86	0.8	0.66	0.92	1.55	{XP_017701925.1; PREDICTED: putative disease resistance protein RGA3 [Phoenix dactylifera]}	{sp|Q9LRR4|R13L1_ARATH; Putative disease resistance RPP13-like protein 1 OS=Arabidopsis thaliana GN=RPPL1 PE=3 SV=1}	{nnu:104593618; - - - - -}	{At3g14470; KOG4658 Apoptotic ATPase T Signal transduction mechanisms ;}	{GO:0043531; ADP binding; molecular_function}	{NA}	{PF00931:NB-ARC domain}
transcript_HQ_B_transcript10690/f2p0/2723	2723	158.6	136.86	172.28	47.86	9.87	9.15	69.64	71.95	78.51	206.14	127.17	259	4.48	3.42	5.11	0.89	0.27	0.25	1.21	1.37	1.69	5.15	3.37	7.11	{ONK73684.1; uncharacterized protein A4U43_C04F34200 [Asparagus officinalis]}	{sp|Q9XSC3|WDR44_BOVIN; WD repeat-containing protein 44 OS=Bos taurus GN=WDR44 PE=1 SV=1}	{nnu:104594276; - - - - -}	{At5g53500; KOG0283 WD40 repeat-containing protein S Function unknown ;}	{GO:0005515; protein binding; molecular_function}	{XM_008776786.2; PREDICTED: Phoenix dactylifera WD repeat-containing protein 44 (LOC103695450), transcript variant X3, mRNA}	{PF00400:WD domain, G-beta repeat}
transcript_HQ_B_transcript10692/f5p0/2696	2696	276.31	207.69	170.41	388.07	222.87	200.93	329.93	390.66	244.69	240.09	273.26	240.27	7.89	5.24	5.11	7.33	6.06	5.64	5.78	7.51	5.34	6.06	7.32	6.67	{XP_010914593.1; PREDICTED: protein FAR1-RELATED SEQUENCE 5-like [Elaeis guineensis]}	{sp|Q9SZL8|FRS5_ARATH; Protein FAR1-RELATED SEQUENCE 5 OS=Arabidopsis thaliana GN=FRS5 PE=2 SV=1}	{egu:105039957; - - - - -}	{NA}	{GO:0008270; zinc ion binding; molecular_function GO:0003677; DNA binding; molecular_function GO:0004803; transposase activity; molecular_function GO:0006313; transposition, DNA-mediated; biological_process}	{XM_010458228.1; PREDICTED: Camelina sativa protein FAR1-RELATED SEQUENCE 5-like (LOC104737987), mRNA}	{PF04434:SWIM zinc finger PF00872:Transposase, Mutator family}
transcript_HQ_B_transcript10693/f2p0/2714	2716	0	0	0	0	0	0	0	47.64	20.14	0	0	0	0	0	0	0	0	0	0	0.91	0.44	0	0	0	{XP_008800201.1; PREDICTED: U-box domain-containing protein 44-like [Phoenix dactylifera]}	{sp|Q9LM76|PUB44_ARATH; U-box domain-containing protein 44 OS=Arabidopsis thaliana GN=PUB44 PE=1 SV=1}	{mus:103970510; K08332 - - - -}	{At1g20780; KOG0167 FOG: Armadillo/beta-catenin-like repeats S Function unknown ;}	{GO:0005515; protein binding; molecular_function}	{XM_015755264.1; PREDICTED: Oryza sativa Japonica Group U-box domain-containing protein 43 (LOC4325756), transcript variant X1, mRNA}	{PF00514:Armadillo/beta-catenin-like repeat}
transcript_HQ_B_transcript10694/f2p0/2713	2713	22.44	38.18	14.36	83.88	44.3	43.27	15.83	42.72	29.57	49.15	80.58	22.74	0.64	0.96	0.43	1.57	1.2	1.21	0.28	0.82	0.64	1.23	2.14	0.63	{OMO80934.1; hypothetical protein COLO4_23859 [Corchorus olitorius]}	{NA}	{pda:103708245; - - - - -}	{NA}	{NA}	{XM_009411530.2; PREDICTED: Musa acuminata subsp. malaccensis uncharacterized LOC103991981 (LOC103991981), mRNA}	{NA}
transcript_HQ_B_transcript10697/f4p0/2692	2692	1567	120	875	9	4	4	0	0	0	0	0	0	44.8	3.03	26.3	0.17	0.11	0.11	0	0	0	0	0	0	{NA}	{sp|P0CS62|PACC_CRYNJ; pH-response transcription factor pacC/RIM101 OS=Cryptococcus neoformans var. neoformans serotype D (strain JEC21 / ATCC MYA-565) GN=RIM101 PE=3 SV=1}	{NA}	{YHL027w; KOG1721 FOG: Zn-finger R General function prediction only ;}	{GO:0046872; metal ion binding; molecular_function}	{NA}	{PF13465:Zinc-finger double domain PF13912:C2H2-type zinc finger PF00096:Zinc finger, C2H2 type}
transcript_HQ_B_transcript10699/f3p0/2674	2674	56	105	84	7	0	2	0	0	0	0	0	0	1.61	2.67	2.54	0.13	0	0.06	0	0	0	0	0	0	{XP_003081537.1; Glucose-repressible alcohol dehydrogenase transcriptional effector CCR4 and related proteins (ISS) [Ostreococcus tauri]}	{sp|Q4P9T3|CCR4_USTMA; Glucose-repressible alcohol dehydrogenase transcriptional effector OS=Ustilago maydis (strain 521 / FGSC 9021) GN=CCR4 PE=3 SV=1}	{cme:CYME_CMJ074C; K12603 CNOT6, CCR4 CCR4-NOT transcription complex subunit 6 3.1.13.4 ko03018; Genetic Information Processing; Folding, sorting and degradation; RNA degradation}	{SPCC31H12.08c; KOG0620 Glucose-repressible alcohol dehydrogenase transcriptional effector CCR4 and related proteins K Transcription ;}	{GO:0005515; protein binding; molecular_function}	{NA}	{PF13516:Leucine Rich repeat PF00560:Leucine Rich Repeat PF13855:Leucine rich repeat}
transcript_HQ_B_transcript1069/f3p0/4357	4357	691.49	501.38	453.92	390.93	923.29	659.05	1161.55	1182.16	949.99	979.02	1087.91	1100.55	11.72	7.49	8.07	4.38	14.88	11.01	12.08	13.48	12.29	14.76	17.35	18.17	{XP_010940223.1; PREDICTED: epidermal growth factor receptor substrate 15-like 1 [Elaeis guineensis]}	{sp|Q9HGL2|YHLA_SCHPO; Uncharacterized calcium-binding protein C800.10c OS=Schizosaccharomyces pombe (strain 972 / ATCC 24843) GN=SPBC800.10c PE=4 SV=1}	{pda:103723289; - - - - -}	{At1g20760; KOG0998 Synaptic vesicle protein EHS-1 and related EH domain proteins TU Signal transduction mechanisms ; Intracellular trafficking, secretion, and vesicular transport ;}	{GO:0016021; integral to membrane; cellular_component GO:0008855; exodeoxyribonuclease VII activity; molecular_function GO:0005515; protein binding; molecular_function GO:0005509; calcium ion binding; molecular_function}	{XM_010941921.2; PREDICTED: Elaeis guineensis epidermal growth factor receptor substrate 15-like 1 (LOC105058863), mRNA}	{PF12763:Cytoskeletal-regulatory complex EF hand PF13202:EF hand PF13833:EF-hand domain pair PF13405:EF-hand domain PF02601:Exonuclease VII, large subunit PF07851:TMPIT-like protein PF13499:EF-hand domain pair PF00036:EF hand}
transcript_HQ_B_transcript106/f2p0/5900	5871	262	224	233	617	507	445	595	548	465	789	710	766	3.24	2.44	3.02	5.04	5.95	5.43	4.52	4.56	4.39	8.7	8.27	9.23	{XP_019708977.1; PREDICTED: uncharacterized protein LOC105053048 isoform X1 [Elaeis guineensis]}	{sp|Q40863|EMB8_PICGL; Embryogenesis-associated protein EMB8 OS=Picea glauca GN=EMB8 PE=2 SV=1}	{pda:103703320; K07052 K07052 uncharacterized protein - -}	{NA}	{NA}	{XM_006600366.2; PREDICTED: Glycine max uncharacterized LOC100786263 (LOC100786263), transcript variant X2, mRNA}	{NA}
transcript_HQ_B_transcript10701/f6p0/2635	2634	1060	977	887	3358	2192	2234	2065	1694	1714	2300	1663	1681	31.05	25.31	27.32	65.13	61.21	64.33	37.14	33.44	38.39	59.57	45.73	47.9	{OAY85642.1; Protein TOC75-3, chloroplastic [Ananas comosus]}	{sp|Q9STE8|TC753_ARATH; Protein TOC75-3, chloroplastic OS=Arabidopsis thaliana GN=TOC75-3 PE=1 SV=1}	{egu:105044361; - - - - -}	{NA}	{GO:0019867; outer membrane; cellular_component}	{XM_008803374.2; PREDICTED: Phoenix dactylifera protein TOC75-3, chloroplastic-like (LOC103715666), transcript variant X2, mRNA}	{PF01103:Surface antigen PF07244:Surface antigen variable number repeat}
transcript_HQ_B_transcript10702/f3p0/2729	2729	42.18	45.7	78.72	95.02	104.08	106.38	432.02	382.35	266.94	76.69	55.2	193.36	1.19	1.14	2.33	1.77	2.79	2.95	7.47	7.26	5.75	1.91	1.46	5.3	{XP_010934926.1; PREDICTED: DNA repair helicase XPB1 isoform X1 [Elaeis guineensis]}	{sp|Q38861|XPB1_ARATH; DNA repair helicase XPB1 OS=Arabidopsis thaliana GN=XPB1 PE=2 SV=3}	{pda:103706419; K10843 ERCC3, XPB DNA excision repair protein ERCC-3 3.6.4.12 ko03022; Genetic Information Processing; Transcription; Basal transcription factors | ko03420; Genetic Information Processing; Replication and repair; Nucleotide excision repair}	{At5g41370; KOG1123 RNA polymerase II transcription initiation/nucleotide excision repair factor TFIIH, 3'-5' helicase subunit SSL2 KL Transcription ; Replication, recombination and repair ;}	{GO:0003677; DNA binding; molecular_function GO:0016787; hydrolase activity; molecular_function GO:0005524; ATP binding; molecular_function}	{XM_008790513.2; PREDICTED: Phoenix dactylifera DNA repair helicase XPB1 (LOC103706419), transcript variant X2, mRNA}	{PF00176:SNF2 family N-terminal domain PF04851:Type III restriction enzyme, res subunit}
transcript_HQ_B_transcript10704/f2p0/2709	2707	185.04	366.04	305.44	111.91	57.49	46.95	311.42	352.2	270.21	334.84	261.42	322.23	5.26	9.2	9.12	2.11	1.56	1.31	5.43	6.74	5.87	8.42	6.97	8.91	{XP_010917185.1; PREDICTED: uncharacterized protein At1g04910 [Elaeis guineensis]}	{sp|Q8W486|Y1491_ARATH; Uncharacterized protein At1g04910 OS=Arabidopsis thaliana GN=At1g04910 PE=2 SV=1}	{egu:105041836; - - - - -}	{NA}	{NA}	{XM_010918883.2; PREDICTED: Elaeis guineensis uncharacterized protein At1g04910 (LOC105041836), mRNA}	{NA}
transcript_HQ_B_transcript10707/f6p0/2687	2687	139.52	215.63	114.55	0	16.88	30.91	28.4	50.32	70.43	0	0	0	4	5.46	3.45	0	0.46	0.87	0.5	0.97	1.54	0	0	0	{XP_010910678.1; PREDICTED: potassium transporter 5-like [Elaeis guineensis]}	{sp|Q6H4M2|HAK19_ORYSJ; Potassium transporter 19 OS=Oryza sativa subsp. japonica GN=HAK19 PE=2 SV=1}	{mus:103969784; K03549 kup KUP system potassium uptake protein - -}	{NA}	{GO:0071805; potassium ion transmembrane transport; biological_process GO:0015079; potassium ion transmembrane transporter activity; molecular_function GO:0016020; membrane; cellular_component}	{XM_010912376.2; PREDICTED: Elaeis guineensis potassium transporter 5-like (LOC105036625), mRNA}	{PF02705:K+ potassium transporter}
transcript_HQ_B_transcript1070/f4p0/4363	4366	941.03	768.96	682.91	483.27	118.64	131.27	179.25	207.15	134.34	302.14	364.53	346.28	15.92	11.46	12.12	5.4	1.91	2.19	1.86	2.36	1.73	4.55	5.8	5.7	{XP_010925457.1; PREDICTED: probable phospholipid-transporting ATPase 4 isoform X1 [Elaeis guineensis]}	{sp|Q9LNQ4|ALA4_ARATH; Probable phospholipid-transporting ATPase 4 OS=Arabidopsis thaliana GN=ALA4 PE=3 SV=2}	{egu:105040448; K01530 E3.6.3.1 phospholipid-translocating ATPase 3.6.3.1 -}	{At1g17500; KOG0206 P-type ATPase R General function prediction only ;}	{GO:0046872; metal ion binding; molecular_function GO:0000166; nucleotide binding; molecular_function}	{XM_010927155.2; PREDICTED: Elaeis guineensis probable phospholipid-transporting ATPase 4 (LOC105047988), transcript variant X3, mRNA}	{PF00122:E1-E2 ATPase}
transcript_HQ_B_transcript10716/f2p0/2537	2537	120.31	120.99	133.53	12.11	125.56	48.37	362.85	282.31	250.1	183.44	90	151.71	3.67	3.27	4.29	0.24	3.66	1.45	6.81	5.81	5.84	4.95	2.58	4.51	{OAY74695.1; Phosphoglucomutase, chloroplastic [Ananas comosus]}	{sp|Q9M4G5|PGMP_SOLTU; Phosphoglucomutase, chloroplastic OS=Solanum tuberosum GN=PGMP PE=2 SV=1}	{pda:103702794; K01835 pgm phosphoglucomutase 5.4.2.2 ko00010; Metabolism; Carbohydrate metabolism; Glycolysis / Gluconeogenesis | ko00030; Metabolism; Carbohydrate metabolism; Pentose phosphate pathway | ko00052; Metabolism; Carbohydrate metabolism; Galactose metabolism | ko00500; Metabolism; Carbohydrate metabolism; Starch and sucrose metabolism | ko00520; Metabolism; Carbohydrate metabolism; A…	{At5g51820; KOG0625 Phosphoglucomutase G Carbohydrate transport and metabolism ;}	{GO:0005975; carbohydrate metabolic process; biological_process GO:0016868; intramolecular transferase activity, phosphotransferases; molecular_function GO:0016868; intramolecular transferase activity, phosphotransferases; molecular_function GO:0005975; carbohydrate metabolic process; biological_process}	{XR_833575.2; PREDICTED: Elaeis guineensis phosphoglucomutase, chloroplastic (LOC105054280), transcript variant X2, misc_RNA}	{PF02878:Phosphoglucomutase/phosphomannomutase, alpha/beta/alpha domain I PF02880:Phosphoglucomutase/phosphomannomutase, alpha/beta/alpha domain III PF02879:Phosphoglucomutase/phosphomannomutase, alpha/beta/alpha domain II PF02880:Phosphoglucomutase/phosphomannomutase, alpha/beta/alpha domain III}
transcript_HQ_B_transcript10718/f4p0/2702	2701	587	457	448	856	686	592	757	622	578	606	665	522	16.72	11.51	13.42	16.14	18.63	16.58	13.24	11.94	12.59	15.27	17.78	14.47	{XP_010933314.1; PREDICTED: cactin [Elaeis guineensis]}	{sp|F4I2J8|CATIN_ARATH; Cactin OS=Arabidopsis thaliana GN=CTN PE=1 SV=1}	{egu:105053740; - - - - -}	{At1g03910; KOG2370 Cactin T Signal transduction mechanisms ;}	{GO:0007064; mitotic sister chromatid cohesion; biological_process GO:0005515; protein binding; molecular_function}	{XM_016096015.1; PREDICTED: Arachis duranensis cactin (LOC107476239), mRNA}	{PF09732:Cactus-binding C-terminus of cactin protein PF10345:Cohesin loading factor}
transcript_HQ_B_transcript1071/f2p0/4357	4358	30.44	43.9	23.66	13.93	36.2	23.97	107.82	124.02	100.84	7	14.98	7.99	0.52	0.66	0.42	0.16	0.58	0.4	1.12	1.41	1.3	0.11	0.24	0.13	{XP_010924292.1; PREDICTED: uncharacterized protein LOC105047180 [Elaeis guineensis]}	{sp|Q84V03|FB348_ARATH; F-box protein At2g16365 OS=Arabidopsis thaliana GN=At2g16365 PE=2 SV=2}	{egu:105048490; - - - - -}	{NA}	{NA}	{NA}	{NA}
transcript_HQ_B_transcript10721/f5p0/2612	2614	15.79	5.49	8.04	2.99	13.06	3.62	10.83	10.33	11.12	7.13	3.45	13.23	0.47	0.14	0.25	0.06	0.37	0.11	0.2	0.21	0.25	0.19	0.1	0.38	{XP_010910244.1; PREDICTED: UDP-D-apiose/UDP-D-xylose synthase 2 [Elaeis guineensis]}	{sp|Q9SGE0|AXS2_ARATH; UDP-D-apiose/UDP-D-xylose synthase 2 OS=Arabidopsis thaliana GN=AXS2 PE=2 SV=1}	{mus:104000731; K12449 AXS UDP-apiose/xylose synthase - ko00520; Metabolism; Carbohydrate metabolism; Amino sugar and nucleotide sugar metabolism}	{At1g08200; KOG1429 dTDP-glucose 4-6-dehydratase/UDP-glucuronic acid decarboxylase GM Carbohydrate transport and metabolism ; Cell wall/membrane/envelope biogenesis ;}	{GO:0016491; oxidoreductase activity; molecular_function GO:0016616; oxidoreductase activity, acting on the CH-OH group of donors, NAD or NADP as acceptor; molecular_function GO:0003854; 3-beta-hydroxy-delta5-steroid dehydrogenase activity; molecular_function GO:0055114; oxidation-reduction process; biological_process GO:0006694; steroid biosynthetic process; biological_process GO:0050662; coenzy…	{XM_008779868.2; PREDICTED: Phoenix dactylifera UDP-D-apiose/UDP-D-xylose synthase 2-like (LOC103697928), mRNA}	{PF03721:UDP-glucose/GDP-mannose dehydrogenase family, NAD binding domain PF03435:Saccharopine dehydrogenase NADP binding domain PF01073:3-beta hydroxysteroid dehydrogenase/isomerase family PF01370:NAD dependent epimerase/dehydratase family}
transcript_HQ_B_transcript10725/f2p0/2701	2701	0	0	0	0	0	0	0	0	0	0	0	0	0	0	0	0	0	0	0	0	0	0	0	0	{XP_005646915.1; general substrate transporter [Coccomyxa subellipsoidea C-169]}	{sp|Q39525|HUP3_PARKE; H(+)/hexose cotransporter 3 OS=Parachlorella kessleri GN=HUP3 PE=2 SV=1}	{csl:COCSUDRAFT_29643; - - - - -}	{At3g19940; KOG0254 Predicted transporter (major facilitator superfamily) R General function prediction only ;}	{GO:0055085; transmembrane transport; biological_process GO:0022857; transmembrane transporter activity; molecular_function GO:0016021; integral to membrane; cellular_component}	{XM_011400044.1; Auxenochlorella protothecoides H(+)/hexose cotransporter 2 partial mRNA}	{PF07690:Major Facilitator Superfamily PF00083:Sugar (and other) transporter}
transcript_HQ_B_transcript10728/f12p0/2678	2679	5575.43	5663.87	4700.5	2304.05	1190.51	1113.48	1338.37	1846.63	1268.36	87.28	96.94	85.2	160.26	143.99	142.05	43.85	32.62	31.47	23.62	35.77	27.87	2.22	2.62	2.38	{XP_009385508.1; PREDICTED: calcium uniporter protein 6, mitochondrial-like [Musa acuminata subsp. malaccensis]}	{sp|Q8VYR0|MCU5_ARATH; Calcium uniporter protein 5, mitochondrial OS=Arabidopsis thaliana GN=At1g57610 PE=2 SV=1}	{mus:103972855; K20858 MCU calcium uniporter protein, mitochondrial - ko04020; Environmental Information Processing; Signal transduction; Calcium signaling pathway | ko04621; Organismal Systems; Immune system; NOD-like receptor signaling pathway}	{At1g57610; KOG2966 Uncharacterized conserved protein R General function prediction only ;}	{NA}	{NA}	{NA}
transcript_HQ_B_transcript10729/f2p0/2690	2690	81	57	61	62	69	43	125	82	80	139	112	114	2.32	1.44	1.84	1.17	1.88	1.21	2.2	1.58	1.75	3.52	3.01	3.17	{XP_010925750.1; PREDICTED: pentatricopeptide repeat-containing protein At1g63330-like [Elaeis guineensis]}	{sp|Q9FIX3|PP407_ARATH; Pentatricopeptide repeat-containing protein At5g39710 OS=Arabidopsis thaliana GN=EMB2745 PE=2 SV=1}	{pda:103707667; - - - - -}	{At5g39710; KOG4197 FOG: PPR repeat R General function prediction only ;}	{GO:0005887; integral to plasma membrane; cellular_component GO:0032217; riboflavin transporter activity; molecular_function GO:0032218; riboflavin transport; biological_process GO:0016491; oxidoreductase activity; molecular_function GO:0046872; metal ion binding; molecular_function GO:0055114; oxidation-reduction process; biological_process}	{NA}	{PF01799:[2Fe-2S] binding domain PF06237:Protein of unknown function (DUF1011)}
transcript_HQ_B_transcript1072/f2p0/4356	4356	893	740	671	1908	1243	1168	2084	1847	1623	2596	2205	2087	15.14	11.05	11.93	21.39	20.03	19.51	21.68	21.07	21	39.16	35.18	34.47	{XP_008778621.1; PREDICTED: K(+) efflux antiporter 2, chloroplastic [Phoenix dactylifera]}	{sp|O65272|KEA2_ARATH; K(+) efflux antiporter 2, chloroplastic OS=Arabidopsis thaliana GN=KEA2 PE=1 SV=2}	{pda:103698398; - - - - -}	{At1g01790; KOG1650 Predicted K+/H+-antiporter P Inorganic ion transport and metabolism ;}	{GO:0015299; solute:hydrogen antiporter activity; molecular_function GO:0006812; cation transport; biological_process GO:0006813; potassium ion transport; biological_process GO:0016021; integral to membrane; cellular_component GO:0055085; transmembrane transport; biological_process}	{XM_008780399.2; PREDICTED: Phoenix dactylifera K(+) efflux antiporter 2, chloroplastic (LOC103698398), transcript variant X1, mRNA}	{PF02254:TrkA-N domain PF00999:Sodium/hydrogen exchanger family}
transcript_HQ_B_transcript10731/f2p0/2719	2719	173.85	283.71	186.4	54.93	132.27	92.42	347.29	297.08	326.76	193.5	162.06	215.01	4.92	7.09	5.54	1.03	3.56	2.57	6.03	5.66	7.06	4.84	4.3	5.91	{XP_010930255.1; PREDICTED: uncharacterized protein LOC105051480 isoform X1 [Elaeis guineensis]}	{NA}	{egu:105035184; - - - - -}	{NA}	{NA}	{XM_018826769.1; PREDICTED: Musa acuminata subsp. malaccensis uncharacterized LOC103986400 (LOC103986400), transcript variant X2, mRNA}	{NA}
transcript_HQ_B_transcript10735/f2p0/2709	2711	132.08	116.05	122.73	249.65	170.22	123.17	267.33	220.81	276.47	94.59	78.43	101.61	3.75	2.91	3.66	4.69	4.6	3.44	4.66	4.22	6	2.37	2.09	2.8	{XP_010905071.1; PREDICTED: splicing factor U2af large subunit B isoform X1 [Elaeis guineensis]}	{sp|Q9ZR40|U2A2B_NICPL; Splicing factor U2af large subunit B OS=Nicotiana plumbaginifolia GN=U2AF65B PE=2 SV=1}	{nnu:104595741; K12837 U2AF2 splicing factor U2AF 65 kDa subunit - ko03040; Genetic Information Processing; Transcription; Spliceosome}	{At1g60900; KOG0120 Splicing factor U2AF, large subunit (RRM superfamily) A RNA processing and modification ;}	{GO:0005634; nucleus; cellular_component GO:0003676; nucleic acid binding; molecular_function GO:0046660; female sex differentiation; biological_process GO:0006397; mRNA processing; biological_process}	{XM_010944880.2; PREDICTED: Elaeis guineensis splicing factor U2af large subunit B (LOC105060972), transcript variant X2, mRNA}	{PF06495:Fruit fly transformer protein PF00076:RNA recognition motif. (a.k.a. RRM, RBD, or RNP domain) PF16367:RNA recognition motif}
transcript_HQ_B_transcript10736/f2p0/2693	2689	5	1	4.75	0	0	0	0	4	0	4	0	7	0.14	0.03	0.14	0	0	0	0	0.08	0	0.1	0	0.19	{BAK07351.1; predicted protein [Hordeum vulgare subsp. vulgare]}	{sp|Q9UT19|METE_SCHPO; Probable 5-methyltetrahydropteroyltriglutamate--homocysteine methyltransferase OS=Schizosaccharomyces pombe (strain 972 / ATCC 24843) GN=met26 PE=1 SV=1}	{cme:CYME_CMJ234C; K00549 metE 5-methyltetrahydropteroyltriglutamate--homocysteine methyltransferase 2.1.1.14 ko01230; Metabolism; Global and overview maps; Biosynthesis of amino acids | ko00270; Metabolism; Amino acid metabolism; Cysteine and methionine metabolism | ko00450; Metabolism; Metabolism of other amino acids; Selenocompound metabolism}	{SPAC9.09; KOG2263 Methionine synthase II (cobalamin-independent) E Amino acid transport and metabolism ;}	{GO:0008652; cellular amino acid biosynthetic process; biological_process GO:0003871; 5-methyltetrahydropteroyltriglutamate-homocysteine S-methyltransferase activity; molecular_function GO:0004853; uroporphyrinogen decarboxylase activity; molecular_function GO:0008270; zinc ion binding; molecular_function GO:0006779; porphyrin biosynthetic process; biological_process GO:0009086; methionine biosyn…	{AK107388.1; Oryza sativa Japonica Group cDNA clone:002-127-C09, full insert sequence}	{PF08267:Cobalamin-independent synthase, N-terminal domain PF01717:Cobalamin-independent synthase, Catalytic domain PF01208:Uroporphyrinogen decarboxylase (URO-D)}
transcript_HQ_B_transcript10738/f2p0/2687	2686	358.25	389.05	474.85	822.95	639.9	484.36	779.49	817	908.54	428.53	611.4	384.7	10.27	9.86	14.31	15.62	17.48	13.65	13.72	15.78	19.91	10.86	16.45	10.73	{XP_008781317.1; PREDICTED: probable galacturonosyltransferase 3 [Phoenix dactylifera]}	{sp|Q0WQD2|GAUT3_ARATH; Probable galacturonosyltransferase 3 OS=Arabidopsis thaliana GN=GAUT3 PE=2 SV=2}	{pda:103701120; K13648 GAUT alpha-1,4-galacturonosyltransferase 2.4.1.43 ko00520; Metabolism; Carbohydrate metabolism; Amino sugar and nucleotide sugar metabolism}	{NA}	{GO:0016757; transferase activity, transferring glycosyl groups; molecular_function}	{XM_008449623.2; PREDICTED: Cucumis melo probable galacturonosyltransferase 3 (LOC103490213), transcript variant X2, mRNA}	{PF01501:Glycosyl transferase family 8}
transcript_HQ_B_transcript10739/f2p0/2724	2726	562.44	505.23	437.5	114.74	113.08	117.41	524.45	508.96	343.62	2118.78	2392.75	2624.44	15.86	12.6	12.97	2.14	3.04	3.26	9.08	9.67	7.41	52.85	63.34	71.99	{XP_010931991.1; PREDICTED: protein LNK2 isoform X1 [Elaeis guineensis]}	{sp|F4JCX9|LNK2_ARATH; Protein LNK2 OS=Arabidopsis thaliana GN=LNK2 PE=1 SV=1}	{pda:103705079; - - - - -}	{NA}	{NA}	{NA}	{NA}
transcript_HQ_B_transcript1073/f3p0/4428	4427	242.82	101.62	165.73	69.12	74.3	70.98	392.98	390.49	287.48	374.45	565.13	574.9	4.05	1.49	2.9	0.76	1.18	1.17	4.02	4.38	3.66	5.55	8.86	9.33	{NA}	{NA}	{NA}	{NA}	{NA}	{NA}	{NA}
transcript_HQ_B_transcript10741/f4p0/2691	2691	457.01	287.52	189.93	482.93	211.34	251.99	280.24	259.23	155.46	206.49	109.44	93.66	13.07	7.27	5.71	9.15	5.76	7.09	4.92	5	3.4	5.22	2.94	2.61	{XP_010922917.1; PREDICTED: probable ADP-ribosylation factor GTPase-activating protein AGD14 isoform X3 [Elaeis guineensis]}	{sp|Q8RXE7|AGD14_ARATH; Probable ADP-ribosylation factor GTPase-activating protein AGD14 OS=Arabidopsis thaliana GN=AGD14 PE=1 SV=2}	{egu:105046113; - - - - -}	{At1g08680; KOG0702 Predicted GTPase-activating protein T Signal transduction mechanisms ;}	{GO:0005096; GTPase activator activity; molecular_function GO:0005622; intracellular; cellular_component GO:0008270; zinc ion binding; molecular_function}	{XM_008808022.2; PREDICTED: Phoenix dactylifera probable ADP-ribosylation factor GTPase-activating protein AGD14 (LOC103718983), transcript variant X6, mRNA}	{PF00643:B-box zinc finger PF01412:Putative GTPase activating protein for Arf}
transcript_HQ_B_transcript10743/f2p0/2689	2690	64	76	69	118	76	68	116	83	111	91	100	101	1.83	1.92	2.08	2.24	2.07	1.91	2.04	1.6	2.43	2.3	2.69	2.81	{XP_008783966.1; PREDICTED: pentatricopeptide repeat-containing protein At3g49170, chloroplastic [Phoenix dactylifera]}	{sp|Q5G1T1|PP272_ARATH; Pentatricopeptide repeat-containing protein At3g49170, chloroplastic OS=Arabidopsis thaliana GN=EMB2261 PE=2 SV=1}	{pda:103703045; - - - - -}	{At3g49170_1; KOG4197 FOG: PPR repeat R General function prediction only ;}	{GO:0005515; protein binding; molecular_function GO:0008270; zinc ion binding; molecular_function}	{XM_019848984.1; PREDICTED: Elaeis guineensis pentatricopeptide repeat-containing protein At3g49170, chloroplastic (LOC105040701), mRNA}	{PF13176:Tetratricopeptide repeat PF14432:DYW family of nucleic acid deaminases}
transcript_HQ_B_transcript10746/f5p0/2703	2702	241	298	191	588	462	393	529	568	434	410	335	317	6.86	7.5	5.72	11.09	12.54	11	9.25	10.9	9.45	10.33	8.96	8.78	{XP_010907031.1; PREDICTED: ABC transporter G family member 3 isoform X1 [Elaeis guineensis]}	{sp|Q9ZUU9|AB3G_ARATH; ABC transporter G family member 3 OS=Arabidopsis thaliana GN=ABCG3 PE=1 SV=2}	{mus:103971681; - - - - -}	{At2g28070; KOG0061 Transporter, ABC superfamily (Breast cancer resistance protein) Q Secondary metabolites biosynthesis, transport and catabolism ;}	{GO:0019083; viral transcription; biological_process GO:0016887; ATPase activity; molecular_function GO:0005524; ATP binding; molecular_function GO:0016020; membrane; cellular_component}	{XM_008778658.2; PREDICTED: Phoenix dactylifera ABC transporter G family member 3 (LOC103696929), transcript variant X3, mRNA}	{PF01637:ATPase domain predominantly from Archaea PF01061:ABC-2 type transporter PF02456:Adenovirus IVa2 protein PF00005:ABC transporter}
transcript_HQ_B_transcript10747/f5p0/2688	2688	1788.13	1759.11	1459.09	1373.94	830.79	962.95	1332.81	1813.92	1289.57	4184.53	3419.72	3017.75	51.21	44.55	43.93	26.05	22.68	27.11	23.44	35.01	28.23	106	91.94	84.07	{XP_010938258.1; PREDICTED: methylcrotonoyl-CoA carboxylase subunit alpha, mitochondrial isoform X2 [Elaeis guineensis]}	{sp|Q2QMG2|MCCA_ORYSJ; Methylcrotonoyl-CoA carboxylase subunit alpha, mitochondrial OS=Oryza sativa subsp. japonica GN=MCCA PE=2 SV=2}	{egu:105057347; K01968 E6.4.1.4A 3-methylcrotonyl-CoA carboxylase alpha subunit 6.4.1.4 ko00280; Metabolism; Amino acid metabolism; Valine, leucine and isoleucine degradation}	{At1g03090; KOG0238 3-Methylcrotonyl-CoA carboxylase, biotin-containing subunit/Propionyl-CoA carboxylase, alpha chain/Acetyl-CoA carboxylase, biotin carboxylase subunit IE Lipid transport and metabolism ; Amino acid transport and metabolism ;}	{NA}	{XM_008797459.2; PREDICTED: Phoenix dactylifera methylcrotonoyl-CoA carboxylase subunit alpha, mitochondrial (LOC103711349), transcript variant X1, mRNA}	{NA}
transcript_HQ_B_transcript10748/f2p0/2738	2747	247.86	628.49	548.31	111.87	233.9	166.64	248.01	222.81	207.02	68.48	62.48	89.22	6.93	15.53	16.11	2.07	6.23	4.58	4.26	4.2	4.42	1.69	1.64	2.43	{XP_010940293.1; PREDICTED: inactive leucine-rich repeat receptor-like serine/threonine-protein kinase At1g60630 [Elaeis guineensis]}	{sp|Q84MA9|Y1063_ARATH; Inactive leucine-rich repeat receptor-like serine/threonine-protein kinase At1g60630 OS=Arabidopsis thaliana GN=At1g60630 PE=2 SV=1}	{sbi:SORBI_04g038340; - - - - -}	{NA}	{GO:0006468; protein phosphorylation; biological_process GO:0005524; ATP binding; molecular_function GO:0005515; protein binding; molecular_function GO:0004672; protein kinase activity; molecular_function}	{XM_008780987.2; PREDICTED: Phoenix dactylifera inactive leucine-rich repeat receptor-like serine/threonine-protein kinase At1g60630 (LOC103698938), mRNA}	{PF13516:Leucine Rich repeat PF00560:Leucine Rich Repeat PF07714:Protein tyrosine kinase PF13855:Leucine rich repeat PF00069:Protein kinase domain}
transcript_HQ_B_transcript1074/f3p0/4357	4358	407.16	665.73	421.93	600.03	650.18	510.34	1480.82	1336.85	1133.83	729.09	714.51	685.28	6.9	9.94	7.5	6.72	10.47	8.52	15.4	15.25	14.66	10.99	11.39	11.31	{XP_008803245.1; PREDICTED: uncharacterized protein LOC103716843 [Phoenix dactylifera]}	{sp|Q9FPR3|EDR1_ARATH; Serine/threonine-protein kinase EDR1 OS=Arabidopsis thaliana GN=EDR1 PE=1 SV=1}	{pda:103716843; - - - - -}	{At1g79570_2; KOG0192 Tyrosine kinase specific for activated (GTP-bound) p21cdc42Hs T Signal transduction mechanisms ;}	{GO:0005515; protein binding; molecular_function GO:0004672; protein kinase activity; molecular_function GO:0005524; ATP binding; molecular_function GO:0006468; protein phosphorylation; biological_process}	{XM_009385736.2; PREDICTED: Musa acuminata subsp. malaccensis uncharacterized LOC103971660 (LOC103971660), transcript variant X2, mRNA}	{PF07714:Protein tyrosine kinase PF00564:PB1 domain PF00069:Protein kinase domain}
transcript_HQ_B_transcript10751/f2p0/2687	2689	99	79	74	258	103	140	199	225	174	286	227	233	2.83	2	2.23	4.89	2.81	3.94	3.5	4.34	3.81	7.24	6.1	6.49	{XP_008808808.1; PREDICTED: pentatricopeptide repeat-containing protein At5g42310, mitochondrial-like, partial [Phoenix dactylifera]}	{sp|Q8L844|PP413_ARATH; Pentatricopeptide repeat-containing protein At5g42310, mitochondrial OS=Arabidopsis thaliana GN=At5g42310 PE=2 SV=1}	{mus:103982321; - - - - -}	{At5g42310; KOG4197 FOG: PPR repeat R General function prediction only ;}	{GO:0006886; intracellular protein transport; biological_process GO:0016192; vesicle-mediated transport; biological_process GO:0005515; protein binding; molecular_function}	{XM_018830177.1; PREDICTED: Musa acuminata subsp. malaccensis pentatricopeptide repeat-containing protein At5g42310, mitochondrial-like (LOC103982321), transcript variant X1, mRNA}	{PF00515:Tetratricopeptide repeat PF00637:Region in Clathrin and VPS PF13181:Tetratricopeptide repeat}
transcript_HQ_B_transcript10752/f3p0/2697	2697	1049.03	1094.44	913.1	2045.67	682.28	919.76	1895.44	1821.83	1730.92	1806.59	1516.15	1617.85	29.93	27.61	27.39	38.65	18.56	25.8	33.21	35.03	37.76	45.59	40.61	44.91	{XP_010935982.1; PREDICTED: translation initiation factor eIF-2B subunit epsilon [Elaeis guineensis]}	{sp|P87163|EI2BE_CANAL; Translation initiation factor eIF-2B subunit epsilon OS=Candida albicans (strain SC5314 / ATCC MYA-2876) GN=GCD6 PE=3 SV=2}	{fve:101300974; K03240 EIF2B5 translation initiation factor eIF-2B subunit epsilon - ko03013; Genetic Information Processing; Translation; RNA transport}	{At2g34970; KOG1461 Translation initiation factor 2B, epsilon subunit (eIF-2Bepsilon/GCD6) J Translation, ribosomal structure and biogenesis ;}	{GO:0009058; biosynthetic process; biological_process GO:0016779; nucleotidyltransferase activity; molecular_function GO:0005515; protein binding; molecular_function GO:0016772; transferase activity, transferring phosphorus-containing groups; molecular_function}	{XM_003570319.3; PREDICTED: Brachypodium distachyon translation initiation factor eIF-2B subunit epsilon (LOC100823064), transcript variant X1, mRNA}	{PF02020:eIF4-gamma/eIF5/eIF2-epsilon PF07959:L-fucokinase PF00483:Nucleotidyl transferase}
transcript_HQ_B_transcript10754/f3p0/2646	2642	103.37	156.38	146.55	1.94	0	3.63	288.84	267.75	247.39	131.7	130.18	103.46	3.02	4.04	4.5	0.04	0	0.1	5.18	5.27	5.52	3.4	3.57	2.94	{XP_010927271.1; PREDICTED: coatomer subunit beta-1-like [Elaeis guineensis]}	{sp|Q9SV21|COPB1_ARATH; Coatomer subunit beta-1 OS=Arabidopsis thaliana GN=At4g31480 PE=2 SV=2}	{ini:109150216; K17301 COPB1, SEC26 coatomer subunit beta - -}	{At4g31480; KOG1058 Vesicle coat complex COPI, beta subunit U Intracellular trafficking, secretion, and vesicular transport ;}	{GO:0016192; vesicle-mediated transport; biological_process GO:0006886; intracellular protein transport; biological_process GO:0005515; protein binding; molecular_function GO:0030117; membrane coat; cellular_component}	{XM_019851858.1; PREDICTED: Elaeis guineensis coatomer subunit beta-1-like (LOC105049345), transcript variant X2, mRNA}	{PF02985:HEAT repeat PF01602:Adaptin N terminal region}
transcript_HQ_B_transcript10758/f4p0/2660	2660	3587	2824	2805	3946	3242	2825	3930	3372	3086	6032	5771	5962	103.93	72.37	85.44	75.7	89.55	80.47	69.92	65.84	68.36	154.56	156.97	168.03	{XP_010935479.1; PREDICTED: probable cytosolic oligopeptidase A [Elaeis guineensis]}	{sp|Q94AM1|OOPDA_ARATH; Organellar oligopeptidase A, chloroplastic/mitochondrial OS=Arabidopsis thaliana GN=OOP PE=1 SV=1}	{pda:103717246; K01414 prlC oligopeptidase A 3.4.24.70 -}	{At5g65620; KOG2089 Metalloendopeptidase family - saccharolysin & thimet oligopeptidase O Posttranslational modification, protein turnover, chaperones ;}	{GO:0005876; spindle microtubule; cellular_component GO:0042729; DASH complex; cellular_component GO:0004222; metalloendopeptidase activity; molecular_function GO:0008608; attachment of spindle microtubules to kinetochore; biological_process GO:0006508; proteolysis; biological_process}	{XM_008805564.2; PREDICTED: Phoenix dactylifera probable cytosolic oligopeptidase A (LOC103717246), mRNA}	{PF01432:Peptidase family M3 PF08287:Spc19}
transcript_HQ_B_transcript1075/f3p0/4358	4358	0	0	0	0	0	0	0	0	0	0	0	0	0	0	0	0	0	0	0	0	0	0	0	0	{XP_010942132.1; PREDICTED: acidic mammalian chitinase-like [Elaeis guineensis]}	{sp|P09805|KTXA_KLULA; Killer toxin subunits alpha/beta OS=Kluyveromyces lactis (strain ATCC 8585 / CBS 2359 / DSM 70799 / NBRC 1267 / NRRL Y-1140 / WM37) PE=1 SV=1}	{egr:104439470; K01183 E3.2.1.14 chitinase 3.2.1.14 ko00520; Metabolism; Carbohydrate metabolism; Amino sugar and nucleotide sugar metabolism}	{Hs4502809; KOG2806 Chitinase G Carbohydrate transport and metabolism ;}	{GO:0004553; hydrolase activity, hydrolyzing O-glycosyl compounds; molecular_function GO:0005975; carbohydrate metabolic process; biological_process GO:0008061; chitin binding; molecular_function}	{NA}	{PF00187:Chitin recognition protein PF00704:Glycosyl hydrolases family 18}
transcript_HQ_B_transcript10761/f2p0/2716	2716	0	0	6.38	10.41	0	22.31	31.48	128.98	44.44	114.92	72.57	18.71	0	0	0.19	0.2	0	0.62	0.55	2.46	0.96	2.88	1.93	0.52	{XP_010941756.1; PREDICTED: putative disease resistance protein RGA1 isoform X2 [Elaeis guineensis]}	{sp|Q9LRR4|R13L1_ARATH; Putative disease resistance RPP13-like protein 1 OS=Arabidopsis thaliana GN=RPPL1 PE=3 SV=1}	{vvi:100852516; - - - - -}	{At3g14470; KOG4658 Apoptotic ATPase T Signal transduction mechanisms ;}	{GO:0016887; ATPase activity; molecular_function GO:0043531; ADP binding; molecular_function GO:0005524; ATP binding; molecular_function}	{NA}	{PF00005:ABC transporter PF00931:NB-ARC domain}
transcript_HQ_B_transcript10762/f3p0/2690	2691	2908.49	3498.15	2725.54	3264.37	3408.53	2586.7	5488.66	4683.37	4129.92	7033.11	5607.63	4682.42	83.19	88.48	81.96	61.82	92.93	72.75	96.4	90.27	90.31	177.94	150.58	130.29	{XP_010913661.1; PREDICTED: LOW QUALITY PROTEIN: NADPH--cytochrome P450 reductase-like [Elaeis guineensis]}	{sp|Q05001|NCPR_CATRO; NADPH--cytochrome P450 reductase OS=Catharanthus roseus GN=CPR PE=2 SV=1}	{egu:105039267; K00327 POR NADPH-ferrihemoprotein reductase 1.6.2.4 -}	{At4g30210; KOG1158 NADP/FAD dependent oxidoreductase C Energy production and conversion ;}	{GO:0055114; oxidation-reduction process; biological_process GO:0016491; oxidoreductase activity; molecular_function GO:0010181; FMN binding; molecular_function}	{XM_009384566.2; PREDICTED: Musa acuminata subsp. malaccensis NADPH--cytochrome P450 reductase-like (LOC103970686), mRNA}	{PF00667:FAD binding domain PF00258:Flavodoxin PF00175:Oxidoreductase NAD-binding domain }
transcript_HQ_B_transcript10765/f3p0/2733	2732	232.79	233.7	193.83	345.03	247.36	194.66	200.83	197.97	161.29	467.42	389.76	506.81	6.55	5.81	5.73	6.43	6.63	5.38	3.47	3.75	3.47	11.63	10.29	13.87	{XP_008788966.1; PREDICTED: kanadaptin [Phoenix dactylifera]}	{sp|Q9BWU0|NADAP_HUMAN; Kanadaptin OS=Homo sapiens GN=SLC4A1AP PE=1 SV=1}	{pda:103706595; - - - - -}	{At5g38840; KOG1881 Anion exchanger adaptor protein Kanadaptin, contains FHA domain R General function prediction only ;}	{GO:0005515; protein binding; molecular_function}	{XM_004953107.1; PREDICTED: Setaria italica kanadaptin-like (LOC101784492), mRNA}	{PF00498:FHA domain}
transcript_HQ_B_transcript10768/f2p0/2697	2694	19	74	31	0	0	0	0	0	0	0	0	0	0.54	1.87	0.93	0	0	0	0	0	0	0	0	0	{XP_018859945.1; PREDICTED: oligopeptide transporter 7-like isoform X1 [Juglans regia]}	{sp|O14031|PGT1_SCHPO; Glutathione transporter 1 OS=Schizosaccharomyces pombe (strain 972 / ATCC 24843) GN=pgt1 PE=1 SV=1}	{mdm:103452572; - - - - -}	{SPAC29B12.10c; KOG2262 Sexual differentiation process protein ISP4 T Signal transduction mechanisms ;}	{GO:0055085; transmembrane transport; biological_process}	{XM_006285616.1; Capsella rubella hypothetical protein (CARUB_v10007142mg) mRNA, complete cds}	{PF03169:OPT oligopeptide transporter protein}
transcript_HQ_B_transcript10769/f17p0/2670	2670	1668	1844	1767	9810	9481	8279	10010	8781	8465	6324	8271	7084	48.13	47.06	53.6	187.42	260.77	234.86	177.35	170.73	186.74	161.37	224.03	198.83	{OAY78543.1; Pyrophosphate-energized vacuolar membrane proton pump [Ananas comosus]}	{sp|P21616|AVP_VIGRR; Pyrophosphate-energized vacuolar membrane proton pump OS=Vigna radiata var. radiata PE=1 SV=4}	{pda:103706475; K01507 ppa inorganic pyrophosphatase 3.6.1.1 ko00190; Metabolism; Energy metabolism; Oxidative phosphorylation}	{NA}	{GO:0016020; membrane; cellular_component GO:0004427; inorganic diphosphatase activity; molecular_function GO:0009678; hydrogen-translocating pyrophosphatase activity; molecular_function GO:0015992; proton transport; biological_process}	{XM_008803680.2; PREDICTED: Phoenix dactylifera pyrophosphate-energized vacuolar membrane proton pump-like (LOC103715891), mRNA}	{PF03030:Inorganic H+ pyrophosphatase}
transcript_HQ_B_transcript1076/f2p0/4381	4384	8.97	9.41	2.07	4.86	12.64	18.19	3.62	8.83	4.85	9.42	0	7.31	0.15	0.14	0.04	0.05	0.2	0.3	0.04	0.1	0.06	0.14	0	0.12	{KQK85818.1; hypothetical protein SETIT_020754mg [Setaria italica]}	{sp|Q37680|NU5M_WHEAT; NADH-ubiquinone oxidoreductase chain 5 OS=Triticum aestivum GN=ND5 PE=3 SV=1}	{pmum:107881951; K03883 ND5 NADH-ubiquinone oxidoreductase chain 5 1.6.5.3 ko00190; Metabolism; Energy metabolism; Oxidative phosphorylation | ko05012; Human Diseases; Neurodegenerative diseases; Parkinson's disease}	{AtMi005; KOG4668 NADH dehydrogenase subunits 2, 5, and related proteins C Energy production and conversion ;}	{NA}	{JN375330.1; Phoenix dactylifera mitochondrion, complete genome}	{NA}
transcript_HQ_B_transcript10770/f3p0/2622	2622	795.9	424.69	610.31	2448.17	791.94	1084.34	605.6	792.59	551.64	215.26	244.28	263.8	23.43	11.06	18.89	47.73	22.23	31.38	10.95	15.73	12.42	5.6	6.75	7.55	{XP_008803948.1; PREDICTED: probable metal-nicotianamine transporter YSL9 [Phoenix dactylifera]}	{sp|Q7XN54|YSL16_ORYSJ; Probable metal-nicotianamine transporter YSL16 OS=Oryza sativa subsp. japonica GN=YSL16 PE=2 SV=2}	{egu:105043473; - - - - -}	{NA}	{GO:0055085; transmembrane transport; biological_process}	{XM_010254073.2; PREDICTED: Nelumbo nucifera metal-nicotianamine transporter YSL2 (LOC104593950), transcript variant X2, mRNA}	{PF03169:OPT oligopeptide transporter protein}
transcript_HQ_B_transcript10772/f2p0/2687	2687	330.67	669.58	435.58	179.28	238.39	56.85	104.6	35.86	0	124.79	0	174.84	9.47	16.97	13.12	3.4	6.51	1.6	1.84	0.69	0	3.16	0	4.87	{XP_010920298.1; PREDICTED: uncharacterized protein LOC105044185 [Elaeis guineensis]}	{NA}	{egu:105044185; - - - - -}	{NA}	{NA}	{XM_010912547.2; PREDICTED: Elaeis guineensis uncharacterized LOC105036813 (LOC105036813), mRNA}	{NA}
transcript_HQ_B_transcript10774/f8p0/2656	2655	1755	1760	1722	2839	2392	2081	3768	3222	2985	11146	9561	9402	50.95	45.2	52.56	54.58	66.21	59.4	67.18	63.04	66.26	286.18	260.59	265.54	{JAT50042.1; Transketolase, chloroplastic [Anthurium amnicola]}	{sp|Q7SIC9|TKTC_MAIZE; Transketolase, chloroplastic OS=Zea mays PE=1 SV=1}	{mus:103993252; K00615 E2.2.1.1, tktA, tktB transketolase 2.2.1.1 ko01200; Metabolism; Global and overview maps; Carbon metabolism | ko01230; Metabolism; Global and overview maps; Biosynthesis of amino acids | ko00030; Metabolism; Carbohydrate metabolism; Pentose phosphate pathway | ko00710; Metabolism; Energy metabolism; Carbon fixation in photosynthetic organisms | ko01051; Metabolism; Metaboli…	{At2g45290; KOG0523 Transketolase G Carbohydrate transport and metabolism ;}	{GO:0016832; aldehyde-lyase activity; molecular_function GO:0005975; carbohydrate metabolic process; biological_process}	{XM_010942744.2; PREDICTED: Elaeis guineensis transketolase, chloroplastic (LOC105059450), mRNA}	{PF09363:XFP C-terminal domain}
transcript_HQ_B_transcript10775/f2p0/2699	2699	103.98	107.99	86.81	243.31	134.74	161.27	198.05	164.32	131.8	39.1	45.69	52.46	2.96	2.72	2.6	4.59	3.66	4.52	3.47	3.16	2.87	0.99	1.22	1.45	{XP_010909445.1; PREDICTED: formin-like protein 7 [Elaeis guineensis]}	{sp|Q9NQG5|RPR1B_HUMAN; Regulation of nuclear pre-mRNA domain-containing protein 1B OS=Homo sapiens GN=RPRD1B PE=1 SV=1}	{cic:CICLE_v10027075mg; K15559 RTT103 regulator of Ty1 transposition protein 103 - -}	{At5g65180; KOG2669 Regulator of nuclear mRNA A RNA processing and modification ;}	{GO:0006886; intracellular protein transport; biological_process GO:0005801; cis-Golgi network; cellular_component GO:0016020; membrane; cellular_component GO:0051082; unfolded protein binding; molecular_function GO:0006397; mRNA processing; biological_process GO:0031514; motile cilium; cellular_component GO:0033179; proton-transporting V-type ATPase, V0 domain; cellular_component GO:0007030; Gol…	{XM_012219781.1; PREDICTED: Jatropha curcas UPF0400 protein C337.03 (LOC105636499), transcript variant X1, mRNA}	{PF04111:Autophagy protein Apg6 PF13851:Growth-arrest specific micro-tubule binding PF04136:Sec34-like family PF05615:Tho complex subunit 7 PF09787:Golgin subfamily A member 5 PF03938:Outer membrane protein (OmpH-like) PF01496:V-type ATPase 116kDa subunit family }
transcript_HQ_B_transcript1077/f3p0/4363	4363	0	0	9.95	0	4.05	0	4.14	0	5.89	0	0	0	0	0	0.18	0	0.07	0	0.04	0	0.08	0	0	0	{XP_008795825.1; PREDICTED: uncharacterized protein LOC103711466 [Phoenix dactylifera]}	{sp|K7TQE3|HIP_MAIZE; HSP-interacting protein OS=Zea mays GN=HIP PE=1 SV=1}	{egu:105039069; - - - - -}	{At4g32070; KOG4151 Myosin assembly protein/sexual cycle protein and related proteins ODR Posttranslational modification, protein turnover, chaperones ; Cell cycle control, cell division, chromosome partitioning ; General function prediction only ;}	{GO:0005515; protein binding; molecular_function}	{XM_010929974.2; PREDICTED: Elaeis guineensis HSP-interacting protein-like (LOC105050104), mRNA}	{PF13371:Tetratricopeptide repeat PF00564:PB1 domain PF00515:Tetratricopeptide repeat PF13414:TPR repeat PF13181:Tetratricopeptide repeat}
transcript_HQ_B_transcript10780/f2p0/2695	2695	1	0	0	0	0	0	0	0	0	0	0	0	0.03	0	0	0	0	0	0	0	0	0	0	0	{JAT54579.1; G1/S-specific cyclin pas1, partial [Anthurium amnicola]}	{sp|O14336|MUG80_SCHPO; Meiotically up-regulated gene 80 protein OS=Schizosaccharomyces pombe (strain 972 / ATCC 24843) GN=mug80 PE=1 SV=1}	{thj:104808498; - - - - -}	{NA}	{GO:0019901; protein kinase binding; molecular_function GO:0000079; regulation of cyclin-dependent protein kinase activity; biological_process}	{NA}	{PF08613:Cyclin}
transcript_HQ_B_transcript10782/f14p0/2677	2677	806	775	645	1093	812	816	1495	1194	1089	1049	938	947	23.19	19.72	19.51	20.82	22.27	23.08	26.41	23.15	23.95	26.69	25.33	26.5	{APB87931.1; pre-mRNA-splicing factor CWC22-like protein [Dendrobium catenatum]}	{sp|Q8C5N3|CWC22_MOUSE; Pre-mRNA-splicing factor CWC22 homolog OS=Mus musculus GN=Cwc22 PE=1 SV=1}	{egu:105045548; K13100 CWC22 pre-mRNA-splicing factor CWC22 - -}	{At1g80930; KOG2140 Uncharacterized conserved protein R General function prediction only ;}	{NA}	{KX524081.1; Dendrobium catenatum isolate T1-23457 pre-mRNA-splicing factor CWC22-like protein (CWC22) mRNA, complete cds}	{NA}
transcript_HQ_B_transcript10785/f2p0/2698	2697	1282.84	1050.99	855.68	1391.05	1163.53	956.81	1285.72	1774.96	1291.85	1381.45	1371.74	1557.77	36.6	26.52	25.67	26.28	31.64	26.84	22.53	34.13	28.18	34.87	36.75	43.24	{KYP56875.1; Retrovirus-related Pol polyprotein LINE-1 [Cajanus cajan]}	{sp|P11369|LORF2_MOUSE; LINE-1 retrotransposable element ORF2 protein OS=Mus musculus GN=Pol PE=1 SV=2}	{sot:107058099; - - - - -}	{CE10654; KOG1075 FOG: Reverse transcriptase R General function prediction only ;}	{NA}	{KP241070.1; Erycina pusilla MADS50 (MADS50) gene, complete cds}	{NA}
transcript_HQ_B_transcript10786/f3p0/2716	2716	66.57	33.39	63.46	69.52	152.93	62.2	216.48	218	136.32	40.73	83.71	78.74	1.88	0.84	1.89	1.3	4.13	1.73	3.76	4.16	2.95	1.02	2.22	2.17	{XP_019704821.1; PREDICTED: branchpoint-bridging protein-like [Elaeis guineensis]}	{sp|Q8NIW7|BBP_NEUCR; Branchpoint-bridging protein OS=Neurospora crassa (strain ATCC 24698 / 74-OR23-1A / CBS 708.71 / DSM 1257 / FGSC 987) GN=bbp-1 PE=3 SV=1}	{egu:105042125; K13095 SF1 splicing factor 1 - -}	{At5g51300; KOG0119 Splicing factor 1/branch point binding protein (RRM superfamily) A RNA processing and modification ;}	{GO:0003676; nucleic acid binding; molecular_function GO:0016817; hydrolase activity, acting on acid anhydrides; molecular_function GO:0008270; zinc ion binding; molecular_function GO:0003723; RNA binding; molecular_function GO:0005515; protein binding; molecular_function}	{XM_008803436.2; PREDICTED: Phoenix dactylifera branchpoint-bridging protein-like (LOC103715689), transcript variant X3, mRNA}	{PF12137:RNA polymerase recycling family C-terminal PF00013:KH domain PF16866:PHD-finger PF00076:RNA recognition motif. (a.k.a. RRM, RBD, or RNP domain) PF00098:Zinc knuckle}
transcript_HQ_B_transcript10789/f2p0/2696	2696	144.34	62.77	64.01	241.91	199.4	210.76	224.47	144.51	153.8	109.72	200.27	179.17	4.12	1.58	1.92	4.57	5.43	5.92	3.93	2.78	3.36	2.77	5.37	4.98	{XP_008788363.1; PREDICTED: neutral/alkaline invertase 3, chloroplastic [Phoenix dactylifera]}	{sp|Q6H6N5|NIN3_ORYSJ; Neutral/alkaline invertase 3, chloroplastic OS=Oryza sativa subsp. japonica GN=NIN3 PE=2 SV=1}	{pda:103706133; - - - - -}	{NA}	{GO:0033926; glycopeptide alpha-N-acetylgalactosaminidase activity; molecular_function}	{XM_010941977.2; PREDICTED: Elaeis guineensis neutral/alkaline invertase 3, chloroplastic (LOC105058899), transcript variant X2, mRNA}	{PF12899:Alkaline and neutral invertase}
transcript_HQ_B_transcript1078/f2p0/4360	4360	0	0	0	0	0	0	0	0	0	0	0	0	0	0	0	0	0	0	0	0	0	0	0	0	{NA}	{NA}	{sot:102594730; K20716 MAPKKK17_18 mitogen-activated protein kinase kinase kinase 17/18 - ko04016; Environmental Information Processing; Signal transduction; MAPK signaling pathway - plant}	{NA}	{GO:0005524; ATP binding; molecular_function GO:0006468; protein phosphorylation; biological_process GO:0004672; protein kinase activity; molecular_function}	{NA}	{PF00069:Protein kinase domain PF07714:Protein tyrosine kinase}
transcript_HQ_B_transcript10792/f2p0/2700	2700	292.04	318.42	301.12	283.42	258.79	218.84	335.3	469.92	334.23	684.03	565.35	526.13	8.32	8.02	9.02	5.35	7.03	6.13	5.87	9.02	7.28	17.24	15.13	14.59	{XP_019705508.1; PREDICTED: uncharacterized protein LOC105044208 isoform X2 [Elaeis guineensis]}	{sp|Q66GN3|NPGR2_ARATH; Protein NPGR2 OS=Arabidopsis thaliana GN=NPGR2 PE=1 SV=1}	{egu:105044208; - - - - -}	{At4g28600; KOG4162 Predicted calmodulin-binding protein T Signal transduction mechanisms ;}	{GO:0042262; DNA protection; biological_process GO:0003690; double-stranded DNA binding; molecular_function GO:0042802; identical protein binding; molecular_function GO:0005515; protein binding; molecular_function}	{XM_019853822.1; PREDICTED: Elaeis guineensis tetratricopeptide repeat protein 7A-like (LOC105054454), transcript variant X9, mRNA}	{PF07352:Bacteriophage Mu Gam like protein PF13414:TPR repeat PF13181:Tetratricopeptide repeat PF13174:Tetratricopeptide repeat PF07721:Tetratricopeptide repeat PF13176:Tetratricopeptide repeat}
transcript_HQ_B_transcript10793/f4p0/2695	2697	592.32	845.83	705.86	405.18	206.56	259.75	115.01	156.58	78.26	97.86	63.04	71.3	16.9	21.34	21.17	7.65	5.62	7.29	2.01	3.01	1.71	2.47	1.69	1.98	{XP_017699273.1; PREDICTED: receptor-like protein kinase HSL1 [Phoenix dactylifera]}	{sp|Q9FIJ6|ACCR4_ARATH; Serine/threonine-protein kinase-like protein CCR4 OS=Arabidopsis thaliana GN=CCR4 PE=1 SV=1}	{egu:105038514; - - - - -}	{At5g47850; KOG1187 Serine/threonine protein kinase T Signal transduction mechanisms ;}	{GO:0004672; protein kinase activity; molecular_function GO:0006468; protein phosphorylation; biological_process GO:0005524; ATP binding; molecular_function}	{XM_018600658.1; PREDICTED: Raphanus sativus serine/threonine-protein kinase-like protein CCR4 (LOC108827280), mRNA}	{PF00069:Protein kinase domain PF07714:Protein tyrosine kinase}
transcript_HQ_B_transcript10794/f3p0/2692	2694	224.06	316.42	225.91	112.95	420.57	252.39	37.92	75.28	61.7	710.63	328.08	507.65	6.4	7.99	6.78	2.14	11.45	7.09	0.67	1.45	1.35	17.96	8.8	14.11	{XP_008783552.1; PREDICTED: protein NTM1-like 9 [Phoenix dactylifera]}	{sp|F4JN35|NTL9_ARATH; Protein NTM1-like 9 OS=Arabidopsis thaliana GN=NTL9 PE=1 SV=1}	{pda:103702771; - - - - -}	{NA}	{GO:0006355; regulation of transcription, DNA-dependent; biological_process GO:0003677; DNA binding; molecular_function}	{XM_008790500.2; PREDICTED: Phoenix dactylifera protein NTM1-like 9 (LOC103706411), transcript variant X2, mRNA}	{PF02365:No apical meristem (NAM) protein}
transcript_HQ_B_transcript10795/f10p0/2683	2683	0	0	0	0	0	0	0	0	0	0	0	0	0	0	0	0	0	0	0	0	0	0	0	0	{JAT60347.1; NADH-ubiquinone oxidoreductase chain 5 [Anthurium amnicola]}	{sp|Q0H8X0|NU5M_USTMA; NADH-ubiquinone oxidoreductase chain 5 OS=Ustilago maydis (strain 521 / FGSC 9021) GN=ND5 PE=3 SV=1}	{bpg:BathyMg00080; K03883 ND5 NADH-ubiquinone oxidoreductase chain 5 1.6.5.3 ko00190; Metabolism; Energy metabolism; Oxidative phosphorylation | ko05012; Human Diseases; Neurodegenerative diseases; Parkinson's disease}	{AtMi005; KOG4668 NADH dehydrogenase subunits 2, 5, and related proteins C Energy production and conversion ;}	{GO:0055114; oxidation-reduction process; biological_process GO:0008137; NADH dehydrogenase (ubiquinone) activity; molecular_function GO:0042773; ATP synthesis coupled electron transport; biological_process}	{KT366954.1; Orobanche austrohispanica clone Oaus-c51709 genomic sequence}	{PF06455:NADH dehydrogenase subunit 5 C-terminus}
transcript_HQ_B_transcript10797/f2p0/2691	2691	12.28	1.8	12.23	0	0	19.67	2.12	0.55	1.37	0	0	0	0.35	0.05	0.37	0	0	0.55	0.04	0.01	0.03	0	0	0	{AQK66739.1; Mitogen-activated protein kinase 1 [Zea mays]}	{sp|Q5Z859|MPK4_ORYSJ; Mitogen-activated protein kinase 4 OS=Oryza sativa subsp. japonica GN=MPK4 PE=2 SV=1}	{sita:101776640; K20535 MPK1_2 mitogen-activated protein kinase 1/2 2.7.11.24 ko04016; Environmental Information Processing; Signal transduction; MAPK signaling pathway - plant}	{At2g18170; KOG0660 Mitogen-activated protein kinase T Signal transduction mechanisms ;}	{GO:0005524; ATP binding; molecular_function GO:0006468; protein phosphorylation; biological_process GO:0004672; protein kinase activity; molecular_function}	{JX297595.1; Dendrobium officinale mitogen-activated protein kinase 2 (MPK2) mRNA, complete cds}	{PF07714:Protein tyrosine kinase PF00069:Protein kinase domain}
transcript_HQ_B_transcript1079/f6p0/4345	4345	1152.26	1065.31	954.98	3189.78	1859.73	1645.13	1643.94	1620.89	1369.68	1457.77	1516.79	1766.78	19.59	15.95	17.03	35.86	30.05	27.55	17.15	18.54	17.77	22.05	24.26	29.26	{XP_019706473.1; PREDICTED: uncharacterized protein LOC105044609 isoform X2 [Elaeis guineensis]}	{sp|Q92797|SYMPK_HUMAN; Symplekin OS=Homo sapiens GN=SYMPK PE=1 SV=2}	{egu:105044609; K06100 SYMPK symplekin - ko03015; Genetic Information Processing; Translation; mRNA surveillance pathway | ko04530; Cellular Processes; Cellular community - eukaryotes; Tight junction}	{At5g01400; KOG1895 mRNA cleavage and polyadenylation factor II complex, subunit PTA1 A RNA processing and modification ;}	{NA}	{XM_012232459.1; PREDICTED: Jatropha curcas uncharacterized LOC105646588 (LOC105646588), transcript variant X2, mRNA}	{NA}
transcript_HQ_B_transcript107/f2p0/5922	5922	1155.02	1313.4	1216.47	1929.18	1634.92	1531.29	2001.64	1798.36	1661.17	1754.5	1551.17	1593	14.16	14.16	15.63	15.63	19.03	18.51	15.06	14.83	15.53	19.18	17.91	19.03	{ONK59625.1; uncharacterized protein A4U43_C08F8390 [Asparagus officinalis]}	{sp|Q6Y7W8|PERQ2_MOUSE; PERQ amino acid-rich with GYF domain-containing protein 2 OS=Mus musculus GN=Gigyf2 PE=1 SV=2}	{pda:103702708; - - - - -}	{At5g42950; KOG1862 GYF domain containing proteins R General function prediction only ;}	{GO:0005515; protein binding; molecular_function}	{NA}	{PF02213:GYF domain}
transcript_HQ_B_transcript10801/f2p0/2690	2692	11.25	3.02	10.25	4.07	1.03	6.21	18.31	45.38	25.39	30.56	18.18	11.7	0.32	0.08	0.31	0.08	0.03	0.17	0.32	0.87	0.55	0.77	0.49	0.33	{XP_008812509.1; PREDICTED: pyrroline-5-carboxylate reductase-like [Phoenix dactylifera]}	{sp|O04016|P5CR_ACTCH; Pyrroline-5-carboxylate reductase OS=Actinidia chinensis PE=2 SV=1}	{mus:103971941; K00286 proC pyrroline-5-carboxylate reductase 1.5.1.2 ko01230; Metabolism; Global and overview maps; Biosynthesis of amino acids | ko00330; Metabolism; Amino acid metabolism; Arginine and proline metabolism}	{At5g14800; KOG3124 Pyrroline-5-carboxylate reductase E Amino acid transport and metabolism ;}	{NA}	{NA}	{NA}
transcript_HQ_B_transcript10802/f2p0/2689	2690	624	560	549	421	360	335	717	725	642	126	157	165	17.86	14.17	16.52	7.98	9.82	9.43	12.6	13.98	14.04	3.19	4.22	4.59	{XP_010910388.1; PREDICTED: protein NSP-INTERACTING KINASE 3-like [Elaeis guineensis]}	{sp|Q93ZS4|NIK3_ARATH; Protein NSP-INTERACTING KINASE 3 OS=Arabidopsis thaliana GN=NIK3 PE=1 SV=1}	{vvi:100256748; - - - - -}	{NA}	{GO:0004672; protein kinase activity; molecular_function GO:0005515; protein binding; molecular_function GO:0006468; protein phosphorylation; biological_process GO:0005524; ATP binding; molecular_function}	{XM_010912086.2; PREDICTED: Elaeis guineensis protein NSP-INTERACTING KINASE 3-like (LOC105036317), mRNA}	{PF00069:Protein kinase domain PF13855:Leucine rich repeat PF07714:Protein tyrosine kinase PF00560:Leucine Rich Repeat}
transcript_HQ_B_transcript10803/f2p0/2682	2679	0	2	0	0	12	6	0	0	0	0	0	0	0	0.05	0	0	0.33	0.17	0	0	0	0	0	0	{GAQ86852.1; hypothetical protein KFL_003160050 [Klebsormidium flaccidum]}	{sp|Q94251|DRE1_CAEEL; F-box protein dre-1 OS=Caenorhabditis elegans GN=dre-1 PE=1 SV=3}	{spen:107010323; K10691 UBR4, ZUBR1 E3 ubiquitin-protein ligase UBR4 2.3.2.27 ko05203; Human Diseases; Cancers: Overview; Viral carcinogenesis; spen:107010323; K10691 UBR4, ZUBR1 E3 ubiquitin-protein ligase UBR4 2.3.2.27 ko05203; Human Diseases; Cancers: Overview; Viral carcinogenesis}	{CE27388; KOG1777 Putative Zn-finger protein R General function prediction only ;}	{GO:0005618; cell wall; cellular_component GO:0030599; pectinesterase activity; molecular_function GO:0042545; cell wall modification; biological_process GO:0005515; protein binding; molecular_function}	{NA}	{PF00646:F-box domain PF12937:F-box-like PF01095:Pectinesterase}
transcript_HQ_B_transcript10805/f4p0/2683	2683	419.9	0	172.94	490.52	199.36	170.02	23.79	6.55	31.27	68.79	23.17	35.21	12.05	0	5.22	9.32	5.45	4.8	0.42	0.13	0.69	1.75	0.62	0.98	{XP_009399689.1; PREDICTED: protein RTF1 homolog [Musa acuminata subsp. malaccensis]}	{sp|Q9C950|VIP5_ARATH; Protein RTF1 homolog OS=Arabidopsis thaliana GN=VIP5 PE=1 SV=1}	{mus:103984019; K15178 RTF1 RNA polymerase-associated protein RTF1 - -}	{At1g61040; KOG2402 Paf1/RNA polymerase II complex, RTF1 component (involved in regulation of TATA box-binding protein) K Transcription ;}	{GO:0003677; DNA binding; molecular_function}	{AM448264.1; Vitis vinifera, whole genome shotgun sequence, contig VV78X002540.12, clone ENTAV 115}	{PF03126:Plus-3 domain}
transcript_HQ_B_transcript10806/f4p0/2688	2687	169.64	247.46	171.82	722.82	585.47	596.78	538.98	606.55	672.5	256.4	157.9	183.88	4.86	6.27	5.18	13.71	15.99	16.81	9.48	11.71	14.73	6.5	4.25	5.12	{XP_008783269.1; PREDICTED: uncharacterized protein LOC103702562 [Phoenix dactylifera]}	{sp|O22943|STL1_ARATH; Probable glycosyltransferase STELLO1 OS=Arabidopsis thaliana GN=STL1 PE=1 SV=1}	{pda:103702562; - - - - -}	{NA}	{NA}	{XM_010940227.2; PREDICTED: Elaeis guineensis probable glycosyltransferase STELLO1 (LOC105057580), transcript variant X1, mRNA}	{NA}
transcript_HQ_B_transcript1080/f5p0/4353	4355	514.39	495.74	465.51	643.64	658.48	496.96	840.44	846.97	626.83	710.53	640.71	828.25	8.72	7.41	8.28	7.22	10.61	8.3	8.75	9.67	8.11	10.72	10.22	13.68	{XP_008807632.1; PREDICTED: uncharacterized protein LOC103719926 isoform X2 [Phoenix dactylifera]}	{sp|Q54R62|UCKC_DICDI; Uridine-cytidine kinase C OS=Dictyostelium discoideum GN=udkC PE=3 SV=1}	{obr:102716587; - - - - -}	{At2g01460; KOG4203 Armadillo/beta-Catenin/plakoglobin TZ Signal transduction mechanisms ; Cytoskeleton ;}	{GO:0004140; dephospho-CoA kinase activity; molecular_function GO:0043531; ADP binding; molecular_function GO:0004127; cytidylate kinase activity; molecular_function GO:0008152; NA GO:0015937; coenzyme A biosynthetic process; biological_process GO:0016887; ATPase activity; molecular_function GO:0016301; kinase activity; molecular_function GO:0005524; ATP binding; molecular_function GO:0006139; nu…	{XR_002165662.1; PREDICTED: Elaeis guineensis uncharacterized LOC105053245 (LOC105053245), transcript variant X8, misc_RNA}	{PF01121:Dephospho-CoA kinase PF02562:PhoH-like protein PF01637:ATPase domain predominantly from Archaea PF02224:Cytidylate kinase PF00005:ABC transporter PF07728:AAA domain (dynein-related subfamily) PF00485:Phosphoribulokinase / Uridine kinase family PF06414:Zeta toxin PF00004:ATPase family associated with various cellular activities (AAA) PF00931:NB-ARC domain}
transcript_HQ_B_transcript10810/f7p0/2643	2643	281.55	235.03	247.42	351.08	354.38	273.91	582.53	558.04	464.79	1401.01	736.24	841.9	8.22	6.07	7.59	6.78	9.86	7.86	10.44	10.97	10.37	36.15	20.17	23.9	{OAY57544.1; hypothetical protein MANES_02G104800 [Manihot esculenta]}	{sp|Q7XJR9|CDPKG_ARATH; Calcium-dependent protein kinase 16 OS=Arabidopsis thaliana GN=CPK16 PE=1 SV=1}	{adu:107476694; K13412 CPK calcium-dependent protein kinase 2.7.11.1 ko04626; Organismal Systems; Environmental adaptation; Plant-pathogen interaction | ko05145; Human Diseases; Infectious diseases: Parasitic; Toxoplasmosis}	{At2g17890; KOG0032 Ca2+/calmodulin-dependent protein kinase, EF-Hand protein superfamily T Signal transduction mechanisms ;}	{GO:0009401; phosphoenolpyruvate-dependent sugar phosphotransferase system; biological_process GO:0016021; integral to membrane; cellular_component GO:0016020; membrane; cellular_component GO:0006468; protein phosphorylation; biological_process GO:0005578; proteinaceous extracellular matrix; cellular_component GO:0007165; signal transduction; biological_process GO:0004672; protein kinase activity…	{XM_008778585.2; PREDICTED: Phoenix dactylifera calcium-dependent protein kinase 28-like (LOC103696863), transcript variant X1, mRNA}	{PF00036:EF hand PF13499:EF-hand domain pair PF13405:EF-hand domain PF03612:Sorbitol phosphotransferase enzyme II N-terminus PF00069:Protein kinase domain PF06293:Lipopolysaccharide kinase (Kdo/WaaP) family PF10591:Secreted protein acidic and rich in cysteine Ca binding region PF07714:Protein tyrosine kinase PF13833:EF-hand domain pair PF13202:EF hand}
transcript_HQ_B_transcript10811/f2p0/2693	2693	97	183	145	307	266	217	349	331	322	48	97	116	2.77	4.63	4.36	5.81	7.25	6.1	6.12	6.37	7.04	1.21	2.6	3.23	{XP_010920040.2; PREDICTED: LOW QUALITY PROTEIN: CSC1-like protein At1g32090 [Elaeis guineensis]}	{sp|Q9FVQ5|CSCL1_ARATH; CSC1-like protein At1g32090 OS=Arabidopsis thaliana GN=At1g32090 PE=1 SV=1}	{egu:105043980; - - - - -}	{At1g32090; KOG1134 Uncharacterized conserved protein R General function prediction only ;}	{GO:0016020; membrane; cellular_component}	{XM_010921738.2; PREDICTED: Elaeis guineensis CSC1-like protein At1g32090 (LOC105043980), mRNA}	{PF02714:Calcium-dependent channel, 7TM region, putative phosphate}
transcript_HQ_B_transcript10814/f2p0/2685	2685	372.34	183.73	202.8	206.18	240.74	231.42	649.36	596.53	613.08	119.27	65.9	126.6	10.68	4.66	6.11	3.91	6.58	6.52	11.43	11.53	13.44	3.02	1.77	3.53	{OAY70386.1; F-box/LRR-repeat protein 3 [Ananas comosus]}	{sp|Q8RWU5|FBL3_ARATH; F-box/LRR-repeat protein 3 OS=Arabidopsis thaliana GN=FBL3 PE=2 SV=1}	{mus:103971762; K10268 FBXL2_20 F-box and leucine-rich repeat protein 2/20 - -}	{At5g27920; KOG1947 Leucine rich repeat proteins, some proteins contain F-box R General function prediction only ;}	{GO:0005515; protein binding; molecular_function}	{NA}	{PF12937:F-box-like PF13516:Leucine Rich repeat PF00646:F-box domain PF13855:Leucine rich repeat}
transcript_HQ_B_transcript10815/f4p0/2681	2681	199	306	259	300	274	225	389	320	364	43	89	83	5.72	7.77	7.82	5.71	7.5	6.35	6.86	6.19	7.99	1.09	2.4	2.32	{XP_010931429.1; PREDICTED: probable galacturonosyltransferase 7 isoform X1 [Elaeis guineensis]}	{sp|Q9ZVI7|GAUT7_ARATH; Probable galacturonosyltransferase 7 OS=Arabidopsis thaliana GN=GAUT7 PE=1 SV=2}	{pda:103705901; K13648 GAUT alpha-1,4-galacturonosyltransferase 2.4.1.43 ko00520; Metabolism; Carbohydrate metabolism; Amino sugar and nucleotide sugar metabolism}	{NA}	{GO:0016757; transferase activity, transferring glycosyl groups; molecular_function}	{XM_010933129.2; PREDICTED: Elaeis guineensis probable galacturonosyltransferase 7 (LOC105052351), transcript variant X2, mRNA}	{PF01501:Glycosyl transferase family 8}
transcript_HQ_B_transcript10817/f2p0/2691	2691	285.66	241.24	262.29	27.18	93.99	51.29	177.5	176.77	120.31	375.18	546.39	422.52	8.17	6.1	7.89	0.51	2.56	1.44	3.12	3.41	2.63	9.49	14.67	11.76	{XP_006423365.1; hypothetical protein CICLE_v10030139mg, partial [Citrus clementina]}	{sp|Q9C9H7|RLP12_ARATH; Receptor-like protein 12 OS=Arabidopsis thaliana GN=RLP12 PE=2 SV=2}	{cic:CICLE_v10030139mg; - - - - -}	{At3g05650; KOG0619 FOG: Leucine rich repeat R General function prediction only ;}	{GO:0005515; protein binding; molecular_function}	{NA}	{PF13516:Leucine Rich repeat PF13855:Leucine rich repeat PF00560:Leucine Rich Repeat}
transcript_HQ_B_transcript10818/f2p0/2686	2686	466.78	385.69	350.8	149.09	154.24	106.49	177.83	170.07	133.06	555.99	378.19	460.69	13.38	9.78	10.57	2.83	4.21	3	3.13	3.28	2.92	14.1	10.18	12.84	{XP_017702335.1; PREDICTED: receptor-like serine/threonine-protein kinase SD1-8, partial [Phoenix dactylifera]}	{sp|O81905|SD18_ARATH; Receptor-like serine/threonine-protein kinase SD1-8 OS=Arabidopsis thaliana GN=SD18 PE=1 SV=1}	{egu:105049927; - - - - -}	{NA}	{GO:0048544; recognition of pollen; biological_process GO:0006468; protein phosphorylation; biological_process GO:0005524; ATP binding; molecular_function GO:0004672; protein kinase activity; molecular_function GO:0004674; protein serine/threonine kinase activity; molecular_function}	{XM_017403606.1; PREDICTED: Daucus carota subsp. sativus G-type lectin S-receptor-like serine/threonine-protein kinase At4g27290 (LOC108228120), mRNA}	{PF07714:Protein tyrosine kinase PF00954:S-locus glycoprotein domain PF00069:Protein kinase domain PF11883:Domain of unknown function (DUF3403)}
transcript_HQ_B_transcript10819/f2p0/2720	2720	295.22	574.76	411.46	495.16	700.24	576.18	1239.38	1045.28	1098.12	462.73	390.55	365.86	8.34	14.36	12.23	9.27	18.86	16.01	21.51	19.91	23.73	11.57	10.36	10.06	{XP_008806705.1; PREDICTED: ATP-dependent RNA helicase DEAH12, chloroplastic [Phoenix dactylifera]}	{NA}	{egu:105060597; - - - - -}	{At4g19670; KOG1812 Predicted E3 ubiquitin ligase O Posttranslational modification, protein turnover, chaperones ;}	{NA}	{NA}	{NA}
transcript_HQ_B_transcript1081/f3p0/4363	4363	312.7	228.3	265.89	81.69	70.3	54.68	333.99	329.99	239.06	244.9	279.61	292.81	5.29	3.4	4.72	0.91	1.13	0.91	3.47	3.76	3.09	3.69	4.45	4.83	{XP_020082787.1; putative disease resistance protein RGA4 [Ananas comosus]}	{sp|Q7XBQ9|RGA2_SOLBU; Disease resistance protein RGA2 OS=Solanum bulbocastanum GN=RGA2 PE=1 SV=1}	{dosa:Os02t0504200-00; - - - - -}	{At3g14470; KOG4658 Apoptotic ATPase T Signal transduction mechanisms ;}	{GO:0005524; ATP binding; molecular_function GO:0043531; ADP binding; molecular_function GO:0016887; ATPase activity; molecular_function}	{NA}	{PF00931:NB-ARC domain PF00005:ABC transporter}
transcript_HQ_B_transcript10820/f2p0/2694	2693	208.68	217.54	118.79	616.33	423.67	348.77	503.6	411.05	381.23	482.15	361.39	416.44	5.96	5.5	3.57	11.66	11.54	9.8	8.84	7.92	8.33	12.19	9.7	11.58	{EAY90219.1; hypothetical protein OsI_11787 [Oryza sativa Indica Group]}	{sp|F4KDN0|HEN4_ARATH; KH domain-containing protein HEN4 OS=Arabidopsis thaliana GN=HEN4 PE=1 SV=1}	{egu:105041754; K21444 - - - -}	{At1g14170; KOG2190 PolyC-binding proteins alphaCP-1 and related KH domain proteins AR RNA processing and modification ; General function prediction only ;}	{GO:0003723; RNA binding; molecular_function}	{NA}	{PF13184:NusA-like KH domain PF07650:KH domain PF00013:KH domain}
[truncated: 22,598 more rows]
