# Supplementary material for: The gastrodin biosynthetic pathway in Pholidota chinensis Lindl. revealed by transcriptome and metabolome profiling
Source: Front Plant Sci. 2022 Nov 3;13:1024239. doi: 10.3389/fpls.2022.1024239 (PMC9673822; doi:10.3389/fpls.2022.1024239)
Supplement: Supplementary Table 10 — Based on amino acid blast results in P. chinensis with AsUGT and UGT73B6 genes as query. [file Table_10.xls]

## Sheet: Rse vs  P. chinensis
subject acc.ver	% identity	alignment length	mismatches	gap opens	q. start	q. end	s. start	s. end	evalue	bit score
transcript_HQ_B_transcript17418/f3p0/2174|m.1755	55.724	463	199	3	5	465	9	467	0	533
transcript_HQ_B_transcript28360/f2p0/1592|m.1459	47.38	458	226	3	5	459	8	453	8.07e-156	450
transcript_HQ_B_transcript24635/f2p0/1797|m.495	47.134	471	233	4	4	469	7	466	9.53e-152	439
transcript_HQ_B_transcript28208/f27p0/1567|m.935	47.059	459	229	3	4	459	7	454	1.25e-143	419
transcript_HQ_B_transcript20385/f2p0/2014|m.705	42.412	481	244	12	7	464	31	501	1.53e-105	322

## Sheet: Rsa vs  P. chinensis
subject acc.ver	% identity	alignment length	mismatches	gap opens	q. start	q. end	s. start	s. end	evalue	bit score
transcript_HQ_B_transcript27824/f2p0/1641|m.382	49.896	483	225	6	1	479	27	496	1.65e-159	461
transcript_HQ_B_transcript29686/f2p0/1549|m.706	48.861	483	230	6	1	479	1	470	1.32e-158	457
transcript_HQ_B_transcript19941/f2p0/2048|m.1386	48.665	487	231	9	1	475	8	487	1.22e-156	454
transcript_HQ_B_transcript28492/f2p0/1604|m.1968	47.228	487	236	10	1	479	1	474	1.33e-156	452
transcript_HQ_B_transcript25673/f7p0/1704|m.998	50	484	224	7	1	479	1	471	2.24e-152	442
transcript_HQ_B_transcript26704/f5p0/1679|m.1863	47.619	483	245	4	1	479	9	487	2.2e-151	440
transcript_HQ_B_transcript26234/f2p0/1715|m.467	47.216	485	244	7	1	479	1	479	4.34e-147	429
transcript_HQ_B_transcript29672/f11p0/1524|m.678	48.654	483	223	7	1	479	1	462	5.96e-147	427
