# Supplementary material for: The gastrodin biosynthetic pathway in Pholidota chinensis Lindl. revealed by transcriptome and metabolome profiling
Source: Front Plant Sci. 2022 Nov 3;13:1024239. doi: 10.3389/fpls.2022.1024239 (PMC9673822; doi:10.3389/fpls.2022.1024239)
Supplement: Supplementary Table 11 — Blast results of GT in P. chinensis and Phalaenopsis equestris with candidate gene TRINITY_DN50323_c0_g1 of Gastrodia elata as query. [file Table_11.xls]

## Sheet: Sheet1
Species	Type	transcript	% identity	alignment length	mismatches	gap opens	q. start	q. end	s. start	s. end	evalue	bit score
Gastrodia elata	query	TRINITY_DN50323_c0_g1
Pholidota chinensis	subject acc.ver	transcript_HQ_B_transcript20627/f2p0/1989	84.29	1649	245	11	62	1703	67	1708	0	1598
Phalaenopsis equestris	subject	XM_020720017.1	83.4	1645	257	16	67	1703	148	1784	0	1511
