# Supplementary material for: The gastrodin biosynthetic pathway in Pholidota chinensis Lindl. revealed by transcriptome and metabolome profiling
Source: Front Plant Sci. 2022 Nov 3;13:1024239. doi: 10.3389/fpls.2022.1024239 (PMC9673822; doi:10.3389/fpls.2022.1024239)
Supplement: Supplementary Table 12 — The correlation in positive and negative ion mode of DEMs & DEGs based on r2>0.91 and p<0.01. [file Table_12.xlsx]

## Sheet: neg_correlation
metabolics	DEMs	DEGs	Correlation	P-Value
Com_5156_neg	8-Iso-15-keto-prostaglandin-F2β	transcript_LQ_B_transcript7462/f2p0/3155	-0.925433	0.00813308
Com_5156_neg	8-Iso-15-keto-prostaglandin-F2β	transcript_LQ_B_transcript6793/f2p0/3083	0.999932	6.91584e-09
Com_5156_neg	8-Iso-15-keto-prostaglandin-F2β	transcript_LQ_B_transcript4799/f2p0/3475	-0.99078	0.00012712
Com_5156_neg	8-Iso-15-keto-prostaglandin-F2β	transcript_LQ_B_transcript44744/f2p0/470	-0.991708	0.000102854
Com_5156_neg	8-Iso-15-keto-prostaglandin-F2β	transcript_LQ_B_transcript44632/f2p0/516	0.999753	9.14315e-08
Com_5156_neg	8-Iso-15-keto-prostaglandin-F2β	transcript_LQ_B_transcript43711/f3p0/786	0.958341	0.0025671
Com_5156_neg	8-Iso-15-keto-prostaglandin-F2β	transcript_LQ_B_transcript43508/f2p0/710	0.998676	2.62952e-06
Com_5156_neg	8-Iso-15-keto-prostaglandin-F2β	transcript_LQ_B_transcript43144/f3p0/793	0.968394	0.00148267
Com_5156_neg	8-Iso-15-keto-prostaglandin-F2β	transcript_LQ_B_transcript40010/f2p0/977	-0.971386	0.00121642
Com_5156_neg	8-Iso-15-keto-prostaglandin-F2β	transcript_LQ_B_transcript39871/f2p0/1118	0.981026	0.000536584
Com_5156_neg	8-Iso-15-keto-prostaglandin-F2β	transcript_LQ_B_transcript38733/f2p0/1111	0.95823	0.00258071
Com_5156_neg	8-Iso-15-keto-prostaglandin-F2β	transcript_LQ_B_transcript3312/f2p0/3751	0.920787	0.00916345
Com_5156_neg	8-Iso-15-keto-prostaglandin-F2β	transcript_LQ_B_transcript31730/f2p0/1423	0.990458	0.000136144
Com_5156_neg	8-Iso-15-keto-prostaglandin-F2β	transcript_LQ_B_transcript30783/f2p0/1500	0.988658	0.000192217
Com_5156_neg	8-Iso-15-keto-prostaglandin-F2β	transcript_LQ_B_transcript29146/f2p0/1580	0.988199	0.000208061
Com_5156_neg	8-Iso-15-keto-prostaglandin-F2β	transcript_LQ_B_transcript2383/f2p0/3902	-0.958937	0.00249465
Com_5156_neg	8-Iso-15-keto-prostaglandin-F2β	transcript_LQ_B_transcript22734/f2p0/1845	0.97651	0.000821199
Com_5156_neg	8-Iso-15-keto-prostaglandin-F2β	transcript_LQ_B_transcript19678/f2p0/2094	0.999654	1.79964e-07
Com_5156_neg	8-Iso-15-keto-prostaglandin-F2β	transcript_LQ_B_transcript16714/f2p0/2270	0.918035	0.00980202
Com_5156_neg	8-Iso-15-keto-prostaglandin-F2β	transcript_LQ_B_transcript16223/f2p0/2337	0.998522	3.27404e-06
Com_5156_neg	8-Iso-15-keto-prostaglandin-F2β	transcript_LQ_B_transcript13055/f2p0/2418	-0.979312	0.000637536
Com_5156_neg	8-Iso-15-keto-prostaglandin-F2β	transcript_LQ_B_transcript1291/f2p0/4299	-0.948662	0.00388568
Com_5156_neg	8-Iso-15-keto-prostaglandin-F2β	transcript_LQ_B_transcript12662/f2p0/2642	-0.983911	0.0003862
Com_5156_neg	8-Iso-15-keto-prostaglandin-F2β	transcript_HQ_B_transcript9972/f2p0/2770	0.999018	1.44745e-06
Com_5156_neg	8-Iso-15-keto-prostaglandin-F2β	transcript_HQ_B_transcript9968/f2p0/2773	0.948784	0.0038674
Com_5156_neg	8-Iso-15-keto-prostaglandin-F2β	transcript_HQ_B_transcript996/f3p0/4397	0.955741	0.00289496
Com_5156_neg	8-Iso-15-keto-prostaglandin-F2β	transcript_HQ_B_transcript9955/f5p0/2772	0.957878	0.002624
Com_5156_neg	8-Iso-15-keto-prostaglandin-F2β	transcript_HQ_B_transcript9950/f9p0/2763	0.990945	0.000122611
Com_5156_neg	8-Iso-15-keto-prostaglandin-F2β	transcript_HQ_B_transcript9949/f3p0/2910	0.983257	0.00041815
Com_5156_neg	8-Iso-15-keto-prostaglandin-F2β	transcript_HQ_B_transcript9948/f9p0/2768	0.963439	0.00198064
Com_5156_neg	8-Iso-15-keto-prostaglandin-F2β	transcript_HQ_B_transcript9930/f2p0/2753	-0.951308	0.00349862
Com_5156_neg	8-Iso-15-keto-prostaglandin-F2β	transcript_HQ_B_transcript9925/f2p0/2787	0.999476	4.12355e-07
Com_5156_neg	8-Iso-15-keto-prostaglandin-F2β	transcript_HQ_B_transcript9920/f2p0/2793	-0.971361	0.00121856
Com_5156_neg	8-Iso-15-keto-prostaglandin-F2β	transcript_HQ_B_transcript9906/f2p0/2787	0.974077	0.000999297
Com_5156_neg	8-Iso-15-keto-prostaglandin-F2β	transcript_HQ_B_transcript9905/f2p0/2789	0.984685	0.000350025
Com_5156_neg	8-Iso-15-keto-prostaglandin-F2β	transcript_HQ_B_transcript9904/f2p0/2718	-0.950635	0.00359525
Com_5156_neg	8-Iso-15-keto-prostaglandin-F2β	transcript_HQ_B_transcript9897/f2p0/2797	0.999604	2.34926e-07
Com_5156_neg	8-Iso-15-keto-prostaglandin-F2β	transcript_HQ_B_transcript9894/f2p0/2774	-0.933803	0.00642805
Com_5156_neg	8-Iso-15-keto-prostaglandin-F2β	transcript_HQ_B_transcript9884/f2p0/2780	0.947023	0.00413546
Com_5156_neg	8-Iso-15-keto-prostaglandin-F2β	transcript_HQ_B_transcript9882/f3p0/2779	-0.99642	1.92019e-05
Com_5156_neg	8-Iso-15-keto-prostaglandin-F2β	transcript_HQ_B_transcript9875/f2p0/2804	0.972386	0.00113327
Com_5156_neg	8-Iso-15-keto-prostaglandin-F2β	transcript_HQ_B_transcript9849/f3p0/2825	0.986065	0.000289916
Com_5156_neg	8-Iso-15-keto-prostaglandin-F2β	transcript_HQ_B_transcript9845/f2p0/2800	0.998579	3.02942e-06
Com_5156_neg	8-Iso-15-keto-prostaglandin-F2β	transcript_HQ_B_transcript984/f2p0/4408	0.927094	0.00777917
Com_5156_neg	8-Iso-15-keto-prostaglandin-F2β	transcript_HQ_B_transcript9832/f11p0/2790	0.998715	2.47627e-06
Com_5156_neg	8-Iso-15-keto-prostaglandin-F2β	transcript_HQ_B_transcript9829/f9p0/2784	-0.980137	0.000587872
Com_5156_neg	8-Iso-15-keto-prostaglandin-F2β	transcript_HQ_B_transcript9828/f3p0/2785	-0.986153	0.000286266
Com_5156_neg	8-Iso-15-keto-prostaglandin-F2β	transcript_HQ_B_transcript9820/f2p0/2804	0.999975	9.41648e-10
Com_5156_neg	8-Iso-15-keto-prostaglandin-F2β	transcript_HQ_B_transcript981/f2p0/4437	0.999212	9.31242e-07
Com_5156_neg	8-Iso-15-keto-prostaglandin-F2β	transcript_HQ_B_transcript9809/f6p0/2787	0.929118	0.00735826
Com_5156_neg	8-Iso-15-keto-prostaglandin-F2β	transcript_HQ_B_transcript9801/f4p0/2756	-0.97185	0.0011775
Com_5156_neg	8-Iso-15-keto-prostaglandin-F2β	transcript_HQ_B_transcript9800/f2p0/2792	0.99753	9.14533e-06
Com_5156_neg	8-Iso-15-keto-prostaglandin-F2β	transcript_HQ_B_transcript9795/f4p0/2795	-0.974417	0.00097333
Com_5156_neg	8-Iso-15-keto-prostaglandin-F2β	transcript_HQ_B_transcript9781/f2p0/2756	0.996713	1.61924e-05
Com_5156_neg	8-Iso-15-keto-prostaglandin-F2β	transcript_HQ_B_transcript977/f5p0/4425	-0.959722	0.00240085
Com_5156_neg	8-Iso-15-keto-prostaglandin-F2β	transcript_HQ_B_transcript9764/f2p0/2867	0.937509	0.0057357
Com_5156_neg	8-Iso-15-keto-prostaglandin-F2β	transcript_HQ_B_transcript9758/f7p0/2783	-0.997522	9.20157e-06
Com_5156_neg	8-Iso-15-keto-prostaglandin-F2β	transcript_HQ_B_transcript9756/f3p0/2793	-0.998685	2.59212e-06
Com_5156_neg	8-Iso-15-keto-prostaglandin-F2β	transcript_HQ_B_transcript9754/f2p0/2812	0.998757	2.31774e-06
Com_5156_neg	8-Iso-15-keto-prostaglandin-F2β	transcript_HQ_B_transcript9752/f7p0/2788	0.979976	0.00059745
Com_5156_neg	8-Iso-15-keto-prostaglandin-F2β	transcript_HQ_B_transcript9740/f3p0/2711	0.96917	0.00141104
Com_5156_neg	8-Iso-15-keto-prostaglandin-F2β	transcript_HQ_B_transcript9734/f3p0/2754	-0.962769	0.00205341
Com_5156_neg	8-Iso-15-keto-prostaglandin-F2β	transcript_HQ_B_transcript9733/f3p0/2841	0.998804	2.14333e-06
Com_5156_neg	8-Iso-15-keto-prostaglandin-F2β	transcript_HQ_B_transcript9731/f3p0/2804	0.999724	1.14058e-07
Com_5156_neg	8-Iso-15-keto-prostaglandin-F2β	transcript_HQ_B_transcript9714/f39p0/2743	-0.959089	0.00247635
Com_5156_neg	8-Iso-15-keto-prostaglandin-F2β	transcript_HQ_B_transcript9712/f2p0/2796	0.996354	1.99142e-05
Com_5156_neg	8-Iso-15-keto-prostaglandin-F2β	transcript_HQ_B_transcript971/f5p0/4398	-0.995163	3.5039e-05
Com_5156_neg	8-Iso-15-keto-prostaglandin-F2β	transcript_HQ_B_transcript9702/f2p0/2688	-0.985012	0.000335285
Com_5156_neg	8-Iso-15-keto-prostaglandin-F2β	transcript_HQ_B_transcript9700/f4p0/2794	0.995149	3.52376e-05
Com_5156_neg	8-Iso-15-keto-prostaglandin-F2β	transcript_HQ_B_transcript9694/f3p0/2817	0.974611	0.000958712
Com_5156_neg	8-Iso-15-keto-prostaglandin-F2β	transcript_HQ_B_transcript9693/f3p0/2812	0.973936	0.00101016
Com_5156_neg	8-Iso-15-keto-prostaglandin-F2β	transcript_HQ_B_transcript9685/f4p0/2776	-0.974257	0.00098556
Com_5156_neg	8-Iso-15-keto-prostaglandin-F2β	transcript_HQ_B_transcript9682/f2p0/2805	0.923956	0.00845425
Com_5156_neg	8-Iso-15-keto-prostaglandin-F2β	transcript_HQ_B_transcript9680/f3p0/2796	0.976827	0.000799241
Com_5156_neg	8-Iso-15-keto-prostaglandin-F2β	transcript_HQ_B_transcript9668/f5p0/2792	-0.980361	0.000574766
Com_5156_neg	8-Iso-15-keto-prostaglandin-F2β	transcript_HQ_B_transcript9662/f3p0/2815	0.998649	2.73659e-06
Com_5156_neg	8-Iso-15-keto-prostaglandin-F2β	transcript_HQ_B_transcript9652/f3p0/2819	-0.937147	0.00580157
Com_5156_neg	8-Iso-15-keto-prostaglandin-F2β	transcript_HQ_B_transcript9624/f2p0/2818	-0.925054	0.00821487
Com_5156_neg	8-Iso-15-keto-prostaglandin-F2β	transcript_HQ_B_transcript9621/f18p0/2772	0.996178	2.18868e-05
Com_5156_neg	8-Iso-15-keto-prostaglandin-F2β	transcript_HQ_B_transcript9619/f4p0/2809	-0.958145	0.00259109
Com_5156_neg	8-Iso-15-keto-prostaglandin-F2β	transcript_HQ_B_transcript9616/f84p0/2752	-0.984098	0.000377292
Com_5156_neg	8-Iso-15-keto-prostaglandin-F2β	transcript_HQ_B_transcript9615/f5p0/2809	-0.988314	0.000204057
Com_5156_neg	8-Iso-15-keto-prostaglandin-F2β	transcript_HQ_B_transcript9613/f4p0/2789	0.972447	0.00112829
Com_5156_neg	8-Iso-15-keto-prostaglandin-F2β	transcript_HQ_B_transcript9610/f3p0/2819	-0.966336	0.00168086
Com_5156_neg	8-Iso-15-keto-prostaglandin-F2β	transcript_HQ_B_transcript9609/f5p0/2803	-0.994204	5.02905e-05
Com_5156_neg	8-Iso-15-keto-prostaglandin-F2β	transcript_HQ_B_transcript9601/f9p0/2819	-0.985881	0.000297605
Com_5156_neg	8-Iso-15-keto-prostaglandin-F2β	transcript_HQ_B_transcript9599/f2p0/2803	-0.961204	0.00222849
Com_5156_neg	8-Iso-15-keto-prostaglandin-F2β	transcript_HQ_B_transcript9586/f7p0/2809	0.99931	7.13368e-07
Com_5156_neg	8-Iso-15-keto-prostaglandin-F2β	transcript_HQ_B_transcript9580/f2p0/2811	-0.947087	0.00412561
Com_5156_neg	8-Iso-15-keto-prostaglandin-F2β	transcript_HQ_B_transcript9573/f6p0/2808	0.999831	4.30678e-08
Com_5156_neg	8-Iso-15-keto-prostaglandin-F2β	transcript_HQ_B_transcript9571/f2p0/2816	-0.997939	6.36987e-06
Com_5156_neg	8-Iso-15-keto-prostaglandin-F2β	transcript_HQ_B_transcript957/f2p0/4443	-0.94464	0.00451233
Com_5156_neg	8-Iso-15-keto-prostaglandin-F2β	transcript_HQ_B_transcript9565/f2p0/2839	0.947185	0.00411048
Com_5156_neg	8-Iso-15-keto-prostaglandin-F2β	transcript_HQ_B_transcript9564/f11p0/2794	0.981175	0.000528227
Com_5156_neg	8-Iso-15-keto-prostaglandin-F2β	transcript_HQ_B_transcript955/f2p0/4463	-0.981616	0.000503834
Com_5156_neg	8-Iso-15-keto-prostaglandin-F2β	transcript_HQ_B_transcript9547/f12p0/2771	0.999786	6.84335e-08
Com_5156_neg	8-Iso-15-keto-prostaglandin-F2β	transcript_HQ_B_transcript9540/f2p0/2827	0.998015	5.9056e-06
Com_5156_neg	8-Iso-15-keto-prostaglandin-F2β	transcript_HQ_B_transcript9531/f2p0/2811	-0.973437	0.00104899
Com_5156_neg	8-Iso-15-keto-prostaglandin-F2β	transcript_HQ_B_transcript9530/f9p0/2754	-0.998594	2.96275e-06
Com_5156_neg	8-Iso-15-keto-prostaglandin-F2β	transcript_HQ_B_transcript9507/f2p0/2814	0.995206	3.44254e-05
Com_5156_neg	8-Iso-15-keto-prostaglandin-F2β	transcript_HQ_B_transcript9505/f3p0/2813	0.974966	0.000932216
Com_5156_neg	8-Iso-15-keto-prostaglandin-F2β	transcript_HQ_B_transcript949/f2p0/4461	0.999793	6.4288e-08
Com_5156_neg	8-Iso-15-keto-prostaglandin-F2β	transcript_HQ_B_transcript9473/f3p0/2837	0.997284	1.10569e-05
Com_5156_neg	8-Iso-15-keto-prostaglandin-F2β	transcript_HQ_B_transcript9465/f4p0/2788	0.999195	9.71601e-07
Com_5156_neg	8-Iso-15-keto-prostaglandin-F2β	transcript_HQ_B_transcript946/f3p0/4443	-0.989144	0.000176151
Com_5156_neg	8-Iso-15-keto-prostaglandin-F2β	transcript_HQ_B_transcript9458/f8p0/2820	-0.983801	0.000391478
Com_5156_neg	8-Iso-15-keto-prostaglandin-F2β	transcript_HQ_B_transcript9453/f7p0/2824	-0.959893	0.00238062
Com_5156_neg	8-Iso-15-keto-prostaglandin-F2β	transcript_HQ_B_transcript9445/f3p0/2787	0.989282	0.000171704
Com_5156_neg	8-Iso-15-keto-prostaglandin-F2β	transcript_HQ_B_transcript9444/f10p0/2760	-0.971281	0.00122535
Com_5156_neg	8-Iso-15-keto-prostaglandin-F2β	transcript_HQ_B_transcript9437/f4p0/2819	0.94891	0.00384858
Com_5156_neg	8-Iso-15-keto-prostaglandin-F2β	transcript_HQ_B_transcript9415/f4p0/2826	-0.982593	0.000451889
Com_5156_neg	8-Iso-15-keto-prostaglandin-F2β	transcript_HQ_B_transcript9411/f2p0/2829	0.934915	0.00621618
Com_5156_neg	8-Iso-15-keto-prostaglandin-F2β	transcript_HQ_B_transcript9409/f9p0/2789	-0.953644	0.00317355
Com_5156_neg	8-Iso-15-keto-prostaglandin-F2β	transcript_HQ_B_transcript9404/f6p0/2821	0.954202	0.00309816
Com_5156_neg	8-Iso-15-keto-prostaglandin-F2β	transcript_HQ_B_transcript9400/f2p0/2830	0.97931	0.00063769
Com_5156_neg	8-Iso-15-keto-prostaglandin-F2β	transcript_HQ_B_transcript94/f2p0/5946	-0.97252	0.00112235
Com_5156_neg	8-Iso-15-keto-prostaglandin-F2β	transcript_HQ_B_transcript9393/f6p0/2822	-0.983502	0.000406053
Com_5156_neg	8-Iso-15-keto-prostaglandin-F2β	transcript_HQ_B_transcript9384/f2p0/2833	-0.957334	0.0026917
Com_5156_neg	8-Iso-15-keto-prostaglandin-F2β	transcript_HQ_B_transcript9372/f3p0/2829	-0.995628	2.86281e-05
Com_5156_neg	8-Iso-15-keto-prostaglandin-F2β	transcript_HQ_B_transcript9369/f4p0/2825	-0.971296	0.00122408
Com_5156_neg	8-Iso-15-keto-prostaglandin-F2β	transcript_HQ_B_transcript9358/f6p0/2835	0.9971	1.26035e-05
Com_5156_neg	8-Iso-15-keto-prostaglandin-F2β	transcript_HQ_B_transcript9356/f9p0/2767	-0.981924	0.000487173
Com_5156_neg	8-Iso-15-keto-prostaglandin-F2β	transcript_HQ_B_transcript9341/f2p0/2824	0.996175	2.19217e-05
Com_5156_neg	8-Iso-15-keto-prostaglandin-F2β	transcript_HQ_B_transcript9329/f3p0/2849	0.988697	0.000190904
Com_5156_neg	8-Iso-15-keto-prostaglandin-F2β	transcript_HQ_B_transcript9322/f6p0/2801	0.977923	0.000725701
Com_5156_neg	8-Iso-15-keto-prostaglandin-F2β	transcript_HQ_B_transcript9315/f2p0/2845	0.986306	0.00027999
Com_5156_neg	8-Iso-15-keto-prostaglandin-F2β	transcript_HQ_B_transcript9312/f8p0/2820	0.98836	0.000202463
Com_5156_neg	8-Iso-15-keto-prostaglandin-F2β	transcript_HQ_B_transcript9305/f4p0/2838	0.998142	5.17616e-06
Com_5156_neg	8-Iso-15-keto-prostaglandin-F2β	transcript_HQ_B_transcript930/f3p0/4456	-0.98633	0.000279026
Com_5156_neg	8-Iso-15-keto-prostaglandin-F2β	transcript_HQ_B_transcript9299/f2p0/2874	0.999309	7.15126e-07
Com_5156_neg	8-Iso-15-keto-prostaglandin-F2β	transcript_HQ_B_transcript9294/f2p0/2864	0.996696	1.63551e-05
Com_5156_neg	8-Iso-15-keto-prostaglandin-F2β	transcript_HQ_B_transcript9291/f2p0/2837	-0.934986	0.00620288
Com_5156_neg	8-Iso-15-keto-prostaglandin-F2β	transcript_HQ_B_transcript9282/f2p0/2824	0.995537	2.98394e-05
Com_5156_neg	8-Iso-15-keto-prostaglandin-F2β	transcript_HQ_B_transcript9280/f2p0/2843	-0.952175	0.00337617
Com_5156_neg	8-Iso-15-keto-prostaglandin-F2β	transcript_HQ_B_transcript9278/f3p0/2841	0.9877	0.000226012
Com_5156_neg	8-Iso-15-keto-prostaglandin-F2β	transcript_HQ_B_transcript9273/f2p0/2879	-0.958907	0.0024982
Com_5156_neg	8-Iso-15-keto-prostaglandin-F2β	transcript_HQ_B_transcript9269/f5p0/2846	0.958138	0.00259191
Com_5156_neg	8-Iso-15-keto-prostaglandin-F2β	transcript_HQ_B_transcript9268/f2p0/2831	0.97846	0.000690985
Com_5156_neg	8-Iso-15-keto-prostaglandin-F2β	transcript_HQ_B_transcript926/f7p0/4455	-0.989392	0.000168198
Com_5156_neg	8-Iso-15-keto-prostaglandin-F2β	transcript_HQ_B_transcript9259/f2p0/2850	0.999822	4.7291e-08
Com_5156_neg	8-Iso-15-keto-prostaglandin-F2β	transcript_HQ_B_transcript9244/f2p0/2843	0.952136	0.00338165
Com_5156_neg	8-Iso-15-keto-prostaglandin-F2β	transcript_HQ_B_transcript9240/f2p0/2689	0.998662	2.68351e-06
Com_5156_neg	8-Iso-15-keto-prostaglandin-F2β	transcript_HQ_B_transcript9236/f2p0/2885	0.998568	3.07588e-06
Com_5156_neg	8-Iso-15-keto-prostaglandin-F2β	transcript_HQ_B_transcript9223/f6p0/2783	0.946519	0.0042138
Com_5156_neg	8-Iso-15-keto-prostaglandin-F2β	transcript_HQ_B_transcript9207/f2p0/2866	-0.987333	0.000239663
Com_5156_neg	8-Iso-15-keto-prostaglandin-F2β	transcript_HQ_B_transcript9203/f2p0/2873	-0.999766	8.2309e-08
Com_5156_neg	8-Iso-15-keto-prostaglandin-F2β	transcript_HQ_B_transcript9180/f3p0/2847	-0.996359	1.98562e-05
Com_5156_neg	8-Iso-15-keto-prostaglandin-F2β	transcript_HQ_B_transcript918/f3p0/4479	0.950674	0.00358963
Com_5156_neg	8-Iso-15-keto-prostaglandin-F2β	transcript_HQ_B_transcript9170/f2p0/2844	0.925614	0.00809409
Com_5156_neg	8-Iso-15-keto-prostaglandin-F2β	transcript_HQ_B_transcript9169/f2p0/2871	0.998805	2.13946e-06
Com_5156_neg	8-Iso-15-keto-prostaglandin-F2β	transcript_HQ_B_transcript9166/f14p0/2760	0.989452	0.00016629
Com_5156_neg	8-Iso-15-keto-prostaglandin-F2β	transcript_HQ_B_transcript916/f5p0/4466	-0.940059	0.00528171
Com_5156_neg	8-Iso-15-keto-prostaglandin-F2β	transcript_HQ_B_transcript915/f4p0/4459	0.998467	3.52473e-06
Com_5156_neg	8-Iso-15-keto-prostaglandin-F2β	transcript_HQ_B_transcript9145/f4p0/2846	-0.96131	0.00221638
Com_5156_neg	8-Iso-15-keto-prostaglandin-F2β	transcript_HQ_B_transcript9143/f2p0/2875	0.988088	0.00021199
Com_5156_neg	8-Iso-15-keto-prostaglandin-F2β	transcript_HQ_B_transcript9138/f10p0/2821	-0.981659	0.000501481
Com_5156_neg	8-Iso-15-keto-prostaglandin-F2β	transcript_HQ_B_transcript9136/f3p0/2855	-0.988468	0.000198716
Com_5156_neg	8-Iso-15-keto-prostaglandin-F2β	transcript_HQ_B_transcript9121/f5p0/2861	-0.948496	0.00391062
Com_5156_neg	8-Iso-15-keto-prostaglandin-F2β	transcript_HQ_B_transcript9105/f3p0/2869	-0.948153	0.00396253
Com_5156_neg	8-Iso-15-keto-prostaglandin-F2β	transcript_HQ_B_transcript9104/f5p0/2826	0.967038	0.00161183
Com_5156_neg	8-Iso-15-keto-prostaglandin-F2β	transcript_HQ_B_transcript9086/f4p0/2860	0.999565	2.83271e-07
Com_5156_neg	8-Iso-15-keto-prostaglandin-F2β	transcript_HQ_B_transcript9084/f2p0/2864	-0.928968	0.0073892
Com_5156_neg	8-Iso-15-keto-prostaglandin-F2β	transcript_HQ_B_transcript9072/f2p0/2891	0.996557	1.77584e-05
Com_5156_neg	8-Iso-15-keto-prostaglandin-F2β	transcript_HQ_B_transcript9063/f2p0/2869	0.966229	0.0016915
Com_5156_neg	8-Iso-15-keto-prostaglandin-F2β	transcript_HQ_B_transcript9050/f3p0/2940	-0.999686	1.48066e-07
Com_5156_neg	8-Iso-15-keto-prostaglandin-F2β	transcript_HQ_B_transcript9031/f5p0/2868	0.93166	0.00684588
Com_5156_neg	8-Iso-15-keto-prostaglandin-F2β	transcript_HQ_B_transcript9029/f3p0/2878	-0.992851	7.64883e-05
Com_5156_neg	8-Iso-15-keto-prostaglandin-F2β	transcript_HQ_B_transcript9024/f3p0/2847	-0.981396	0.000515949
Com_5156_neg	8-Iso-15-keto-prostaglandin-F2β	transcript_HQ_B_transcript9023/f2p0/2872	0.992594	8.20706e-05
Com_5156_neg	8-Iso-15-keto-prostaglandin-F2β	transcript_HQ_B_transcript9022/f2p0/2864	0.970778	0.0012684
Com_5156_neg	8-Iso-15-keto-prostaglandin-F2β	transcript_HQ_B_transcript9018/f2p0/2871	0.941447	0.00504227
Com_5156_neg	8-Iso-15-keto-prostaglandin-F2β	transcript_HQ_B_transcript9017/f2p0/2936	0.926365	0.0079335
Com_5156_neg	8-Iso-15-keto-prostaglandin-F2β	transcript_HQ_B_transcript9014/f6p0/2865	-0.954546	0.0030522
Com_5156_neg	8-Iso-15-keto-prostaglandin-F2β	transcript_HQ_B_transcript9010/f7p0/2824	-0.954261	0.00309017
Com_5156_neg	8-Iso-15-keto-prostaglandin-F2β	transcript_HQ_B_transcript9004/f3p0/2876	0.970179	0.00132071
Com_5156_neg	8-Iso-15-keto-prostaglandin-F2β	transcript_HQ_B_transcript900/f5p0/4469	0.973885	0.0010141
Com_5156_neg	8-Iso-15-keto-prostaglandin-F2β	transcript_HQ_B_transcript90/f2p0/5987	0.999368	5.98778e-07
Com_5156_neg	8-Iso-15-keto-prostaglandin-F2β	transcript_HQ_B_transcript9/f3p0/7358	-0.98588	0.000297661
Com_5156_neg	8-Iso-15-keto-prostaglandin-F2β	transcript_HQ_B_transcript8999/f2p0/2877	0.971902	0.00117312
Com_5156_neg	8-Iso-15-keto-prostaglandin-F2β	transcript_HQ_B_transcript8990/f4p0/2855	-0.971257	0.00122733
Com_5156_neg	8-Iso-15-keto-prostaglandin-F2β	transcript_HQ_B_transcript8989/f3p0/2808	0.965268	0.00178848
Com_5156_neg	8-Iso-15-keto-prostaglandin-F2β	transcript_HQ_B_transcript8987/f3p0/2883	-0.966987	0.00161681
Com_5156_neg	8-Iso-15-keto-prostaglandin-F2β	transcript_HQ_B_transcript8983/f4p0/2822	-0.995122	3.56372e-05
Com_5156_neg	8-Iso-15-keto-prostaglandin-F2β	transcript_HQ_B_transcript8982/f6p0/2864	0.999906	1.33887e-08
Com_5156_neg	8-Iso-15-keto-prostaglandin-F2β	transcript_HQ_B_transcript8981/f2p0/2889	0.948298	0.00394052
Com_5156_neg	8-Iso-15-keto-prostaglandin-F2β	transcript_HQ_B_transcript895/f3p0/4501	-0.96412	0.00190798
Com_5156_neg	8-Iso-15-keto-prostaglandin-F2β	transcript_HQ_B_transcript8948/f3p0/2874	0.989504	0.000164655
Com_5156_neg	8-Iso-15-keto-prostaglandin-F2β	transcript_HQ_B_transcript8943/f4p0/2881	0.978352	0.000697863
Com_5156_neg	8-Iso-15-keto-prostaglandin-F2β	transcript_HQ_B_transcript8942/f2p0/2889	-0.991702	0.000103005
Com_5156_neg	8-Iso-15-keto-prostaglandin-F2β	transcript_HQ_B_transcript8939/f3p0/2897	0.997394	1.01749e-05
Com_5156_neg	8-Iso-15-keto-prostaglandin-F2β	transcript_HQ_B_transcript8938/f2p0/2883	0.996371	1.9727e-05
Com_5156_neg	8-Iso-15-keto-prostaglandin-F2β	transcript_HQ_B_transcript8937/f2p0/2906	0.933713	0.00644529
Com_5156_neg	8-Iso-15-keto-prostaglandin-F2β	transcript_HQ_B_transcript8922/f2p0/2894	0.999872	2.46668e-08
Com_5156_neg	8-Iso-15-keto-prostaglandin-F2β	transcript_HQ_B_transcript8911/f18p0/2844	-0.987693	0.000226255
Com_5156_neg	8-Iso-15-keto-prostaglandin-F2β	transcript_HQ_B_transcript8910/f2p0/2888	0.999136	1.11923e-06
Com_5156_neg	8-Iso-15-keto-prostaglandin-F2β	transcript_HQ_B_transcript8900/f2p0/2889	0.958892	0.00250007
Com_5156_neg	8-Iso-15-keto-prostaglandin-F2β	transcript_HQ_B_transcript89/f2p0/5953	-0.993561	6.20567e-05
Com_5156_neg	8-Iso-15-keto-prostaglandin-F2β	transcript_HQ_B_transcript8891/f2p0/2880	0.924748	0.00828112
Com_5156_neg	8-Iso-15-keto-prostaglandin-F2β	transcript_HQ_B_transcript8890/f2p0/2877	-0.979863	0.00060416
Com_5156_neg	8-Iso-15-keto-prostaglandin-F2β	transcript_HQ_B_transcript8884/f2p0/2891	0.986364	0.000277648
Com_5156_neg	8-Iso-15-keto-prostaglandin-F2β	transcript_HQ_B_transcript8879/f2p0/2905	-0.925162	0.00819159
Com_5156_neg	8-Iso-15-keto-prostaglandin-F2β	transcript_HQ_B_transcript8877/f3p0/2909	0.996355	1.99102e-05
Com_5156_neg	8-Iso-15-keto-prostaglandin-F2β	transcript_HQ_B_transcript8873/f2p0/2876	0.963556	0.0019681
Com_5156_neg	8-Iso-15-keto-prostaglandin-F2β	transcript_HQ_B_transcript8868/f4p0/2865	0.996031	2.36005e-05
Com_5156_neg	8-Iso-15-keto-prostaglandin-F2β	transcript_HQ_B_transcript8866/f2p0/2881	-0.994557	4.43607e-05
Com_5156_neg	8-Iso-15-keto-prostaglandin-F2β	transcript_HQ_B_transcript8862/f5p0/2873	-0.976874	0.000796043
Com_5156_neg	8-Iso-15-keto-prostaglandin-F2β	transcript_HQ_B_transcript8861/f2p0/2904	0.997291	1.09948e-05
Com_5156_neg	8-Iso-15-keto-prostaglandin-F2β	transcript_HQ_B_transcript885/f2p0/4512	-0.98869	0.000191154
Com_5156_neg	8-Iso-15-keto-prostaglandin-F2β	transcript_HQ_B_transcript8847/f7p0/2875	0.997573	8.82991e-06
Com_5156_neg	8-Iso-15-keto-prostaglandin-F2β	transcript_HQ_B_transcript8840/f40p0/2847	0.946813	0.00416799
Com_5156_neg	8-Iso-15-keto-prostaglandin-F2β	transcript_HQ_B_transcript8823/f15p0/2850	0.946786	0.00417219
Com_5156_neg	8-Iso-15-keto-prostaglandin-F2β	transcript_HQ_B_transcript881/f2p0/4525	0.991508	0.000107862
Com_5156_neg	8-Iso-15-keto-prostaglandin-F2β	transcript_HQ_B_transcript8804/f6p0/2884	0.991157	0.000116947
Com_5156_neg	8-Iso-15-keto-prostaglandin-F2β	transcript_HQ_B_transcript88/f3p0/5969	-0.975459	0.000895982
Com_5156_neg	8-Iso-15-keto-prostaglandin-F2β	transcript_HQ_B_transcript8775/f4p0/2893	0.99682	1.51487e-05
Com_5156_neg	8-Iso-15-keto-prostaglandin-F2β	transcript_HQ_B_transcript8773/f3p0/2962	0.983279	0.000417051
Com_5156_neg	8-Iso-15-keto-prostaglandin-F2β	transcript_HQ_B_transcript8772/f2p0/2903	0.999728	1.10612e-07
Com_5156_neg	8-Iso-15-keto-prostaglandin-F2β	transcript_HQ_B_transcript8768/f10p0/2833	-0.958711	0.00252199
Com_5156_neg	8-Iso-15-keto-prostaglandin-F2β	transcript_HQ_B_transcript8764/f3p0/2890	-0.999574	2.72247e-07
Com_5156_neg	8-Iso-15-keto-prostaglandin-F2β	transcript_HQ_B_transcript8759/f2p0/2896	0.997059	1.29641e-05
Com_5156_neg	8-Iso-15-keto-prostaglandin-F2β	transcript_HQ_B_transcript8756/f2p0/2898	0.999716	1.20778e-07
Com_5156_neg	8-Iso-15-keto-prostaglandin-F2β	transcript_HQ_B_transcript8749/f2p0/2912	-0.995509	3.02033e-05
Com_5156_neg	8-Iso-15-keto-prostaglandin-F2β	transcript_HQ_B_transcript8746/f2p0/2909	0.995698	2.77196e-05
Com_5156_neg	8-Iso-15-keto-prostaglandin-F2β	transcript_HQ_B_transcript8744/f2p0/2910	-0.996456	1.88189e-05
Com_5156_neg	8-Iso-15-keto-prostaglandin-F2β	transcript_HQ_B_transcript8740/f2p0/2903	-0.949494	0.00376192
Com_5156_neg	8-Iso-15-keto-prostaglandin-F2β	transcript_HQ_B_transcript874/f3p0/4501	-0.987111	0.000248122
Com_5156_neg	8-Iso-15-keto-prostaglandin-F2β	transcript_HQ_B_transcript8739/f3p0/2897	-0.983016	0.000430258
Com_5156_neg	8-Iso-15-keto-prostaglandin-F2β	transcript_HQ_B_transcript8737/f4p0/2948	-0.97726	0.00076977
Com_5156_neg	8-Iso-15-keto-prostaglandin-F2β	transcript_HQ_B_transcript8736/f3p0/2900	-0.936934	0.00584059
Com_5156_neg	8-Iso-15-keto-prostaglandin-F2β	transcript_HQ_B_transcript8728/f3p0/2893	0.982705	0.000446065
Com_5156_neg	8-Iso-15-keto-prostaglandin-F2β	transcript_HQ_B_transcript872/f2p0/4540	0.999182	1.00375e-06
Com_5156_neg	8-Iso-15-keto-prostaglandin-F2β	transcript_HQ_B_transcript8705/f4p0/2898	0.95094	0.00355129
Com_5156_neg	8-Iso-15-keto-prostaglandin-F2β	transcript_HQ_B_transcript8704/f4p0/2893	-0.995657	2.82562e-05
Com_5156_neg	8-Iso-15-keto-prostaglandin-F2β	transcript_HQ_B_transcript8701/f10p0/2847	-0.973011	0.00108279
Com_5156_neg	8-Iso-15-keto-prostaglandin-F2β	transcript_HQ_B_transcript8691/f2p0/2937	-0.999703	1.32344e-07
Com_5156_neg	8-Iso-15-keto-prostaglandin-F2β	transcript_HQ_B_transcript8686/f5p0/2907	0.968756	0.00144907
Com_5156_neg	8-Iso-15-keto-prostaglandin-F2β	transcript_HQ_B_transcript8683/f3p0/2903	-0.973665	0.00103118
Com_5156_neg	8-Iso-15-keto-prostaglandin-F2β	transcript_HQ_B_transcript8677/f5p0/2906	-0.971308	0.00122304
Com_5156_neg	8-Iso-15-keto-prostaglandin-F2β	transcript_HQ_B_transcript8674/f5p0/2930	-0.935614	0.00608489
Com_5156_neg	8-Iso-15-keto-prostaglandin-F2β	transcript_HQ_B_transcript867/f2p0/4528	-0.938506	0.00555592
Com_5156_neg	8-Iso-15-keto-prostaglandin-F2β	transcript_HQ_B_transcript8668/f12p0/2875	0.988417	0.000200486
Com_5156_neg	8-Iso-15-keto-prostaglandin-F2β	transcript_HQ_B_transcript8642/f2p0/2926	0.999656	1.77335e-07
Com_5156_neg	8-Iso-15-keto-prostaglandin-F2β	transcript_HQ_B_transcript8636/f4p0/2847	-0.919994	0.00934534
Com_5156_neg	8-Iso-15-keto-prostaglandin-F2β	transcript_HQ_B_transcript8629/f2p0/2909	0.999852	3.28198e-08
Com_5156_neg	8-Iso-15-keto-prostaglandin-F2β	transcript_HQ_B_transcript8626/f3p0/2925	-0.987064	0.000249922
Com_5156_neg	8-Iso-15-keto-prostaglandin-F2β	transcript_HQ_B_transcript8625/f3p0/2908	0.991234	0.000114922
Com_5156_neg	8-Iso-15-keto-prostaglandin-F2β	transcript_HQ_B_transcript8623/f3p0/2877	0.933606	0.00646592
Com_5156_neg	8-Iso-15-keto-prostaglandin-F2β	transcript_HQ_B_transcript8620/f3p0/2908	0.92868	0.00744843
Com_5156_neg	8-Iso-15-keto-prostaglandin-F2β	transcript_HQ_B_transcript8610/f2p0/2948	-0.929985	0.0071816
Com_5156_neg	8-Iso-15-keto-prostaglandin-F2β	transcript_HQ_B_transcript861/f2p0/4515	0.965869	0.00172752
Com_5156_neg	8-Iso-15-keto-prostaglandin-F2β	transcript_HQ_B_transcript8609/f2p0/2921	0.99087	0.000124657
Com_5156_neg	8-Iso-15-keto-prostaglandin-F2β	transcript_HQ_B_transcript8600/f5p0/2910	0.975797	0.000871615
Com_5156_neg	8-Iso-15-keto-prostaglandin-F2β	transcript_HQ_B_transcript86/f2p0/5989	0.927787	0.00763378
Com_5156_neg	8-Iso-15-keto-prostaglandin-F2β	transcript_HQ_B_transcript8581/f3p0/2942	0.92259	0.00875662
Com_5156_neg	8-Iso-15-keto-prostaglandin-F2β	transcript_HQ_B_transcript8576/f2p0/2912	-0.978702	0.000675589
Com_5156_neg	8-Iso-15-keto-prostaglandin-F2β	transcript_HQ_B_transcript8571/f13p0/2886	0.999699	1.35698e-07
Com_5156_neg	8-Iso-15-keto-prostaglandin-F2β	transcript_HQ_B_transcript857/f2p0/4512	0.936491	0.00592208
Com_5156_neg	8-Iso-15-keto-prostaglandin-F2β	transcript_HQ_B_transcript8567/f10p0/2908	0.996801	1.53351e-05
Com_5156_neg	8-Iso-15-keto-prostaglandin-F2β	transcript_HQ_B_transcript8564/f4p0/2926	0.999032	1.40517e-06
Com_5156_neg	8-Iso-15-keto-prostaglandin-F2β	transcript_HQ_B_transcript8553/f6p0/2922	0.999938	5.84533e-09
Com_5156_neg	8-Iso-15-keto-prostaglandin-F2β	transcript_HQ_B_transcript8549/f2p0/2945	-0.927794	0.00763223
Com_5156_neg	8-Iso-15-keto-prostaglandin-F2β	transcript_HQ_B_transcript854/f3p0/4509	-0.956819	0.00275662
Com_5156_neg	8-Iso-15-keto-prostaglandin-F2β	transcript_HQ_B_transcript8536/f2p0/2929	-0.962626	0.00206912
Com_5156_neg	8-Iso-15-keto-prostaglandin-F2β	transcript_HQ_B_transcript8535/f3p0/2909	0.998065	5.61303e-06
Com_5156_neg	8-Iso-15-keto-prostaglandin-F2β	transcript_HQ_B_transcript8529/f5p0/2921	0.997195	1.1791e-05
Com_5156_neg	8-Iso-15-keto-prostaglandin-F2β	transcript_HQ_B_transcript8522/f2p0/2945	-0.990068	0.000147465
Com_5156_neg	8-Iso-15-keto-prostaglandin-F2β	transcript_HQ_B_transcript8520/f2p0/2915	0.998516	3.30131e-06
Com_5156_neg	8-Iso-15-keto-prostaglandin-F2β	transcript_HQ_B_transcript8519/f2p0/2923	-0.922147	0.00885576
Com_5156_neg	8-Iso-15-keto-prostaglandin-F2β	transcript_HQ_B_transcript8512/f3p0/3006	-0.950533	0.00360991
Com_5156_neg	8-Iso-15-keto-prostaglandin-F2β	transcript_HQ_B_transcript8509/f4p0/2913	-0.965089	0.00180685
Com_5156_neg	8-Iso-15-keto-prostaglandin-F2β	transcript_HQ_B_transcript8506/f16p0/2887	0.99514	3.5366e-05
Com_5156_neg	8-Iso-15-keto-prostaglandin-F2β	transcript_HQ_B_transcript85/f3p0/5984	-0.941247	0.00507641
Com_5156_neg	8-Iso-15-keto-prostaglandin-F2β	transcript_HQ_B_transcript8490/f2p0/2926	0.988048	0.000213406
Com_5156_neg	8-Iso-15-keto-prostaglandin-F2β	transcript_HQ_B_transcript8475/f2p0/2921	0.945575	0.00436252
Com_5156_neg	8-Iso-15-keto-prostaglandin-F2β	transcript_HQ_B_transcript8471/f2p0/2926	0.993427	6.46612e-05
Com_5156_neg	8-Iso-15-keto-prostaglandin-F2β	transcript_HQ_B_transcript8464/f5p0/2878	0.936951	0.0058375
Com_5156_neg	8-Iso-15-keto-prostaglandin-F2β	transcript_HQ_B_transcript8459/f4p0/2922	0.96613	0.00170131
Com_5156_neg	8-Iso-15-keto-prostaglandin-F2β	transcript_HQ_B_transcript8458/f11p0/2906	-0.964146	0.00190524
Com_5156_neg	8-Iso-15-keto-prostaglandin-F2β	transcript_HQ_B_transcript8456/f2p0/2944	0.999911	1.18856e-08
Com_5156_neg	8-Iso-15-keto-prostaglandin-F2β	transcript_HQ_B_transcript8451/f2p0/2923	0.981099	0.000532514
Com_5156_neg	8-Iso-15-keto-prostaglandin-F2β	transcript_HQ_B_transcript845/f2p0/4526	0.945405	0.0043895
Com_5156_neg	8-Iso-15-keto-prostaglandin-F2β	transcript_HQ_B_transcript8448/f2p0/2936	0.999181	1.0055e-06
Com_5156_neg	8-Iso-15-keto-prostaglandin-F2β	transcript_HQ_B_transcript8445/f2p0/2938	0.999791	6.55097e-08
Com_5156_neg	8-Iso-15-keto-prostaglandin-F2β	transcript_HQ_B_transcript8435/f3p0/2936	0.993828	5.7017e-05
Com_5156_neg	8-Iso-15-keto-prostaglandin-F2β	transcript_HQ_B_transcript8429/f5p0/2916	0.943536	0.00469226
Com_5156_neg	8-Iso-15-keto-prostaglandin-F2β	transcript_HQ_B_transcript842/f2p0/4526	-0.953414	0.0032048
Com_5156_neg	8-Iso-15-keto-prostaglandin-F2β	transcript_HQ_B_transcript8416/f2p0/2936	0.998783	2.2221e-06
Com_5156_neg	8-Iso-15-keto-prostaglandin-F2β	transcript_HQ_B_transcript8406/f3p0/2937	0.981927	0.000487002
Com_5156_neg	8-Iso-15-keto-prostaglandin-F2β	transcript_HQ_B_transcript8404/f6p0/2918	-0.9941	5.21089e-05
Com_5156_neg	8-Iso-15-keto-prostaglandin-F2β	transcript_HQ_B_transcript8399/f2p0/2934	0.973434	0.00104924
Com_5156_neg	8-Iso-15-keto-prostaglandin-F2β	transcript_HQ_B_transcript8392/f2p0/2986	0.999943	4.79491e-09
Com_5156_neg	8-Iso-15-keto-prostaglandin-F2β	transcript_HQ_B_transcript8378/f2p0/2491	-0.96646	0.00166857
Com_5156_neg	8-Iso-15-keto-prostaglandin-F2β	transcript_HQ_B_transcript8367/f2p0/2930	-0.994029	5.3379e-05
Com_5156_neg	8-Iso-15-keto-prostaglandin-F2β	transcript_HQ_B_transcript8366/f2p0/2952	0.97249	0.00112476
Com_5156_neg	8-Iso-15-keto-prostaglandin-F2β	transcript_HQ_B_transcript8365/f5p0/2940	-0.945452	0.00438206
Com_5156_neg	8-Iso-15-keto-prostaglandin-F2β	transcript_HQ_B_transcript8354/f2p0/2928	-0.932292	0.00672142
Com_5156_neg	8-Iso-15-keto-prostaglandin-F2β	transcript_HQ_B_transcript835/f2p0/4526	-0.928264	0.0075346
Com_5156_neg	8-Iso-15-keto-prostaglandin-F2β	transcript_HQ_B_transcript8333/f2p0/3001	0.996255	2.10068e-05
Com_5156_neg	8-Iso-15-keto-prostaglandin-F2β	transcript_HQ_B_transcript8331/f2p0/2947	0.946934	0.0041493
Com_5156_neg	8-Iso-15-keto-prostaglandin-F2β	transcript_HQ_B_transcript8323/f2p0/2921	0.990317	0.000140186
Com_5156_neg	8-Iso-15-keto-prostaglandin-F2β	transcript_HQ_B_transcript8316/f2p0/2991	0.998315	4.25706e-06
Com_5156_neg	8-Iso-15-keto-prostaglandin-F2β	transcript_HQ_B_transcript8310/f3p0/2950	-0.936813	0.00586283
Com_5156_neg	8-Iso-15-keto-prostaglandin-F2β	transcript_HQ_B_transcript8306/f2p0/2937	0.976222	0.000841347
Com_5156_neg	8-Iso-15-keto-prostaglandin-F2β	transcript_HQ_B_transcript8301/f5p0/2940	-0.948058	0.00397693
Com_5156_neg	8-Iso-15-keto-prostaglandin-F2β	transcript_HQ_B_transcript8295/f6p0/2937	0.973708	0.00102785
Com_5156_neg	8-Iso-15-keto-prostaglandin-F2β	transcript_HQ_B_transcript8292/f3p0/2968	0.994056	5.28934e-05
Com_5156_neg	8-Iso-15-keto-prostaglandin-F2β	transcript_HQ_B_transcript8289/f3p0/2969	0.999053	1.34507e-06
Com_5156_neg	8-Iso-15-keto-prostaglandin-F2β	transcript_HQ_B_transcript8284/f10p0/2936	0.9498	0.00371676
Com_5156_neg	8-Iso-15-keto-prostaglandin-F2β	transcript_HQ_B_transcript8280/f7p0/2942	0.969601	0.00137215
Com_5156_neg	8-Iso-15-keto-prostaglandin-F2β	transcript_HQ_B_transcript8273/f11p0/2899	-0.990227	0.000142808
Com_5156_neg	8-Iso-15-keto-prostaglandin-F2β	transcript_HQ_B_transcript8264/f2p0/2942	-0.971817	0.00118027
Com_5156_neg	8-Iso-15-keto-prostaglandin-F2β	transcript_HQ_B_transcript8261/f2p0/2952	0.994167	5.09306e-05
Com_5156_neg	8-Iso-15-keto-prostaglandin-F2β	transcript_HQ_B_transcript8256/f2p0/2967	-0.99117	0.000116606
Com_5156_neg	8-Iso-15-keto-prostaglandin-F2β	transcript_HQ_B_transcript8238/f8p0/2915	0.984361	0.000364955
Com_5156_neg	8-Iso-15-keto-prostaglandin-F2β	transcript_HQ_B_transcript8225/f2p0/2930	-0.942115	0.0049291
Com_5156_neg	8-Iso-15-keto-prostaglandin-F2β	transcript_HQ_B_transcript8224/f2p0/2961	0.990154	0.000144942
Com_5156_neg	8-Iso-15-keto-prostaglandin-F2β	transcript_HQ_B_transcript8217/f2p0/2966	-0.964689	0.00184826
Com_5156_neg	8-Iso-15-keto-prostaglandin-F2β	transcript_HQ_B_transcript8210/f3p0/2959	0.991427	0.000109926
Com_5156_neg	8-Iso-15-keto-prostaglandin-F2β	transcript_HQ_B_transcript8209/f2p0/2946	0.918621	0.00966437
Com_5156_neg	8-Iso-15-keto-prostaglandin-F2β	transcript_HQ_B_transcript8205/f2p0/2964	-0.934245	0.00634351
Com_5156_neg	8-Iso-15-keto-prostaglandin-F2β	transcript_HQ_B_transcript8195/f2p0/2981	-0.952158	0.00337848
Com_5156_neg	8-Iso-15-keto-prostaglandin-F2β	transcript_HQ_B_transcript8177/f3p0/2961	-0.989301	0.000171091
Com_5156_neg	8-Iso-15-keto-prostaglandin-F2β	transcript_HQ_B_transcript8175/f2p0/2954	0.990272	0.000141491
Com_5156_neg	8-Iso-15-keto-prostaglandin-F2β	transcript_HQ_B_transcript8170/f2p0/2974	-0.96558	0.00175671
Com_5156_neg	8-Iso-15-keto-prostaglandin-F2β	transcript_HQ_B_transcript8163/f2p0/2951	0.998518	3.2946e-06
Com_5156_neg	8-Iso-15-keto-prostaglandin-F2β	transcript_HQ_B_transcript816/f7p0/4557	0.944583	0.00452142
Com_5156_neg	8-Iso-15-keto-prostaglandin-F2β	transcript_HQ_B_transcript8156/f3p0/2958	0.996318	2.03084e-05
Com_5156_neg	8-Iso-15-keto-prostaglandin-F2β	transcript_HQ_B_transcript8152/f3p0/2982	-0.962866	0.00204284
Com_5156_neg	8-Iso-15-keto-prostaglandin-F2β	transcript_HQ_B_transcript815/f4p0/4537	0.963671	0.00195574
Com_5156_neg	8-Iso-15-keto-prostaglandin-F2β	transcript_HQ_B_transcript8147/f2p0/2969	0.974721	0.000950466
Com_5156_neg	8-Iso-15-keto-prostaglandin-F2β	transcript_HQ_B_transcript814/f3p0/4543	0.999977	7.81333e-10
Com_5156_neg	8-Iso-15-keto-prostaglandin-F2β	transcript_HQ_B_transcript8137/f5p0/2959	-0.995697	2.77328e-05
Com_5156_neg	8-Iso-15-keto-prostaglandin-F2β	transcript_HQ_B_transcript8136/f2p0/2980	-0.99505	3.66899e-05
Com_5156_neg	8-Iso-15-keto-prostaglandin-F2β	transcript_HQ_B_transcript8130/f2p0/3017	0.979658	0.0006165
Com_5156_neg	8-Iso-15-keto-prostaglandin-F2β	transcript_HQ_B_transcript8106/f2p0/2997	0.972241	0.00114513
Com_5156_neg	8-Iso-15-keto-prostaglandin-F2β	transcript_HQ_B_transcript8104/f3p0/2988	0.99995	3.82107e-09
Com_5156_neg	8-Iso-15-keto-prostaglandin-F2β	transcript_HQ_B_transcript8102/f2p0/2960	0.999769	7.97673e-08
Com_5156_neg	8-Iso-15-keto-prostaglandin-F2β	transcript_HQ_B_transcript8098/f2p0/2976	-0.969597	0.00137243
Com_5156_neg	8-Iso-15-keto-prostaglandin-F2β	transcript_HQ_B_transcript8084/f2p0/2993	0.949792	0.003718
Com_5156_neg	8-Iso-15-keto-prostaglandin-F2β	transcript_HQ_B_transcript8072/f5p0/2970	-0.983409	0.000410626
Com_5156_neg	8-Iso-15-keto-prostaglandin-F2β	transcript_HQ_B_transcript8057/f3p0/3005	0.982783	0.000442109
Com_5156_neg	8-Iso-15-keto-prostaglandin-F2β	transcript_HQ_B_transcript8055/f2p0/2978	0.998861	1.945e-06
Com_5156_neg	8-Iso-15-keto-prostaglandin-F2β	transcript_HQ_B_transcript805/f2p0/4558	-0.969455	0.00138529
Com_5156_neg	8-Iso-15-keto-prostaglandin-F2β	transcript_HQ_B_transcript8032/f15p0/2942	0.949459	0.00376711
Com_5156_neg	8-Iso-15-keto-prostaglandin-F2β	transcript_HQ_B_transcript8025/f2p0/2972	0.932171	0.00674508
Com_5156_neg	8-Iso-15-keto-prostaglandin-F2β	transcript_HQ_B_transcript8019/f3p0/2946	0.97267	0.00111019
Com_5156_neg	8-Iso-15-keto-prostaglandin-F2β	transcript_HQ_B_transcript8003/f3p0/3012	0.999746	9.67487e-08
Com_5156_neg	8-Iso-15-keto-prostaglandin-F2β	transcript_HQ_B_transcript8002/f3p0/2990	0.986702	0.000264081
Com_5156_neg	8-Iso-15-keto-prostaglandin-F2β	transcript_HQ_B_transcript7982/f2p0/2977	-0.962283	0.00210698
Com_5156_neg	8-Iso-15-keto-prostaglandin-F2β	transcript_HQ_B_transcript798/f2p0/4576	0.998292	4.37536e-06
Com_5156_neg	8-Iso-15-keto-prostaglandin-F2β	transcript_HQ_B_transcript7975/f3p0/2958	-0.987995	0.000215314
Com_5156_neg	8-Iso-15-keto-prostaglandin-F2β	transcript_HQ_B_transcript797/f7p0/4470	-0.984135	0.000375562
Com_5156_neg	8-Iso-15-keto-prostaglandin-F2β	transcript_HQ_B_transcript7948/f5p0/2983	0.999298	7.39215e-07
Com_5156_neg	8-Iso-15-keto-prostaglandin-F2β	transcript_HQ_B_transcript7947/f12p0/2975	0.944426	0.00454696
Com_5156_neg	8-Iso-15-keto-prostaglandin-F2β	transcript_HQ_B_transcript7925/f2p0/2986	-0.979097	0.000650839
Com_5156_neg	8-Iso-15-keto-prostaglandin-F2β	transcript_HQ_B_transcript792/f2p0/4567	-0.971862	0.00117648
Com_5156_neg	8-Iso-15-keto-prostaglandin-F2β	transcript_HQ_B_transcript791/f3p0/4551	-0.98186	0.000490592
Com_5156_neg	8-Iso-15-keto-prostaglandin-F2β	transcript_HQ_B_transcript7906/f2p0/2992	-0.920667	0.009191
Com_5156_neg	8-Iso-15-keto-prostaglandin-F2β	transcript_HQ_B_transcript7892/f2p0/2988	0.993184	6.95314e-05
Com_5156_neg	8-Iso-15-keto-prostaglandin-F2β	transcript_HQ_B_transcript7889/f2p0/2991	-0.93464	0.00626827
Com_5156_neg	8-Iso-15-keto-prostaglandin-F2β	transcript_HQ_B_transcript7885/f2p0/3050	0.996008	2.38743e-05
Com_5156_neg	8-Iso-15-keto-prostaglandin-F2β	transcript_HQ_B_transcript7876/f8p0/2950	0.993451	6.41864e-05
Com_5156_neg	8-Iso-15-keto-prostaglandin-F2β	transcript_HQ_B_transcript7860/f3p0/2997	0.923529	0.00854813
Com_5156_neg	8-Iso-15-keto-prostaglandin-F2β	transcript_HQ_B_transcript7850/f2p0/3030	0.999547	3.07431e-07
Com_5156_neg	8-Iso-15-keto-prostaglandin-F2β	transcript_HQ_B_transcript7849/f3p0/3000	-0.977561	0.000749626
Com_5156_neg	8-Iso-15-keto-prostaglandin-F2β	transcript_HQ_B_transcript7842/f2p0/3010	-0.950007	0.00368646
Com_5156_neg	8-Iso-15-keto-prostaglandin-F2β	transcript_HQ_B_transcript7832/f5p0/2996	0.996854	1.48282e-05
Com_5156_neg	8-Iso-15-keto-prostaglandin-F2β	transcript_HQ_B_transcript7827/f3p0/3052	-0.961363	0.00221042
Com_5156_neg	8-Iso-15-keto-prostaglandin-F2β	transcript_HQ_B_transcript7824/f5p0/3004	0.977239	0.000771227
Com_5156_neg	8-Iso-15-keto-prostaglandin-F2β	transcript_HQ_B_transcript782/f2p0/4553	0.992439	8.55295e-05
Com_5156_neg	8-Iso-15-keto-prostaglandin-F2β	transcript_HQ_B_transcript7818/f2p0/3000	0.999731	1.08264e-07
Com_5156_neg	8-Iso-15-keto-prostaglandin-F2β	transcript_HQ_B_transcript7807/f2p0/3000	0.96381	0.00194091
Com_5156_neg	8-Iso-15-keto-prostaglandin-F2β	transcript_HQ_B_transcript7791/f31p0/2926	0.996527	1.80713e-05
Com_5156_neg	8-Iso-15-keto-prostaglandin-F2β	transcript_HQ_B_transcript7765/f2p0/3036	-0.944263	0.00457336
Com_5156_neg	8-Iso-15-keto-prostaglandin-F2β	transcript_HQ_B_transcript776/f3p0/4573	0.999226	8.97797e-07
Com_5156_neg	8-Iso-15-keto-prostaglandin-F2β	transcript_HQ_B_transcript7755/f3p0/3013	0.995249	3.38087e-05
Com_5156_neg	8-Iso-15-keto-prostaglandin-F2β	transcript_HQ_B_transcript775/f3p0/4586	-0.96006	0.00236094
Com_5156_neg	8-Iso-15-keto-prostaglandin-F2β	transcript_HQ_B_transcript7746/f2p0/3023	0.990816	0.00012612
Com_5156_neg	8-Iso-15-keto-prostaglandin-F2β	transcript_HQ_B_transcript7741/f2p0/3012	-0.998202	4.84798e-06
Com_5156_neg	8-Iso-15-keto-prostaglandin-F2β	transcript_HQ_B_transcript7740/f2p0/3100	0.993055	7.21762e-05
Com_5156_neg	8-Iso-15-keto-prostaglandin-F2β	transcript_HQ_B_transcript7739/f3p0/3018	0.993655	6.02543e-05
Com_5156_neg	8-Iso-15-keto-prostaglandin-F2β	transcript_HQ_B_transcript7735/f6p0/2986	0.966915	0.00162377
Com_5156_neg	8-Iso-15-keto-prostaglandin-F2β	transcript_HQ_B_transcript7715/f5p0/2991	0.970558	0.0012875
Com_5156_neg	8-Iso-15-keto-prostaglandin-F2β	transcript_HQ_B_transcript7711/f2p0/3019	0.999355	6.23473e-07
Com_5156_neg	8-Iso-15-keto-prostaglandin-F2β	transcript_HQ_B_transcript771/f7p0/4569	-0.931347	0.00690803
Com_5156_neg	8-Iso-15-keto-prostaglandin-F2β	transcript_HQ_B_transcript7700/f2p0/3023	0.975291	0.000908266
Com_5156_neg	8-Iso-15-keto-prostaglandin-F2β	transcript_HQ_B_transcript7698/f13p0/2987	-0.946119	0.00427653
Com_5156_neg	8-Iso-15-keto-prostaglandin-F2β	transcript_HQ_B_transcript7697/f3p0/3019	-0.945312	0.00440436
Com_5156_neg	8-Iso-15-keto-prostaglandin-F2β	transcript_HQ_B_transcript7687/f2p0/3022	-0.980404	0.000572243
Com_5156_neg	8-Iso-15-keto-prostaglandin-F2β	transcript_HQ_B_transcript7680/f2p0/3027	-0.963361	0.00198906
Com_5156_neg	8-Iso-15-keto-prostaglandin-F2β	transcript_HQ_B_transcript7679/f2p0/3028	0.998578	3.03163e-06
Com_5156_neg	8-Iso-15-keto-prostaglandin-F2β	transcript_HQ_B_transcript7670/f3p0/3010	0.999889	1.86431e-08
Com_5156_neg	8-Iso-15-keto-prostaglandin-F2β	transcript_HQ_B_transcript7663/f9p0/3007	-0.922641	0.0087451
Com_5156_neg	8-Iso-15-keto-prostaglandin-F2β	transcript_HQ_B_transcript765/f2p0/4586	0.996113	2.263e-05
Com_5156_neg	8-Iso-15-keto-prostaglandin-F2β	transcript_HQ_B_transcript7649/f2p0/3021	-0.981885	0.000489278
Com_5156_neg	8-Iso-15-keto-prostaglandin-F2β	transcript_HQ_B_transcript7632/f2p0/3027	-0.982992	0.000431453
Com_5156_neg	8-Iso-15-keto-prostaglandin-F2β	transcript_HQ_B_transcript763/f4p0/4575	0.937227	0.00578691
Com_5156_neg	8-Iso-15-keto-prostaglandin-F2β	transcript_HQ_B_transcript7629/f5p0/3019	0.998114	5.33064e-06
Com_5156_neg	8-Iso-15-keto-prostaglandin-F2β	transcript_HQ_B_transcript7624/f20p0/2946	0.971508	0.00120613
Com_5156_neg	8-Iso-15-keto-prostaglandin-F2β	transcript_HQ_B_transcript7620/f3p0/3023	0.996924	1.41752e-05
Com_5156_neg	8-Iso-15-keto-prostaglandin-F2β	transcript_HQ_B_transcript7618/f2p0/3048	0.978698	0.000675856
Com_5156_neg	8-Iso-15-keto-prostaglandin-F2β	transcript_HQ_B_transcript7615/f5p0/3024	0.976456	0.000824977
Com_5156_neg	8-Iso-15-keto-prostaglandin-F2β	transcript_HQ_B_transcript7613/f2p0/3047	-0.933377	0.00651006
Com_5156_neg	8-Iso-15-keto-prostaglandin-F2β	transcript_HQ_B_transcript7612/f2p0/3027	-0.99017	0.000144483
Com_5156_neg	8-Iso-15-keto-prostaglandin-F2β	transcript_HQ_B_transcript7610/f2p0/3032	0.958135	0.00259238
Com_5156_neg	8-Iso-15-keto-prostaglandin-F2β	transcript_HQ_B_transcript7600/f2p0/3033	0.991887	9.84731e-05
Com_5156_neg	8-Iso-15-keto-prostaglandin-F2β	transcript_HQ_B_transcript7596/f2p0/3052	0.977122	0.000779128
Com_5156_neg	8-Iso-15-keto-prostaglandin-F2β	transcript_HQ_B_transcript7592/f2p0/3035	-0.968556	0.0014675
Com_5156_neg	8-Iso-15-keto-prostaglandin-F2β	transcript_HQ_B_transcript7590/f3p0/3044	0.952365	0.00334964
Com_5156_neg	8-Iso-15-keto-prostaglandin-F2β	transcript_HQ_B_transcript7586/f2p0/3058	-0.989788	0.000155906
Com_5156_neg	8-Iso-15-keto-prostaglandin-F2β	transcript_HQ_B_transcript7584/f3p0/3049	-0.985411	0.000317708
Com_5156_neg	8-Iso-15-keto-prostaglandin-F2β	transcript_HQ_B_transcript7581/f2p0/3037	0.996718	1.61387e-05
Com_5156_neg	8-Iso-15-keto-prostaglandin-F2β	transcript_HQ_B_transcript7561/f3p0/3069	0.99975	9.37977e-08
Com_5156_neg	8-Iso-15-keto-prostaglandin-F2β	transcript_HQ_B_transcript7553/f2p0/3039	-0.988776	0.000188251
Com_5156_neg	8-Iso-15-keto-prostaglandin-F2β	transcript_HQ_B_transcript7549/f7p0/3098	-0.999086	1.25336e-06
Com_5156_neg	8-Iso-15-keto-prostaglandin-F2β	transcript_HQ_B_transcript7546/f2p0/3035	-0.949471	0.00376521
Com_5156_neg	8-Iso-15-keto-prostaglandin-F2β	transcript_HQ_B_transcript7540/f2p0/3042	0.926128	0.00798411
Com_5156_neg	8-Iso-15-keto-prostaglandin-F2β	transcript_HQ_B_transcript7538/f3p0/3037	0.999248	8.46956e-07
Com_5156_neg	8-Iso-15-keto-prostaglandin-F2β	transcript_HQ_B_transcript7534/f2p0/3030	0.989653	0.000160029
Com_5156_neg	8-Iso-15-keto-prostaglandin-F2β	transcript_HQ_B_transcript7532/f2p0/3088	0.995587	2.91664e-05
Com_5156_neg	8-Iso-15-keto-prostaglandin-F2β	transcript_HQ_B_transcript7531/f4p0/3013	-0.985058	0.000333223
Com_5156_neg	8-Iso-15-keto-prostaglandin-F2β	transcript_HQ_B_transcript7526/f2p0/3033	0.956895	0.00274697
Com_5156_neg	8-Iso-15-keto-prostaglandin-F2β	transcript_HQ_B_transcript7524/f2p0/3065	0.957226	0.0027053
Com_5156_neg	8-Iso-15-keto-prostaglandin-F2β	transcript_HQ_B_transcript7516/f2p0/3054	-0.990663	0.000130349
Com_5156_neg	8-Iso-15-keto-prostaglandin-F2β	transcript_HQ_B_transcript7515/f2p0/3049	0.998992	1.52254e-06
Com_5156_neg	8-Iso-15-keto-prostaglandin-F2β	transcript_HQ_B_transcript7514/f4p0/3052	0.999809	5.48397e-08
Com_5156_neg	8-Iso-15-keto-prostaglandin-F2β	transcript_HQ_B_transcript7513/f7p0/3022	0.987251	0.000242769
Com_5156_neg	8-Iso-15-keto-prostaglandin-F2β	transcript_HQ_B_transcript7510/f2p0/3036	-0.936386	0.00594145
Com_5156_neg	8-Iso-15-keto-prostaglandin-F2β	transcript_HQ_B_transcript751/f3p0/4620	0.998479	3.46853e-06
Com_5156_neg	8-Iso-15-keto-prostaglandin-F2β	transcript_HQ_B_transcript7509/f3p0/3033	-0.975674	0.000880439
Com_5156_neg	8-Iso-15-keto-prostaglandin-F2β	transcript_HQ_B_transcript7507/f3p0/3036	0.934006	0.00638916
Com_5156_neg	8-Iso-15-keto-prostaglandin-F2β	transcript_HQ_B_transcript7491/f2p0/3070	0.963778	0.00194427
Com_5156_neg	8-Iso-15-keto-prostaglandin-F2β	transcript_HQ_B_transcript749/f4p0/4607	0.991833	9.97658e-05
Com_5156_neg	8-Iso-15-keto-prostaglandin-F2β	transcript_HQ_B_transcript7486/f2p0/3066	-0.964785	0.00183827
Com_5156_neg	8-Iso-15-keto-prostaglandin-F2β	transcript_HQ_B_transcript7482/f3p0/3039	-0.970327	0.00130767
Com_5156_neg	8-Iso-15-keto-prostaglandin-F2β	transcript_HQ_B_transcript7477/f2p0/3032	-0.975342	0.000904528
Com_5156_neg	8-Iso-15-keto-prostaglandin-F2β	transcript_HQ_B_transcript7476/f2p0/3043	-0.941819	0.00497903
Com_5156_neg	8-Iso-15-keto-prostaglandin-F2β	transcript_HQ_B_transcript7472/f4p0/3037	0.993213	6.89453e-05
Com_5156_neg	8-Iso-15-keto-prostaglandin-F2β	transcript_HQ_B_transcript7465/f3p0/3071	-0.990743	0.000128142
Com_5156_neg	8-Iso-15-keto-prostaglandin-F2β	transcript_HQ_B_transcript7448/f2p0/3091	0.996897	1.4426e-05
Com_5156_neg	8-Iso-15-keto-prostaglandin-F2β	transcript_HQ_B_transcript7422/f3p0/3052	-0.98389	0.00038722
Com_5156_neg	8-Iso-15-keto-prostaglandin-F2β	transcript_HQ_B_transcript7406/f2p0/3048	0.972162	0.00115164
Com_5156_neg	8-Iso-15-keto-prostaglandin-F2β	transcript_HQ_B_transcript74/f2p0/6100	0.934493	0.00629625
Com_5156_neg	8-Iso-15-keto-prostaglandin-F2β	transcript_HQ_B_transcript7395/f2p0/3048	0.999749	9.45535e-08
Com_5156_neg	8-Iso-15-keto-prostaglandin-F2β	transcript_HQ_B_transcript7394/f9p0/2972	0.961038	0.00224752
Com_5156_neg	8-Iso-15-keto-prostaglandin-F2β	transcript_HQ_B_transcript7392/f2p0/3089	-0.966479	0.0016667
Com_5156_neg	8-Iso-15-keto-prostaglandin-F2β	transcript_HQ_B_transcript7384/f2p0/3060	0.996954	1.39072e-05
Com_5156_neg	8-Iso-15-keto-prostaglandin-F2β	transcript_HQ_B_transcript7382/f2p0/3066	0.972968	0.00108625
Com_5156_neg	8-Iso-15-keto-prostaglandin-F2β	transcript_HQ_B_transcript7372/f4p0/3039	0.988989	0.000181186
Com_5156_neg	8-Iso-15-keto-prostaglandin-F2β	transcript_HQ_B_transcript737/f2p0/4651	-0.996104	2.27338e-05
Com_5156_neg	8-Iso-15-keto-prostaglandin-F2β	transcript_HQ_B_transcript7360/f2p0/2995	0.999087	1.24923e-06
Com_5156_neg	8-Iso-15-keto-prostaglandin-F2β	transcript_HQ_B_transcript7351/f10p0/3036	-0.947527	0.00405788
Com_5156_neg	8-Iso-15-keto-prostaglandin-F2β	transcript_HQ_B_transcript734/f3p0/4625	0.975434	0.000897848
Com_5156_neg	8-Iso-15-keto-prostaglandin-F2β	transcript_HQ_B_transcript7338/f3p0/3063	0.992162	9.19183e-05
Com_5156_neg	8-Iso-15-keto-prostaglandin-F2β	transcript_HQ_B_transcript7336/f6p0/3065	-0.93422	0.00634823
Com_5156_neg	8-Iso-15-keto-prostaglandin-F2β	transcript_HQ_B_transcript7332/f9p0/3053	0.999799	6.03694e-08
Com_5156_neg	8-Iso-15-keto-prostaglandin-F2β	transcript_HQ_B_transcript733/f2p0/4618	-0.93938	0.00540079
Com_5156_neg	8-Iso-15-keto-prostaglandin-F2β	transcript_HQ_B_transcript7329/f2p0/3087	0.987892	0.000219021
Com_5156_neg	8-Iso-15-keto-prostaglandin-F2β	transcript_HQ_B_transcript7328/f2p0/3065	0.999832	4.23654e-08
Com_5156_neg	8-Iso-15-keto-prostaglandin-F2β	transcript_HQ_B_transcript7325/f15p0/3032	-0.997827	7.07487e-06
Com_5156_neg	8-Iso-15-keto-prostaglandin-F2β	transcript_HQ_B_transcript7324/f5p0/3033	0.990141	0.00014532
Com_5156_neg	8-Iso-15-keto-prostaglandin-F2β	transcript_HQ_B_transcript7305/f12p0/3033	0.995603	2.89589e-05
Com_5156_neg	8-Iso-15-keto-prostaglandin-F2β	transcript_HQ_B_transcript7300/f2p0/3066	0.999797	6.15526e-08
Com_5156_neg	8-Iso-15-keto-prostaglandin-F2β	transcript_HQ_B_transcript73/f5p0/6080	0.952155	0.00337896
Com_5156_neg	8-Iso-15-keto-prostaglandin-F2β	transcript_HQ_B_transcript7294/f4p0/3062	0.989571	0.000162565
Com_5156_neg	8-Iso-15-keto-prostaglandin-F2β	transcript_HQ_B_transcript7293/f4p0/3061	0.986519	0.000271388
Com_5156_neg	8-Iso-15-keto-prostaglandin-F2β	transcript_HQ_B_transcript727/f2p0/4620	0.973192	0.00106835
Com_5156_neg	8-Iso-15-keto-prostaglandin-F2β	transcript_HQ_B_transcript7261/f2p0/3069	0.991737	0.000102126
Com_5156_neg	8-Iso-15-keto-prostaglandin-F2β	transcript_HQ_B_transcript7250/f2p0/3072	0.999858	3.03046e-08
Com_5156_neg	8-Iso-15-keto-prostaglandin-F2β	transcript_HQ_B_transcript7249/f2p0/3120	-0.979841	0.000605511
Com_5156_neg	8-Iso-15-keto-prostaglandin-F2β	transcript_HQ_B_transcript7246/f11p0/3063	-0.971002	0.00124916
Com_5156_neg	8-Iso-15-keto-prostaglandin-F2β	transcript_HQ_B_transcript7241/f3p0/3058	0.999133	1.12757e-06
Com_5156_neg	8-Iso-15-keto-prostaglandin-F2β	transcript_HQ_B_transcript724/f2p0/4643	0.998698	2.54098e-06
Com_5156_neg	8-Iso-15-keto-prostaglandin-F2β	transcript_HQ_B_transcript7239/f22p0/3057	0.947986	0.00398785
Com_5156_neg	8-Iso-15-keto-prostaglandin-F2β	transcript_HQ_B_transcript7238/f3p0/3080	0.962928	0.00203597
Com_5156_neg	8-Iso-15-keto-prostaglandin-F2β	transcript_HQ_B_transcript7226/f3p0/3101	0.967531	0.00156423
Com_5156_neg	8-Iso-15-keto-prostaglandin-F2β	transcript_HQ_B_transcript7222/f3p0/3059	0.998494	3.40041e-06
Com_5156_neg	8-Iso-15-keto-prostaglandin-F2β	transcript_HQ_B_transcript7221/f3p0/3064	-0.930322	0.00711332
Com_5156_neg	8-Iso-15-keto-prostaglandin-F2β	transcript_HQ_B_transcript7208/f4p0/3080	0.968806	0.00144442
Com_5156_neg	8-Iso-15-keto-prostaglandin-F2β	transcript_HQ_B_transcript7206/f2p0/3114	-0.993267	6.78524e-05
Com_5156_neg	8-Iso-15-keto-prostaglandin-F2β	transcript_HQ_B_transcript7205/f13p0/2965	0.998078	5.53853e-06
Com_5156_neg	8-Iso-15-keto-prostaglandin-F2β	transcript_HQ_B_transcript7196/f2p0/3082	-0.940296	0.00524049
Com_5156_neg	8-Iso-15-keto-prostaglandin-F2β	transcript_HQ_B_transcript7190/f4p0/3078	0.999962	2.16781e-09
Com_5156_neg	8-Iso-15-keto-prostaglandin-F2β	transcript_HQ_B_transcript7182/f2p0/3076	0.998256	4.56002e-06
Com_5156_neg	8-Iso-15-keto-prostaglandin-F2β	transcript_HQ_B_transcript7157/f3p0/3086	0.989843	0.000154223
Com_5156_neg	8-Iso-15-keto-prostaglandin-F2β	transcript_HQ_B_transcript7155/f3p0/3235	-0.959861	0.00238442
Com_5156_neg	8-Iso-15-keto-prostaglandin-F2β	transcript_HQ_B_transcript7150/f4p0/3085	-0.938221	0.00560713
Com_5156_neg	8-Iso-15-keto-prostaglandin-F2β	transcript_HQ_B_transcript715/f2p0/4661	-0.946828	0.00416579
Com_5156_neg	8-Iso-15-keto-prostaglandin-F2β	transcript_HQ_B_transcript713/f3p0/4646	0.966043	0.00171002
Com_5156_neg	8-Iso-15-keto-prostaglandin-F2β	transcript_HQ_B_transcript7121/f5p0/3047	-0.938101	0.00562869
Com_5156_neg	8-Iso-15-keto-prostaglandin-F2β	transcript_HQ_B_transcript7120/f2p0/3097	0.954264	0.0030899
Com_5156_neg	8-Iso-15-keto-prostaglandin-F2β	transcript_HQ_B_transcript7114/f3p0/3126	0.933524	0.00648177
Com_5156_neg	8-Iso-15-keto-prostaglandin-F2β	transcript_HQ_B_transcript711/f11p0/4589	0.997422	9.95807e-06
Com_5156_neg	8-Iso-15-keto-prostaglandin-F2β	transcript_HQ_B_transcript7101/f2p0/3098	0.999039	1.38417e-06
Com_5156_neg	8-Iso-15-keto-prostaglandin-F2β	transcript_HQ_B_transcript710/f4p0/4639	0.971001	0.0012492
Com_5156_neg	8-Iso-15-keto-prostaglandin-F2β	transcript_HQ_B_transcript7086/f2p0/3085	-0.94627	0.00425283
Com_5156_neg	8-Iso-15-keto-prostaglandin-F2β	transcript_HQ_B_transcript7078/f8p0/3087	0.964896	0.00182682
Com_5156_neg	8-Iso-15-keto-prostaglandin-F2β	transcript_HQ_B_transcript7076/f3p0/3154	-0.960354	0.00232656
Com_5156_neg	8-Iso-15-keto-prostaglandin-F2β	transcript_HQ_B_transcript7071/f2p0/3070	-0.993213	6.89468e-05
Com_5156_neg	8-Iso-15-keto-prostaglandin-F2β	transcript_HQ_B_transcript707/f4p0/4648	0.951312	0.00349804
Com_5156_neg	8-Iso-15-keto-prostaglandin-F2β	transcript_HQ_B_transcript7067/f6p0/3090	0.919334	0.00949812
Com_5156_neg	8-Iso-15-keto-prostaglandin-F2β	transcript_HQ_B_transcript7066/f5p0/3097	-0.967386	0.00157813
Com_5156_neg	8-Iso-15-keto-prostaglandin-F2β	transcript_HQ_B_transcript7060/f2p0/3094	0.943781	0.00465205
Com_5156_neg	8-Iso-15-keto-prostaglandin-F2β	transcript_HQ_B_transcript7056/f2p0/3091	0.989741	0.000157317
Com_5156_neg	8-Iso-15-keto-prostaglandin-F2β	transcript_HQ_B_transcript7055/f5p0/3083	0.998757	2.31713e-06
Com_5156_neg	8-Iso-15-keto-prostaglandin-F2β	transcript_HQ_B_transcript7053/f2p0/3095	-0.988631	0.000193159
Com_5156_neg	8-Iso-15-keto-prostaglandin-F2β	transcript_HQ_B_transcript7052/f2p0/3081	0.919298	0.00950634
Com_5156_neg	8-Iso-15-keto-prostaglandin-F2β	transcript_HQ_B_transcript705/f2p0/4675	-0.983547	0.000403813
Com_5156_neg	8-Iso-15-keto-prostaglandin-F2β	transcript_HQ_B_transcript7046/f2p0/3103	-0.994225	4.99357e-05
Com_5156_neg	8-Iso-15-keto-prostaglandin-F2β	transcript_HQ_B_transcript7035/f5p0/3035	0.928677	0.00744899
Com_5156_neg	8-Iso-15-keto-prostaglandin-F2β	transcript_HQ_B_transcript7022/f3p0/3131	0.971663	0.00119306
Com_5156_neg	8-Iso-15-keto-prostaglandin-F2β	transcript_HQ_B_transcript7020/f2p0/3184	-0.944754	0.00449392
Com_5156_neg	8-Iso-15-keto-prostaglandin-F2β	transcript_HQ_B_transcript7012/f3p0/3109	-0.946509	0.00421544
Com_5156_neg	8-Iso-15-keto-prostaglandin-F2β	transcript_HQ_B_transcript7004/f3p0/3155	0.99994	5.38144e-09
Com_5156_neg	8-Iso-15-keto-prostaglandin-F2β	transcript_HQ_B_transcript7000/f15p0/3035	0.996706	1.62598e-05
Com_5156_neg	8-Iso-15-keto-prostaglandin-F2β	transcript_HQ_B_transcript6999/f2p0/3100	-0.999791	6.58292e-08
Com_5156_neg	8-Iso-15-keto-prostaglandin-F2β	transcript_HQ_B_transcript699/f2p0/4689	-0.982054	0.000480214
Com_5156_neg	8-Iso-15-keto-prostaglandin-F2β	transcript_HQ_B_transcript6981/f32p0/3058	0.988565	0.000195402
Com_5156_neg	8-Iso-15-keto-prostaglandin-F2β	transcript_HQ_B_transcript698/f2p0/4662	0.968685	0.00145561
Com_5156_neg	8-Iso-15-keto-prostaglandin-F2β	transcript_HQ_B_transcript6979/f4p0/3114	0.999969	1.41642e-09
Com_5156_neg	8-Iso-15-keto-prostaglandin-F2β	transcript_HQ_B_transcript6960/f3p0/3105	0.998627	2.82645e-06
Com_5156_neg	8-Iso-15-keto-prostaglandin-F2β	transcript_HQ_B_transcript696/f2p0/4657	-0.969797	0.00135458
Com_5156_neg	8-Iso-15-keto-prostaglandin-F2β	transcript_HQ_B_transcript694/f3p0/4681	-0.949072	0.00382445
Com_5156_neg	8-Iso-15-keto-prostaglandin-F2β	transcript_HQ_B_transcript6925/f3p0/3118	-0.917469	0.00993596
Com_5156_neg	8-Iso-15-keto-prostaglandin-F2β	transcript_HQ_B_transcript6924/f18p0/3073	0.968634	0.00146033
Com_5156_neg	8-Iso-15-keto-prostaglandin-F2β	transcript_HQ_B_transcript6920/f3p0/3122	-0.990371	0.000138644
Com_5156_neg	8-Iso-15-keto-prostaglandin-F2β	transcript_HQ_B_transcript6916/f13p0/3069	-0.94223	0.00490968
Com_5156_neg	8-Iso-15-keto-prostaglandin-F2β	transcript_HQ_B_transcript6914/f2p0/3163	0.948897	0.00385052
Com_5156_neg	8-Iso-15-keto-prostaglandin-F2β	transcript_HQ_B_transcript6911/f148p0/3017	-0.969032	0.00142366
Com_5156_neg	8-Iso-15-keto-prostaglandin-F2β	transcript_HQ_B_transcript6901/f2p0/3123	0.929972	0.00718423
Com_5156_neg	8-Iso-15-keto-prostaglandin-F2β	transcript_HQ_B_transcript690/f2p0/4657	0.922502	0.00877618
Com_5156_neg	8-Iso-15-keto-prostaglandin-F2β	transcript_HQ_B_transcript6899/f2p0/3118	0.989744	0.000157249
Com_5156_neg	8-Iso-15-keto-prostaglandin-F2β	transcript_HQ_B_transcript6896/f4p0/3113	0.997437	9.84324e-06
Com_5156_neg	8-Iso-15-keto-prostaglandin-F2β	transcript_HQ_B_transcript6894/f2p0/3140	0.991814	0.000100232
Com_5156_neg	8-Iso-15-keto-prostaglandin-F2β	transcript_HQ_B_transcript6888/f2p0/3143	-0.982273	0.000468567
Com_5156_neg	8-Iso-15-keto-prostaglandin-F2β	transcript_HQ_B_transcript6885/f3p0/3123	-0.962294	0.00210581
Com_5156_neg	8-Iso-15-keto-prostaglandin-F2β	transcript_HQ_B_transcript6873/f5p0/3110	0.938591	0.00554075
Com_5156_neg	8-Iso-15-keto-prostaglandin-F2β	transcript_HQ_B_transcript6871/f2p0/3123	0.999818	4.98813e-08
Com_5156_neg	8-Iso-15-keto-prostaglandin-F2β	transcript_HQ_B_transcript6865/f2p0/3126	0.96608	0.00170635
Com_5156_neg	8-Iso-15-keto-prostaglandin-F2β	transcript_HQ_B_transcript6860/f8p0/3102	0.937586	0.00572171
Com_5156_neg	8-Iso-15-keto-prostaglandin-F2β	transcript_HQ_B_transcript6856/f7p0/3112	-0.982485	0.000457497
Com_5156_neg	8-Iso-15-keto-prostaglandin-F2β	transcript_HQ_B_transcript684/f2p0/4732	0.989234	0.000173251
Com_5156_neg	8-Iso-15-keto-prostaglandin-F2β	transcript_HQ_B_transcript6831/f2p0/3136	-0.930204	0.00713713
Com_5156_neg	8-Iso-15-keto-prostaglandin-F2β	transcript_HQ_B_transcript682/f2p0/4820	0.979515	0.000625142
Com_5156_neg	8-Iso-15-keto-prostaglandin-F2β	transcript_HQ_B_transcript6814/f2p0/3125	-0.992	9.5733e-05
Com_5156_neg	8-Iso-15-keto-prostaglandin-F2β	transcript_HQ_B_transcript681/f2p0/4673	-0.977831	0.000731718
Com_5156_neg	8-Iso-15-keto-prostaglandin-F2β	transcript_HQ_B_transcript6809/f3p0/3130	0.998778	2.23827e-06
Com_5156_neg	8-Iso-15-keto-prostaglandin-F2β	transcript_HQ_B_transcript6786/f3p0/3109	0.939481	0.00538308
Com_5156_neg	8-Iso-15-keto-prostaglandin-F2β	transcript_HQ_B_transcript6766/f2p0/3133	-0.980478	0.000567947
Com_5156_neg	8-Iso-15-keto-prostaglandin-F2β	transcript_HQ_B_transcript6765/f4p0/3133	0.965665	0.00174811
Com_5156_neg	8-Iso-15-keto-prostaglandin-F2β	transcript_HQ_B_transcript676/f2p0/4593	0.989119	0.000176949
Com_5156_neg	8-Iso-15-keto-prostaglandin-F2β	transcript_HQ_B_transcript6757/f6p0/3132	0.99469	4.22163e-05
Com_5156_neg	8-Iso-15-keto-prostaglandin-F2β	transcript_HQ_B_transcript6737/f20p0/3074	-0.978528	0.000686633
Com_5156_neg	8-Iso-15-keto-prostaglandin-F2β	transcript_HQ_B_transcript6734/f8p0/3134	0.98719	0.0002451
Com_5156_neg	8-Iso-15-keto-prostaglandin-F2β	transcript_HQ_B_transcript6713/f2p0/3146	0.999795	6.31728e-08
Com_5156_neg	8-Iso-15-keto-prostaglandin-F2β	transcript_HQ_B_transcript6705/f13p0/3133	0.978808	0.000668919
Com_5156_neg	8-Iso-15-keto-prostaglandin-F2β	transcript_HQ_B_transcript6700/f2p0/3139	0.992553	8.2972e-05
Com_5156_neg	8-Iso-15-keto-prostaglandin-F2β	transcript_HQ_B_transcript67/f4p0/6098	-0.968634	0.00146028
Com_5156_neg	8-Iso-15-keto-prostaglandin-F2β	transcript_HQ_B_transcript6690/f2p0/3142	0.999543	3.13704e-07
Com_5156_neg	8-Iso-15-keto-prostaglandin-F2β	transcript_HQ_B_transcript6689/f12p0/3126	0.9816	0.000504749
Com_5156_neg	8-Iso-15-keto-prostaglandin-F2β	transcript_HQ_B_transcript6675/f2p0/3122	-0.986895	0.000256499
Com_5156_neg	8-Iso-15-keto-prostaglandin-F2β	transcript_HQ_B_transcript6664/f13p0/3115	0.998993	1.52046e-06
Com_5156_neg	8-Iso-15-keto-prostaglandin-F2β	transcript_HQ_B_transcript6663/f2p0/3153	0.996487	1.84902e-05
Com_5156_neg	8-Iso-15-keto-prostaglandin-F2β	transcript_HQ_B_transcript6662/f2p0/3149	-0.967108	0.00160501
Com_5156_neg	8-Iso-15-keto-prostaglandin-F2β	transcript_HQ_B_transcript6656/f2p0/3201	0.961152	0.00223449
Com_5156_neg	8-Iso-15-keto-prostaglandin-F2β	transcript_HQ_B_transcript6653/f2p0/3155	-0.989159	0.000175639
Com_5156_neg	8-Iso-15-keto-prostaglandin-F2β	transcript_HQ_B_transcript665/f2p0/4690	0.997626	8.44515e-06
Com_5156_neg	8-Iso-15-keto-prostaglandin-F2β	transcript_HQ_B_transcript6649/f3p0/3151	0.977108	0.00078006
Com_5156_neg	8-Iso-15-keto-prostaglandin-F2β	transcript_HQ_B_transcript6623/f2p0/3168	0.967489	0.00156825
Com_5156_neg	8-Iso-15-keto-prostaglandin-F2β	transcript_HQ_B_transcript6621/f2p0/3310	0.946447	0.00422508
Com_5156_neg	8-Iso-15-keto-prostaglandin-F2β	transcript_HQ_B_transcript6617/f4p0/3147	0.98489	0.000340765
Com_5156_neg	8-Iso-15-keto-prostaglandin-F2β	transcript_HQ_B_transcript6598/f2p0/3164	-0.994047	5.30466e-05
Com_5156_neg	8-Iso-15-keto-prostaglandin-F2β	transcript_HQ_B_transcript6595/f4p0/3158	-0.977389	0.000761133
Com_5156_neg	8-Iso-15-keto-prostaglandin-F2β	transcript_HQ_B_transcript6587/f2p0/3167	0.963967	0.00192415
Com_5156_neg	8-Iso-15-keto-prostaglandin-F2β	transcript_HQ_B_transcript6586/f2p0/3179	-0.974624	0.000957775
Com_5156_neg	8-Iso-15-keto-prostaglandin-F2β	transcript_HQ_B_transcript6585/f2p0/3161	0.987862	0.000220111
Com_5156_neg	8-Iso-15-keto-prostaglandin-F2β	transcript_HQ_B_transcript658/f3p0/4701	0.998788	2.20216e-06
Com_5156_neg	8-Iso-15-keto-prostaglandin-F2β	transcript_HQ_B_transcript6569/f2p0/3161	0.990823	0.000125944
Com_5156_neg	8-Iso-15-keto-prostaglandin-F2β	transcript_HQ_B_transcript6552/f2p0/3170	-0.930994	0.0069784
Com_5156_neg	8-Iso-15-keto-prostaglandin-F2β	transcript_HQ_B_transcript6549/f2p0/3182	0.997288	1.10232e-05
Com_5156_neg	8-Iso-15-keto-prostaglandin-F2β	transcript_HQ_B_transcript6548/f2p0/3165	0.99767	8.13488e-06
Com_5156_neg	8-Iso-15-keto-prostaglandin-F2β	transcript_HQ_B_transcript6541/f19p0/3135	0.987014	0.000251866
Com_5156_neg	8-Iso-15-keto-prostaglandin-F2β	transcript_HQ_B_transcript6538/f3p0/3162	0.977057	0.000783532
Com_5156_neg	8-Iso-15-keto-prostaglandin-F2β	transcript_HQ_B_transcript6536/f2p0/3212	0.985117	0.000330595
Com_5156_neg	8-Iso-15-keto-prostaglandin-F2β	transcript_HQ_B_transcript653/f21p0/4666	-0.974198	0.000990012
Com_5156_neg	8-Iso-15-keto-prostaglandin-F2β	transcript_HQ_B_transcript6526/f2p0/3181	0.942994	0.00478194
Com_5156_neg	8-Iso-15-keto-prostaglandin-F2β	transcript_HQ_B_transcript6525/f2p0/3173	0.998082	5.51638e-06
Com_5156_neg	8-Iso-15-keto-prostaglandin-F2β	transcript_HQ_B_transcript6521/f2p0/3195	0.996834	1.50224e-05
Com_5156_neg	8-Iso-15-keto-prostaglandin-F2β	transcript_HQ_B_transcript6520/f2p0/3163	0.999781	7.16401e-08
Com_5156_neg	8-Iso-15-keto-prostaglandin-F2β	transcript_HQ_B_transcript6516/f4p0/3177	0.997251	1.13279e-05
Com_5156_neg	8-Iso-15-keto-prostaglandin-F2β	transcript_HQ_B_transcript651/f2p0/4726	0.999232	8.85208e-07
Com_5156_neg	8-Iso-15-keto-prostaglandin-F2β	transcript_HQ_B_transcript6509/f2p0/3174	0.985038	0.000334136
Com_5156_neg	8-Iso-15-keto-prostaglandin-F2β	transcript_HQ_B_transcript6503/f5p0/3200	0.979655	0.000616649
Com_5156_neg	8-Iso-15-keto-prostaglandin-F2β	transcript_HQ_B_transcript6492/f2p0/3224	0.925536	0.00811088
Com_5156_neg	8-Iso-15-keto-prostaglandin-F2β	transcript_HQ_B_transcript6488/f2p0/3178	0.999508	3.62525e-07
Com_5156_neg	8-Iso-15-keto-prostaglandin-F2β	transcript_HQ_B_transcript6487/f5p0/3190	-0.963935	0.00192756
Com_5156_neg	8-Iso-15-keto-prostaglandin-F2β	transcript_HQ_B_transcript6486/f3p0/3182	0.931955	0.00678767
Com_5156_neg	8-Iso-15-keto-prostaglandin-F2β	transcript_HQ_B_transcript6484/f2p0/3185	-0.999433	4.82373e-07
Com_5156_neg	8-Iso-15-keto-prostaglandin-F2β	transcript_HQ_B_transcript6476/f3p0/3202	0.996854	1.48296e-05
Com_5156_neg	8-Iso-15-keto-prostaglandin-F2β	transcript_HQ_B_transcript647/f2p0/4718	0.95586	0.00287946
Com_5156_neg	8-Iso-15-keto-prostaglandin-F2β	transcript_HQ_B_transcript6469/f2p0/3192	-0.983005	0.00043079
Com_5156_neg	8-Iso-15-keto-prostaglandin-F2β	transcript_HQ_B_transcript6459/f3p0/3172	-0.978174	0.000709331
Com_5156_neg	8-Iso-15-keto-prostaglandin-F2β	transcript_HQ_B_transcript6450/f2p0/3172	0.999759	8.72781e-08
Com_5156_neg	8-Iso-15-keto-prostaglandin-F2β	transcript_HQ_B_transcript6445/f2p0/3188	-0.948298	0.0039405
Com_5156_neg	8-Iso-15-keto-prostaglandin-F2β	transcript_HQ_B_transcript6439/f2p0/3171	-0.930099	0.00715854
Com_5156_neg	8-Iso-15-keto-prostaglandin-F2β	transcript_HQ_B_transcript6433/f2p0/3190	0.995138	3.53945e-05
Com_5156_neg	8-Iso-15-keto-prostaglandin-F2β	transcript_HQ_B_transcript642/f3p0/4707	0.966899	0.00162535
Com_5156_neg	8-Iso-15-keto-prostaglandin-F2β	transcript_HQ_B_transcript6408/f3p0/3176	0.996315	2.034e-05
Com_5156_neg	8-Iso-15-keto-prostaglandin-F2β	transcript_HQ_B_transcript6406/f3p0/3179	-0.957486	0.0026727
Com_5156_neg	8-Iso-15-keto-prostaglandin-F2β	transcript_HQ_B_transcript6397/f2p0/3167	0.919051	0.00956395
Com_5156_neg	8-Iso-15-keto-prostaglandin-F2β	transcript_HQ_B_transcript6391/f2p0/3225	0.979939	0.000599618
Com_5156_neg	8-Iso-15-keto-prostaglandin-F2β	transcript_HQ_B_transcript6389/f6p0/3170	-0.935329	0.00613833
Com_5156_neg	8-Iso-15-keto-prostaglandin-F2β	transcript_HQ_B_transcript6385/f3p0/3224	0.982182	0.000473411
Com_5156_neg	8-Iso-15-keto-prostaglandin-F2β	transcript_HQ_B_transcript6377/f4p0/3183	0.999496	3.8051e-07
Com_5156_neg	8-Iso-15-keto-prostaglandin-F2β	transcript_HQ_B_transcript637/f2p0/4727	-0.986885	0.000256861
Com_5156_neg	8-Iso-15-keto-prostaglandin-F2β	transcript_HQ_B_transcript6358/f2p0/3189	0.995755	2.69872e-05
Com_5156_neg	8-Iso-15-keto-prostaglandin-F2β	transcript_HQ_B_transcript6357/f3p0/3191	-0.988969	0.000181856
Com_5156_neg	8-Iso-15-keto-prostaglandin-F2β	transcript_HQ_B_transcript635/f2p0/4736	0.999875	2.3523e-08
Com_5156_neg	8-Iso-15-keto-prostaglandin-F2β	transcript_HQ_B_transcript6344/f8p0/3180	0.959866	0.00238381
Com_5156_neg	8-Iso-15-keto-prostaglandin-F2β	transcript_HQ_B_transcript6337/f2p0/3199	-0.962234	0.00211243
Com_5156_neg	8-Iso-15-keto-prostaglandin-F2β	transcript_HQ_B_transcript6327/f5p0/3195	-0.951036	0.00353746
Com_5156_neg	8-Iso-15-keto-prostaglandin-F2β	transcript_HQ_B_transcript6322/f2p0/3281	0.937577	0.00572326
Com_5156_neg	8-Iso-15-keto-prostaglandin-F2β	transcript_HQ_B_transcript6320/f3p0/3211	0.999496	3.8156e-07
Com_5156_neg	8-Iso-15-keto-prostaglandin-F2β	transcript_HQ_B_transcript6319/f8p0/3180	0.989905	0.000152345
Com_5156_neg	8-Iso-15-keto-prostaglandin-F2β	transcript_HQ_B_transcript6303/f3p0/3191	-0.974124	0.000995652
Com_5156_neg	8-Iso-15-keto-prostaglandin-F2β	transcript_HQ_B_transcript630/f2p0/4765	0.971277	0.00122565
Com_5156_neg	8-Iso-15-keto-prostaglandin-F2β	transcript_HQ_B_transcript63/f5p0/6110	-0.982296	0.000467358
Com_5156_neg	8-Iso-15-keto-prostaglandin-F2β	transcript_HQ_B_transcript6297/f4p0/3161	0.990221	0.000142968
Com_5156_neg	8-Iso-15-keto-prostaglandin-F2β	transcript_HQ_B_transcript6294/f3p0/3201	-0.974572	0.000961627
Com_5156_neg	8-Iso-15-keto-prostaglandin-F2β	transcript_HQ_B_transcript6285/f7p0/3176	0.982557	0.00045371
Com_5156_neg	8-Iso-15-keto-prostaglandin-F2β	transcript_HQ_B_transcript6278/f5p0/3172	0.996269	2.08546e-05
Com_5156_neg	8-Iso-15-keto-prostaglandin-F2β	transcript_HQ_B_transcript6274/f2p0/3194	0.998914	1.76905e-06
Com_5156_neg	8-Iso-15-keto-prostaglandin-F2β	transcript_HQ_B_transcript6255/f3p0/3219	-0.980578	0.000562176
Com_5156_neg	8-Iso-15-keto-prostaglandin-F2β	transcript_HQ_B_transcript625/f2p0/4741	0.996482	1.8542e-05
Com_5156_neg	8-Iso-15-keto-prostaglandin-F2β	transcript_HQ_B_transcript6230/f3p0/3202	0.998473	3.49654e-06
Com_5156_neg	8-Iso-15-keto-prostaglandin-F2β	transcript_HQ_B_transcript6223/f5p0/3201	0.967116	0.00160424
Com_5156_neg	8-Iso-15-keto-prostaglandin-F2β	transcript_HQ_B_transcript6222/f2p0/3207	-0.937837	0.00567628
Com_5156_neg	8-Iso-15-keto-prostaglandin-F2β	transcript_HQ_B_transcript6219/f2p0/3219	-0.950758	0.0035774
Com_5156_neg	8-Iso-15-keto-prostaglandin-F2β	transcript_HQ_B_transcript6214/f11p0/3126	0.999477	4.10895e-07
Com_5156_neg	8-Iso-15-keto-prostaglandin-F2β	transcript_HQ_B_transcript6204/f9p0/3193	0.990272	0.000141493
Com_5156_neg	8-Iso-15-keto-prostaglandin-F2β	transcript_HQ_B_transcript6190/f3p0/3212	0.963738	0.00194853
Com_5156_neg	8-Iso-15-keto-prostaglandin-F2β	transcript_HQ_B_transcript619/f3p0/4735	-0.978857	0.00066579
Com_5156_neg	8-Iso-15-keto-prostaglandin-F2β	transcript_HQ_B_transcript6178/f3p0/3202	0.998813	2.11382e-06
Com_5156_neg	8-Iso-15-keto-prostaglandin-F2β	transcript_HQ_B_transcript6176/f2p0/3232	0.936801	0.00586494
Com_5156_neg	8-Iso-15-keto-prostaglandin-F2β	transcript_HQ_B_transcript6173/f2p0/3204	0.97727	0.000769095
Com_5156_neg	8-Iso-15-keto-prostaglandin-F2β	transcript_HQ_B_transcript6170/f2p0/3202	0.953627	0.0031758
Com_5156_neg	8-Iso-15-keto-prostaglandin-F2β	transcript_HQ_B_transcript6144/f4p0/3174	0.98475	0.000347088
Com_5156_neg	8-Iso-15-keto-prostaglandin-F2β	transcript_HQ_B_transcript6133/f3p0/3221	-0.977734	0.000738145
Com_5156_neg	8-Iso-15-keto-prostaglandin-F2β	transcript_HQ_B_transcript612/f6p0/4734	0.968583	0.00146503
Com_5156_neg	8-Iso-15-keto-prostaglandin-F2β	transcript_HQ_B_transcript6119/f2p0/3236	0.958112	0.00259513
Com_5156_neg	8-Iso-15-keto-prostaglandin-F2β	transcript_HQ_B_transcript6114/f2p0/3251	0.938075	0.00563334
Com_5156_neg	8-Iso-15-keto-prostaglandin-F2β	transcript_HQ_B_transcript6100/f2p0/3225	0.998714	2.4812e-06
Com_5156_neg	8-Iso-15-keto-prostaglandin-F2β	transcript_HQ_B_transcript6096/f2p0/3210	0.998656	2.70646e-06
Com_5156_neg	8-Iso-15-keto-prostaglandin-F2β	transcript_HQ_B_transcript6086/f3p0/3222	0.963852	0.0019364
Com_5156_neg	8-Iso-15-keto-prostaglandin-F2β	transcript_HQ_B_transcript6080/f4p0/3216	0.998611	2.89163e-06
Com_5156_neg	8-Iso-15-keto-prostaglandin-F2β	transcript_HQ_B_transcript6075/f4p0/3202	0.987734	0.000224764
Com_5156_neg	8-Iso-15-keto-prostaglandin-F2β	transcript_HQ_B_transcript6061/f3p0/3241	-0.922407	0.00879733
Com_5156_neg	8-Iso-15-keto-prostaglandin-F2β	transcript_HQ_B_transcript6056/f2p0/3228	0.990754	0.000127826
Com_5156_neg	8-Iso-15-keto-prostaglandin-F2β	transcript_HQ_B_transcript6052/f2p0/3232	-0.926632	0.00787691
Com_5156_neg	8-Iso-15-keto-prostaglandin-F2β	transcript_HQ_B_transcript6046/f6p0/3191	0.969138	0.00141404
Com_5156_neg	8-Iso-15-keto-prostaglandin-F2β	transcript_HQ_B_transcript6045/f17p0/3180	-0.995801	2.64145e-05
Com_5156_neg	8-Iso-15-keto-prostaglandin-F2β	transcript_HQ_B_transcript6042/f2p0/3249	-0.98659	0.000268523
Com_5156_neg	8-Iso-15-keto-prostaglandin-F2β	transcript_HQ_B_transcript6040/f2p0/3236	0.97077	0.00126912
Com_5156_neg	8-Iso-15-keto-prostaglandin-F2β	transcript_HQ_B_transcript6036/f4p0/3119	-0.999728	1.10559e-07
Com_5156_neg	8-Iso-15-keto-prostaglandin-F2β	transcript_HQ_B_transcript6034/f8p0/3220	0.98025	0.000581242
Com_5156_neg	8-Iso-15-keto-prostaglandin-F2β	transcript_HQ_B_transcript6033/f2p0/3234	0.946732	0.0041807
Com_5156_neg	8-Iso-15-keto-prostaglandin-F2β	transcript_HQ_B_transcript6027/f5p0/3226	0.999454	4.47356e-07
Com_5156_neg	8-Iso-15-keto-prostaglandin-F2β	transcript_HQ_B_transcript6025/f3p0/3225	-0.947427	0.00407329
Com_5156_neg	8-Iso-15-keto-prostaglandin-F2β	transcript_HQ_B_transcript6018/f3p0/3227	-0.98236	0.000464017
Com_5156_neg	8-Iso-15-keto-prostaglandin-F2β	transcript_HQ_B_transcript6016/f2p0/3256	-0.995201	3.44837e-05
Com_5156_neg	8-Iso-15-keto-prostaglandin-F2β	transcript_HQ_B_transcript600/f4p0/4745	0.995257	3.36936e-05
Com_5156_neg	8-Iso-15-keto-prostaglandin-F2β	transcript_HQ_B_transcript60/f4p0/6155	-0.995005	3.73684e-05
Com_5156_neg	8-Iso-15-keto-prostaglandin-F2β	transcript_HQ_B_transcript5979/f4p0/3254	-0.974625	0.000957629
Com_5156_neg	8-Iso-15-keto-prostaglandin-F2β	transcript_HQ_B_transcript5972/f2p0/3254	0.999828	4.43461e-08
Com_5156_neg	8-Iso-15-keto-prostaglandin-F2β	transcript_HQ_B_transcript5970/f2p0/3236	0.953523	0.00319001
Com_5156_neg	8-Iso-15-keto-prostaglandin-F2β	transcript_HQ_B_transcript597/f3p0/4724	0.99964	1.9405e-07
Com_5156_neg	8-Iso-15-keto-prostaglandin-F2β	transcript_HQ_B_transcript5950/f2p0/3260	-0.94881	0.0038635
Com_5156_neg	8-Iso-15-keto-prostaglandin-F2β	transcript_HQ_B_transcript5926/f2p0/3240	0.999866	2.68477e-08
Com_5156_neg	8-Iso-15-keto-prostaglandin-F2β	transcript_HQ_B_transcript5925/f5p0/3234	0.978638	0.000679625
Com_5156_neg	8-Iso-15-keto-prostaglandin-F2β	transcript_HQ_B_transcript5918/f2p0/3271	0.953535	0.00318828
Com_5156_neg	8-Iso-15-keto-prostaglandin-F2β	transcript_HQ_B_transcript5913/f2p0/3251	-0.97258	0.00111749
Com_5156_neg	8-Iso-15-keto-prostaglandin-F2β	transcript_HQ_B_transcript5909/f2p0/3302	0.99949	3.90703e-07
Com_5156_neg	8-Iso-15-keto-prostaglandin-F2β	transcript_HQ_B_transcript5899/f19p0/3200	-0.94022	0.00525367
Com_5156_neg	8-Iso-15-keto-prostaglandin-F2β	transcript_HQ_B_transcript5895/f3p0/3260	0.996343	2.00316e-05
Com_5156_neg	8-Iso-15-keto-prostaglandin-F2β	transcript_HQ_B_transcript5893/f2p0/3235	0.952831	0.00328483
Com_5156_neg	8-Iso-15-keto-prostaglandin-F2β	transcript_HQ_B_transcript589/f5p0/4743	0.992751	7.86388e-05
Com_5156_neg	8-Iso-15-keto-prostaglandin-F2β	transcript_HQ_B_transcript5887/f2p0/3298	0.995439	3.11597e-05
Com_5156_neg	8-Iso-15-keto-prostaglandin-F2β	transcript_HQ_B_transcript5879/f2p0/3269	0.94187	0.00497042
Com_5156_neg	8-Iso-15-keto-prostaglandin-F2β	transcript_HQ_B_transcript5863/f36p0/3165	-0.933739	0.00644035
Com_5156_neg	8-Iso-15-keto-prostaglandin-F2β	transcript_HQ_B_transcript5860/f2p0/3277	0.990751	0.000127907
Com_5156_neg	8-Iso-15-keto-prostaglandin-F2β	transcript_HQ_B_transcript5857/f2p0/3252	-0.94326	0.00473782
Com_5156_neg	8-Iso-15-keto-prostaglandin-F2β	transcript_HQ_B_transcript5853/f3p0/3287	-0.951431	0.00348107
Com_5156_neg	8-Iso-15-keto-prostaglandin-F2β	transcript_HQ_B_transcript5849/f2p0/3270	-0.982514	0.000455981
Com_5156_neg	8-Iso-15-keto-prostaglandin-F2β	transcript_HQ_B_transcript5843/f2p0/3252	-0.970566	0.00128675
Com_5156_neg	8-Iso-15-keto-prostaglandin-F2β	transcript_HQ_B_transcript5840/f2p0/3249	-0.960184	0.00234642
Com_5156_neg	8-Iso-15-keto-prostaglandin-F2β	transcript_HQ_B_transcript5827/f4p0/3194	0.999737	1.03578e-07
Com_5156_neg	8-Iso-15-keto-prostaglandin-F2β	transcript_HQ_B_transcript5826/f2p0/3247	0.919517	0.0094557
Com_5156_neg	8-Iso-15-keto-prostaglandin-F2β	transcript_HQ_B_transcript5813/f2p0/3293	-0.957816	0.00263175
Com_5156_neg	8-Iso-15-keto-prostaglandin-F2β	transcript_HQ_B_transcript5807/f2p0/3267	0.946515	0.00421448
Com_5156_neg	8-Iso-15-keto-prostaglandin-F2β	transcript_HQ_B_transcript5792/f2p0/3266	0.980157	0.000586716
Com_5156_neg	8-Iso-15-keto-prostaglandin-F2β	transcript_HQ_B_transcript5789/f2p0/3258	0.966714	0.00164349
Com_5156_neg	8-Iso-15-keto-prostaglandin-F2β	transcript_HQ_B_transcript5774/f2p0/3352	-0.940048	0.00528367
Com_5156_neg	8-Iso-15-keto-prostaglandin-F2β	transcript_HQ_B_transcript5770/f8p0/3245	-0.982806	0.000440894
Com_5156_neg	8-Iso-15-keto-prostaglandin-F2β	transcript_HQ_B_transcript5715/f2p0/3267	0.999449	4.55887e-07
Com_5156_neg	8-Iso-15-keto-prostaglandin-F2β	transcript_HQ_B_transcript5709/f2p0/3268	0.997719	7.79542e-06
Com_5156_neg	8-Iso-15-keto-prostaglandin-F2β	transcript_HQ_B_transcript5700/f2p0/3273	0.921086	0.00909548
Com_5156_neg	8-Iso-15-keto-prostaglandin-F2β	transcript_HQ_B_transcript5699/f2p0/3269	-0.988301	0.000204507
Com_5156_neg	8-Iso-15-keto-prostaglandin-F2β	transcript_HQ_B_transcript5688/f8p0/3262	-0.922061	0.00887496
Com_5156_neg	8-Iso-15-keto-prostaglandin-F2β	transcript_HQ_B_transcript568/f4p0/4824	0.936625	0.00589734
Com_5156_neg	8-Iso-15-keto-prostaglandin-F2β	transcript_HQ_B_transcript5672/f4p0/3285	0.954661	0.0030368
Com_5156_neg	8-Iso-15-keto-prostaglandin-F2β	transcript_HQ_B_transcript5671/f2p0/3274	-0.941078	0.00510545
Com_5156_neg	8-Iso-15-keto-prostaglandin-F2β	transcript_HQ_B_transcript567/f2p0/4820	0.965979	0.00171644
Com_5156_neg	8-Iso-15-keto-prostaglandin-F2β	transcript_HQ_B_transcript5662/f2p0/3272	0.943923	0.00462884
Com_5156_neg	8-Iso-15-keto-prostaglandin-F2β	transcript_HQ_B_transcript5660/f7p0/3288	-0.956947	0.00274045
Com_5156_neg	8-Iso-15-keto-prostaglandin-F2β	transcript_HQ_B_transcript5654/f2p0/3325	-0.973332	0.00105731
Com_5156_neg	8-Iso-15-keto-prostaglandin-F2β	transcript_HQ_B_transcript5643/f3p0/3226	-0.943537	0.00469209
Com_5156_neg	8-Iso-15-keto-prostaglandin-F2β	transcript_HQ_B_transcript563/f9p0/4796	0.949847	0.00370989
Com_5156_neg	8-Iso-15-keto-prostaglandin-F2β	transcript_HQ_B_transcript562/f2p0/4811	0.999859	3.00218e-08
Com_5156_neg	8-Iso-15-keto-prostaglandin-F2β	transcript_HQ_B_transcript5619/f14p0/3271	0.986522	0.000271264
Com_5156_neg	8-Iso-15-keto-prostaglandin-F2β	transcript_HQ_B_transcript5614/f4p0/3242	-0.997164	1.20515e-05
Com_5156_neg	8-Iso-15-keto-prostaglandin-F2β	transcript_HQ_B_transcript5611/f5p0/3272	0.998732	2.41161e-06
Com_5156_neg	8-Iso-15-keto-prostaglandin-F2β	transcript_HQ_B_transcript561/f6p0/4805	-0.989603	0.000161588
Com_5156_neg	8-Iso-15-keto-prostaglandin-F2β	transcript_HQ_B_transcript5600/f8p0/3290	-0.973671	0.00103069
Com_5156_neg	8-Iso-15-keto-prostaglandin-F2β	transcript_HQ_B_transcript5596/f13p0/3258	-0.998447	3.61794e-06
Com_5156_neg	8-Iso-15-keto-prostaglandin-F2β	transcript_HQ_B_transcript5593/f8p0/3259	0.943317	0.00472832
Com_5156_neg	8-Iso-15-keto-prostaglandin-F2β	transcript_HQ_B_transcript5586/f4p0/3276	0.921244	0.00905955
Com_5156_neg	8-Iso-15-keto-prostaglandin-F2β	transcript_HQ_B_transcript5581/f3p0/3302	0.999718	1.19078e-07
Com_5156_neg	8-Iso-15-keto-prostaglandin-F2β	transcript_HQ_B_transcript5576/f4p0/3268	0.978635	0.000679823
Com_5156_neg	8-Iso-15-keto-prostaglandin-F2β	transcript_HQ_B_transcript5573/f3p0/3277	-0.973227	0.00106559
Com_5156_neg	8-Iso-15-keto-prostaglandin-F2β	transcript_HQ_B_transcript5570/f2p0/3286	0.960878	0.00226589
Com_5156_neg	8-Iso-15-keto-prostaglandin-F2β	transcript_HQ_B_transcript5546/f2p0/3310	0.996107	2.27074e-05
Com_5156_neg	8-Iso-15-keto-prostaglandin-F2β	transcript_HQ_B_transcript5545/f3p0/3294	-0.977694	0.000740762
Com_5156_neg	8-Iso-15-keto-prostaglandin-F2β	transcript_HQ_B_transcript5528/f2p0/3311	0.967655	0.00155235
Com_5156_neg	8-Iso-15-keto-prostaglandin-F2β	transcript_HQ_B_transcript5525/f11p0/3293	-0.977984	0.000721725
Com_5156_neg	8-Iso-15-keto-prostaglandin-F2β	transcript_HQ_B_transcript5511/f2p0/3289	0.942833	0.00480872
Com_5156_neg	8-Iso-15-keto-prostaglandin-F2β	transcript_HQ_B_transcript551/f2p0/4835	0.990959	0.000122232
Com_5156_neg	8-Iso-15-keto-prostaglandin-F2β	transcript_HQ_B_transcript5507/f6p0/3300	0.937238	0.00578503
Com_5156_neg	8-Iso-15-keto-prostaglandin-F2β	transcript_HQ_B_transcript5504/f2p0/3314	-0.956023	0.00285848
Com_5156_neg	8-Iso-15-keto-prostaglandin-F2β	transcript_HQ_B_transcript548/f2p0/4860	0.956187	0.00283734
Com_5156_neg	8-Iso-15-keto-prostaglandin-F2β	transcript_HQ_B_transcript5474/f6p0/3297	-0.984028	0.000380629
Com_5156_neg	8-Iso-15-keto-prostaglandin-F2β	transcript_HQ_B_transcript547/f3p0/4862	0.954541	0.00305278
Com_5156_neg	8-Iso-15-keto-prostaglandin-F2β	transcript_HQ_B_transcript5447/f2p0/3317	0.990606	0.000131963
Com_5156_neg	8-Iso-15-keto-prostaglandin-F2β	transcript_HQ_B_transcript5442/f2p0/3318	0.926539	0.00789652
Com_5156_neg	8-Iso-15-keto-prostaglandin-F2β	transcript_HQ_B_transcript5438/f2p0/3310	0.996942	1.40112e-05
Com_5156_neg	8-Iso-15-keto-prostaglandin-F2β	transcript_HQ_B_transcript5436/f4p0/3301	0.999466	4.27639e-07
Com_5156_neg	8-Iso-15-keto-prostaglandin-F2β	transcript_HQ_B_transcript5420/f3p0/3332	-0.917994	0.00981168
Com_5156_neg	8-Iso-15-keto-prostaglandin-F2β	transcript_HQ_B_transcript5418/f3p0/3315	-0.934306	0.00633186
Com_5156_neg	8-Iso-15-keto-prostaglandin-F2β	transcript_HQ_B_transcript5408/f2p0/3333	-0.949492	0.00376221
Com_5156_neg	8-Iso-15-keto-prostaglandin-F2β	transcript_HQ_B_transcript5403/f2p0/3311	0.99944	4.69841e-07
Com_5156_neg	8-Iso-15-keto-prostaglandin-F2β	transcript_HQ_B_transcript540/f2p0/4885	0.981907	0.000488073
Com_5156_neg	8-Iso-15-keto-prostaglandin-F2β	transcript_HQ_B_transcript5388/f16p0/3308	-0.989948	0.000151042
Com_5156_neg	8-Iso-15-keto-prostaglandin-F2β	transcript_HQ_B_transcript5387/f3p0/3313	0.948601	0.00389491
Com_5156_neg	8-Iso-15-keto-prostaglandin-F2β	transcript_HQ_B_transcript5386/f2p0/3372	0.999283	7.71641e-07
Com_5156_neg	8-Iso-15-keto-prostaglandin-F2β	transcript_HQ_B_transcript5375/f2p0/3316	0.998838	2.02288e-06
Com_5156_neg	8-Iso-15-keto-prostaglandin-F2β	transcript_HQ_B_transcript5371/f6p0/3305	-0.95976	0.00239634
Com_5156_neg	8-Iso-15-keto-prostaglandin-F2β	transcript_HQ_B_transcript5358/f2p0/3323	0.998575	3.04557e-06
Com_5156_neg	8-Iso-15-keto-prostaglandin-F2β	transcript_HQ_B_transcript5357/f3p0/3307	-0.990586	0.000132513
Com_5156_neg	8-Iso-15-keto-prostaglandin-F2β	transcript_HQ_B_transcript5354/f13p0/3253	0.921776	0.00893914
Com_5156_neg	8-Iso-15-keto-prostaglandin-F2β	transcript_HQ_B_transcript5341/f2p0/3354	0.999821	4.78399e-08
Com_5156_neg	8-Iso-15-keto-prostaglandin-F2β	transcript_HQ_B_transcript5332/f5p0/3316	-0.985367	0.000319604
Com_5156_neg	8-Iso-15-keto-prostaglandin-F2β	transcript_HQ_B_transcript5331/f2p0/3327	0.953013	0.00325979
Com_5156_neg	8-Iso-15-keto-prostaglandin-F2β	transcript_HQ_B_transcript5328/f3p0/3332	0.947895	0.00400165
Com_5156_neg	8-Iso-15-keto-prostaglandin-F2β	transcript_HQ_B_transcript5306/f3p0/3337	0.985623	0.000308562
Com_5156_neg	8-Iso-15-keto-prostaglandin-F2β	transcript_HQ_B_transcript5305/f2p0/3325	-0.962767	0.00205364
Com_5156_neg	8-Iso-15-keto-prostaglandin-F2β	transcript_HQ_B_transcript5300/f2p0/3334	0.964007	0.00191996
Com_5156_neg	8-Iso-15-keto-prostaglandin-F2β	transcript_HQ_B_transcript53/f2p0/6237	-0.991514	0.000107721
Com_5156_neg	8-Iso-15-keto-prostaglandin-F2β	transcript_HQ_B_transcript5290/f7p0/3273	0.935713	0.00606635
Com_5156_neg	8-Iso-15-keto-prostaglandin-F2β	transcript_HQ_B_transcript529/f4p0/4874	0.924068	0.00842953
Com_5156_neg	8-Iso-15-keto-prostaglandin-F2β	transcript_HQ_B_transcript5284/f8p0/3274	-0.920752	0.00917157
Com_5156_neg	8-Iso-15-keto-prostaglandin-F2β	transcript_HQ_B_transcript5280/f2p0/3330	0.999116	1.17055e-06
Com_5156_neg	8-Iso-15-keto-prostaglandin-F2β	transcript_HQ_B_transcript5279/f15p0/3313	0.998204	4.8375e-06
Com_5156_neg	8-Iso-15-keto-prostaglandin-F2β	transcript_HQ_B_transcript5266/f7p0/3340	0.979749	0.000610978
Com_5156_neg	8-Iso-15-keto-prostaglandin-F2β	transcript_HQ_B_transcript5261/f2p0/3341	-0.973376	0.00105382
Com_5156_neg	8-Iso-15-keto-prostaglandin-F2β	transcript_HQ_B_transcript5258/f2p0/3336	-0.960807	0.00227402
Com_5156_neg	8-Iso-15-keto-prostaglandin-F2β	transcript_HQ_B_transcript5250/f2p0/3340	0.997176	1.19539e-05
Com_5156_neg	8-Iso-15-keto-prostaglandin-F2β	transcript_HQ_B_transcript5236/f3p0/3330	-0.99017	0.000144456
Com_5156_neg	8-Iso-15-keto-prostaglandin-F2β	transcript_HQ_B_transcript5229/f2p0/3299	0.943313	0.00472903
Com_5156_neg	8-Iso-15-keto-prostaglandin-F2β	transcript_HQ_B_transcript5224/f4p0/3285	-0.992657	8.06878e-05
Com_5156_neg	8-Iso-15-keto-prostaglandin-F2β	transcript_HQ_B_transcript5221/f2p0/3349	-0.952479	0.00333375
Com_5156_neg	8-Iso-15-keto-prostaglandin-F2β	transcript_HQ_B_transcript5209/f3p0/3344	0.99626	2.09512e-05
Com_5156_neg	8-Iso-15-keto-prostaglandin-F2β	transcript_HQ_B_transcript5206/f4p0/3337	-0.959195	0.00246359
Com_5156_neg	8-Iso-15-keto-prostaglandin-F2β	transcript_HQ_B_transcript5198/f4p0/3338	-0.968118	0.00150847
Com_5156_neg	8-Iso-15-keto-prostaglandin-F2β	transcript_HQ_B_transcript5195/f2p0/3341	-0.978267	0.00070334
Com_5156_neg	8-Iso-15-keto-prostaglandin-F2β	transcript_HQ_B_transcript519/f2p0/4895	0.922897	0.00868813
Com_5156_neg	8-Iso-15-keto-prostaglandin-F2β	transcript_HQ_B_transcript5180/f2p0/3342	0.995476	3.0647e-05
Com_5156_neg	8-Iso-15-keto-prostaglandin-F2β	transcript_HQ_B_transcript5171/f3p0/3321	-0.931872	0.00680398
Com_5156_neg	8-Iso-15-keto-prostaglandin-F2β	transcript_HQ_B_transcript5170/f4p0/3340	0.981871	0.000490007
Com_5156_neg	8-Iso-15-keto-prostaglandin-F2β	transcript_HQ_B_transcript5164/f28p0/3288	-0.990082	0.000147064
Com_5156_neg	8-Iso-15-keto-prostaglandin-F2β	transcript_HQ_B_transcript515/f2p0/4887	0.999025	1.42504e-06
Com_5156_neg	8-Iso-15-keto-prostaglandin-F2β	transcript_HQ_B_transcript5137/f5p0/3339	0.997562	8.90929e-06
Com_5156_neg	8-Iso-15-keto-prostaglandin-F2β	transcript_HQ_B_transcript5136/f2p0/3345	0.979172	0.000646199
Com_5156_neg	8-Iso-15-keto-prostaglandin-F2β	transcript_HQ_B_transcript513/f2p0/4921	-0.992187	9.13312e-05
Com_5156_neg	8-Iso-15-keto-prostaglandin-F2β	transcript_HQ_B_transcript5124/f7p0/3327	0.930904	0.00699642
Com_5156_neg	8-Iso-15-keto-prostaglandin-F2β	transcript_HQ_B_transcript512/f4p0/4892	0.948867	0.00385505
Com_5156_neg	8-Iso-15-keto-prostaglandin-F2β	transcript_HQ_B_transcript5118/f3p0/3349	0.993629	6.07625e-05
Com_5156_neg	8-Iso-15-keto-prostaglandin-F2β	transcript_HQ_B_transcript5117/f2p0/3396	-0.98336	0.000413009
Com_5156_neg	8-Iso-15-keto-prostaglandin-F2β	transcript_HQ_B_transcript5116/f2p0/3347	0.941209	0.00508293
Com_5156_neg	8-Iso-15-keto-prostaglandin-F2β	transcript_HQ_B_transcript5115/f2p0/3354	-0.982403	0.000461736
Com_5156_neg	8-Iso-15-keto-prostaglandin-F2β	transcript_HQ_B_transcript5114/f2p0/3358	-0.999288	7.60857e-07
Com_5156_neg	8-Iso-15-keto-prostaglandin-F2β	transcript_HQ_B_transcript5112/f3p0/3361	0.991065	0.000119402
Com_5156_neg	8-Iso-15-keto-prostaglandin-F2β	transcript_HQ_B_transcript5101/f2p0/3354	0.95285	0.00328224
Com_5156_neg	8-Iso-15-keto-prostaglandin-F2β	transcript_HQ_B_transcript5084/f7p0/3266	-0.921277	0.00905199
Com_5156_neg	8-Iso-15-keto-prostaglandin-F2β	transcript_HQ_B_transcript508/f3p0/4932	-0.994685	4.23051e-05
Com_5156_neg	8-Iso-15-keto-prostaglandin-F2β	transcript_HQ_B_transcript5076/f18p0/3306	-0.961279	0.00221999
Com_5156_neg	8-Iso-15-keto-prostaglandin-F2β	transcript_HQ_B_transcript5047/f3p0/3405	-0.928662	0.00745223
Com_5156_neg	8-Iso-15-keto-prostaglandin-F2β	transcript_HQ_B_transcript5044/f2p0/3383	0.933381	0.00650936
Com_5156_neg	8-Iso-15-keto-prostaglandin-F2β	transcript_HQ_B_transcript5023/f5p0/3309	0.994429	4.64726e-05
Com_5156_neg	8-Iso-15-keto-prostaglandin-F2β	transcript_HQ_B_transcript5021/f2p0/3381	0.938639	0.0055323
Com_5156_neg	8-Iso-15-keto-prostaglandin-F2β	transcript_HQ_B_transcript501/f4p0/4888	0.944173	0.00458794
Com_5156_neg	8-Iso-15-keto-prostaglandin-F2β	transcript_HQ_B_transcript5009/f17p0/3307	0.964005	0.00192011
Com_5156_neg	8-Iso-15-keto-prostaglandin-F2β	transcript_HQ_B_transcript4986/f2p0/3457	-0.944068	0.00460505
Com_5156_neg	8-Iso-15-keto-prostaglandin-F2β	transcript_HQ_B_transcript4985/f3p0/3388	0.999818	4.97669e-08
Com_5156_neg	8-Iso-15-keto-prostaglandin-F2β	transcript_HQ_B_transcript4982/f4p0/3369	0.96163	0.00218012
Com_5156_neg	8-Iso-15-keto-prostaglandin-F2β	transcript_HQ_B_transcript4980/f3p0/3382	-0.945633	0.00435338
Com_5156_neg	8-Iso-15-keto-prostaglandin-F2β	transcript_HQ_B_transcript498/f3p0/4923	0.997953	6.28308e-06
Com_5156_neg	8-Iso-15-keto-prostaglandin-F2β	transcript_HQ_B_transcript4979/f2p0/3356	-0.953643	0.00317361
Com_5156_neg	8-Iso-15-keto-prostaglandin-F2β	transcript_HQ_B_transcript4967/f3p0/3374	-0.993646	6.04358e-05
Com_5156_neg	8-Iso-15-keto-prostaglandin-F2β	transcript_HQ_B_transcript4960/f3p0/3404	-0.977664	0.000742759
Com_5156_neg	8-Iso-15-keto-prostaglandin-F2β	transcript_HQ_B_transcript4954/f2p0/3397	-0.939742	0.00533717
Com_5156_neg	8-Iso-15-keto-prostaglandin-F2β	transcript_HQ_B_transcript4944/f2p0/3387	0.976809	0.000800516
Com_5156_neg	8-Iso-15-keto-prostaglandin-F2β	transcript_HQ_B_transcript4940/f2p0/3436	0.982931	0.000434519
Com_5156_neg	8-Iso-15-keto-prostaglandin-F2β	transcript_HQ_B_transcript493/f2p0/4918	-0.934086	0.00637385
Com_5156_neg	8-Iso-15-keto-prostaglandin-F2β	transcript_HQ_B_transcript4919/f4p0/3392	0.96165	0.00217785
Com_5156_neg	8-Iso-15-keto-prostaglandin-F2β	transcript_HQ_B_transcript4906/f2p0/3400	-0.984125	0.000376026
Com_5156_neg	8-Iso-15-keto-prostaglandin-F2β	transcript_HQ_B_transcript4902/f2p0/3392	0.955773	0.00289085
Com_5156_neg	8-Iso-15-keto-prostaglandin-F2β	transcript_HQ_B_transcript4898/f5p0/3383	0.921584	0.00898245
Com_5156_neg	8-Iso-15-keto-prostaglandin-F2β	transcript_HQ_B_transcript4897/f2p0/3379	0.999176	1.01914e-06
Com_5156_neg	8-Iso-15-keto-prostaglandin-F2β	transcript_HQ_B_transcript4894/f2p0/3397	-0.979098	0.000650802
Com_5156_neg	8-Iso-15-keto-prostaglandin-F2β	transcript_HQ_B_transcript4893/f5p0/3375	0.967152	0.00160073
Com_5156_neg	8-Iso-15-keto-prostaglandin-F2β	transcript_HQ_B_transcript4866/f3p0/3389	0.99963	2.05472e-07
Com_5156_neg	8-Iso-15-keto-prostaglandin-F2β	transcript_HQ_B_transcript4865/f5p0/3383	0.999384	5.6979e-07
Com_5156_neg	8-Iso-15-keto-prostaglandin-F2β	transcript_HQ_B_transcript4860/f2p0/3388	0.999908	1.26617e-08
Com_5156_neg	8-Iso-15-keto-prostaglandin-F2β	transcript_HQ_B_transcript4851/f2p0/3408	0.980788	0.000550124
Com_5156_neg	8-Iso-15-keto-prostaglandin-F2β	transcript_HQ_B_transcript485/f2p0/4932	-0.992941	7.45662e-05
Com_5156_neg	8-Iso-15-keto-prostaglandin-F2β	transcript_HQ_B_transcript4838/f2p0/3389	0.976218	0.000841637
Com_5156_neg	8-Iso-15-keto-prostaglandin-F2β	transcript_HQ_B_transcript4833/f4p0/3400	0.99882	2.0882e-06
Com_5156_neg	8-Iso-15-keto-prostaglandin-F2β	transcript_HQ_B_transcript483/f2p0/4920	0.982125	0.00047641
Com_5156_neg	8-Iso-15-keto-prostaglandin-F2β	transcript_HQ_B_transcript4824/f2p0/3412	0.999921	9.403e-09
Com_5156_neg	8-Iso-15-keto-prostaglandin-F2β	transcript_HQ_B_transcript4821/f37p0/3281	0.939498	0.00537999
Com_5156_neg	8-Iso-15-keto-prostaglandin-F2β	transcript_HQ_B_transcript4820/f3p0/3389	-0.952413	0.00334288
Com_5156_neg	8-Iso-15-keto-prostaglandin-F2β	transcript_HQ_B_transcript4819/f8p0/3384	0.927739	0.00764382
Com_5156_neg	8-Iso-15-keto-prostaglandin-F2β	transcript_HQ_B_transcript4817/f2p0/3466	0.990398	0.000137846
Com_5156_neg	8-Iso-15-keto-prostaglandin-F2β	transcript_HQ_B_transcript4816/f2p0/3395	0.935855	0.00603989
Com_5156_neg	8-Iso-15-keto-prostaglandin-F2β	transcript_HQ_B_transcript4811/f8p0/3360	-0.984937	0.000338614
Com_5156_neg	8-Iso-15-keto-prostaglandin-F2β	transcript_HQ_B_transcript481/f2p0/4930	0.971957	0.00116855
Com_5156_neg	8-Iso-15-keto-prostaglandin-F2β	transcript_HQ_B_transcript4802/f2p0/3424	0.944773	0.00449089
Com_5156_neg	8-Iso-15-keto-prostaglandin-F2β	transcript_HQ_B_transcript4794/f3p0/3417	0.931377	0.00690208
Com_5156_neg	8-Iso-15-keto-prostaglandin-F2β	transcript_HQ_B_transcript4782/f2p0/3438	-0.985732	0.000303892
Com_5156_neg	8-Iso-15-keto-prostaglandin-F2β	transcript_HQ_B_transcript4769/f3p0/3386	-0.991903	9.80753e-05
Com_5156_neg	8-Iso-15-keto-prostaglandin-F2β	transcript_HQ_B_transcript4752/f2p0/3388	-0.950069	0.00367742
Com_5156_neg	8-Iso-15-keto-prostaglandin-F2β	transcript_HQ_B_transcript475/f12p0/4900	0.993004	7.32368e-05
Com_5156_neg	8-Iso-15-keto-prostaglandin-F2β	transcript_HQ_B_transcript4739/f3p0/3371	0.965032	0.0018128
Com_5156_neg	8-Iso-15-keto-prostaglandin-F2β	transcript_HQ_B_transcript473/f8p0/4932	0.96899	0.00142753
Com_5156_neg	8-Iso-15-keto-prostaglandin-F2β	transcript_HQ_B_transcript4720/f4p0/3370	-0.925469	0.00812531
Com_5156_neg	8-Iso-15-keto-prostaglandin-F2β	transcript_HQ_B_transcript4711/f4p0/3370	0.992694	7.98703e-05
Com_5156_neg	8-Iso-15-keto-prostaglandin-F2β	transcript_HQ_B_transcript4704/f2p0/3418	0.999201	9.5677e-07
Com_5156_neg	8-Iso-15-keto-prostaglandin-F2β	transcript_HQ_B_transcript4703/f4p0/3405	-0.966703	0.00164459
Com_5156_neg	8-Iso-15-keto-prostaglandin-F2β	transcript_HQ_B_transcript4702/f5p0/3419	-0.975755	0.000874616
Com_5156_neg	8-Iso-15-keto-prostaglandin-F2β	transcript_HQ_B_transcript4700/f4p0/3324	0.974307	0.000981734
Com_5156_neg	8-Iso-15-keto-prostaglandin-F2β	transcript_HQ_B_transcript4697/f3p0/3382	-0.971584	0.00119973
Com_5156_neg	8-Iso-15-keto-prostaglandin-F2β	transcript_HQ_B_transcript4673/f4p0/3386	-0.970019	0.00133481
Com_5156_neg	8-Iso-15-keto-prostaglandin-F2β	transcript_HQ_B_transcript4672/f2p0/3464	0.952374	0.00334837
Com_5156_neg	8-Iso-15-keto-prostaglandin-F2β	transcript_HQ_B_transcript4664/f2p0/3458	-0.958853	0.00250476
Com_5156_neg	8-Iso-15-keto-prostaglandin-F2β	transcript_HQ_B_transcript4661/f3p0/3416	0.994611	4.34889e-05
Com_5156_neg	8-Iso-15-keto-prostaglandin-F2β	transcript_HQ_B_transcript4643/f2p0/3428	-0.974209	0.000989183
Com_5156_neg	8-Iso-15-keto-prostaglandin-F2β	transcript_HQ_B_transcript4635/f2p0/3493	0.998882	1.87401e-06
Com_5156_neg	8-Iso-15-keto-prostaglandin-F2β	transcript_HQ_B_transcript462/f4p0/4931	0.927396	0.00771557
Com_5156_neg	8-Iso-15-keto-prostaglandin-F2β	transcript_HQ_B_transcript4613/f5p0/3380	0.989844	0.000154195
Com_5156_neg	8-Iso-15-keto-prostaglandin-F2β	transcript_HQ_B_transcript4608/f2p0/3501	-0.983543	0.000404
Com_5156_neg	8-Iso-15-keto-prostaglandin-F2β	transcript_HQ_B_transcript4607/f2p0/3455	0.999936	6.13866e-09
Com_5156_neg	8-Iso-15-keto-prostaglandin-F2β	transcript_HQ_B_transcript460/f2p0/4964	0.963733	0.00194907
Com_5156_neg	8-Iso-15-keto-prostaglandin-F2β	transcript_HQ_B_transcript46/f2p0/6313	0.998961	1.61963e-06
Com_5156_neg	8-Iso-15-keto-prostaglandin-F2β	transcript_HQ_B_transcript4599/f2p0/3435	-0.999261	8.18853e-07
Com_5156_neg	8-Iso-15-keto-prostaglandin-F2β	transcript_HQ_B_transcript4592/f2p0/3447	0.965103	0.00180542
Com_5156_neg	8-Iso-15-keto-prostaglandin-F2β	transcript_HQ_B_transcript4587/f2p0/3459	-0.971523	0.00120489
Com_5156_neg	8-Iso-15-keto-prostaglandin-F2β	transcript_HQ_B_transcript4586/f3p0/3463	-0.981087	0.000533172
Com_5156_neg	8-Iso-15-keto-prostaglandin-F2β	transcript_HQ_B_transcript4585/f3p0/3453	-0.964619	0.00185561
Com_5156_neg	8-Iso-15-keto-prostaglandin-F2β	transcript_HQ_B_transcript4584/f6p0/3427	0.982881	0.000437086
Com_5156_neg	8-Iso-15-keto-prostaglandin-F2β	transcript_HQ_B_transcript4579/f2p0/3432	-0.975942	0.000861221
Com_5156_neg	8-Iso-15-keto-prostaglandin-F2β	transcript_HQ_B_transcript4571/f3p0/3421	-0.963419	0.00198274
Com_5156_neg	8-Iso-15-keto-prostaglandin-F2β	transcript_HQ_B_transcript4559/f2p0/3490	-0.933403	0.00650508
Com_5156_neg	8-Iso-15-keto-prostaglandin-F2β	transcript_HQ_B_transcript4556/f2p0/3442	0.979434	0.000630072
Com_5156_neg	8-Iso-15-keto-prostaglandin-F2β	transcript_HQ_B_transcript4555/f5p0/3434	0.979233	0.000642439
Com_5156_neg	8-Iso-15-keto-prostaglandin-F2β	transcript_HQ_B_transcript4542/f3p0/3454	0.999931	7.11536e-09
Com_5156_neg	8-Iso-15-keto-prostaglandin-F2β	transcript_HQ_B_transcript4537/f3p0/3451	-0.972889	0.00109251
Com_5156_neg	8-Iso-15-keto-prostaglandin-F2β	transcript_HQ_B_transcript4535/f6p0/3453	0.993337	6.64454e-05
Com_5156_neg	8-Iso-15-keto-prostaglandin-F2β	transcript_HQ_B_transcript4532/f2p0/3463	-0.984989	0.000336296
Com_5156_neg	8-Iso-15-keto-prostaglandin-F2β	transcript_HQ_B_transcript4529/f2p0/3435	-0.970885	0.00125917
Com_5156_neg	8-Iso-15-keto-prostaglandin-F2β	transcript_HQ_B_transcript4518/f2p0/3483	0.994593	4.37774e-05
Com_5156_neg	8-Iso-15-keto-prostaglandin-F2β	transcript_HQ_B_transcript45/f2p0/6325	0.99915	1.08356e-06
Com_5156_neg	8-Iso-15-keto-prostaglandin-F2β	transcript_HQ_B_transcript44991/f2p0/365	-0.999431	4.86175e-07
Com_5156_neg	8-Iso-15-keto-prostaglandin-F2β	transcript_HQ_B_transcript4497/f7p0/3432	-0.994764	4.10516e-05
Com_5156_neg	8-Iso-15-keto-prostaglandin-F2β	transcript_HQ_B_transcript4496/f6p0/3432	0.979807	0.000607534
Com_5156_neg	8-Iso-15-keto-prostaglandin-F2β	transcript_HQ_B_transcript44937/f2p0/402	0.997645	8.31561e-06
Com_5156_neg	8-Iso-15-keto-prostaglandin-F2β	transcript_HQ_B_transcript44936/f3p0/405	0.980794	0.000549752
Com_5156_neg	8-Iso-15-keto-prostaglandin-F2β	transcript_HQ_B_transcript44931/f3p0/406	0.969555	0.00137623
Com_5156_neg	8-Iso-15-keto-prostaglandin-F2β	transcript_HQ_B_transcript44918/f3p0/416	0.990967	0.000122025
Com_5156_neg	8-Iso-15-keto-prostaglandin-F2β	transcript_HQ_B_transcript44907/f2p0/414	-0.997808	7.20204e-06
Com_5156_neg	8-Iso-15-keto-prostaglandin-F2β	transcript_HQ_B_transcript44896/f6p0/414	-0.981712	0.000498625
Com_5156_neg	8-Iso-15-keto-prostaglandin-F2β	transcript_HQ_B_transcript44875/f2p0/453	-0.981642	0.000502445
Com_5156_neg	8-Iso-15-keto-prostaglandin-F2β	transcript_HQ_B_transcript44853/f2p0/441	0.947909	0.00399952
Com_5156_neg	8-Iso-15-keto-prostaglandin-F2β	transcript_HQ_B_transcript44834/f33p0/424	0.992484	8.45297e-05
Com_5156_neg	8-Iso-15-keto-prostaglandin-F2β	transcript_HQ_B_transcript44827/f2p0/451	0.933852	0.0064186
Com_5156_neg	8-Iso-15-keto-prostaglandin-F2β	transcript_HQ_B_transcript44812/f4p0/456	-0.964958	0.00182044
Com_5156_neg	8-Iso-15-keto-prostaglandin-F2β	transcript_HQ_B_transcript4480/f2p0/3452	-0.945209	0.0044209
Com_5156_neg	8-Iso-15-keto-prostaglandin-F2β	transcript_HQ_B_transcript44797/f2p0/475	-0.98139	0.00051627
Com_5156_neg	8-Iso-15-keto-prostaglandin-F2β	transcript_HQ_B_transcript44794/f3p0/463	-0.944765	0.0044921
Com_5156_neg	8-Iso-15-keto-prostaglandin-F2β	transcript_HQ_B_transcript44773/f2p0/479	-0.975424	0.000898515
Com_5156_neg	8-Iso-15-keto-prostaglandin-F2β	transcript_HQ_B_transcript4476/f2p0/3387	-0.99486	3.95632e-05
Com_5156_neg	8-Iso-15-keto-prostaglandin-F2β	transcript_HQ_B_transcript4474/f2p0/3533	0.992432	8.56871e-05
Com_5156_neg	8-Iso-15-keto-prostaglandin-F2β	transcript_HQ_B_transcript44725/f3p0/488	-0.997084	1.27456e-05
Com_5156_neg	8-Iso-15-keto-prostaglandin-F2β	transcript_HQ_B_transcript44719/f2p0/489	-0.999888	1.89116e-08
Com_5156_neg	8-Iso-15-keto-prostaglandin-F2β	transcript_HQ_B_transcript447/f2p0/5033	0.930957	0.00698576
Com_5156_neg	8-Iso-15-keto-prostaglandin-F2β	transcript_HQ_B_transcript44692/f4p0/499	-0.956391	0.00281113
Com_5156_neg	8-Iso-15-keto-prostaglandin-F2β	transcript_HQ_B_transcript4469/f2p0/3446	-0.973337	0.00105693
Com_5156_neg	8-Iso-15-keto-prostaglandin-F2β	transcript_HQ_B_transcript44647/f4p0/505	0.974196	0.000990195
Com_5156_neg	8-Iso-15-keto-prostaglandin-F2β	transcript_HQ_B_transcript4464/f2p0/3444	0.999258	8.24607e-07
Com_5156_neg	8-Iso-15-keto-prostaglandin-F2β	transcript_HQ_B_transcript44623/f3p0/517	0.980757	0.000551904
Com_5156_neg	8-Iso-15-keto-prostaglandin-F2β	transcript_HQ_B_transcript44615/f3p0/519	-0.962347	0.00209992
Com_5156_neg	8-Iso-15-keto-prostaglandin-F2β	transcript_HQ_B_transcript44613/f5p0/518	-0.932995	0.00658415
Com_5156_neg	8-Iso-15-keto-prostaglandin-F2β	transcript_HQ_B_transcript44605/f19p0/512	0.951944	0.00340861
Com_5156_neg	8-Iso-15-keto-prostaglandin-F2β	transcript_HQ_B_transcript44602/f2p0/526	0.994936	3.84076e-05
Com_5156_neg	8-Iso-15-keto-prostaglandin-F2β	transcript_HQ_B_transcript446/f2p0/5040	-0.956773	0.0027625
Com_5156_neg	8-Iso-15-keto-prostaglandin-F2β	transcript_HQ_B_transcript44587/f2p0/527	0.961536	0.00219072
Com_5156_neg	8-Iso-15-keto-prostaglandin-F2β	transcript_HQ_B_transcript44581/f3p0/531	-0.919345	0.00949552
Com_5156_neg	8-Iso-15-keto-prostaglandin-F2β	transcript_HQ_B_transcript4458/f2p0/3452	0.972539	0.00112079
Com_5156_neg	8-Iso-15-keto-prostaglandin-F2β	transcript_HQ_B_transcript44575/f2p0/526	-0.990343	0.000139422
Com_5156_neg	8-Iso-15-keto-prostaglandin-F2β	transcript_HQ_B_transcript44566/f4p0/529	0.998181	4.95827e-06
Com_5156_neg	8-Iso-15-keto-prostaglandin-F2β	transcript_HQ_B_transcript44564/f6p0/529	-0.968731	0.00145132
Com_5156_neg	8-Iso-15-keto-prostaglandin-F2β	transcript_HQ_B_transcript44549/f2p0/547	0.974198	0.000990009
Com_5156_neg	8-Iso-15-keto-prostaglandin-F2β	transcript_HQ_B_transcript44506/f3p0/555	-0.988491	0.000197923
Com_5156_neg	8-Iso-15-keto-prostaglandin-F2β	transcript_HQ_B_transcript44494/f2p0/554	0.979533	0.00062408
Com_5156_neg	8-Iso-15-keto-prostaglandin-F2β	transcript_HQ_B_transcript44492/f10p0/525	0.944996	0.00445501
Com_5156_neg	8-Iso-15-keto-prostaglandin-F2β	transcript_HQ_B_transcript44479/f28p0/513	-0.952732	0.00329855
Com_5156_neg	8-Iso-15-keto-prostaglandin-F2β	transcript_HQ_B_transcript44474/f6p0/524	-0.921506	0.00900005
Com_5156_neg	8-Iso-15-keto-prostaglandin-F2β	transcript_HQ_B_transcript44466/f2p0/553	0.931373	0.00690291
Com_5156_neg	8-Iso-15-keto-prostaglandin-F2β	transcript_HQ_B_transcript44463/f64p0/541	0.946286	0.00425024
Com_5156_neg	8-Iso-15-keto-prostaglandin-F2β	transcript_HQ_B_transcript44457/f2p0/557	-0.999891	1.76598e-08
Com_5156_neg	8-Iso-15-keto-prostaglandin-F2β	transcript_HQ_B_transcript44448/f2p0/558	-0.924704	0.0082908
Com_5156_neg	8-Iso-15-keto-prostaglandin-F2β	transcript_HQ_B_transcript44424/f2p0/562	-0.958147	0.00259079
Com_5156_neg	8-Iso-15-keto-prostaglandin-F2β	transcript_HQ_B_transcript44422/f2p0/566	0.99125	0.000114508
Com_5156_neg	8-Iso-15-keto-prostaglandin-F2β	transcript_HQ_B_transcript44418/f2p0/563	-0.958887	0.00250073
Com_5156_neg	8-Iso-15-keto-prostaglandin-F2β	transcript_HQ_B_transcript44408/f5p0/565	-0.938078	0.00563271
Com_5156_neg	8-Iso-15-keto-prostaglandin-F2β	transcript_HQ_B_transcript44401/f5p0/561	0.931485	0.00688074
Com_5156_neg	8-Iso-15-keto-prostaglandin-F2β	transcript_HQ_B_transcript44400/f2p0/570	0.951619	0.00345451
Com_5156_neg	8-Iso-15-keto-prostaglandin-F2β	transcript_HQ_B_transcript44394/f3p0/579	-0.981312	0.000520587
Com_5156_neg	8-Iso-15-keto-prostaglandin-F2β	transcript_HQ_B_transcript4439/f5p0/3420	0.928778	0.0074282
Com_5156_neg	8-Iso-15-keto-prostaglandin-F2β	transcript_HQ_B_transcript44389/f2p0/575	0.987172	0.000245765
Com_5156_neg	8-Iso-15-keto-prostaglandin-F2β	transcript_HQ_B_transcript44386/f11p0/568	0.988383	0.000201636
Com_5156_neg	8-Iso-15-keto-prostaglandin-F2β	transcript_HQ_B_transcript4438/f4p0/3440	-0.998226	4.71577e-06
Com_5156_neg	8-Iso-15-keto-prostaglandin-F2β	transcript_HQ_B_transcript44368/f2p0/581	-0.987912	0.0002183
Com_5156_neg	8-Iso-15-keto-prostaglandin-F2β	transcript_HQ_B_transcript4436/f3p0/3447	-0.972967	0.00108627
Com_5156_neg	8-Iso-15-keto-prostaglandin-F2β	transcript_HQ_B_transcript44349/f2p0/581	-0.989197	0.000174435
Com_5156_neg	8-Iso-15-keto-prostaglandin-F2β	transcript_HQ_B_transcript44343/f3p0/575	0.994295	4.87361e-05
Com_5156_neg	8-Iso-15-keto-prostaglandin-F2β	transcript_HQ_B_transcript44338/f2p0/578	0.999896	1.63315e-08
Com_5156_neg	8-Iso-15-keto-prostaglandin-F2β	transcript_HQ_B_transcript44337/f18p0/550	-0.989701	0.000158562
Com_5156_neg	8-Iso-15-keto-prostaglandin-F2β	transcript_HQ_B_transcript44332/f12p0/559	-0.996786	1.54764e-05
Com_5156_neg	8-Iso-15-keto-prostaglandin-F2β	transcript_HQ_B_transcript44328/f2p0/584	-0.981615	0.000503931
Com_5156_neg	8-Iso-15-keto-prostaglandin-F2β	transcript_HQ_B_transcript4431/f4p0/3438	0.957724	0.00264312
Com_5156_neg	8-Iso-15-keto-prostaglandin-F2β	transcript_HQ_B_transcript44308/f2p0/585	-0.959043	0.0024818
Com_5156_neg	8-Iso-15-keto-prostaglandin-F2β	transcript_HQ_B_transcript44298/f2p0/591	0.952007	0.00339976
Com_5156_neg	8-Iso-15-keto-prostaglandin-F2β	transcript_HQ_B_transcript44294/f2p0/589	-0.979629	0.000618268
Com_5156_neg	8-Iso-15-keto-prostaglandin-F2β	transcript_HQ_B_transcript44288/f2p0/591	-0.994679	4.2391e-05
Com_5156_neg	8-Iso-15-keto-prostaglandin-F2β	transcript_HQ_B_transcript44264/f2p0/588	0.934643	0.00626771
Com_5156_neg	8-Iso-15-keto-prostaglandin-F2β	transcript_HQ_B_transcript44257/f3p0/711	-0.991518	0.000107621
Com_5156_neg	8-Iso-15-keto-prostaglandin-F2β	transcript_HQ_B_transcript44256/f2p0/595	0.974813	0.000943566
Com_5156_neg	8-Iso-15-keto-prostaglandin-F2β	transcript_HQ_B_transcript44253/f2p0/593	-0.994341	4.79447e-05
Com_5156_neg	8-Iso-15-keto-prostaglandin-F2β	transcript_HQ_B_transcript44247/f2p0/594	0.978866	0.000665273
Com_5156_neg	8-Iso-15-keto-prostaglandin-F2β	transcript_HQ_B_transcript44242/f2p0/596	-0.94965	0.0037388
Com_5156_neg	8-Iso-15-keto-prostaglandin-F2β	transcript_HQ_B_transcript44241/f2p0/596	-0.987342	0.000239322
Com_5156_neg	8-Iso-15-keto-prostaglandin-F2β	transcript_HQ_B_transcript44232/f17p0/589	-0.996434	1.90518e-05
Com_5156_neg	8-Iso-15-keto-prostaglandin-F2β	transcript_HQ_B_transcript44222/f2p0/596	0.96994	0.00134187
Com_5156_neg	8-Iso-15-keto-prostaglandin-F2β	transcript_HQ_B_transcript44214/f2p0/599	0.999668	1.65789e-07
Com_5156_neg	8-Iso-15-keto-prostaglandin-F2β	transcript_HQ_B_transcript44200/f2p0/600	0.941413	0.0050481
Com_5156_neg	8-Iso-15-keto-prostaglandin-F2β	transcript_HQ_B_transcript4419/f7p0/3427	0.933327	0.00651973
Com_5156_neg	8-Iso-15-keto-prostaglandin-F2β	transcript_HQ_B_transcript44184/f2p0/600	0.988714	0.000190344
Com_5156_neg	8-Iso-15-keto-prostaglandin-F2β	transcript_HQ_B_transcript44179/f2p0/602	-0.970227	0.00131649
Com_5156_neg	8-Iso-15-keto-prostaglandin-F2β	transcript_HQ_B_transcript44167/f5p0/610	0.991637	0.000104617
Com_5156_neg	8-Iso-15-keto-prostaglandin-F2β	transcript_HQ_B_transcript44164/f2p0/608	-0.945551	0.00436635
Com_5156_neg	8-Iso-15-keto-prostaglandin-F2β	transcript_HQ_B_transcript44157/f7p0/574	-0.937846	0.00567464
Com_5156_neg	8-Iso-15-keto-prostaglandin-F2β	transcript_HQ_B_transcript4414/f2p0/3459	0.999909	1.23666e-08
Com_5156_neg	8-Iso-15-keto-prostaglandin-F2β	transcript_HQ_B_transcript44124/f2p0/611	0.93279	0.00662395
Com_5156_neg	8-Iso-15-keto-prostaglandin-F2β	transcript_HQ_B_transcript44121/f3p0/665	-0.954621	0.00304212
Com_5156_neg	8-Iso-15-keto-prostaglandin-F2β	transcript_HQ_B_transcript44119/f2p0/610	-0.936092	0.00599591
Com_5156_neg	8-Iso-15-keto-prostaglandin-F2β	transcript_HQ_B_transcript44116/f3p0/612	-0.987341	0.000239375
Com_5156_neg	8-Iso-15-keto-prostaglandin-F2β	transcript_HQ_B_transcript44110/f2p0/615	-0.979312	0.00063756
Com_5156_neg	8-Iso-15-keto-prostaglandin-F2β	transcript_HQ_B_transcript44108/f2p0/614	-0.991436	0.000109703
Com_5156_neg	8-Iso-15-keto-prostaglandin-F2β	transcript_HQ_B_transcript44065/f2p0/628	0.988474	0.000198524
Com_5156_neg	8-Iso-15-keto-prostaglandin-F2β	transcript_HQ_B_transcript4406/f2p0/3461	-0.918608	0.00966739
Com_5156_neg	8-Iso-15-keto-prostaglandin-F2β	transcript_HQ_B_transcript44058/f3p0/573	-0.944091	0.00460128
Com_5156_neg	8-Iso-15-keto-prostaglandin-F2β	transcript_HQ_B_transcript44056/f2p0/640	-0.988316	0.000203972
Com_5156_neg	8-Iso-15-keto-prostaglandin-F2β	transcript_HQ_B_transcript44041/f3p0/624	0.962225	0.00211346
Com_5156_neg	8-Iso-15-keto-prostaglandin-F2β	transcript_HQ_B_transcript44036/f5p0/602	-0.983284	0.000416798
Com_5156_neg	8-Iso-15-keto-prostaglandin-F2β	transcript_HQ_B_transcript44035/f4p0/620	0.984598	0.000353987
Com_5156_neg	8-Iso-15-keto-prostaglandin-F2β	transcript_HQ_B_transcript44022/f3p0/623	0.99723	1.14965e-05
Com_5156_neg	8-Iso-15-keto-prostaglandin-F2β	transcript_HQ_B_transcript44015/f5p0/633	0.996188	2.17684e-05
Com_5156_neg	8-Iso-15-keto-prostaglandin-F2β	transcript_HQ_B_transcript4401/f8p0/3418	-0.98035	0.000575363
Com_5156_neg	8-Iso-15-keto-prostaglandin-F2β	transcript_HQ_B_transcript44005/f2p0/627	-0.969043	0.00142263
Com_5156_neg	8-Iso-15-keto-prostaglandin-F2β	transcript_HQ_B_transcript43996/f2p0/664	0.995467	3.07798e-05
Com_5156_neg	8-Iso-15-keto-prostaglandin-F2β	transcript_HQ_B_transcript43992/f2p0/628	0.948963	0.00384075
Com_5156_neg	8-Iso-15-keto-prostaglandin-F2β	transcript_HQ_B_transcript43990/f15p0/585	0.983801	0.000391471
Com_5156_neg	8-Iso-15-keto-prostaglandin-F2β	transcript_HQ_B_transcript4399/f2p0/3458	0.994768	4.09919e-05
Com_5156_neg	8-Iso-15-keto-prostaglandin-F2β	transcript_HQ_B_transcript43977/f2p0/644	-0.943436	0.00470871
Com_5156_neg	8-Iso-15-keto-prostaglandin-F2β	transcript_HQ_B_transcript43971/f11p0/597	0.996283	2.07018e-05
Com_5156_neg	8-Iso-15-keto-prostaglandin-F2β	transcript_HQ_B_transcript43969/f5p0/632	0.991602	0.000105496
Com_5156_neg	8-Iso-15-keto-prostaglandin-F2β	transcript_HQ_B_transcript43959/f14p0/598	-0.953771	0.00315625
Com_5156_neg	8-Iso-15-keto-prostaglandin-F2β	transcript_HQ_B_transcript43948/f3p0/667	0.968597	0.00146377
Com_5156_neg	8-Iso-15-keto-prostaglandin-F2β	transcript_HQ_B_transcript43944/f4p0/634	-0.978748	0.000672679
Com_5156_neg	8-Iso-15-keto-prostaglandin-F2β	transcript_HQ_B_transcript43936/f2p0/659	0.994155	5.11521e-05
Com_5156_neg	8-Iso-15-keto-prostaglandin-F2β	transcript_HQ_B_transcript43932/f4p0/642	-0.973062	0.0010787
Com_5156_neg	8-Iso-15-keto-prostaglandin-F2β	transcript_HQ_B_transcript43931/f3p0/644	-0.976966	0.000789769
Com_5156_neg	8-Iso-15-keto-prostaglandin-F2β	transcript_HQ_B_transcript4392/f3p0/3455	-0.944554	0.00452616
Com_5156_neg	8-Iso-15-keto-prostaglandin-F2β	transcript_HQ_B_transcript43907/f13p0/640	0.983835	0.000389845
Com_5156_neg	8-Iso-15-keto-prostaglandin-F2β	transcript_HQ_B_transcript439/f3p0/4976	0.997969	6.18475e-06
Com_5156_neg	8-Iso-15-keto-prostaglandin-F2β	transcript_HQ_B_transcript43894/f2p0/649	-0.977443	0.000757459
Com_5156_neg	8-Iso-15-keto-prostaglandin-F2β	transcript_HQ_B_transcript43887/f2p0/662	0.938786	0.00550606
Com_5156_neg	8-Iso-15-keto-prostaglandin-F2β	transcript_HQ_B_transcript43885/f2p0/646	0.970879	0.00125973
Com_5156_neg	8-Iso-15-keto-prostaglandin-F2β	transcript_HQ_B_transcript43882/f5p0/645	0.987298	0.000240994
Com_5156_neg	8-Iso-15-keto-prostaglandin-F2β	transcript_HQ_B_transcript43880/f2p0/655	0.962667	0.00206464
Com_5156_neg	8-Iso-15-keto-prostaglandin-F2β	transcript_HQ_B_transcript43876/f2p0/648	0.953505	0.00319247
Com_5156_neg	8-Iso-15-keto-prostaglandin-F2β	transcript_HQ_B_transcript43875/f2p0/675	0.937043	0.00582069
Com_5156_neg	8-Iso-15-keto-prostaglandin-F2β	transcript_HQ_B_transcript4385/f10p0/3452	0.949394	0.0037766
Com_5156_neg	8-Iso-15-keto-prostaglandin-F2β	transcript_HQ_B_transcript43847/f3p0/653	-0.997787	7.34139e-06
Com_5156_neg	8-Iso-15-keto-prostaglandin-F2β	transcript_HQ_B_transcript43840/f15p0/647	0.986438	0.000274631
Com_5156_neg	8-Iso-15-keto-prostaglandin-F2β	transcript_HQ_B_transcript43836/f8p0/639	-0.998362	4.02167e-06
Com_5156_neg	8-Iso-15-keto-prostaglandin-F2β	transcript_HQ_B_transcript43833/f5p0/638	0.989968	0.000150463
Com_5156_neg	8-Iso-15-keto-prostaglandin-F2β	transcript_HQ_B_transcript43829/f7p0/624	-0.961442	0.00220139
Com_5156_neg	8-Iso-15-keto-prostaglandin-F2β	transcript_HQ_B_transcript43813/f2p0/673	0.993657	6.02252e-05
Com_5156_neg	8-Iso-15-keto-prostaglandin-F2β	transcript_HQ_B_transcript43807/f5p0/665	-0.945682	0.00434558
Com_5156_neg	8-Iso-15-keto-prostaglandin-F2β	transcript_HQ_B_transcript43804/f12p0/624	0.975256	0.000910841
Com_5156_neg	8-Iso-15-keto-prostaglandin-F2β	transcript_HQ_B_transcript43782/f3p0/670	0.968356	0.0014862
Com_5156_neg	8-Iso-15-keto-prostaglandin-F2β	transcript_HQ_B_transcript43777/f8p0/648	0.968837	0.00144156
Com_5156_neg	8-Iso-15-keto-prostaglandin-F2β	transcript_HQ_B_transcript4376/f2p0/3472	-0.999791	6.52268e-08
Com_5156_neg	8-Iso-15-keto-prostaglandin-F2β	transcript_HQ_B_transcript43759/f2p0/682	0.999656	1.77398e-07
Com_5156_neg	8-Iso-15-keto-prostaglandin-F2β	transcript_HQ_B_transcript43758/f4p0/662	0.986807	0.000259953
Com_5156_neg	8-Iso-15-keto-prostaglandin-F2β	transcript_HQ_B_transcript43746/f3p0/668	0.999745	9.71473e-08
Com_5156_neg	8-Iso-15-keto-prostaglandin-F2β	transcript_HQ_B_transcript43741/f2p0/669	-0.982923	0.000434921
Com_5156_neg	8-Iso-15-keto-prostaglandin-F2β	transcript_HQ_B_transcript4374/f2p0/3450	-0.948893	0.00385119
Com_5156_neg	8-Iso-15-keto-prostaglandin-F2β	transcript_HQ_B_transcript43739/f3p0/667	0.992576	8.24769e-05
Com_5156_neg	8-Iso-15-keto-prostaglandin-F2β	transcript_HQ_B_transcript43730/f9p0/660	-0.990194	0.00014376
Com_5156_neg	8-Iso-15-keto-prostaglandin-F2β	transcript_HQ_B_transcript43725/f2p0/667	0.925917	0.00802907
Com_5156_neg	8-Iso-15-keto-prostaglandin-F2β	transcript_HQ_B_transcript43724/f6p0/636	0.964376	0.001881
Com_5156_neg	8-Iso-15-keto-prostaglandin-F2β	transcript_HQ_B_transcript43716/f8p0/642	-0.983719	0.000395424
Com_5156_neg	8-Iso-15-keto-prostaglandin-F2β	transcript_HQ_B_transcript43707/f8p0/668	0.984889	0.000340786
Com_5156_neg	8-Iso-15-keto-prostaglandin-F2β	transcript_HQ_B_transcript43700/f2p0/667	0.999301	7.32623e-07
Com_5156_neg	8-Iso-15-keto-prostaglandin-F2β	transcript_HQ_B_transcript43695/f2p0/675	0.980039	0.000593666
Com_5156_neg	8-Iso-15-keto-prostaglandin-F2β	transcript_HQ_B_transcript43691/f2p0/714	0.966545	0.0016601
Com_5156_neg	8-Iso-15-keto-prostaglandin-F2β	transcript_HQ_B_transcript43686/f2p0/675	-0.921693	0.00895779
Com_5156_neg	8-Iso-15-keto-prostaglandin-F2β	transcript_HQ_B_transcript43683/f2p0/669	-0.986259	0.000281945
Com_5156_neg	8-Iso-15-keto-prostaglandin-F2β	transcript_HQ_B_transcript43681/f3p0/668	-0.938981	0.00547131
Com_5156_neg	8-Iso-15-keto-prostaglandin-F2β	transcript_HQ_B_transcript43672/f2p0/684	0.999004	1.48808e-06
Com_5156_neg	8-Iso-15-keto-prostaglandin-F2β	transcript_HQ_B_transcript43668/f2p0/682	0.966347	0.00167969
Com_5156_neg	8-Iso-15-keto-prostaglandin-F2β	transcript_HQ_B_transcript43661/f2p0/677	-0.980173	0.000585745
Com_5156_neg	8-Iso-15-keto-prostaglandin-F2β	transcript_HQ_B_transcript43654/f2p0/686	-0.981582	0.000505721
Com_5156_neg	8-Iso-15-keto-prostaglandin-F2β	transcript_HQ_B_transcript43648/f57p0/655	-0.981137	0.000530355
Com_5156_neg	8-Iso-15-keto-prostaglandin-F2β	transcript_HQ_B_transcript43637/f2p0/681	0.986069	0.000289776
Com_5156_neg	8-Iso-15-keto-prostaglandin-F2β	transcript_HQ_B_transcript43633/f3p0/703	-0.976418	0.000827634
Com_5156_neg	8-Iso-15-keto-prostaglandin-F2β	transcript_HQ_B_transcript43626/f2p0/669	0.976156	0.000846011
Com_5156_neg	8-Iso-15-keto-prostaglandin-F2β	transcript_HQ_B_transcript43625/f10p0/666	0.990061	0.000147693
Com_5156_neg	8-Iso-15-keto-prostaglandin-F2β	transcript_HQ_B_transcript43620/f26p0/660	-0.99274	7.8874e-05
Com_5156_neg	8-Iso-15-keto-prostaglandin-F2β	transcript_HQ_B_transcript4360/f2p0/3484	-0.983311	0.000415474
Com_5156_neg	8-Iso-15-keto-prostaglandin-F2β	transcript_HQ_B_transcript436/f5p0/5029	-0.996557	1.77588e-05
Com_5156_neg	8-Iso-15-keto-prostaglandin-F2β	transcript_HQ_B_transcript43596/f2p0/685	0.982364	0.000463777
Com_5156_neg	8-Iso-15-keto-prostaglandin-F2β	transcript_HQ_B_transcript43582/f2p0/673	0.999846	3.5548e-08
Com_5156_neg	8-Iso-15-keto-prostaglandin-F2β	transcript_HQ_B_transcript43571/f3p0/687	-0.980301	0.000578239
Com_5156_neg	8-Iso-15-keto-prostaglandin-F2β	transcript_HQ_B_transcript43567/f2p0/686	-0.999876	2.30131e-08
Com_5156_neg	8-Iso-15-keto-prostaglandin-F2β	transcript_HQ_B_transcript43566/f2p0/687	-0.951678	0.00344617
Com_5156_neg	8-Iso-15-keto-prostaglandin-F2β	transcript_HQ_B_transcript43558/f2p0/689	0.999566	2.81942e-07
Com_5156_neg	8-Iso-15-keto-prostaglandin-F2β	transcript_HQ_B_transcript43551/f6p0/683	0.980557	0.000563358
Com_5156_neg	8-Iso-15-keto-prostaglandin-F2β	transcript_HQ_B_transcript43549/f3p0/683	0.972966	0.0010864
Com_5156_neg	8-Iso-15-keto-prostaglandin-F2β	transcript_HQ_B_transcript43532/f3p0/676	-0.987536	0.000232052
Com_5156_neg	8-Iso-15-keto-prostaglandin-F2β	transcript_HQ_B_transcript43531/f2p0/695	0.999672	1.61002e-07
Com_5156_neg	8-Iso-15-keto-prostaglandin-F2β	transcript_HQ_B_transcript43528/f2p0/693	0.99236	8.73264e-05
Com_5156_neg	8-Iso-15-keto-prostaglandin-F2β	transcript_HQ_B_transcript43520/f3p0/689	0.974611	0.000958702
Com_5156_neg	8-Iso-15-keto-prostaglandin-F2β	transcript_HQ_B_transcript43500/f3p0/707	0.95114	0.00352257
Com_5156_neg	8-Iso-15-keto-prostaglandin-F2β	transcript_HQ_B_transcript43497/f2p0/698	0.986026	0.000291548
Com_5156_neg	8-Iso-15-keto-prostaglandin-F2β	transcript_HQ_B_transcript43493/f11p0/685	-0.971894	0.0011738
Com_5156_neg	8-Iso-15-keto-prostaglandin-F2β	transcript_HQ_B_transcript43481/f2p0/720	0.931905	0.00679748
Com_5156_neg	8-Iso-15-keto-prostaglandin-F2β	transcript_HQ_B_transcript43471/f7p0/689	-0.981349	0.000518563
Com_5156_neg	8-Iso-15-keto-prostaglandin-F2β	transcript_HQ_B_transcript43467/f3p0/708	-0.99669	1.64167e-05
Com_5156_neg	8-Iso-15-keto-prostaglandin-F2β	transcript_HQ_B_transcript43464/f5p0/695	0.996569	1.76419e-05
Com_5156_neg	8-Iso-15-keto-prostaglandin-F2β	transcript_HQ_B_transcript43463/f4p0/702	0.997049	1.30536e-05
Com_5156_neg	8-Iso-15-keto-prostaglandin-F2β	transcript_HQ_B_transcript43455/f2p0/721	-0.969099	0.00141751
Com_5156_neg	8-Iso-15-keto-prostaglandin-F2β	transcript_HQ_B_transcript43449/f2p0/713	-0.967719	0.00154631
Com_5156_neg	8-Iso-15-keto-prostaglandin-F2β	transcript_HQ_B_transcript43447/f5p0/651	0.970084	0.00132905
Com_5156_neg	8-Iso-15-keto-prostaglandin-F2β	transcript_HQ_B_transcript43445/f2p0/702	-0.995323	3.27606e-05
Com_5156_neg	8-Iso-15-keto-prostaglandin-F2β	transcript_HQ_B_transcript43443/f22p0/687	0.990602	0.000132081
Com_5156_neg	8-Iso-15-keto-prostaglandin-F2β	transcript_HQ_B_transcript43427/f3p0/704	-0.961535	0.00219092
Com_5156_neg	8-Iso-15-keto-prostaglandin-F2β	transcript_HQ_B_transcript43425/f4p0/704	0.960643	0.00229292
Com_5156_neg	8-Iso-15-keto-prostaglandin-F2β	transcript_HQ_B_transcript4342/f2p0/3468	0.982811	0.000440666
Com_5156_neg	8-Iso-15-keto-prostaglandin-F2β	transcript_HQ_B_transcript43413/f8p0/673	0.997116	1.24629e-05
Com_5156_neg	8-Iso-15-keto-prostaglandin-F2β	transcript_HQ_B_transcript43411/f51p0/700	-0.994434	4.63871e-05
Com_5156_neg	8-Iso-15-keto-prostaglandin-F2β	transcript_HQ_B_transcript43377/f9p0/703	0.988754	0.000188985
Com_5156_neg	8-Iso-15-keto-prostaglandin-F2β	transcript_HQ_B_transcript43366/f13p0/707	-0.989921	0.000151874
Com_5156_neg	8-Iso-15-keto-prostaglandin-F2β	transcript_HQ_B_transcript43362/f6p0/706	-0.974746	0.000948556
Com_5156_neg	8-Iso-15-keto-prostaglandin-F2β	transcript_HQ_B_transcript43361/f2p0/710	0.994241	4.96514e-05
Com_5156_neg	8-Iso-15-keto-prostaglandin-F2β	transcript_HQ_B_transcript43356/f14p0/685	-0.989705	0.000158424
Com_5156_neg	8-Iso-15-keto-prostaglandin-F2β	transcript_HQ_B_transcript43354/f3p0/717	0.985305	0.000322346
Com_5156_neg	8-Iso-15-keto-prostaglandin-F2β	transcript_HQ_B_transcript43350/f2p0/719	-0.97353	0.00104171
Com_5156_neg	8-Iso-15-keto-prostaglandin-F2β	transcript_HQ_B_transcript4334/f2p0/3468	0.999697	1.3743e-07
Com_5156_neg	8-Iso-15-keto-prostaglandin-F2β	transcript_HQ_B_transcript43333/f5p0/711	0.956057	0.00285401
Com_5156_neg	8-Iso-15-keto-prostaglandin-F2β	transcript_HQ_B_transcript43301/f2p0/713	0.993681	5.97604e-05
Com_5156_neg	8-Iso-15-keto-prostaglandin-F2β	transcript_HQ_B_transcript433/f8p0/5022	0.937036	0.00582189
Com_5156_neg	8-Iso-15-keto-prostaglandin-F2β	transcript_HQ_B_transcript43286/f2p0/724	0.999302	7.30782e-07
Com_5156_neg	8-Iso-15-keto-prostaglandin-F2β	transcript_HQ_B_transcript43281/f3p0/751	-0.977263	0.000769604
Com_5156_neg	8-Iso-15-keto-prostaglandin-F2β	transcript_HQ_B_transcript43276/f2p0/725	0.952567	0.00332147
Com_5156_neg	8-Iso-15-keto-prostaglandin-F2β	transcript_HQ_B_transcript43273/f4p0/717	0.977606	0.000746612
Com_5156_neg	8-Iso-15-keto-prostaglandin-F2β	transcript_HQ_B_transcript43267/f2p0/721	-0.958545	0.00254215
Com_5156_neg	8-Iso-15-keto-prostaglandin-F2β	transcript_HQ_B_transcript43262/f2p0/720	0.96832	0.00148955
Com_5156_neg	8-Iso-15-keto-prostaglandin-F2β	transcript_HQ_B_transcript43259/f7p0/708	0.958666	0.00252748
Com_5156_neg	8-Iso-15-keto-prostaglandin-F2β	transcript_HQ_B_transcript43257/f5p0/706	0.991188	0.000116143
Com_5156_neg	8-Iso-15-keto-prostaglandin-F2β	transcript_HQ_B_transcript43255/f6p0/706	0.989179	0.000175023
Com_5156_neg	8-Iso-15-keto-prostaglandin-F2β	transcript_HQ_B_transcript43251/f3p0/730	0.970053	0.00133178
Com_5156_neg	8-Iso-15-keto-prostaglandin-F2β	transcript_HQ_B_transcript4325/f2p0/3498	0.997326	1.07164e-05
Com_5156_neg	8-Iso-15-keto-prostaglandin-F2β	transcript_HQ_B_transcript43248/f2p0/726	0.993718	5.9078e-05
Com_5156_neg	8-Iso-15-keto-prostaglandin-F2β	transcript_HQ_B_transcript43240/f2p0/721	-0.934814	0.00623524
Com_5156_neg	8-Iso-15-keto-prostaglandin-F2β	transcript_HQ_B_transcript4324/f6p0/3448	0.998077	5.54198e-06
Com_5156_neg	8-Iso-15-keto-prostaglandin-F2β	transcript_HQ_B_transcript43238/f3p0/690	0.980253	0.00058106
Com_5156_neg	8-Iso-15-keto-prostaglandin-F2β	transcript_HQ_B_transcript43237/f2p0/735	0.993607	6.11657e-05
Com_5156_neg	8-Iso-15-keto-prostaglandin-F2β	transcript_HQ_B_transcript43235/f2p0/742	0.999544	3.11999e-07
Com_5156_neg	8-Iso-15-keto-prostaglandin-F2β	transcript_HQ_B_transcript43231/f2p0/726	-0.944199	0.00458374
Com_5156_neg	8-Iso-15-keto-prostaglandin-F2β	transcript_HQ_B_transcript4323/f5p0/3442	0.946669	0.00419052
Com_5156_neg	8-Iso-15-keto-prostaglandin-F2β	transcript_HQ_B_transcript43225/f2p0/723	-0.984883	0.000341078
Com_5156_neg	8-Iso-15-keto-prostaglandin-F2β	transcript_HQ_B_transcript43219/f7p0/719	0.979109	0.00065011
Com_5156_neg	8-Iso-15-keto-prostaglandin-F2β	transcript_HQ_B_transcript43208/f7p0/712	0.948001	0.00398554
Com_5156_neg	8-Iso-15-keto-prostaglandin-F2β	transcript_HQ_B_transcript43195/f3p0/770	0.999215	9.23247e-07
Com_5156_neg	8-Iso-15-keto-prostaglandin-F2β	transcript_HQ_B_transcript43187/f2p0/734	0.997428	9.91612e-06
Com_5156_neg	8-Iso-15-keto-prostaglandin-F2β	transcript_HQ_B_transcript43181/f23p0/687	0.986404	0.00027604
Com_5156_neg	8-Iso-15-keto-prostaglandin-F2β	transcript_HQ_B_transcript43180/f3p0/730	0.991546	0.000106909
Com_5156_neg	8-Iso-15-keto-prostaglandin-F2β	transcript_HQ_B_transcript43173/f17p0/706	0.984894	0.00034055
Com_5156_neg	8-Iso-15-keto-prostaglandin-F2β	transcript_HQ_B_transcript43171/f4p0/725	0.990892	0.000124064
Com_5156_neg	8-Iso-15-keto-prostaglandin-F2β	transcript_HQ_B_transcript43170/f2p0/756	-0.98395	0.000384355
Com_5156_neg	8-Iso-15-keto-prostaglandin-F2β	transcript_HQ_B_transcript43166/f9p0/707	0.945084	0.00444081
Com_5156_neg	8-Iso-15-keto-prostaglandin-F2β	transcript_HQ_B_transcript43161/f2p0/752	-0.92933	0.00731483
Com_5156_neg	8-Iso-15-keto-prostaglandin-F2β	transcript_HQ_B_transcript43157/f3p0/733	0.993707	5.92813e-05
Com_5156_neg	8-Iso-15-keto-prostaglandin-F2β	transcript_HQ_B_transcript43154/f8p0/711	-0.955825	0.00288403
Com_5156_neg	8-Iso-15-keto-prostaglandin-F2β	transcript_HQ_B_transcript43151/f3p0/727	-0.965314	0.00178384
Com_5156_neg	8-Iso-15-keto-prostaglandin-F2β	transcript_HQ_B_transcript43143/f71p0/673	-0.965809	0.00173353
Com_5156_neg	8-Iso-15-keto-prostaglandin-F2β	transcript_HQ_B_transcript43136/f6p0/730	-0.952817	0.00328687
Com_5156_neg	8-Iso-15-keto-prostaglandin-F2β	transcript_HQ_B_transcript43135/f3p0/741	0.987422	0.000236325
Com_5156_neg	8-Iso-15-keto-prostaglandin-F2β	transcript_HQ_B_transcript43134/f3p0/762	0.977077	0.000782165
Com_5156_neg	8-Iso-15-keto-prostaglandin-F2β	transcript_HQ_B_transcript43133/f5p0/732	-0.980089	0.00059073
Com_5156_neg	8-Iso-15-keto-prostaglandin-F2β	transcript_HQ_B_transcript43132/f2p0/735	0.995589	2.91435e-05
Com_5156_neg	8-Iso-15-keto-prostaglandin-F2β	transcript_HQ_B_transcript43087/f5p0/727	0.951492	0.00347247
Com_5156_neg	8-Iso-15-keto-prostaglandin-F2β	transcript_HQ_B_transcript43084/f2p0/738	-0.962599	0.00207205
Com_5156_neg	8-Iso-15-keto-prostaglandin-F2β	transcript_HQ_B_transcript43083/f3p0/747	-0.971987	0.00116612
Com_5156_neg	8-Iso-15-keto-prostaglandin-F2β	transcript_HQ_B_transcript43073/f18p0/717	-0.98004	0.000593611
Com_5156_neg	8-Iso-15-keto-prostaglandin-F2β	transcript_HQ_B_transcript4307/f2p0/3000	-0.984727	0.000348105
Com_5156_neg	8-Iso-15-keto-prostaglandin-F2β	transcript_HQ_B_transcript43060/f2p0/741	-0.941678	0.00500304
Com_5156_neg	8-Iso-15-keto-prostaglandin-F2β	transcript_HQ_B_transcript43050/f9p0/716	-0.981809	0.00049336
Com_5156_neg	8-Iso-15-keto-prostaglandin-F2β	transcript_HQ_B_transcript43048/f2p0/742	-0.938598	0.00553964
Com_5156_neg	8-Iso-15-keto-prostaglandin-F2β	transcript_HQ_B_transcript43038/f3p0/751	0.98941	0.000167628
Com_5156_neg	8-Iso-15-keto-prostaglandin-F2β	transcript_HQ_B_transcript4303/f4p0/3464	0.963196	0.00200683
Com_5156_neg	8-Iso-15-keto-prostaglandin-F2β	transcript_HQ_B_transcript43002/f5p0/737	0.99913	1.13422e-06
Com_5156_neg	8-Iso-15-keto-prostaglandin-F2β	transcript_HQ_B_transcript43/f4p0/6350	-0.991278	0.000113768
Com_5156_neg	8-Iso-15-keto-prostaglandin-F2β	transcript_HQ_B_transcript42997/f4p0/751	-0.947841	0.00400983
Com_5156_neg	8-Iso-15-keto-prostaglandin-F2β	transcript_HQ_B_transcript42968/f2p0/760	0.954083	0.00311416
Com_5156_neg	8-Iso-15-keto-prostaglandin-F2β	transcript_HQ_B_transcript4296/f5p0/3480	-0.970989	0.00125024
Com_5156_neg	8-Iso-15-keto-prostaglandin-F2β	transcript_HQ_B_transcript42958/f6p0/738	-0.973615	0.0010351
Com_5156_neg	8-Iso-15-keto-prostaglandin-F2β	transcript_HQ_B_transcript42950/f6p0/750	0.97704	0.00078467
Com_5156_neg	8-Iso-15-keto-prostaglandin-F2β	transcript_HQ_B_transcript4295/f3p0/3468	-0.988623	0.000193414
Com_5156_neg	8-Iso-15-keto-prostaglandin-F2β	transcript_HQ_B_transcript42948/f8p0/729	0.987354	0.000238885
Com_5156_neg	8-Iso-15-keto-prostaglandin-F2β	transcript_HQ_B_transcript42944/f3p0/772	0.999947	4.18341e-09
Com_5156_neg	8-Iso-15-keto-prostaglandin-F2β	transcript_HQ_B_transcript4294/f4p0/3390	-0.997141	1.22521e-05
Com_5156_neg	8-Iso-15-keto-prostaglandin-F2β	transcript_HQ_B_transcript42926/f2p0/769	-0.922103	0.00886559
Com_5156_neg	8-Iso-15-keto-prostaglandin-F2β	transcript_HQ_B_transcript42923/f2p0/741	0.98462	0.000353003
Com_5156_neg	8-Iso-15-keto-prostaglandin-F2β	transcript_HQ_B_transcript42918/f14p0/746	0.987697	0.000226098
Com_5156_neg	8-Iso-15-keto-prostaglandin-F2β	transcript_HQ_B_transcript42917/f3p0/753	0.996147	2.22444e-05
Com_5156_neg	8-Iso-15-keto-prostaglandin-F2β	transcript_HQ_B_transcript42916/f14p0/672	-0.95081	0.00357004
Com_5156_neg	8-Iso-15-keto-prostaglandin-F2β	transcript_HQ_B_transcript42915/f11p0/740	0.994635	4.30905e-05
Com_5156_neg	8-Iso-15-keto-prostaglandin-F2β	transcript_HQ_B_transcript42902/f5p0/768	-0.93649	0.00592211
Com_5156_neg	8-Iso-15-keto-prostaglandin-F2β	transcript_HQ_B_transcript42899/f3p0/759	0.999139	1.11071e-06
Com_5156_neg	8-Iso-15-keto-prostaglandin-F2β	transcript_HQ_B_transcript42873/f5p0/754	-0.996057	2.32905e-05
Com_5156_neg	8-Iso-15-keto-prostaglandin-F2β	transcript_HQ_B_transcript42868/f6p0/753	-0.925089	0.0082072
Com_5156_neg	8-Iso-15-keto-prostaglandin-F2β	transcript_HQ_B_transcript42861/f5p0/758	-0.95832	0.00256962
Com_5156_neg	8-Iso-15-keto-prostaglandin-F2β	transcript_HQ_B_transcript42859/f13p0/712	-0.969008	0.00142587
Com_5156_neg	8-Iso-15-keto-prostaglandin-F2β	transcript_HQ_B_transcript42851/f7p0/751	0.991949	9.69708e-05
Com_5156_neg	8-Iso-15-keto-prostaglandin-F2β	transcript_HQ_B_transcript42843/f2p0/778	0.966932	0.00162214
Com_5156_neg	8-Iso-15-keto-prostaglandin-F2β	transcript_HQ_B_transcript42838/f15p0/731	-0.960106	0.00235554
Com_5156_neg	8-Iso-15-keto-prostaglandin-F2β	transcript_HQ_B_transcript42833/f2p0/761	0.949482	0.00376364
Com_5156_neg	8-Iso-15-keto-prostaglandin-F2β	transcript_HQ_B_transcript42817/f17p0/755	-0.953638	0.00317433
Com_5156_neg	8-Iso-15-keto-prostaglandin-F2β	transcript_HQ_B_transcript42814/f18p0/732	0.979121	0.000649349
Com_5156_neg	8-Iso-15-keto-prostaglandin-F2β	transcript_HQ_B_transcript42807/f9p0/761	-0.959958	0.00237289
Com_5156_neg	8-Iso-15-keto-prostaglandin-F2β	transcript_HQ_B_transcript42805/f5p0/766	0.938623	0.0055351
Com_5156_neg	8-Iso-15-keto-prostaglandin-F2β	transcript_HQ_B_transcript42800/f6p0/752	0.999869	2.59188e-08
Com_5156_neg	8-Iso-15-keto-prostaglandin-F2β	transcript_HQ_B_transcript42793/f2p0/763	0.957623	0.00265565
Com_5156_neg	8-Iso-15-keto-prostaglandin-F2β	transcript_HQ_B_transcript42776/f2p0/772	0.985796	0.000301214
Com_5156_neg	8-Iso-15-keto-prostaglandin-F2β	transcript_HQ_B_transcript42771/f37p0/691	0.994907	3.88468e-05
Com_5156_neg	8-Iso-15-keto-prostaglandin-F2β	transcript_HQ_B_transcript42770/f2p0/774	0.990225	0.000142852
Com_5156_neg	8-Iso-15-keto-prostaglandin-F2β	transcript_HQ_B_transcript42763/f6p0/764	0.947391	0.00407882
Com_5156_neg	8-Iso-15-keto-prostaglandin-F2β	transcript_HQ_B_transcript42760/f14p0/742	-0.947346	0.00408566
Com_5156_neg	8-Iso-15-keto-prostaglandin-F2β	transcript_HQ_B_transcript42732/f2p0/770	0.998974	1.57813e-06
Com_5156_neg	8-Iso-15-keto-prostaglandin-F2β	transcript_HQ_B_transcript42714/f2p0/770	0.996019	2.37382e-05
Com_5156_neg	8-Iso-15-keto-prostaglandin-F2β	transcript_HQ_B_transcript42690/f5p0/760	-0.963419	0.00198276
Com_5156_neg	8-Iso-15-keto-prostaglandin-F2β	transcript_HQ_B_transcript42684/f3p0/780	0.959943	0.00237469
Com_5156_neg	8-Iso-15-keto-prostaglandin-F2β	transcript_HQ_B_transcript42683/f17p0/770	-0.955698	0.0029005
Com_5156_neg	8-Iso-15-keto-prostaglandin-F2β	transcript_HQ_B_transcript42680/f7p0/773	-0.963261	0.00199988
Com_5156_neg	8-Iso-15-keto-prostaglandin-F2β	transcript_HQ_B_transcript42677/f4p0/745	-0.991266	0.000114097
Com_5156_neg	8-Iso-15-keto-prostaglandin-F2β	transcript_HQ_B_transcript42675/f9p0/772	-0.968832	0.00144204
Com_5156_neg	8-Iso-15-keto-prostaglandin-F2β	transcript_HQ_B_transcript42666/f43p0/719	0.991888	9.84319e-05
Com_5156_neg	8-Iso-15-keto-prostaglandin-F2β	transcript_HQ_B_transcript42656/f2p0/773	0.966452	0.00166927
Com_5156_neg	8-Iso-15-keto-prostaglandin-F2β	transcript_HQ_B_transcript42638/f9p0/760	-0.962102	0.0021272
Com_5156_neg	8-Iso-15-keto-prostaglandin-F2β	transcript_HQ_B_transcript42637/f25p0/730	0.968823	0.00144283
Com_5156_neg	8-Iso-15-keto-prostaglandin-F2β	transcript_HQ_B_transcript42617/f2p0/780	-0.985116	0.000330632
Com_5156_neg	8-Iso-15-keto-prostaglandin-F2β	transcript_HQ_B_transcript42605/f2p0/786	-0.986987	0.000252905
Com_5156_neg	8-Iso-15-keto-prostaglandin-F2β	transcript_HQ_B_transcript42604/f16p0/738	-0.982506	0.000456382
Com_5156_neg	8-Iso-15-keto-prostaglandin-F2β	transcript_HQ_B_transcript4260/f45p0/3463	0.999893	1.72383e-08
Com_5156_neg	8-Iso-15-keto-prostaglandin-F2β	transcript_HQ_B_transcript426/f3p0/5047	0.980686	0.000555946
Com_5156_neg	8-Iso-15-keto-prostaglandin-F2β	transcript_HQ_B_transcript42598/f4p0/777	0.999527	3.35333e-07
Com_5156_neg	8-Iso-15-keto-prostaglandin-F2β	transcript_HQ_B_transcript42596/f9p0/778	-0.989044	0.000179401
Com_5156_neg	8-Iso-15-keto-prostaglandin-F2β	transcript_HQ_B_transcript42590/f2p0/782	0.979272	0.000640047
Com_5156_neg	8-Iso-15-keto-prostaglandin-F2β	transcript_HQ_B_transcript42587/f2p0/789	-0.99854	3.1957e-06
Com_5156_neg	8-Iso-15-keto-prostaglandin-F2β	transcript_HQ_B_transcript42571/f2p0/785	0.983805	0.000391316
Com_5156_neg	8-Iso-15-keto-prostaglandin-F2β	transcript_HQ_B_transcript42563/f3p0/759	-0.982308	0.000466751
Com_5156_neg	8-Iso-15-keto-prostaglandin-F2β	transcript_HQ_B_transcript42558/f2p0/803	0.949781	0.00371966
Com_5156_neg	8-Iso-15-keto-prostaglandin-F2β	transcript_HQ_B_transcript42542/f9p0/763	0.991721	0.000102536
Com_5156_neg	8-Iso-15-keto-prostaglandin-F2β	transcript_HQ_B_transcript42537/f2p0/788	0.999389	5.60031e-07
Com_5156_neg	8-Iso-15-keto-prostaglandin-F2β	transcript_HQ_B_transcript42535/f2p0/790	0.995385	3.18979e-05
Com_5156_neg	8-Iso-15-keto-prostaglandin-F2β	transcript_HQ_B_transcript42529/f11p0/771	0.976117	0.00084875
Com_5156_neg	8-Iso-15-keto-prostaglandin-F2β	transcript_HQ_B_transcript42523/f2p0/786	0.999417	5.09134e-07
Com_5156_neg	8-Iso-15-keto-prostaglandin-F2β	transcript_HQ_B_transcript42520/f2p0/787	0.998795	2.17615e-06
Com_5156_neg	8-Iso-15-keto-prostaglandin-F2β	transcript_HQ_B_transcript42512/f2p0/791	0.91986	0.0093763
Com_5156_neg	8-Iso-15-keto-prostaglandin-F2β	transcript_HQ_B_transcript42511/f5p0/779	0.954311	0.00308352
Com_5156_neg	8-Iso-15-keto-prostaglandin-F2β	transcript_HQ_B_transcript42458/f6p0/789	-0.990751	0.000127919
Com_5156_neg	8-Iso-15-keto-prostaglandin-F2β	transcript_HQ_B_transcript42454/f2p0/783	-0.965078	0.00180804
Com_5156_neg	8-Iso-15-keto-prostaglandin-F2β	transcript_HQ_B_transcript42453/f18p0/752	-0.991523	0.00010748
Com_5156_neg	8-Iso-15-keto-prostaglandin-F2β	transcript_HQ_B_transcript42448/f3p0/798	0.994218	5.00567e-05
Com_5156_neg	8-Iso-15-keto-prostaglandin-F2β	transcript_HQ_B_transcript42441/f2p0/811	0.979555	0.000622751
Com_5156_neg	8-Iso-15-keto-prostaglandin-F2β	transcript_HQ_B_transcript42440/f9p0/774	-0.975606	0.000885378
Com_5156_neg	8-Iso-15-keto-prostaglandin-F2β	transcript_HQ_B_transcript42439/f2p0/814	-0.957376	0.00268653
Com_5156_neg	8-Iso-15-keto-prostaglandin-F2β	transcript_HQ_B_transcript42436/f2p0/763	0.948048	0.00397833
Com_5156_neg	8-Iso-15-keto-prostaglandin-F2β	transcript_HQ_B_transcript42435/f3p0/794	0.93071	0.00703537
Com_5156_neg	8-Iso-15-keto-prostaglandin-F2β	transcript_HQ_B_transcript42430/f3p0/798	0.917844	0.00984726
Com_5156_neg	8-Iso-15-keto-prostaglandin-F2β	transcript_HQ_B_transcript42423/f2p0/797	-0.995059	3.65605e-05
Com_5156_neg	8-Iso-15-keto-prostaglandin-F2β	transcript_HQ_B_transcript42415/f3p0/793	-0.967079	0.00160782
Com_5156_neg	8-Iso-15-keto-prostaglandin-F2β	transcript_HQ_B_transcript42409/f2p0/797	0.995574	2.93454e-05
Com_5156_neg	8-Iso-15-keto-prostaglandin-F2β	transcript_HQ_B_transcript42391/f2p0/804	-0.96464	0.00185335
Com_5156_neg	8-Iso-15-keto-prostaglandin-F2β	transcript_HQ_B_transcript42385/f2p0/818	-0.990551	0.000133498
Com_5156_neg	8-Iso-15-keto-prostaglandin-F2β	transcript_HQ_B_transcript42383/f3p0/741	-0.939643	0.00535447
Com_5156_neg	8-Iso-15-keto-prostaglandin-F2β	transcript_HQ_B_transcript42369/f2p0/807	-0.971161	0.00123556
Com_5156_neg	8-Iso-15-keto-prostaglandin-F2β	transcript_HQ_B_transcript42364/f7p0/798	-0.989995	0.000149647
Com_5156_neg	8-Iso-15-keto-prostaglandin-F2β	transcript_HQ_B_transcript42358/f2p0/804	-0.953105	0.00324711
Com_5156_neg	8-Iso-15-keto-prostaglandin-F2β	transcript_HQ_B_transcript42348/f7p0/770	0.991963	9.66391e-05
Com_5156_neg	8-Iso-15-keto-prostaglandin-F2β	transcript_HQ_B_transcript42333/f39p0/763	-0.987903	0.000218633
Com_5156_neg	8-Iso-15-keto-prostaglandin-F2β	transcript_HQ_B_transcript42329/f53p0/777	-0.979338	0.000635994
Com_5156_neg	8-Iso-15-keto-prostaglandin-F2β	transcript_HQ_B_transcript42327/f2p0/803	-0.969911	0.0013444
Com_5156_neg	8-Iso-15-keto-prostaglandin-F2β	transcript_HQ_B_transcript42322/f2p0/808	-0.942612	0.00484553
Com_5156_neg	8-Iso-15-keto-prostaglandin-F2β	transcript_HQ_B_transcript4232/f2p0/3489	0.999339	6.5583e-07
Com_5156_neg	8-Iso-15-keto-prostaglandin-F2β	transcript_HQ_B_transcript42312/f7p0/799	0.941683	0.00500221
Com_5156_neg	8-Iso-15-keto-prostaglandin-F2β	transcript_HQ_B_transcript42310/f6p0/773	-0.971061	0.00124405
Com_5156_neg	8-Iso-15-keto-prostaglandin-F2β	transcript_HQ_B_transcript42291/f2p0/805	-0.979533	0.000624077
Com_5156_neg	8-Iso-15-keto-prostaglandin-F2β	transcript_HQ_B_transcript42288/f2p0/820	0.981394	0.000516051
Com_5156_neg	8-Iso-15-keto-prostaglandin-F2β	transcript_HQ_B_transcript42276/f6p0/803	0.988542	0.000196165
Com_5156_neg	8-Iso-15-keto-prostaglandin-F2β	transcript_HQ_B_transcript4227/f5p0/3481	0.937223	0.00578773
Com_5156_neg	8-Iso-15-keto-prostaglandin-F2β	transcript_HQ_B_transcript42268/f9p0/809	0.955369	0.00294339
Com_5156_neg	8-Iso-15-keto-prostaglandin-F2β	transcript_HQ_B_transcript42264/f3p0/812	-0.990306	0.000140502
Com_5156_neg	8-Iso-15-keto-prostaglandin-F2β	transcript_HQ_B_transcript42251/f2p0/817	0.961162	0.00223334
Com_5156_neg	8-Iso-15-keto-prostaglandin-F2β	transcript_HQ_B_transcript42245/f3p0/811	-0.990085	0.000146971
Com_5156_neg	8-Iso-15-keto-prostaglandin-F2β	transcript_HQ_B_transcript42238/f2p0/808	-0.95412	0.00310915
Com_5156_neg	8-Iso-15-keto-prostaglandin-F2β	transcript_HQ_B_transcript42217/f64p0/787	0.998458	3.56333e-06
Com_5156_neg	8-Iso-15-keto-prostaglandin-F2β	transcript_HQ_B_transcript42209/f2p0/813	-0.971849	0.0011776
Com_5156_neg	8-Iso-15-keto-prostaglandin-F2β	transcript_HQ_B_transcript42208/f4p0/804	-0.954106	0.00311111
Com_5156_neg	8-Iso-15-keto-prostaglandin-F2β	transcript_HQ_B_transcript42189/f5p0/767	0.926591	0.00788547
Com_5156_neg	8-Iso-15-keto-prostaglandin-F2β	transcript_HQ_B_transcript42187/f5p0/813	-0.96083	0.00227143
Com_5156_neg	8-Iso-15-keto-prostaglandin-F2β	transcript_HQ_B_transcript42185/f2p0/827	-0.960785	0.00227652
Com_5156_neg	8-Iso-15-keto-prostaglandin-F2β	transcript_HQ_B_transcript42158/f2p0/823	-0.988961	0.000182114
Com_5156_neg	8-Iso-15-keto-prostaglandin-F2β	transcript_HQ_B_transcript4215/f3p0/3483	-0.995729	2.73222e-05
Com_5156_neg	8-Iso-15-keto-prostaglandin-F2β	transcript_HQ_B_transcript42132/f3p0/862	-0.984054	0.000379386
Com_5156_neg	8-Iso-15-keto-prostaglandin-F2β	transcript_HQ_B_transcript42122/f5p0/819	0.947047	0.00413185
Com_5156_neg	8-Iso-15-keto-prostaglandin-F2β	transcript_HQ_B_transcript42106/f67p0/778	-0.969474	0.00138355
Com_5156_neg	8-Iso-15-keto-prostaglandin-F2β	transcript_HQ_B_transcript42103/f2p0/833	0.999435	4.79401e-07
Com_5156_neg	8-Iso-15-keto-prostaglandin-F2β	transcript_HQ_B_transcript42092/f5p0/813	0.992592	8.21175e-05
Com_5156_neg	8-Iso-15-keto-prostaglandin-F2β	transcript_HQ_B_transcript42089/f3p0/854	0.934944	0.00621084
Com_5156_neg	8-Iso-15-keto-prostaglandin-F2β	transcript_HQ_B_transcript42084/f4p0/820	0.960937	0.0022591
Com_5156_neg	8-Iso-15-keto-prostaglandin-F2β	transcript_HQ_B_transcript42067/f3p0/825	-0.965402	0.00177482
Com_5156_neg	8-Iso-15-keto-prostaglandin-F2β	transcript_HQ_B_transcript42064/f4p0/849	0.979033	0.000654785
Com_5156_neg	8-Iso-15-keto-prostaglandin-F2β	transcript_HQ_B_transcript42042/f2p0/870	0.971849	0.00117755
Com_5156_neg	8-Iso-15-keto-prostaglandin-F2β	transcript_HQ_B_transcript42032/f2p0/827	0.999453	4.49179e-07
Com_5156_neg	8-Iso-15-keto-prostaglandin-F2β	transcript_HQ_B_transcript42025/f4p0/817	0.964367	0.00188195
Com_5156_neg	8-Iso-15-keto-prostaglandin-F2β	transcript_HQ_B_transcript42017/f3p0/825	-0.996838	1.49851e-05
Com_5156_neg	8-Iso-15-keto-prostaglandin-F2β	transcript_HQ_B_transcript42013/f22p0/741	-0.977629	0.000745066
Com_5156_neg	8-Iso-15-keto-prostaglandin-F2β	transcript_HQ_B_transcript42011/f4p0/821	0.974191	0.000990576
Com_5156_neg	8-Iso-15-keto-prostaglandin-F2β	transcript_HQ_B_transcript42006/f2p0/837	-0.99659	1.74266e-05
Com_5156_neg	8-Iso-15-keto-prostaglandin-F2β	transcript_HQ_B_transcript42005/f4p0/827	0.966634	0.00165137
Com_5156_neg	8-Iso-15-keto-prostaglandin-F2β	transcript_HQ_B_transcript42003/f7p0/829	0.997308	1.0863e-05
Com_5156_neg	8-Iso-15-keto-prostaglandin-F2β	transcript_HQ_B_transcript41993/f3p0/768	-0.966237	0.00169064
Com_5156_neg	8-Iso-15-keto-prostaglandin-F2β	transcript_HQ_B_transcript41989/f3p0/842	0.98604	0.000290964
Com_5156_neg	8-Iso-15-keto-prostaglandin-F2β	transcript_HQ_B_transcript41982/f5p0/826	-0.987727	0.000225018
Com_5156_neg	8-Iso-15-keto-prostaglandin-F2β	transcript_HQ_B_transcript41975/f2p0/849	0.963102	0.00201712
Com_5156_neg	8-Iso-15-keto-prostaglandin-F2β	transcript_HQ_B_transcript41966/f3p0/844	0.982966	0.000432769
Com_5156_neg	8-Iso-15-keto-prostaglandin-F2β	transcript_HQ_B_transcript41952/f2p0/833	0.999748	9.55298e-08
Com_5156_neg	8-Iso-15-keto-prostaglandin-F2β	transcript_HQ_B_transcript41951/f2p0/872	-0.97283	0.00109727
Com_5156_neg	8-Iso-15-keto-prostaglandin-F2β	transcript_HQ_B_transcript41944/f28p0/812	-0.929296	0.00732181
Com_5156_neg	8-Iso-15-keto-prostaglandin-F2β	transcript_HQ_B_transcript41940/f7p0/833	0.94553	0.00436966
Com_5156_neg	8-Iso-15-keto-prostaglandin-F2β	transcript_HQ_B_transcript41925/f3p0/835	-0.998004	5.97429e-06
Com_5156_neg	8-Iso-15-keto-prostaglandin-F2β	transcript_HQ_B_transcript4191/f3p0/3512	0.99982	4.85663e-08
Com_5156_neg	8-Iso-15-keto-prostaglandin-F2β	transcript_HQ_B_transcript41909/f2p0/848	0.924446	0.00834688
Com_5156_neg	8-Iso-15-keto-prostaglandin-F2β	transcript_HQ_B_transcript41900/f7p0/832	0.924914	0.0082451
Com_5156_neg	8-Iso-15-keto-prostaglandin-F2β	transcript_HQ_B_transcript4190/f4p0/3488	0.992791	7.77577e-05
Com_5156_neg	8-Iso-15-keto-prostaglandin-F2β	transcript_HQ_B_transcript41899/f2p0/838	-0.989351	0.000169507
Com_5156_neg	8-Iso-15-keto-prostaglandin-F2β	transcript_HQ_B_transcript41880/f5p0/835	-0.972251	0.0011443
Com_5156_neg	8-Iso-15-keto-prostaglandin-F2β	transcript_HQ_B_transcript41879/f8p0/811	-0.989878	0.000153177
Com_5156_neg	8-Iso-15-keto-prostaglandin-F2β	transcript_HQ_B_transcript4185/f2p0/3487	0.991598	0.000105605
Com_5156_neg	8-Iso-15-keto-prostaglandin-F2β	transcript_HQ_B_transcript41847/f2p0/846	-0.991365	0.00011152
Com_5156_neg	8-Iso-15-keto-prostaglandin-F2β	transcript_HQ_B_transcript41836/f4p0/842	0.981477	0.00051148
Com_5156_neg	8-Iso-15-keto-prostaglandin-F2β	transcript_HQ_B_transcript41833/f9p0/818	-0.975611	0.000884968
Com_5156_neg	8-Iso-15-keto-prostaglandin-F2β	transcript_HQ_B_transcript41830/f2p0/862	0.934604	0.0062751
Com_5156_neg	8-Iso-15-keto-prostaglandin-F2β	transcript_HQ_B_transcript41827/f2p0/840	-0.976647	0.000811688
Com_5156_neg	8-Iso-15-keto-prostaglandin-F2β	transcript_HQ_B_transcript41810/f3p0/839	0.955491	0.00292744
Com_5156_neg	8-Iso-15-keto-prostaglandin-F2β	transcript_HQ_B_transcript41803/f2p0/843	0.985753	0.000303012
Com_5156_neg	8-Iso-15-keto-prostaglandin-F2β	transcript_HQ_B_transcript41801/f3p0/758	-0.991972	9.64137e-05
Com_5156_neg	8-Iso-15-keto-prostaglandin-F2β	transcript_HQ_B_transcript41800/f2p0/845	0.999879	2.18483e-08
Com_5156_neg	8-Iso-15-keto-prostaglandin-F2β	transcript_HQ_B_transcript4180/f2p0/3495	-0.978177	0.00070914
Com_5156_neg	8-Iso-15-keto-prostaglandin-F2β	transcript_HQ_B_transcript41795/f2p0/842	-0.949517	0.00375849
Com_5156_neg	8-Iso-15-keto-prostaglandin-F2β	transcript_HQ_B_transcript41775/f4p0/835	0.988873	0.000185038
Com_5156_neg	8-Iso-15-keto-prostaglandin-F2β	transcript_HQ_B_transcript41772/f17p0/816	0.919035	0.00956773
Com_5156_neg	8-Iso-15-keto-prostaglandin-F2β	transcript_HQ_B_transcript4177/f3p0/3500	0.999469	4.23535e-07
Com_5156_neg	8-Iso-15-keto-prostaglandin-F2β	transcript_HQ_B_transcript41769/f2p0/855	-0.978637	0.00067971
Com_5156_neg	8-Iso-15-keto-prostaglandin-F2β	transcript_HQ_B_transcript41768/f3p0/870	-0.987474	0.000234363
Com_5156_neg	8-Iso-15-keto-prostaglandin-F2β	transcript_HQ_B_transcript41761/f3p0/816	-0.993848	5.66518e-05
Com_5156_neg	8-Iso-15-keto-prostaglandin-F2β	transcript_HQ_B_transcript41756/f2p0/848	0.997971	6.17097e-06
Com_5156_neg	8-Iso-15-keto-prostaglandin-F2β	transcript_HQ_B_transcript41751/f3p0/846	-0.991769	0.00010134
Com_5156_neg	8-Iso-15-keto-prostaglandin-F2β	transcript_HQ_B_transcript41748/f3p0/849	0.99934	6.5272e-07
Com_5156_neg	8-Iso-15-keto-prostaglandin-F2β	transcript_HQ_B_transcript41721/f6p0/828	-0.943315	0.00472871
Com_5156_neg	8-Iso-15-keto-prostaglandin-F2β	transcript_HQ_B_transcript41713/f2p0/867	-0.998953	1.64228e-06
Com_5156_neg	8-Iso-15-keto-prostaglandin-F2β	transcript_HQ_B_transcript41695/f7p0/838	-0.981833	0.000492075
Com_5156_neg	8-Iso-15-keto-prostaglandin-F2β	transcript_HQ_B_transcript41671/f2p0/852	0.919251	0.00951738
Com_5156_neg	8-Iso-15-keto-prostaglandin-F2β	transcript_HQ_B_transcript41670/f3p0/841	0.973955	0.00100866
Com_5156_neg	8-Iso-15-keto-prostaglandin-F2β	transcript_HQ_B_transcript41667/f4p0/847	0.971019	0.00124767
Com_5156_neg	8-Iso-15-keto-prostaglandin-F2β	transcript_HQ_B_transcript41655/f3p0/859	0.955847	0.00288121
Com_5156_neg	8-Iso-15-keto-prostaglandin-F2β	transcript_HQ_B_transcript41654/f2p0/865	0.942239	0.00490808
Com_5156_neg	8-Iso-15-keto-prostaglandin-F2β	transcript_HQ_B_transcript41648/f2p0/859	0.975973	0.000859014
Com_5156_neg	8-Iso-15-keto-prostaglandin-F2β	transcript_HQ_B_transcript41629/f2p0/844	0.961417	0.00220421
Com_5156_neg	8-Iso-15-keto-prostaglandin-F2β	transcript_HQ_B_transcript41617/f18p0/801	-0.947819	0.00401324
Com_5156_neg	8-Iso-15-keto-prostaglandin-F2β	transcript_HQ_B_transcript41614/f7p0/854	0.932562	0.0066685
Com_5156_neg	8-Iso-15-keto-prostaglandin-F2β	transcript_HQ_B_transcript41613/f5p0/792	-0.998593	2.96739e-06
Com_5156_neg	8-Iso-15-keto-prostaglandin-F2β	transcript_HQ_B_transcript41612/f2p0/866	-0.934779	0.00624193
Com_5156_neg	8-Iso-15-keto-prostaglandin-F2β	transcript_HQ_B_transcript41598/f5p0/820	-0.997184	1.18811e-05
Com_5156_neg	8-Iso-15-keto-prostaglandin-F2β	transcript_HQ_B_transcript41589/f5p0/862	-0.966594	0.00165531
Com_5156_neg	8-Iso-15-keto-prostaglandin-F2β	transcript_HQ_B_transcript41588/f5p0/857	-0.990914	0.000123464
Com_5156_neg	8-Iso-15-keto-prostaglandin-F2β	transcript_HQ_B_transcript41579/f4p0/854	0.956967	0.0027379
Com_5156_neg	8-Iso-15-keto-prostaglandin-F2β	transcript_HQ_B_transcript41571/f2p0/865	0.999897	1.60635e-08
Com_5156_neg	8-Iso-15-keto-prostaglandin-F2β	transcript_HQ_B_transcript41558/f3p0/870	0.936036	0.00600627
Com_5156_neg	8-Iso-15-keto-prostaglandin-F2β	transcript_HQ_B_transcript41554/f10p0/831	-0.978538	0.000685974
Com_5156_neg	8-Iso-15-keto-prostaglandin-F2β	transcript_HQ_B_transcript41544/f2p0/873	-0.967586	0.00155898
Com_5156_neg	8-Iso-15-keto-prostaglandin-F2β	transcript_HQ_B_transcript41528/f6p0/828	-0.97562	0.000884354
Com_5156_neg	8-Iso-15-keto-prostaglandin-F2β	transcript_HQ_B_transcript41523/f2p0/862	0.998353	4.06624e-06
Com_5156_neg	8-Iso-15-keto-prostaglandin-F2β	transcript_HQ_B_transcript41490/f2p0/867	-0.946133	0.00427426
Com_5156_neg	8-Iso-15-keto-prostaglandin-F2β	transcript_HQ_B_transcript41488/f6p0/865	-0.958218	0.00258212
Com_5156_neg	8-Iso-15-keto-prostaglandin-F2β	transcript_HQ_B_transcript41484/f2p0/874	0.978034	0.000718426
Com_5156_neg	8-Iso-15-keto-prostaglandin-F2β	transcript_HQ_B_transcript41482/f2p0/866	-0.958795	0.00251178
Com_5156_neg	8-Iso-15-keto-prostaglandin-F2β	transcript_HQ_B_transcript41481/f3p0/871	-0.96804	0.00151584
Com_5156_neg	8-Iso-15-keto-prostaglandin-F2β	transcript_HQ_B_transcript41473/f2p0/870	0.935718	0.0060655
Com_5156_neg	8-Iso-15-keto-prostaglandin-F2β	transcript_HQ_B_transcript41471/f2p0/895	0.940203	0.00525667
Com_5156_neg	8-Iso-15-keto-prostaglandin-F2β	transcript_HQ_B_transcript41469/f2p0/783	-0.988881	0.000184755
Com_5156_neg	8-Iso-15-keto-prostaglandin-F2β	transcript_HQ_B_transcript41464/f10p0/850	-0.972234	0.00114575
Com_5156_neg	8-Iso-15-keto-prostaglandin-F2β	transcript_HQ_B_transcript41458/f9p0/859	0.967213	0.00159489
Com_5156_neg	8-Iso-15-keto-prostaglandin-F2β	transcript_HQ_B_transcript41454/f2p0/874	0.94363	0.00467685
Com_5156_neg	8-Iso-15-keto-prostaglandin-F2β	transcript_HQ_B_transcript41441/f2p0/872	-0.941288	0.00506943
Com_5156_neg	8-Iso-15-keto-prostaglandin-F2β	transcript_HQ_B_transcript41436/f2p0/876	-0.990334	0.000139695
Com_5156_neg	8-Iso-15-keto-prostaglandin-F2β	transcript_HQ_B_transcript41424/f5p0/874	0.975259	0.000910593
Com_5156_neg	8-Iso-15-keto-prostaglandin-F2β	transcript_HQ_B_transcript41415/f13p0/865	0.940081	0.0052779
Com_5156_neg	8-Iso-15-keto-prostaglandin-F2β	transcript_HQ_B_transcript41411/f7p0/876	0.993129	7.06578e-05
Com_5156_neg	8-Iso-15-keto-prostaglandin-F2β	transcript_HQ_B_transcript41408/f4p0/846	-0.986276	0.000281228
Com_5156_neg	8-Iso-15-keto-prostaglandin-F2β	transcript_HQ_B_transcript41406/f2p0/877	0.999182	1.00335e-06
Com_5156_neg	8-Iso-15-keto-prostaglandin-F2β	transcript_HQ_B_transcript41405/f2p0/876	0.998121	5.29104e-06
Com_5156_neg	8-Iso-15-keto-prostaglandin-F2β	transcript_HQ_B_transcript41401/f7p0/866	0.99537	3.21044e-05
Com_5156_neg	8-Iso-15-keto-prostaglandin-F2β	transcript_HQ_B_transcript41391/f2p0/886	0.973285	0.00106104
Com_5156_neg	8-Iso-15-keto-prostaglandin-F2β	transcript_HQ_B_transcript41387/f2p0/873	-0.989688	0.000158953
Com_5156_neg	8-Iso-15-keto-prostaglandin-F2β	transcript_HQ_B_transcript41380/f2p0/903	-0.985818	0.00030027
Com_5156_neg	8-Iso-15-keto-prostaglandin-F2β	transcript_HQ_B_transcript4138/f2p0/3506	-0.942481	0.00486751
Com_5156_neg	8-Iso-15-keto-prostaglandin-F2β	transcript_HQ_B_transcript41371/f2p0/875	0.982977	0.000432213
Com_5156_neg	8-Iso-15-keto-prostaglandin-F2β	transcript_HQ_B_transcript41370/f8p0/867	-0.980529	0.000564967
Com_5156_neg	8-Iso-15-keto-prostaglandin-F2β	transcript_HQ_B_transcript41361/f2p0/881	0.953903	0.0031384
Com_5156_neg	8-Iso-15-keto-prostaglandin-F2β	transcript_HQ_B_transcript41349/f4p0/829	0.971183	0.00123369
Com_5156_neg	8-Iso-15-keto-prostaglandin-F2β	transcript_HQ_B_transcript4134/f3p0/3571	-0.976643	0.000811919
Com_5156_neg	8-Iso-15-keto-prostaglandin-F2β	transcript_HQ_B_transcript41339/f6p0/872	0.968309	0.00149056
Com_5156_neg	8-Iso-15-keto-prostaglandin-F2β	transcript_HQ_B_transcript41332/f2p0/876	-0.974501	0.000966977
Com_5156_neg	8-Iso-15-keto-prostaglandin-F2β	transcript_HQ_B_transcript41323/f2p0/879	0.976821	0.000799703
Com_5156_neg	8-Iso-15-keto-prostaglandin-F2β	transcript_HQ_B_transcript41320/f21p0/836	-0.988204	0.000207888
Com_5156_neg	8-Iso-15-keto-prostaglandin-F2β	transcript_HQ_B_transcript41297/f2p0/891	-0.999677	1.56538e-07
Com_5156_neg	8-Iso-15-keto-prostaglandin-F2β	transcript_HQ_B_transcript41292/f2p0/879	-0.974681	0.000953489
Com_5156_neg	8-Iso-15-keto-prostaglandin-F2β	transcript_HQ_B_transcript41287/f3p0/877	-0.973934	0.00101028
Com_5156_neg	8-Iso-15-keto-prostaglandin-F2β	transcript_HQ_B_transcript41254/f3p0/896	0.945482	0.00437736
Com_5156_neg	8-Iso-15-keto-prostaglandin-F2β	transcript_HQ_B_transcript4125/f3p0/3433	0.999328	6.77148e-07
Com_5156_neg	8-Iso-15-keto-prostaglandin-F2β	transcript_HQ_B_transcript41245/f12p0/872	0.989415	0.000167483
Com_5156_neg	8-Iso-15-keto-prostaglandin-F2β	transcript_HQ_B_transcript41241/f2p0/888	0.981673	0.00050073
Com_5156_neg	8-Iso-15-keto-prostaglandin-F2β	transcript_HQ_B_transcript41239/f2p0/888	0.977234	0.000771522
Com_5156_neg	8-Iso-15-keto-prostaglandin-F2β	transcript_HQ_B_transcript41226/f2p0/898	0.99855	3.15105e-06
Com_5156_neg	8-Iso-15-keto-prostaglandin-F2β	transcript_HQ_B_transcript41221/f3p0/908	-0.939333	0.00540917
Com_5156_neg	8-Iso-15-keto-prostaglandin-F2β	transcript_HQ_B_transcript41218/f5p0/880	0.992875	7.59651e-05
Com_5156_neg	8-Iso-15-keto-prostaglandin-F2β	transcript_HQ_B_transcript41215/f3p0/889	0.993135	7.05268e-05
Com_5156_neg	8-Iso-15-keto-prostaglandin-F2β	transcript_HQ_B_transcript41212/f5p0/878	0.999317	7.00341e-07
Com_5156_neg	8-Iso-15-keto-prostaglandin-F2β	transcript_HQ_B_transcript4121/f3p0/3485	0.954505	0.00305766
Com_5156_neg	8-Iso-15-keto-prostaglandin-F2β	transcript_HQ_B_transcript4120/f3p0/3001	0.920955	0.00912514
Com_5156_neg	8-Iso-15-keto-prostaglandin-F2β	transcript_HQ_B_transcript4118/f2p0/3499	0.99868	2.61096e-06
Com_5156_neg	8-Iso-15-keto-prostaglandin-F2β	transcript_HQ_B_transcript41163/f8p0/888	-0.948404	0.00392456
Com_5156_neg	8-Iso-15-keto-prostaglandin-F2β	transcript_HQ_B_transcript41155/f11p0/852	0.998758	2.31166e-06
Com_5156_neg	8-Iso-15-keto-prostaglandin-F2β	transcript_HQ_B_transcript41146/f6p0/880	-0.971852	0.00117735
Com_5156_neg	8-Iso-15-keto-prostaglandin-F2β	transcript_HQ_B_transcript4113/f2p0/3500	-0.971449	0.00121106
Com_5156_neg	8-Iso-15-keto-prostaglandin-F2β	transcript_HQ_B_transcript41127/f2p0/890	-0.99024	0.000142411
Com_5156_neg	8-Iso-15-keto-prostaglandin-F2β	transcript_HQ_B_transcript41126/f2p0/893	0.99772	7.794e-06
Com_5156_neg	8-Iso-15-keto-prostaglandin-F2β	transcript_HQ_B_transcript41120/f2p0/923	0.994744	4.13684e-05
Com_5156_neg	8-Iso-15-keto-prostaglandin-F2β	transcript_HQ_B_transcript41110/f3p0/898	-0.98457	0.000355291
Com_5156_neg	8-Iso-15-keto-prostaglandin-F2β	transcript_HQ_B_transcript41108/f2p0/892	0.993409	6.5026e-05
Com_5156_neg	8-Iso-15-keto-prostaglandin-F2β	transcript_HQ_B_transcript41104/f3p0/913	0.964423	0.00187604
Com_5156_neg	8-Iso-15-keto-prostaglandin-F2β	transcript_HQ_B_transcript41095/f7p0/890	-0.949651	0.0037387
Com_5156_neg	8-Iso-15-keto-prostaglandin-F2β	transcript_HQ_B_transcript41090/f6p0/896	0.920321	0.00927009
Com_5156_neg	8-Iso-15-keto-prostaglandin-F2β	transcript_HQ_B_transcript41085/f2p0/891	0.966195	0.00169484
Com_5156_neg	8-Iso-15-keto-prostaglandin-F2β	transcript_HQ_B_transcript41065/f2p0/897	0.998566	3.08218e-06
Com_5156_neg	8-Iso-15-keto-prostaglandin-F2β	transcript_HQ_B_transcript41053/f3p0/899	-0.941289	0.00506928
Com_5156_neg	8-Iso-15-keto-prostaglandin-F2β	transcript_HQ_B_transcript41049/f3p0/838	-0.951583	0.00345953
Com_5156_neg	8-Iso-15-keto-prostaglandin-F2β	transcript_HQ_B_transcript41047/f8p0/884	-0.979384	0.000633148
Com_5156_neg	8-Iso-15-keto-prostaglandin-F2β	transcript_HQ_B_transcript41037/f2p0/892	0.919182	0.00953338
Com_5156_neg	8-Iso-15-keto-prostaglandin-F2β	transcript_HQ_B_transcript41028/f10p0/872	-0.972799	0.00109978
Com_5156_neg	8-Iso-15-keto-prostaglandin-F2β	transcript_HQ_B_transcript41021/f13p0/850	-0.963812	0.00194067
Com_5156_neg	8-Iso-15-keto-prostaglandin-F2β	transcript_HQ_B_transcript41019/f18p0/878	-0.980609	0.000560385
Com_5156_neg	8-Iso-15-keto-prostaglandin-F2β	transcript_HQ_B_transcript41011/f2p0/899	0.998963	1.61267e-06
Com_5156_neg	8-Iso-15-keto-prostaglandin-F2β	transcript_HQ_B_transcript4101/f2p0/3504	0.998236	4.66478e-06
Com_5156_neg	8-Iso-15-keto-prostaglandin-F2β	transcript_HQ_B_transcript41006/f7p0/853	0.968911	0.00143475
Com_5156_neg	8-Iso-15-keto-prostaglandin-F2β	transcript_HQ_B_transcript40999/f2p0/900	0.994388	4.7147e-05
Com_5156_neg	8-Iso-15-keto-prostaglandin-F2β	transcript_HQ_B_transcript4099/f3p0/3508	0.986029	0.000291404
Com_5156_neg	8-Iso-15-keto-prostaglandin-F2β	transcript_HQ_B_transcript40985/f5p0/875	0.969226	0.00140596
Com_5156_neg	8-Iso-15-keto-prostaglandin-F2β	transcript_HQ_B_transcript40983/f4p0/892	-0.992148	9.22383e-05
Com_5156_neg	8-Iso-15-keto-prostaglandin-F2β	transcript_HQ_B_transcript40970/f2p0/906	-0.970159	0.00132245
Com_5156_neg	8-Iso-15-keto-prostaglandin-F2β	transcript_HQ_B_transcript4096/f2p0/3525	-0.947906	0.00399993
Com_5156_neg	8-Iso-15-keto-prostaglandin-F2β	transcript_HQ_B_transcript40953/f2p0/905	0.984529	0.00035717
Com_5156_neg	8-Iso-15-keto-prostaglandin-F2β	transcript_HQ_B_transcript40949/f3p0/889	-0.996433	1.90653e-05
Com_5156_neg	8-Iso-15-keto-prostaglandin-F2β	transcript_HQ_B_transcript40940/f3p0/919	0.999842	3.73581e-08
Com_5156_neg	8-Iso-15-keto-prostaglandin-F2β	transcript_HQ_B_transcript40933/f4p0/907	-0.92278	0.00871418
Com_5156_neg	8-Iso-15-keto-prostaglandin-F2β	transcript_HQ_B_transcript40930/f2p0/916	-0.995038	3.68698e-05
Com_5156_neg	8-Iso-15-keto-prostaglandin-F2β	transcript_HQ_B_transcript40928/f3p0/912	-0.964123	0.00190766
Com_5156_neg	8-Iso-15-keto-prostaglandin-F2β	transcript_HQ_B_transcript40910/f4p0/894	-0.964605	0.00185703
Com_5156_neg	8-Iso-15-keto-prostaglandin-F2β	transcript_HQ_B_transcript40903/f2p0/918	0.98306	0.000427995
Com_5156_neg	8-Iso-15-keto-prostaglandin-F2β	transcript_HQ_B_transcript40899/f2p0/928	0.96251	0.00208187
Com_5156_neg	8-Iso-15-keto-prostaglandin-F2β	transcript_HQ_B_transcript40883/f5p0/879	0.969037	0.0014232
Com_5156_neg	8-Iso-15-keto-prostaglandin-F2β	transcript_HQ_B_transcript40878/f3p0/919	-0.953782	0.00315485
Com_5156_neg	8-Iso-15-keto-prostaglandin-F2β	transcript_HQ_B_transcript40872/f8p0/906	0.965252	0.00179017
Com_5156_neg	8-Iso-15-keto-prostaglandin-F2β	transcript_HQ_B_transcript4087/f2p0/3518	0.999033	1.40189e-06
Com_5156_neg	8-Iso-15-keto-prostaglandin-F2β	transcript_HQ_B_transcript40869/f2p0/916	0.943739	0.00465885
Com_5156_neg	8-Iso-15-keto-prostaglandin-F2β	transcript_HQ_B_transcript40866/f2p0/922	-0.938051	0.00563763
Com_5156_neg	8-Iso-15-keto-prostaglandin-F2β	transcript_HQ_B_transcript40855/f2p0/941	0.977258	0.000769906
Com_5156_neg	8-Iso-15-keto-prostaglandin-F2β	transcript_HQ_B_transcript40843/f2p0/911	0.952399	0.00334487
Com_5156_neg	8-Iso-15-keto-prostaglandin-F2β	transcript_HQ_B_transcript40836/f2p0/919	-0.96816	0.00150454
Com_5156_neg	8-Iso-15-keto-prostaglandin-F2β	transcript_HQ_B_transcript40835/f2p0/916	-0.977571	0.000748957
Com_5156_neg	8-Iso-15-keto-prostaglandin-F2β	transcript_HQ_B_transcript40831/f13p0/909	0.999785	6.91119e-08
Com_5156_neg	8-Iso-15-keto-prostaglandin-F2β	transcript_HQ_B_transcript40829/f2p0/911	-0.937982	0.00565014
Com_5156_neg	8-Iso-15-keto-prostaglandin-F2β	transcript_HQ_B_transcript40804/f3p0/921	0.98259	0.000452012
Com_5156_neg	8-Iso-15-keto-prostaglandin-F2β	transcript_HQ_B_transcript40799/f2p0/916	0.987644	0.000228071
Com_5156_neg	8-Iso-15-keto-prostaglandin-F2β	transcript_HQ_B_transcript40792/f5p0/911	-0.980725	0.000553724
Com_5156_neg	8-Iso-15-keto-prostaglandin-F2β	transcript_HQ_B_transcript4079/f8p0/3467	-0.952338	0.00335332
Com_5156_neg	8-Iso-15-keto-prostaglandin-F2β	transcript_HQ_B_transcript40788/f3p0/921	-0.986887	0.000256788
Com_5156_neg	8-Iso-15-keto-prostaglandin-F2β	transcript_HQ_B_transcript40785/f2p0/922	0.985802	0.000300939
Com_5156_neg	8-Iso-15-keto-prostaglandin-F2β	transcript_HQ_B_transcript40779/f20p0/882	0.991059	0.000119542
Com_5156_neg	8-Iso-15-keto-prostaglandin-F2β	transcript_HQ_B_transcript40754/f2p0/943	0.987759	0.000223845
Com_5156_neg	8-Iso-15-keto-prostaglandin-F2β	transcript_HQ_B_transcript40746/f4p0/886	-0.977275	0.000768776
Com_5156_neg	8-Iso-15-keto-prostaglandin-F2β	transcript_HQ_B_transcript40745/f3p0/925	0.989616	0.000161181
Com_5156_neg	8-Iso-15-keto-prostaglandin-F2β	transcript_HQ_B_transcript40744/f9p0/915	-0.998683	2.59924e-06
Com_5156_neg	8-Iso-15-keto-prostaglandin-F2β	transcript_HQ_B_transcript40737/f2p0/909	-0.923817	0.0084848
Com_5156_neg	8-Iso-15-keto-prostaglandin-F2β	transcript_HQ_B_transcript4073/f2p0/3566	0.926476	0.00790984
Com_5156_neg	8-Iso-15-keto-prostaglandin-F2β	transcript_HQ_B_transcript40720/f2p0/919	0.953204	0.00323357
Com_5156_neg	8-Iso-15-keto-prostaglandin-F2β	transcript_HQ_B_transcript4072/f6p0/3510	0.973222	0.00106603
Com_5156_neg	8-Iso-15-keto-prostaglandin-F2β	transcript_HQ_B_transcript40705/f3p0/927	-0.99434	4.79663e-05
Com_5156_neg	8-Iso-15-keto-prostaglandin-F2β	transcript_HQ_B_transcript40702/f3p0/920	0.952829	0.00328523
Com_5156_neg	8-Iso-15-keto-prostaglandin-F2β	transcript_HQ_B_transcript407/f3p0/5088	-0.981527	0.000508728
Com_5156_neg	8-Iso-15-keto-prostaglandin-F2β	transcript_HQ_B_transcript40692/f2p0/952	0.986933	0.000255022
Com_5156_neg	8-Iso-15-keto-prostaglandin-F2β	transcript_HQ_B_transcript4069/f4p0/3508	0.988473	0.000198553
Com_5156_neg	8-Iso-15-keto-prostaglandin-F2β	transcript_HQ_B_transcript40681/f2p0/921	-0.970457	0.00129629
Com_5156_neg	8-Iso-15-keto-prostaglandin-F2β	transcript_HQ_B_transcript40677/f2p0/930	-0.976045	0.000853922
Com_5156_neg	8-Iso-15-keto-prostaglandin-F2β	transcript_HQ_B_transcript40664/f2p0/922	0.999658	1.75272e-07
Com_5156_neg	8-Iso-15-keto-prostaglandin-F2β	transcript_HQ_B_transcript40657/f5p0/873	-0.984867	0.000341795
Com_5156_neg	8-Iso-15-keto-prostaglandin-F2β	transcript_HQ_B_transcript40653/f2p0/926	0.994874	3.93469e-05
Com_5156_neg	8-Iso-15-keto-prostaglandin-F2β	transcript_HQ_B_transcript40650/f11p0/913	0.98508	0.000332236
Com_5156_neg	8-Iso-15-keto-prostaglandin-F2β	transcript_HQ_B_transcript40636/f5p0/926	-0.977172	0.000775706
Com_5156_neg	8-Iso-15-keto-prostaglandin-F2β	transcript_HQ_B_transcript4062/f2p0/3519	0.996846	1.49046e-05
Com_5156_neg	8-Iso-15-keto-prostaglandin-F2β	transcript_HQ_B_transcript40614/f2p0/929	0.941737	0.0049929
Com_5156_neg	8-Iso-15-keto-prostaglandin-F2β	transcript_HQ_B_transcript40597/f2p0/933	0.975176	0.000916733
Com_5156_neg	8-Iso-15-keto-prostaglandin-F2β	transcript_HQ_B_transcript40594/f5p0/928	-0.970635	0.00128078
Com_5156_neg	8-Iso-15-keto-prostaglandin-F2β	transcript_HQ_B_transcript40572/f33p0/898	-0.994945	3.82694e-05
Com_5156_neg	8-Iso-15-keto-prostaglandin-F2β	transcript_HQ_B_transcript4057/f2p0/3533	0.998944	1.67136e-06
Com_5156_neg	8-Iso-15-keto-prostaglandin-F2β	transcript_HQ_B_transcript40556/f3p0/938	0.999741	1.00359e-07
Com_5156_neg	8-Iso-15-keto-prostaglandin-F2β	transcript_HQ_B_transcript40546/f9p0/928	-0.982946	0.000433768
Com_5156_neg	8-Iso-15-keto-prostaglandin-F2β	transcript_HQ_B_transcript4054/f3p0/3538	0.996428	1.91135e-05
Com_5156_neg	8-Iso-15-keto-prostaglandin-F2β	transcript_HQ_B_transcript40536/f2p0/935	0.982628	0.000450036
Com_5156_neg	8-Iso-15-keto-prostaglandin-F2β	transcript_HQ_B_transcript40533/f2p0/933	0.999581	2.63796e-07
Com_5156_neg	8-Iso-15-keto-prostaglandin-F2β	transcript_HQ_B_transcript40523/f3p0/937	0.955711	0.0028988
Com_5156_neg	8-Iso-15-keto-prostaglandin-F2β	transcript_HQ_B_transcript40519/f3p0/946	0.995663	2.81796e-05
Com_5156_neg	8-Iso-15-keto-prostaglandin-F2β	transcript_HQ_B_transcript40515/f2p0/941	-0.99359	6.14989e-05
Com_5156_neg	8-Iso-15-keto-prostaglandin-F2β	transcript_HQ_B_transcript40503/f7p0/923	-0.994377	4.73418e-05
Com_5156_neg	8-Iso-15-keto-prostaglandin-F2β	transcript_HQ_B_transcript40500/f2p0/936	0.990212	0.000143236
Com_5156_neg	8-Iso-15-keto-prostaglandin-F2β	transcript_HQ_B_transcript40499/f26p0/890	-0.9413	0.0050674
Com_5156_neg	8-Iso-15-keto-prostaglandin-F2β	transcript_HQ_B_transcript40496/f7p0/938	-0.983619	0.000400319
Com_5156_neg	8-Iso-15-keto-prostaglandin-F2β	transcript_HQ_B_transcript40491/f4p0/927	-0.969108	0.00141673
Com_5156_neg	8-Iso-15-keto-prostaglandin-F2β	transcript_HQ_B_transcript40482/f2p0/945	0.978581	0.000683253
Com_5156_neg	8-Iso-15-keto-prostaglandin-F2β	transcript_HQ_B_transcript40474/f11p0/853	-0.928052	0.00757862
Com_5156_neg	8-Iso-15-keto-prostaglandin-F2β	transcript_HQ_B_transcript40467/f2p0/944	0.992188	9.12939e-05
Com_5156_neg	8-Iso-15-keto-prostaglandin-F2β	transcript_HQ_B_transcript40464/f3p0/954	-0.965693	0.00174522
Com_5156_neg	8-Iso-15-keto-prostaglandin-F2β	transcript_HQ_B_transcript4046/f6p0/3515	0.994495	4.53752e-05
Com_5156_neg	8-Iso-15-keto-prostaglandin-F2β	transcript_HQ_B_transcript40456/f2p0/943	0.97292	0.00109009
Com_5156_neg	8-Iso-15-keto-prostaglandin-F2β	transcript_HQ_B_transcript40433/f7p0/939	0.987929	0.000217701
Com_5156_neg	8-Iso-15-keto-prostaglandin-F2β	transcript_HQ_B_transcript40417/f2p0/954	-0.979983	0.000597031
Com_5156_neg	8-Iso-15-keto-prostaglandin-F2β	transcript_HQ_B_transcript40413/f3p0/953	-0.983637	0.000399422
Com_5156_neg	8-Iso-15-keto-prostaglandin-F2β	transcript_HQ_B_transcript4041/f2p0/3528	-0.983221	0.000419951
Com_5156_neg	8-Iso-15-keto-prostaglandin-F2β	transcript_HQ_B_transcript40404/f6p0/894	0.931511	0.00687554
Com_5156_neg	8-Iso-15-keto-prostaglandin-F2β	transcript_HQ_B_transcript40402/f2p0/944	-0.970548	0.00128833
Com_5156_neg	8-Iso-15-keto-prostaglandin-F2β	transcript_HQ_B_transcript40397/f2p0/947	-0.976833	0.000798878
Com_5156_neg	8-Iso-15-keto-prostaglandin-F2β	transcript_HQ_B_transcript4039/f3p0/3528	-0.958906	0.00249843
Com_5156_neg	8-Iso-15-keto-prostaglandin-F2β	transcript_HQ_B_transcript40365/f2p0/943	-0.974489	0.000967904
Com_5156_neg	8-Iso-15-keto-prostaglandin-F2β	transcript_HQ_B_transcript40354/f12p0/891	0.994669	4.25465e-05
Com_5156_neg	8-Iso-15-keto-prostaglandin-F2β	transcript_HQ_B_transcript4035/f2p0/3524	0.945866	0.00431641
Com_5156_neg	8-Iso-15-keto-prostaglandin-F2β	transcript_HQ_B_transcript40340/f46p0/904	-0.988146	0.000209959
Com_5156_neg	8-Iso-15-keto-prostaglandin-F2β	transcript_HQ_B_transcript40335/f2p0/949	0.950108	0.00367175
Com_5156_neg	8-Iso-15-keto-prostaglandin-F2β	transcript_HQ_B_transcript40332/f2p0/942	0.96952	0.0013794
Com_5156_neg	8-Iso-15-keto-prostaglandin-F2β	transcript_HQ_B_transcript40331/f2p0/969	0.947581	0.00404961
Com_5156_neg	8-Iso-15-keto-prostaglandin-F2β	transcript_HQ_B_transcript40329/f2p0/951	0.937716	0.00569822
Com_5156_neg	8-Iso-15-keto-prostaglandin-F2β	transcript_HQ_B_transcript40321/f8p0/844	-0.982696	0.000446551
Com_5156_neg	8-Iso-15-keto-prostaglandin-F2β	transcript_HQ_B_transcript4032/f3p0/3523	-0.94638	0.00423554
Com_5156_neg	8-Iso-15-keto-prostaglandin-F2β	transcript_HQ_B_transcript40315/f2p0/952	-0.991874	9.87783e-05
Com_5156_neg	8-Iso-15-keto-prostaglandin-F2β	transcript_HQ_B_transcript40309/f5p0/950	-0.948665	0.00388533
Com_5156_neg	8-Iso-15-keto-prostaglandin-F2β	transcript_HQ_B_transcript40294/f2p0/962	-0.949139	0.00381452
Com_5156_neg	8-Iso-15-keto-prostaglandin-F2β	transcript_HQ_B_transcript40293/f4p0/958	0.978343	0.000698448
Com_5156_neg	8-Iso-15-keto-prostaglandin-F2β	transcript_HQ_B_transcript40287/f5p0/961	-0.954186	0.00310037
Com_5156_neg	8-Iso-15-keto-prostaglandin-F2β	transcript_HQ_B_transcript40286/f2p0/954	-0.972581	0.00111738
Com_5156_neg	8-Iso-15-keto-prostaglandin-F2β	transcript_HQ_B_transcript40280/f2p0/969	0.961839	0.00215661
Com_5156_neg	8-Iso-15-keto-prostaglandin-F2β	transcript_HQ_B_transcript40277/f2p0/955	-0.990282	0.000141208
Com_5156_neg	8-Iso-15-keto-prostaglandin-F2β	transcript_HQ_B_transcript40270/f4p0/960	-0.98775	0.000224162
Com_5156_neg	8-Iso-15-keto-prostaglandin-F2β	transcript_HQ_B_transcript40259/f8p0/949	0.983624	0.000400086
Com_5156_neg	8-Iso-15-keto-prostaglandin-F2β	transcript_HQ_B_transcript40252/f4p0/956	-0.959793	0.00239239
Com_5156_neg	8-Iso-15-keto-prostaglandin-F2β	transcript_HQ_B_transcript40224/f2p0/959	-0.919524	0.00945394
Com_5156_neg	8-Iso-15-keto-prostaglandin-F2β	transcript_HQ_B_transcript40223/f16p0/920	-0.982141	0.00047556
Com_5156_neg	8-Iso-15-keto-prostaglandin-F2β	transcript_HQ_B_transcript40222/f3p0/955	0.927626	0.00766753
Com_5156_neg	8-Iso-15-keto-prostaglandin-F2β	transcript_HQ_B_transcript40216/f7p0/940	0.979353	0.000635043
Com_5156_neg	8-Iso-15-keto-prostaglandin-F2β	transcript_HQ_B_transcript40198/f3p0/943	-0.932666	0.00664824
Com_5156_neg	8-Iso-15-keto-prostaglandin-F2β	transcript_HQ_B_transcript40187/f7p0/884	0.981846	0.000491355
Com_5156_neg	8-Iso-15-keto-prostaglandin-F2β	transcript_HQ_B_transcript40180/f4p0/945	0.977361	0.000763011
Com_5156_neg	8-Iso-15-keto-prostaglandin-F2β	transcript_HQ_B_transcript40175/f6p0/953	0.97408	0.000999038
Com_5156_neg	8-Iso-15-keto-prostaglandin-F2β	transcript_HQ_B_transcript40174/f2p0/962	0.973913	0.00101194
Com_5156_neg	8-Iso-15-keto-prostaglandin-F2β	transcript_HQ_B_transcript40172/f2p0/962	-0.947087	0.00412567
Com_5156_neg	8-Iso-15-keto-prostaglandin-F2β	transcript_HQ_B_transcript40165/f3p0/948	0.997608	8.5723e-06
Com_5156_neg	8-Iso-15-keto-prostaglandin-F2β	transcript_HQ_B_transcript40160/f2p0/962	0.999616	2.20889e-07
Com_5156_neg	8-Iso-15-keto-prostaglandin-F2β	transcript_HQ_B_transcript40152/f4p0/900	-0.976286	0.000836862
Com_5156_neg	8-Iso-15-keto-prostaglandin-F2β	transcript_HQ_B_transcript40140/f2p0/960	0.97177	0.00118415
Com_5156_neg	8-Iso-15-keto-prostaglandin-F2β	transcript_HQ_B_transcript40136/f4p0/949	-0.980806	0.0005491
Com_5156_neg	8-Iso-15-keto-prostaglandin-F2β	transcript_HQ_B_transcript40132/f18p0/926	-0.991166	0.000116717
Com_5156_neg	8-Iso-15-keto-prostaglandin-F2β	transcript_HQ_B_transcript40118/f3p0/931	-0.978691	0.000676295
Com_5156_neg	8-Iso-15-keto-prostaglandin-F2β	transcript_HQ_B_transcript40117/f6p0/953	-0.971394	0.00121576
Com_5156_neg	8-Iso-15-keto-prostaglandin-F2β	transcript_HQ_B_transcript40107/f5p0/958	-0.987997	0.000215226
Com_5156_neg	8-Iso-15-keto-prostaglandin-F2β	transcript_HQ_B_transcript40100/f2p0/961	-0.976623	0.000813318
Com_5156_neg	8-Iso-15-keto-prostaglandin-F2β	transcript_HQ_B_transcript401/f8p0/5092	-0.999154	1.07211e-06
Com_5156_neg	8-Iso-15-keto-prostaglandin-F2β	transcript_HQ_B_transcript40093/f3p0/965	-0.978184	0.000708689
Com_5156_neg	8-Iso-15-keto-prostaglandin-F2β	transcript_HQ_B_transcript40091/f7p0/943	-0.995761	2.69134e-05
Com_5156_neg	8-Iso-15-keto-prostaglandin-F2β	transcript_HQ_B_transcript4009/f4p0/3502	0.987533	0.000232164
Com_5156_neg	8-Iso-15-keto-prostaglandin-F2β	transcript_HQ_B_transcript40085/f4p0/935	-0.972791	0.0011004
Com_5156_neg	8-Iso-15-keto-prostaglandin-F2β	transcript_HQ_B_transcript40067/f2p0/966	0.974781	0.000945954
Com_5156_neg	8-Iso-15-keto-prostaglandin-F2β	transcript_HQ_B_transcript40065/f7p0/968	-0.998386	3.90611e-06
Com_5156_neg	8-Iso-15-keto-prostaglandin-F2β	transcript_HQ_B_transcript40064/f2p0/963	0.990919	0.000123311
Com_5156_neg	8-Iso-15-keto-prostaglandin-F2β	transcript_HQ_B_transcript40053/f9p0/940	0.994578	4.40167e-05
Com_5156_neg	8-Iso-15-keto-prostaglandin-F2β	transcript_HQ_B_transcript40043/f115p0/925	0.936836	0.00585853
Com_5156_neg	8-Iso-15-keto-prostaglandin-F2β	transcript_HQ_B_transcript40042/f2p0/966	-0.976585	0.000815969
Com_5156_neg	8-Iso-15-keto-prostaglandin-F2β	transcript_HQ_B_transcript40040/f3p0/965	0.972599	0.00111593
Com_5156_neg	8-Iso-15-keto-prostaglandin-F2β	transcript_HQ_B_transcript40036/f2p0/944	0.929887	0.00720144
Com_5156_neg	8-Iso-15-keto-prostaglandin-F2β	transcript_HQ_B_transcript40028/f20p0/952	-0.983584	0.000402038
Com_5156_neg	8-Iso-15-keto-prostaglandin-F2β	transcript_HQ_B_transcript40027/f3p0/973	-0.960803	0.0022745
Com_5156_neg	8-Iso-15-keto-prostaglandin-F2β	transcript_HQ_B_transcript40011/f2p0/969	-0.977465	0.000756037
Com_5156_neg	8-Iso-15-keto-prostaglandin-F2β	transcript_HQ_B_transcript40007/f2p0/970	0.987023	0.000251517
Com_5156_neg	8-Iso-15-keto-prostaglandin-F2β	transcript_HQ_B_transcript4/f2p0/7689	0.931659	0.00684619
Com_5156_neg	8-Iso-15-keto-prostaglandin-F2β	transcript_HQ_B_transcript39980/f3p0/991	-0.951556	0.00346334
Com_5156_neg	8-Iso-15-keto-prostaglandin-F2β	transcript_HQ_B_transcript39977/f5p0/969	0.990511	0.000134621
Com_5156_neg	8-Iso-15-keto-prostaglandin-F2β	transcript_HQ_B_transcript39974/f2p0/974	0.998765	2.2866e-06
Com_5156_neg	8-Iso-15-keto-prostaglandin-F2β	transcript_HQ_B_transcript39962/f2p0/976	0.98561	0.000309114
Com_5156_neg	8-Iso-15-keto-prostaglandin-F2β	transcript_HQ_B_transcript39960/f4p0/972	0.99883	2.05116e-06
Com_5156_neg	8-Iso-15-keto-prostaglandin-F2β	transcript_HQ_B_transcript3995/f3p0/3558	0.97431	0.000981487
Com_5156_neg	8-Iso-15-keto-prostaglandin-F2β	transcript_HQ_B_transcript39940/f3p0/976	0.994336	4.80338e-05
Com_5156_neg	8-Iso-15-keto-prostaglandin-F2β	transcript_HQ_B_transcript39930/f3p0/979	0.994263	4.92792e-05
Com_5156_neg	8-Iso-15-keto-prostaglandin-F2β	transcript_HQ_B_transcript39920/f3p0/985	-0.970975	0.00125148
Com_5156_neg	8-Iso-15-keto-prostaglandin-F2β	transcript_HQ_B_transcript39909/f5p0/969	0.991945	9.70614e-05
Com_5156_neg	8-Iso-15-keto-prostaglandin-F2β	transcript_HQ_B_transcript39895/f5p0/969	-0.993236	6.84653e-05
Com_5156_neg	8-Iso-15-keto-prostaglandin-F2β	transcript_HQ_B_transcript39890/f5p0/973	0.978727	0.000673981
Com_5156_neg	8-Iso-15-keto-prostaglandin-F2β	transcript_HQ_B_transcript3988/f10p0/3495	-0.970577	0.00128583
Com_5156_neg	8-Iso-15-keto-prostaglandin-F2β	transcript_HQ_B_transcript39874/f4p0/982	0.997901	6.60437e-06
Com_5156_neg	8-Iso-15-keto-prostaglandin-F2β	transcript_HQ_B_transcript39861/f2p0/988	0.993321	6.67664e-05
Com_5156_neg	8-Iso-15-keto-prostaglandin-F2β	transcript_HQ_B_transcript39823/f2p0/991	0.998726	2.43507e-06
Com_5156_neg	8-Iso-15-keto-prostaglandin-F2β	transcript_HQ_B_transcript39820/f2p0/987	0.999904	1.37678e-08
Com_5156_neg	8-Iso-15-keto-prostaglandin-F2β	transcript_HQ_B_transcript39818/f4p0/986	0.974994	0.000930116
Com_5156_neg	8-Iso-15-keto-prostaglandin-F2β	transcript_HQ_B_transcript39811/f8p0/944	0.95807	0.00260028
Com_5156_neg	8-Iso-15-keto-prostaglandin-F2β	transcript_HQ_B_transcript39804/f2p0/983	0.99834	4.13021e-06
Com_5156_neg	8-Iso-15-keto-prostaglandin-F2β	transcript_HQ_B_transcript39802/f4p0/976	0.978851	0.000666214
Com_5156_neg	8-Iso-15-keto-prostaglandin-F2β	transcript_HQ_B_transcript39801/f2p0/1005	-0.945229	0.00441757
Com_5156_neg	8-Iso-15-keto-prostaglandin-F2β	transcript_HQ_B_transcript39779/f3p0/983	0.954281	0.00308757
Com_5156_neg	8-Iso-15-keto-prostaglandin-F2β	transcript_HQ_B_transcript39777/f7p0/983	-0.940893	0.00513727
Com_5156_neg	8-Iso-15-keto-prostaglandin-F2β	transcript_HQ_B_transcript39770/f11p0/977	0.997275	1.11273e-05
Com_5156_neg	8-Iso-15-keto-prostaglandin-F2β	transcript_HQ_B_transcript3977/f2p0/3558	-0.977051	0.000783947
Com_5156_neg	8-Iso-15-keto-prostaglandin-F2β	transcript_HQ_B_transcript39767/f2p0/991	0.955392	0.00294041
Com_5156_neg	8-Iso-15-keto-prostaglandin-F2β	transcript_HQ_B_transcript3976/f4p0/3555	-0.995033	3.69388e-05
Com_5156_neg	8-Iso-15-keto-prostaglandin-F2β	transcript_HQ_B_transcript39757/f3p0/982	0.995104	3.59048e-05
Com_5156_neg	8-Iso-15-keto-prostaglandin-F2β	transcript_HQ_B_transcript39756/f2p0/994	0.998975	1.57467e-06
Com_5156_neg	8-Iso-15-keto-prostaglandin-F2β	transcript_HQ_B_transcript39754/f2p0/984	-0.994097	5.21606e-05
Com_5156_neg	8-Iso-15-keto-prostaglandin-F2β	transcript_HQ_B_transcript3975/f3p0/3526	0.94145	0.00504172
Com_5156_neg	8-Iso-15-keto-prostaglandin-F2β	transcript_HQ_B_transcript39748/f4p0/994	-0.969581	0.0013739
Com_5156_neg	8-Iso-15-keto-prostaglandin-F2β	transcript_HQ_B_transcript39746/f4p0/985	0.965873	0.0017271
Com_5156_neg	8-Iso-15-keto-prostaglandin-F2β	transcript_HQ_B_transcript39745/f2p0/985	-0.991622	0.00010498
Com_5156_neg	8-Iso-15-keto-prostaglandin-F2β	transcript_HQ_B_transcript39741/f2p0/1010	0.968599	0.00146354
Com_5156_neg	8-Iso-15-keto-prostaglandin-F2β	transcript_HQ_B_transcript39735/f2p0/986	-0.992596	8.20166e-05
Com_5156_neg	8-Iso-15-keto-prostaglandin-F2β	transcript_HQ_B_transcript39716/f3p0/981	0.950852	0.00356394
Com_5156_neg	8-Iso-15-keto-prostaglandin-F2β	transcript_HQ_B_transcript39701/f2p0/987	0.996779	1.55476e-05
Com_5156_neg	8-Iso-15-keto-prostaglandin-F2β	transcript_HQ_B_transcript39697/f3p0/996	-0.991228	0.000115088
Com_5156_neg	8-Iso-15-keto-prostaglandin-F2β	transcript_HQ_B_transcript39694/f4p0/971	-0.961203	0.0022286
Com_5156_neg	8-Iso-15-keto-prostaglandin-F2β	transcript_HQ_B_transcript39693/f2p0/1008	-0.984608	0.000353556
Com_5156_neg	8-Iso-15-keto-prostaglandin-F2β	transcript_HQ_B_transcript39685/f4p0/964	-0.994732	4.15494e-05
Com_5156_neg	8-Iso-15-keto-prostaglandin-F2β	transcript_HQ_B_transcript39679/f6p0/927	0.936248	0.00596688
Com_5156_neg	8-Iso-15-keto-prostaglandin-F2β	transcript_HQ_B_transcript39675/f12p0/984	0.956816	0.00275707
Com_5156_neg	8-Iso-15-keto-prostaglandin-F2β	transcript_HQ_B_transcript39674/f4p0/980	-0.936522	0.00591629
Com_5156_neg	8-Iso-15-keto-prostaglandin-F2β	transcript_HQ_B_transcript39659/f2p0/994	-0.990912	0.000123518
Com_5156_neg	8-Iso-15-keto-prostaglandin-F2β	transcript_HQ_B_transcript39658/f9p0/989	0.995422	3.1394e-05
Com_5156_neg	8-Iso-15-keto-prostaglandin-F2β	transcript_HQ_B_transcript39646/f6p0/972	-0.997097	1.26255e-05
Com_5156_neg	8-Iso-15-keto-prostaglandin-F2β	transcript_HQ_B_transcript39645/f2p0/996	-0.950884	0.00355937
Com_5156_neg	8-Iso-15-keto-prostaglandin-F2β	transcript_HQ_B_transcript39637/f20p0/974	-0.92748	0.0076981
Com_5156_neg	8-Iso-15-keto-prostaglandin-F2β	transcript_HQ_B_transcript39630/f3p0/998	0.999668	1.64822e-07
Com_5156_neg	8-Iso-15-keto-prostaglandin-F2β	transcript_HQ_B_transcript39614/f2p0/1002	0.94012	0.00527114
Com_5156_neg	8-Iso-15-keto-prostaglandin-F2β	transcript_HQ_B_transcript39612/f2p0/987	0.977253	0.000770254
Com_5156_neg	8-Iso-15-keto-prostaglandin-F2β	transcript_HQ_B_transcript39603/f15p0/899	-0.928328	0.00752132
Com_5156_neg	8-Iso-15-keto-prostaglandin-F2β	transcript_HQ_B_transcript396/f2p0/5101	0.999577	2.68133e-07
Com_5156_neg	8-Iso-15-keto-prostaglandin-F2β	transcript_HQ_B_transcript39598/f2p0/996	0.982446	0.000459501
Com_5156_neg	8-Iso-15-keto-prostaglandin-F2β	transcript_HQ_B_transcript39592/f2p0/1001	-0.992566	8.27002e-05
Com_5156_neg	8-Iso-15-keto-prostaglandin-F2β	transcript_HQ_B_transcript39586/f2p0/1001	0.965836	0.00173082
Com_5156_neg	8-Iso-15-keto-prostaglandin-F2β	transcript_HQ_B_transcript3958/f2p0/3557	0.979791	0.000608488
Com_5156_neg	8-Iso-15-keto-prostaglandin-F2β	transcript_HQ_B_transcript39579/f2p0/995	0.998719	2.45951e-06
Com_5156_neg	8-Iso-15-keto-prostaglandin-F2β	transcript_HQ_B_transcript39572/f2p0/1013	-0.996629	1.70256e-05
Com_5156_neg	8-Iso-15-keto-prostaglandin-F2β	transcript_HQ_B_transcript39571/f5p0/500	0.999273	7.92301e-07
Com_5156_neg	8-Iso-15-keto-prostaglandin-F2β	transcript_HQ_B_transcript39570/f2p0/1011	0.934032	0.00638409
Com_5156_neg	8-Iso-15-keto-prostaglandin-F2β	transcript_HQ_B_transcript39558/f2p0/994	0.997468	9.61166e-06
Com_5156_neg	8-Iso-15-keto-prostaglandin-F2β	transcript_HQ_B_transcript39557/f2p0/997	0.930679	0.00704154
Com_5156_neg	8-Iso-15-keto-prostaglandin-F2β	transcript_HQ_B_transcript39530/f2p0/997	-0.956213	0.00283402
Com_5156_neg	8-Iso-15-keto-prostaglandin-F2β	transcript_HQ_B_transcript39525/f7p0/986	-0.9691	0.0014175
Com_5156_neg	8-Iso-15-keto-prostaglandin-F2β	transcript_HQ_B_transcript39515/f2p0/1001	-0.939467	0.00538541
Com_5156_neg	8-Iso-15-keto-prostaglandin-F2β	transcript_HQ_B_transcript39509/f2p0/1002	-0.965895	0.00172489
Com_5156_neg	8-Iso-15-keto-prostaglandin-F2β	transcript_HQ_B_transcript39496/f8p0/923	-0.955356	0.00294511
Com_5156_neg	8-Iso-15-keto-prostaglandin-F2β	transcript_HQ_B_transcript39495/f6p0/967	0.999734	1.06074e-07
Com_5156_neg	8-Iso-15-keto-prostaglandin-F2β	transcript_HQ_B_transcript3949/f2p0/3516	-0.978995	0.000657181
Com_5156_neg	8-Iso-15-keto-prostaglandin-F2β	transcript_HQ_B_transcript39476/f2p0/1004	-0.975782	0.000872662
Com_5156_neg	8-Iso-15-keto-prostaglandin-F2β	transcript_HQ_B_transcript39468/f2p0/1003	0.995777	2.67092e-05
Com_5156_neg	8-Iso-15-keto-prostaglandin-F2β	transcript_HQ_B_transcript39463/f4p0/1005	-0.924719	0.00828753
Com_5156_neg	8-Iso-15-keto-prostaglandin-F2β	transcript_HQ_B_transcript3945/f2p0/3566	-0.990112	0.000146171
Com_5156_neg	8-Iso-15-keto-prostaglandin-F2β	transcript_HQ_B_transcript39441/f4p0/1004	-0.998473	3.49433e-06
Com_5156_neg	8-Iso-15-keto-prostaglandin-F2β	transcript_HQ_B_transcript39439/f8p0/1005	0.922678	0.00873685
Com_5156_neg	8-Iso-15-keto-prostaglandin-F2β	transcript_HQ_B_transcript39438/f5p0/963	0.986346	0.000278356
Com_5156_neg	8-Iso-15-keto-prostaglandin-F2β	transcript_HQ_B_transcript39437/f2p0/1010	0.961144	0.00223532
Com_5156_neg	8-Iso-15-keto-prostaglandin-F2β	transcript_HQ_B_transcript39432/f2p0/1004	0.999332	6.68851e-07
Com_5156_neg	8-Iso-15-keto-prostaglandin-F2β	transcript_HQ_B_transcript39431/f6p0/1004	0.962184	0.00211807
Com_5156_neg	8-Iso-15-keto-prostaglandin-F2β	transcript_HQ_B_transcript39430/f12p0/964	0.995574	2.93434e-05
Com_5156_neg	8-Iso-15-keto-prostaglandin-F2β	transcript_HQ_B_transcript39420/f4p0/1000	0.995669	2.80961e-05
Com_5156_neg	8-Iso-15-keto-prostaglandin-F2β	transcript_HQ_B_transcript3941/f2p0/3526	-0.983079	0.000427034
Com_5156_neg	8-Iso-15-keto-prostaglandin-F2β	transcript_HQ_B_transcript39409/f2p0/1016	-0.981909	0.000487962
Com_5156_neg	8-Iso-15-keto-prostaglandin-F2β	transcript_HQ_B_transcript39400/f4p0/1010	-0.978211	0.000706937
Com_5156_neg	8-Iso-15-keto-prostaglandin-F2β	transcript_HQ_B_transcript39397/f3p0/1021	-0.982584	0.000452326
Com_5156_neg	8-Iso-15-keto-prostaglandin-F2β	transcript_HQ_B_transcript39394/f2p0/1019	-0.980668	0.000556983
Com_5156_neg	8-Iso-15-keto-prostaglandin-F2β	transcript_HQ_B_transcript39393/f32p0/985	0.995087	3.61539e-05
Com_5156_neg	8-Iso-15-keto-prostaglandin-F2β	transcript_HQ_B_transcript39392/f2p0/1011	-0.98194	0.000486279
Com_5156_neg	8-Iso-15-keto-prostaglandin-F2β	transcript_HQ_B_transcript39382/f5p0/1017	-0.944107	0.00459875
Com_5156_neg	8-Iso-15-keto-prostaglandin-F2β	transcript_HQ_B_transcript39378/f2p0/1012	0.972119	0.00115516
Com_5156_neg	8-Iso-15-keto-prostaglandin-F2β	transcript_HQ_B_transcript39377/f5p0/1023	0.992578	8.24184e-05
Com_5156_neg	8-Iso-15-keto-prostaglandin-F2β	transcript_HQ_B_transcript39372/f2p0/1012	0.996661	1.6707e-05
Com_5156_neg	8-Iso-15-keto-prostaglandin-F2β	transcript_HQ_B_transcript39367/f2p0/1009	0.975352	0.000903807
Com_5156_neg	8-Iso-15-keto-prostaglandin-F2β	transcript_HQ_B_transcript39363/f3p0/1011	-0.980018	0.000594956
Com_5156_neg	8-Iso-15-keto-prostaglandin-F2β	transcript_HQ_B_transcript39356/f2p0/1020	0.934548	0.00628575
Com_5156_neg	8-Iso-15-keto-prostaglandin-F2β	transcript_HQ_B_transcript39313/f3p0/998	-0.939029	0.00546288
Com_5156_neg	8-Iso-15-keto-prostaglandin-F2β	transcript_HQ_B_transcript39310/f5p0/1017	-0.921407	0.0090225
Com_5156_neg	8-Iso-15-keto-prostaglandin-F2β	transcript_HQ_B_transcript39307/f2p0/1033	-0.947553	0.00405396
Com_5156_neg	8-Iso-15-keto-prostaglandin-F2β	transcript_HQ_B_transcript39305/f3p0/976	-0.925714	0.00807273
Com_5156_neg	8-Iso-15-keto-prostaglandin-F2β	transcript_HQ_B_transcript3930/f2p0/3562	-0.917747	0.00987008
Com_5156_neg	8-Iso-15-keto-prostaglandin-F2β	transcript_HQ_B_transcript39293/f2p0/1018	0.997793	7.29787e-06
Com_5156_neg	8-Iso-15-keto-prostaglandin-F2β	transcript_HQ_B_transcript39286/f3p0/1014	0.996911	1.42977e-05
Com_5156_neg	8-Iso-15-keto-prostaglandin-F2β	transcript_HQ_B_transcript39282/f2p0/1015	-0.989583	0.000162202
Com_5156_neg	8-Iso-15-keto-prostaglandin-F2β	transcript_HQ_B_transcript39280/f3p0/1015	0.925871	0.00803895
Com_5156_neg	8-Iso-15-keto-prostaglandin-F2β	transcript_HQ_B_transcript39278/f3p0/1017	0.979253	0.000641163
Com_5156_neg	8-Iso-15-keto-prostaglandin-F2β	transcript_HQ_B_transcript39272/f6p0/994	-0.997053	1.30137e-05
Com_5156_neg	8-Iso-15-keto-prostaglandin-F2β	transcript_HQ_B_transcript3927/f2p0/3607	0.966268	0.00168754
Com_5156_neg	8-Iso-15-keto-prostaglandin-F2β	transcript_HQ_B_transcript39267/f3p0/1024	-0.968435	0.00147879
Com_5156_neg	8-Iso-15-keto-prostaglandin-F2β	transcript_HQ_B_transcript39259/f3p0/1023	0.94173	0.00499424
Com_5156_neg	8-Iso-15-keto-prostaglandin-F2β	transcript_HQ_B_transcript39258/f3p0/1022	0.991965	9.65721e-05
Com_5156_neg	8-Iso-15-keto-prostaglandin-F2β	transcript_HQ_B_transcript39242/f2p0/1027	-0.970654	0.0012791
Com_5156_neg	8-Iso-15-keto-prostaglandin-F2β	transcript_HQ_B_transcript39226/f3p0/1033	-0.948478	0.00391346
Com_5156_neg	8-Iso-15-keto-prostaglandin-F2β	transcript_HQ_B_transcript39217/f5p0/1016	0.9644	0.00187844
Com_5156_neg	8-Iso-15-keto-prostaglandin-F2β	transcript_HQ_B_transcript39200/f2p0/1035	0.982408	0.000461506
Com_5156_neg	8-Iso-15-keto-prostaglandin-F2β	transcript_HQ_B_transcript39196/f6p0/1019	-0.967013	0.00161422
Com_5156_neg	8-Iso-15-keto-prostaglandin-F2β	transcript_HQ_B_transcript39191/f2p0/1026	0.999755	9.00265e-08
Com_5156_neg	8-Iso-15-keto-prostaglandin-F2β	transcript_HQ_B_transcript39185/f2p0/1030	0.997464	9.64019e-06
Com_5156_neg	8-Iso-15-keto-prostaglandin-F2β	transcript_HQ_B_transcript39184/f3p0/1041	-0.939719	0.00534109
Com_5156_neg	8-Iso-15-keto-prostaglandin-F2β	transcript_HQ_B_transcript3918/f6p0/3534	-0.976483	0.000823068
Com_5156_neg	8-Iso-15-keto-prostaglandin-F2β	transcript_HQ_B_transcript39178/f2p0/1067	0.94182	0.00497885
Com_5156_neg	8-Iso-15-keto-prostaglandin-F2β	transcript_HQ_B_transcript39166/f2p0/1032	-0.98916	0.000175611
Com_5156_neg	8-Iso-15-keto-prostaglandin-F2β	transcript_HQ_B_transcript39161/f5p0/1007	0.978248	0.000704547
Com_5156_neg	8-Iso-15-keto-prostaglandin-F2β	transcript_HQ_B_transcript39156/f4p0/1021	0.941814	0.00497984
Com_5156_neg	8-Iso-15-keto-prostaglandin-F2β	transcript_HQ_B_transcript39137/f3p0/1030	0.945463	0.00438028
Com_5156_neg	8-Iso-15-keto-prostaglandin-F2β	transcript_HQ_B_transcript39134/f2p0/1036	0.985431	0.000316831
Com_5156_neg	8-Iso-15-keto-prostaglandin-F2β	transcript_HQ_B_transcript39127/f3p0/1026	-0.981125	0.000531023
Com_5156_neg	8-Iso-15-keto-prostaglandin-F2β	transcript_HQ_B_transcript39120/f2p0/1030	-0.986435	0.000274769
Com_5156_neg	8-Iso-15-keto-prostaglandin-F2β	transcript_HQ_B_transcript39118/f2p0/1033	-0.975819	0.000870028
Com_5156_neg	8-Iso-15-keto-prostaglandin-F2β	transcript_HQ_B_transcript39115/f6p0/1010	0.973373	0.00105404
Com_5156_neg	8-Iso-15-keto-prostaglandin-F2β	transcript_HQ_B_transcript39108/f2p0/1024	0.971179	0.00123404
Com_5156_neg	8-Iso-15-keto-prostaglandin-F2β	transcript_HQ_B_transcript39102/f2p0/1037	0.999361	6.11859e-07
Com_5156_neg	8-Iso-15-keto-prostaglandin-F2β	transcript_HQ_B_transcript39100/f2p0/1038	0.999951	3.54257e-09
Com_5156_neg	8-Iso-15-keto-prostaglandin-F2β	transcript_HQ_B_transcript39071/f7p0/994	-0.975499	0.00089307
Com_5156_neg	8-Iso-15-keto-prostaglandin-F2β	transcript_HQ_B_transcript39070/f2p0/1033	0.970686	0.00127634
Com_5156_neg	8-Iso-15-keto-prostaglandin-F2β	transcript_HQ_B_transcript3907/f14p0/3538	0.999821	4.82699e-08
Com_5156_neg	8-Iso-15-keto-prostaglandin-F2β	transcript_HQ_B_transcript39050/f2p0/1036	0.998906	1.79369e-06
Com_5156_neg	8-Iso-15-keto-prostaglandin-F2β	transcript_HQ_B_transcript39049/f8p0/1015	-0.980895	0.000544008
Com_5156_neg	8-Iso-15-keto-prostaglandin-F2β	transcript_HQ_B_transcript39031/f2p0/1033	-0.975044	0.000926402
Com_5156_neg	8-Iso-15-keto-prostaglandin-F2β	transcript_HQ_B_transcript39024/f3p0/1044	-0.983422	0.000409971
Com_5156_neg	8-Iso-15-keto-prostaglandin-F2β	transcript_HQ_B_transcript39021/f2p0/1039	0.999865	2.71443e-08
Com_5156_neg	8-Iso-15-keto-prostaglandin-F2β	transcript_HQ_B_transcript39018/f5p0/1027	0.988898	0.000184191
Com_5156_neg	8-Iso-15-keto-prostaglandin-F2β	transcript_HQ_B_transcript39016/f2p0/1052	0.932773	0.00662725
Com_5156_neg	8-Iso-15-keto-prostaglandin-F2β	transcript_HQ_B_transcript39001/f8p0/1010	0.998376	3.95561e-06
Com_5156_neg	8-Iso-15-keto-prostaglandin-F2β	transcript_HQ_B_transcript38992/f4p0/1018	-0.990073	0.000147322
Com_5156_neg	8-Iso-15-keto-prostaglandin-F2β	transcript_HQ_B_transcript38983/f2p0/1052	-0.993017	7.29773e-05
Com_5156_neg	8-Iso-15-keto-prostaglandin-F2β	transcript_HQ_B_transcript38981/f2p0/1036	-0.988302	0.00020448
Com_5156_neg	8-Iso-15-keto-prostaglandin-F2β	transcript_HQ_B_transcript38975/f24p0/501	0.997488	9.45386e-06
Com_5156_neg	8-Iso-15-keto-prostaglandin-F2β	transcript_HQ_B_transcript38965/f2p0/1047	0.942656	0.00483824
Com_5156_neg	8-Iso-15-keto-prostaglandin-F2β	transcript_HQ_B_transcript38961/f4p0/1017	-0.985402	0.000318089
Com_5156_neg	8-Iso-15-keto-prostaglandin-F2β	transcript_HQ_B_transcript38950/f6p0/1020	-0.968367	0.00148511
Com_5156_neg	8-Iso-15-keto-prostaglandin-F2β	transcript_HQ_B_transcript38937/f2p0/1027	-0.984845	0.00034279
Com_5156_neg	8-Iso-15-keto-prostaglandin-F2β	transcript_HQ_B_transcript38932/f2p0/1038	0.996217	2.14393e-05
Com_5156_neg	8-Iso-15-keto-prostaglandin-F2β	transcript_HQ_B_transcript3893/f5p0/3514	-0.970171	0.00132137
Com_5156_neg	8-Iso-15-keto-prostaglandin-F2β	transcript_HQ_B_transcript38922/f9p0/1011	-0.99652	1.81437e-05
Com_5156_neg	8-Iso-15-keto-prostaglandin-F2β	transcript_HQ_B_transcript38911/f11p0/1027	0.999946	4.33034e-09
Com_5156_neg	8-Iso-15-keto-prostaglandin-F2β	transcript_HQ_B_transcript38903/f3p0/1047	0.991413	0.00011028
Com_5156_neg	8-Iso-15-keto-prostaglandin-F2β	transcript_HQ_B_transcript38899/f2p0/1044	-0.985959	0.000294344
Com_5156_neg	8-Iso-15-keto-prostaglandin-F2β	transcript_HQ_B_transcript38892/f60p0/992	-0.989082	0.000178162
Com_5156_neg	8-Iso-15-keto-prostaglandin-F2β	transcript_HQ_B_transcript38891/f2p0/1069	0.968151	0.00150535
Com_5156_neg	8-Iso-15-keto-prostaglandin-F2β	transcript_HQ_B_transcript38889/f2p0/1059	0.986093	0.000288744
Com_5156_neg	8-Iso-15-keto-prostaglandin-F2β	transcript_HQ_B_transcript38887/f5p0/1039	-0.918203	0.0097624
Com_5156_neg	8-Iso-15-keto-prostaglandin-F2β	transcript_HQ_B_transcript38885/f2p0/1042	0.979522	0.000624738
Com_5156_neg	8-Iso-15-keto-prostaglandin-F2β	transcript_HQ_B_transcript38884/f2p0/1042	0.981993	0.000483435
Com_5156_neg	8-Iso-15-keto-prostaglandin-F2β	transcript_HQ_B_transcript3888/f2p0/3537	0.943099	0.00476442
Com_5156_neg	8-Iso-15-keto-prostaglandin-F2β	transcript_HQ_B_transcript38876/f8p0/1027	0.971126	0.00123855
Com_5156_neg	8-Iso-15-keto-prostaglandin-F2β	transcript_HQ_B_transcript38874/f2p0/1038	0.994676	4.24459e-05
Com_5156_neg	8-Iso-15-keto-prostaglandin-F2β	transcript_HQ_B_transcript38861/f4p0/1041	0.996794	1.54023e-05
Com_5156_neg	8-Iso-15-keto-prostaglandin-F2β	transcript_HQ_B_transcript38852/f2p0/1049	-0.945421	0.00438699
Com_5156_neg	8-Iso-15-keto-prostaglandin-F2β	transcript_HQ_B_transcript3885/f3p0/3555	-0.998283	4.41709e-06
Com_5156_neg	8-Iso-15-keto-prostaglandin-F2β	transcript_HQ_B_transcript38847/f18p0/986	0.96969	0.00136411
Com_5156_neg	8-Iso-15-keto-prostaglandin-F2β	transcript_HQ_B_transcript38837/f4p0/1029	0.949836	0.00371145
Com_5156_neg	8-Iso-15-keto-prostaglandin-F2β	transcript_HQ_B_transcript3883/f3p0/3555	-0.976028	0.000855122
Com_5156_neg	8-Iso-15-keto-prostaglandin-F2β	transcript_HQ_B_transcript38823/f2p0/1106	0.936162	0.00598279
Com_5156_neg	8-Iso-15-keto-prostaglandin-F2β	transcript_HQ_B_transcript38822/f3p0/1063	0.953454	0.00319942
Com_5156_neg	8-Iso-15-keto-prostaglandin-F2β	transcript_HQ_B_transcript38819/f3p0/1046	0.944948	0.00446264
Com_5156_neg	8-Iso-15-keto-prostaglandin-F2β	transcript_HQ_B_transcript38809/f2p0/1058	0.995791	2.65387e-05
Com_5156_neg	8-Iso-15-keto-prostaglandin-F2β	transcript_HQ_B_transcript38795/f2p0/1051	0.999937	5.92761e-09
Com_5156_neg	8-Iso-15-keto-prostaglandin-F2β	transcript_HQ_B_transcript38794/f2p0/1061	0.994368	4.74823e-05
Com_5156_neg	8-Iso-15-keto-prostaglandin-F2β	transcript_HQ_B_transcript38788/f6p0/1049	0.94646	0.00422307
Com_5156_neg	8-Iso-15-keto-prostaglandin-F2β	transcript_HQ_B_transcript38786/f6p0/1023	0.99768	8.06979e-06
Com_5156_neg	8-Iso-15-keto-prostaglandin-F2β	transcript_HQ_B_transcript38776/f18p0/1038	-0.97521	0.000914208
Com_5156_neg	8-Iso-15-keto-prostaglandin-F2β	transcript_HQ_B_transcript38772/f2p0/1068	0.947455	0.00406894
Com_5156_neg	8-Iso-15-keto-prostaglandin-F2β	transcript_HQ_B_transcript3877/f2p0/3549	0.968892	0.00143654
Com_5156_neg	8-Iso-15-keto-prostaglandin-F2β	transcript_HQ_B_transcript38768/f3p0/1049	0.950483	0.00361721
Com_5156_neg	8-Iso-15-keto-prostaglandin-F2β	transcript_HQ_B_transcript38759/f13p0/1006	0.997971	6.16819e-06
Com_5156_neg	8-Iso-15-keto-prostaglandin-F2β	transcript_HQ_B_transcript3875/f4p0/3564	0.989335	0.000170017
Com_5156_neg	8-Iso-15-keto-prostaglandin-F2β	transcript_HQ_B_transcript38745/f3p0/1059	-0.957562	0.00266325
Com_5156_neg	8-Iso-15-keto-prostaglandin-F2β	transcript_HQ_B_transcript38739/f2p0/1050	0.998938	1.69141e-06
Com_5156_neg	8-Iso-15-keto-prostaglandin-F2β	transcript_HQ_B_transcript38732/f4p0/1003	-0.995068	3.64211e-05
Com_5156_neg	8-Iso-15-keto-prostaglandin-F2β	transcript_HQ_B_transcript3873/f2p0/3559	0.999856	3.1239e-08
Com_5156_neg	8-Iso-15-keto-prostaglandin-F2β	transcript_HQ_B_transcript38716/f3p0/1060	0.956605	0.00278381
Com_5156_neg	8-Iso-15-keto-prostaglandin-F2β	transcript_HQ_B_transcript38715/f2p0/1049	0.965509	0.00176397
Com_5156_neg	8-Iso-15-keto-prostaglandin-F2β	transcript_HQ_B_transcript38711/f4p0/1053	0.941654	0.00500704
Com_5156_neg	8-Iso-15-keto-prostaglandin-F2β	transcript_HQ_B_transcript38706/f3p0/1057	0.96844	0.00147833
Com_5156_neg	8-Iso-15-keto-prostaglandin-F2β	transcript_HQ_B_transcript38683/f7p0/1053	0.999555	2.96922e-07
Com_5156_neg	8-Iso-15-keto-prostaglandin-F2β	transcript_HQ_B_transcript3868/f4p0/3573	0.999191	9.82389e-07
Com_5156_neg	8-Iso-15-keto-prostaglandin-F2β	transcript_HQ_B_transcript38677/f2p0/1058	0.946935	0.0041492
Com_5156_neg	8-Iso-15-keto-prostaglandin-F2β	transcript_HQ_B_transcript3867/f3p0/3553	0.99554	2.97958e-05
Com_5156_neg	8-Iso-15-keto-prostaglandin-F2β	transcript_HQ_B_transcript38663/f3p0/1053	0.999202	9.55087e-07
Com_5156_neg	8-Iso-15-keto-prostaglandin-F2β	transcript_HQ_B_transcript38662/f2p0/1052	-0.95507	0.00298275
Com_5156_neg	8-Iso-15-keto-prostaglandin-F2β	transcript_HQ_B_transcript38661/f2p0/1081	0.951491	0.00347261
Com_5156_neg	8-Iso-15-keto-prostaglandin-F2β	transcript_HQ_B_transcript38659/f3p0/1125	0.951107	0.00352742
Com_5156_neg	8-Iso-15-keto-prostaglandin-F2β	transcript_HQ_B_transcript38640/f3p0/1052	-0.983206	0.000420666
Com_5156_neg	8-Iso-15-keto-prostaglandin-F2β	transcript_HQ_B_transcript38637/f2p0/1067	0.980706	0.000554788
Com_5156_neg	8-Iso-15-keto-prostaglandin-F2β	transcript_HQ_B_transcript38630/f3p0/1070	-0.992938	7.4629e-05
Com_5156_neg	8-Iso-15-keto-prostaglandin-F2β	transcript_HQ_B_transcript38621/f2p0/1051	0.981842	0.000491587
Com_5156_neg	8-Iso-15-keto-prostaglandin-F2β	transcript_HQ_B_transcript38620/f2p0/1062	-0.945045	0.00444704
Com_5156_neg	8-Iso-15-keto-prostaglandin-F2β	transcript_HQ_B_transcript38601/f2p0/1060	-0.97859	0.000682673
Com_5156_neg	8-Iso-15-keto-prostaglandin-F2β	transcript_HQ_B_transcript38595/f3p0/1073	0.997245	1.13719e-05
Com_5156_neg	8-Iso-15-keto-prostaglandin-F2β	transcript_HQ_B_transcript38583/f2p0/1069	-0.964781	0.00183875
Com_5156_neg	8-Iso-15-keto-prostaglandin-F2β	transcript_HQ_B_transcript38563/f2p0/1081	-0.978579	0.00068337
Com_5156_neg	8-Iso-15-keto-prostaglandin-F2β	transcript_HQ_B_transcript38557/f10p0/1035	-0.921064	0.00910034
Com_5156_neg	8-Iso-15-keto-prostaglandin-F2β	transcript_HQ_B_transcript38556/f26p0/1020	-0.976554	0.000818109
Com_5156_neg	8-Iso-15-keto-prostaglandin-F2β	transcript_HQ_B_transcript38553/f4p0/1059	0.984779	0.000345745
Com_5156_neg	8-Iso-15-keto-prostaglandin-F2β	transcript_HQ_B_transcript38530/f2p0/1062	0.986159	0.000286038
Com_5156_neg	8-Iso-15-keto-prostaglandin-F2β	transcript_HQ_B_transcript3853/f2p0/3554	0.999865	2.73327e-08
Com_5156_neg	8-Iso-15-keto-prostaglandin-F2β	transcript_HQ_B_transcript38526/f4p0/1029	-0.967579	0.00155962
Com_5156_neg	8-Iso-15-keto-prostaglandin-F2β	transcript_HQ_B_transcript38523/f12p0/1017	-0.978775	0.000670953
Com_5156_neg	8-Iso-15-keto-prostaglandin-F2β	transcript_HQ_B_transcript38512/f5p0/1062	-0.997793	7.30206e-06
Com_5156_neg	8-Iso-15-keto-prostaglandin-F2β	transcript_HQ_B_transcript38507/f2p0/1019	0.933336	0.00651794
Com_5156_neg	8-Iso-15-keto-prostaglandin-F2β	transcript_HQ_B_transcript38482/f2p0/1076	-0.948638	0.00388936
Com_5156_neg	8-Iso-15-keto-prostaglandin-F2β	transcript_HQ_B_transcript38470/f2p0/1073	-0.960851	0.00226896
Com_5156_neg	8-Iso-15-keto-prostaglandin-F2β	transcript_HQ_B_transcript3847/f2p0/3553	-0.964296	0.0018894
Com_5156_neg	8-Iso-15-keto-prostaglandin-F2β	transcript_HQ_B_transcript38460/f30p0/979	-0.925006	0.00822517
Com_5156_neg	8-Iso-15-keto-prostaglandin-F2β	transcript_HQ_B_transcript38450/f2p0/1069	-0.977319	0.000765822
Com_5156_neg	8-Iso-15-keto-prostaglandin-F2β	transcript_HQ_B_transcript38447/f5p0/1062	-0.968594	0.00146405
Com_5156_neg	8-Iso-15-keto-prostaglandin-F2β	transcript_HQ_B_transcript38439/f3p0/1065	0.966714	0.00164349
Com_5156_neg	8-Iso-15-keto-prostaglandin-F2β	transcript_HQ_B_transcript38434/f4p0/1062	-0.991238	0.000114833
Com_5156_neg	8-Iso-15-keto-prostaglandin-F2β	transcript_HQ_B_transcript3843/f2p0/3553	-0.936003	0.00601238
Com_5156_neg	8-Iso-15-keto-prostaglandin-F2β	transcript_HQ_B_transcript38421/f11p0/1066	0.981003	0.000537878
Com_5156_neg	8-Iso-15-keto-prostaglandin-F2β	transcript_HQ_B_transcript38414/f4p0/1064	0.990083	0.000147026
Com_5156_neg	8-Iso-15-keto-prostaglandin-F2β	transcript_HQ_B_transcript38407/f3p0/1077	0.964554	0.00186233
Com_5156_neg	8-Iso-15-keto-prostaglandin-F2β	transcript_HQ_B_transcript38395/f2p0/1072	-0.982951	0.00043353
Com_5156_neg	8-Iso-15-keto-prostaglandin-F2β	transcript_HQ_B_transcript38392/f2p0/1090	-0.945627	0.0043543
Com_5156_neg	8-Iso-15-keto-prostaglandin-F2β	transcript_HQ_B_transcript38390/f3p0/1074	0.999861	2.88713e-08
Com_5156_neg	8-Iso-15-keto-prostaglandin-F2β	transcript_HQ_B_transcript38389/f3p0/1035	0.917937	0.00982527
Com_5156_neg	8-Iso-15-keto-prostaglandin-F2β	transcript_HQ_B_transcript38388/f2p0/1073	-0.977824	0.000732222
Com_5156_neg	8-Iso-15-keto-prostaglandin-F2β	transcript_HQ_B_transcript38385/f3p0/1070	-0.995986	2.41374e-05
Com_5156_neg	8-Iso-15-keto-prostaglandin-F2β	transcript_HQ_B_transcript38378/f7p0/1073	-0.98916	0.000175613
Com_5156_neg	8-Iso-15-keto-prostaglandin-F2β	transcript_HQ_B_transcript38377/f4p0/1030	0.971054	0.00124464
Com_5156_neg	8-Iso-15-keto-prostaglandin-F2β	transcript_HQ_B_transcript38374/f28p0/1065	0.995678	2.79776e-05
Com_5156_neg	8-Iso-15-keto-prostaglandin-F2β	transcript_HQ_B_transcript38368/f2p0/1089	-0.996302	2.04849e-05
Com_5156_neg	8-Iso-15-keto-prostaglandin-F2β	transcript_HQ_B_transcript38364/f2p0/1072	0.957034	0.00272943
Com_5156_neg	8-Iso-15-keto-prostaglandin-F2β	transcript_HQ_B_transcript38363/f4p0/1073	0.996612	1.72001e-05
Com_5156_neg	8-Iso-15-keto-prostaglandin-F2β	transcript_HQ_B_transcript38362/f3p0/1069	0.972898	0.0010918
Com_5156_neg	8-Iso-15-keto-prostaglandin-F2β	transcript_HQ_B_transcript38356/f6p0/1064	-0.946321	0.00424481
Com_5156_neg	8-Iso-15-keto-prostaglandin-F2β	transcript_HQ_B_transcript38355/f3p0/1109	-0.937992	0.00564824
Com_5156_neg	8-Iso-15-keto-prostaglandin-F2β	transcript_HQ_B_transcript38354/f2p0/1070	0.993404	6.51087e-05
Com_5156_neg	8-Iso-15-keto-prostaglandin-F2β	transcript_HQ_B_transcript38352/f3p0/1085	0.9889	0.000184145
Com_5156_neg	8-Iso-15-keto-prostaglandin-F2β	transcript_HQ_B_transcript38343/f2p0/1082	0.998209	4.80622e-06
Com_5156_neg	8-Iso-15-keto-prostaglandin-F2β	transcript_HQ_B_transcript38342/f2p0/1083	0.998264	4.51977e-06
Com_5156_neg	8-Iso-15-keto-prostaglandin-F2β	transcript_HQ_B_transcript38335/f7p0/1074	-0.940283	0.00524266
Com_5156_neg	8-Iso-15-keto-prostaglandin-F2β	transcript_HQ_B_transcript38331/f56p0/1057	0.991769	0.000101355
Com_5156_neg	8-Iso-15-keto-prostaglandin-F2β	transcript_HQ_B_transcript38323/f2p0/1072	0.999852	3.30133e-08
Com_5156_neg	8-Iso-15-keto-prostaglandin-F2β	transcript_HQ_B_transcript38298/f2p0/1087	0.960132	0.00235246
Com_5156_neg	8-Iso-15-keto-prostaglandin-F2β	transcript_HQ_B_transcript38286/f2p0/1074	0.955885	0.00287626
Com_5156_neg	8-Iso-15-keto-prostaglandin-F2β	transcript_HQ_B_transcript38283/f3p0/1079	0.999976	8.61894e-10
Com_5156_neg	8-Iso-15-keto-prostaglandin-F2β	transcript_HQ_B_transcript38268/f2p0/1080	0.999075	1.28247e-06
Com_5156_neg	8-Iso-15-keto-prostaglandin-F2β	transcript_HQ_B_transcript38242/f2p0/1079	0.967307	0.00158582
Com_5156_neg	8-Iso-15-keto-prostaglandin-F2β	transcript_HQ_B_transcript38237/f2p0/1080	0.999814	5.16235e-08
Com_5156_neg	8-Iso-15-keto-prostaglandin-F2β	transcript_HQ_B_transcript38230/f3p0/1077	0.973872	0.0010151
Com_5156_neg	8-Iso-15-keto-prostaglandin-F2β	transcript_HQ_B_transcript38209/f6p0/1064	-0.929214	0.00733863
Com_5156_neg	8-Iso-15-keto-prostaglandin-F2β	transcript_HQ_B_transcript38208/f2p0/1090	0.999863	2.80888e-08
Com_5156_neg	8-Iso-15-keto-prostaglandin-F2β	transcript_HQ_B_transcript38205/f10p0/1032	0.958611	0.00253411
Com_5156_neg	8-Iso-15-keto-prostaglandin-F2β	transcript_HQ_B_transcript38201/f2p0/1090	0.92735	0.00772541
Com_5156_neg	8-Iso-15-keto-prostaglandin-F2β	transcript_HQ_B_transcript382/f2p0/5140	-0.963073	0.00202023
Com_5156_neg	8-Iso-15-keto-prostaglandin-F2β	transcript_HQ_B_transcript38195/f3p0/1075	-0.980762	0.000551563
Com_5156_neg	8-Iso-15-keto-prostaglandin-F2β	transcript_HQ_B_transcript38187/f2p0/1083	0.96389	0.0019323
Com_5156_neg	8-Iso-15-keto-prostaglandin-F2β	transcript_HQ_B_transcript38180/f2p0/1084	-0.941512	0.00503124
Com_5156_neg	8-Iso-15-keto-prostaglandin-F2β	transcript_HQ_B_transcript38159/f3p0/1076	-0.971119	0.00123914
Com_5156_neg	8-Iso-15-keto-prostaglandin-F2β	transcript_HQ_B_transcript38156/f5p0/1048	-0.959938	0.0023753
Com_5156_neg	8-Iso-15-keto-prostaglandin-F2β	transcript_HQ_B_transcript38155/f12p0/1027	-0.992892	7.56112e-05
Com_5156_neg	8-Iso-15-keto-prostaglandin-F2β	transcript_HQ_B_transcript38150/f6p0/1082	-0.987892	0.000219017
Com_5156_neg	8-Iso-15-keto-prostaglandin-F2β	transcript_HQ_B_transcript38147/f9p0/1081	-0.98225	0.000469803
Com_5156_neg	8-Iso-15-keto-prostaglandin-F2β	transcript_HQ_B_transcript38143/f2p0/1093	0.987034	0.000251088
Com_5156_neg	8-Iso-15-keto-prostaglandin-F2β	transcript_HQ_B_transcript38134/f6p0/1087	-0.991172	0.000116565
Com_5156_neg	8-Iso-15-keto-prostaglandin-F2β	transcript_HQ_B_transcript38128/f2p0/1094	0.999512	3.56736e-07
Com_5156_neg	8-Iso-15-keto-prostaglandin-F2β	transcript_HQ_B_transcript38127/f6p0/1068	0.989344	0.000169724
Com_5156_neg	8-Iso-15-keto-prostaglandin-F2β	transcript_HQ_B_transcript38113/f7p0/1082	0.999744	9.84841e-08
Com_5156_neg	8-Iso-15-keto-prostaglandin-F2β	transcript_HQ_B_transcript38093/f2p0/1086	0.993587	6.15542e-05
Com_5156_neg	8-Iso-15-keto-prostaglandin-F2β	transcript_HQ_B_transcript3809/f4p0/3573	0.950752	0.00357828
Com_5156_neg	8-Iso-15-keto-prostaglandin-F2β	transcript_HQ_B_transcript38089/f2p0/1090	0.982428	0.000460451
Com_5156_neg	8-Iso-15-keto-prostaglandin-F2β	transcript_HQ_B_transcript38085/f3p0/1100	-0.925397	0.00814081
Com_5156_neg	8-Iso-15-keto-prostaglandin-F2β	transcript_HQ_B_transcript38081/f3p0/1108	-0.975808	0.000870768
Com_5156_neg	8-Iso-15-keto-prostaglandin-F2β	transcript_HQ_B_transcript38069/f4p0/1078	0.983304	0.000415811
Com_5156_neg	8-Iso-15-keto-prostaglandin-F2β	transcript_HQ_B_transcript38063/f3p0/1083	0.99251	8.39482e-05
Com_5156_neg	8-Iso-15-keto-prostaglandin-F2β	transcript_HQ_B_transcript38044/f2p0/1094	0.953416	0.00320449
Com_5156_neg	8-Iso-15-keto-prostaglandin-F2β	transcript_HQ_B_transcript38024/f11p0/1082	-0.971597	0.00119863
Com_5156_neg	8-Iso-15-keto-prostaglandin-F2β	transcript_HQ_B_transcript38014/f53p0/1028	-0.98268	0.000447376
Com_5156_neg	8-Iso-15-keto-prostaglandin-F2β	transcript_HQ_B_transcript38012/f3p0/1094	0.998568	3.07358e-06
Com_5156_neg	8-Iso-15-keto-prostaglandin-F2β	transcript_HQ_B_transcript38/f3p0/6550	-0.994921	3.86287e-05
Com_5156_neg	8-Iso-15-keto-prostaglandin-F2β	transcript_HQ_B_transcript37991/f18p0/1075	-0.972026	0.0011629
Com_5156_neg	8-Iso-15-keto-prostaglandin-F2β	transcript_HQ_B_transcript37985/f2p0/1106	-0.983404	0.000410863
Com_5156_neg	8-Iso-15-keto-prostaglandin-F2β	transcript_HQ_B_transcript37980/f2p0/1100	0.998222	4.74038e-06
Com_5156_neg	8-Iso-15-keto-prostaglandin-F2β	transcript_HQ_B_transcript37970/f6p0/1077	0.988466	0.000198788
Com_5156_neg	8-Iso-15-keto-prostaglandin-F2β	transcript_HQ_B_transcript37966/f6p0/1090	-0.981195	0.000527104
Com_5156_neg	8-Iso-15-keto-prostaglandin-F2β	transcript_HQ_B_transcript37965/f6p0/1098	0.941636	0.00501021
Com_5156_neg	8-Iso-15-keto-prostaglandin-F2β	transcript_HQ_B_transcript37962/f2p0/1097	0.999891	1.79623e-08
Com_5156_neg	8-Iso-15-keto-prostaglandin-F2β	transcript_HQ_B_transcript37957/f2p0/1137	-0.977572	0.000748908
Com_5156_neg	8-Iso-15-keto-prostaglandin-F2β	transcript_HQ_B_transcript37954/f4p0/1079	0.980174	0.000585687
Com_5156_neg	8-Iso-15-keto-prostaglandin-F2β	transcript_HQ_B_transcript37946/f2p0/1095	0.922388	0.00880165
Com_5156_neg	8-Iso-15-keto-prostaglandin-F2β	transcript_HQ_B_transcript37943/f4p0/1102	0.988854	0.000185651
Com_5156_neg	8-Iso-15-keto-prostaglandin-F2β	transcript_HQ_B_transcript37939/f5p0/1084	0.954225	0.00309503
Com_5156_neg	8-Iso-15-keto-prostaglandin-F2β	transcript_HQ_B_transcript37938/f9p0/1098	0.999777	7.42994e-08
Com_5156_neg	8-Iso-15-keto-prostaglandin-F2β	transcript_HQ_B_transcript37935/f13p0/1073	-0.997199	1.17612e-05
Com_5156_neg	8-Iso-15-keto-prostaglandin-F2β	transcript_HQ_B_transcript37927/f2p0/1088	-0.973115	0.00107447
Com_5156_neg	8-Iso-15-keto-prostaglandin-F2β	transcript_HQ_B_transcript37919/f2p0/1098	0.982589	0.000452069
Com_5156_neg	8-Iso-15-keto-prostaglandin-F2β	transcript_HQ_B_transcript37918/f4p0/1091	-0.921281	0.00905117
Com_5156_neg	8-Iso-15-keto-prostaglandin-F2β	transcript_HQ_B_transcript37912/f5p0/1105	0.934701	0.00625669
Com_5156_neg	8-Iso-15-keto-prostaglandin-F2β	transcript_HQ_B_transcript37899/f2p0/1102	-0.92156	0.00898798
Com_5156_neg	8-Iso-15-keto-prostaglandin-F2β	transcript_HQ_B_transcript37897/f2p0/1155	0.932942	0.00659446
Com_5156_neg	8-Iso-15-keto-prostaglandin-F2β	transcript_HQ_B_transcript37893/f2p0/1098	-0.945211	0.00442052
Com_5156_neg	8-Iso-15-keto-prostaglandin-F2β	transcript_HQ_B_transcript3789/f4p0/3565	0.999679	1.54629e-07
Com_5156_neg	8-Iso-15-keto-prostaglandin-F2β	transcript_HQ_B_transcript37876/f2p0/1105	-0.993209	6.90216e-05
Com_5156_neg	8-Iso-15-keto-prostaglandin-F2β	transcript_HQ_B_transcript37873/f3p0/1113	0.999798	6.13493e-08
Com_5156_neg	8-Iso-15-keto-prostaglandin-F2β	transcript_HQ_B_transcript37869/f2p0/1100	-0.985986	0.000293227
Com_5156_neg	8-Iso-15-keto-prostaglandin-F2β	transcript_HQ_B_transcript3786/f3p0/3559	0.968348	0.00148696
Com_5156_neg	8-Iso-15-keto-prostaglandin-F2β	transcript_HQ_B_transcript37846/f7p0/1095	0.999881	2.12186e-08
Com_5156_neg	8-Iso-15-keto-prostaglandin-F2β	transcript_HQ_B_transcript37841/f3p0/1115	-0.93877	0.00550897
Com_5156_neg	8-Iso-15-keto-prostaglandin-F2β	transcript_HQ_B_transcript3784/f5p0/3562	-0.930591	0.00705929
Com_5156_neg	8-Iso-15-keto-prostaglandin-F2β	transcript_HQ_B_transcript37839/f2p0/1105	0.997887	6.69293e-06
Com_5156_neg	8-Iso-15-keto-prostaglandin-F2β	transcript_HQ_B_transcript37838/f5p0/1095	0.999929	7.64746e-09
Com_5156_neg	8-Iso-15-keto-prostaglandin-F2β	transcript_HQ_B_transcript37836/f16p0/1016	-0.951788	0.00343054
Com_5156_neg	8-Iso-15-keto-prostaglandin-F2β	transcript_HQ_B_transcript37834/f2p0/1105	0.991899	9.81846e-05
Com_5156_neg	8-Iso-15-keto-prostaglandin-F2β	transcript_HQ_B_transcript37830/f2p0/1103	0.94965	0.00373879
Com_5156_neg	8-Iso-15-keto-prostaglandin-F2β	transcript_HQ_B_transcript37826/f4p0/1100	-0.983477	0.000407262
Com_5156_neg	8-Iso-15-keto-prostaglandin-F2β	transcript_HQ_B_transcript37825/f2p0/1100	-0.98905	0.000179185
Com_5156_neg	8-Iso-15-keto-prostaglandin-F2β	transcript_HQ_B_transcript37815/f2p0/1108	0.998692	2.56401e-06
Com_5156_neg	8-Iso-15-keto-prostaglandin-F2β	transcript_HQ_B_transcript37814/f4p0/1102	-0.980809	0.000548881
Com_5156_neg	8-Iso-15-keto-prostaglandin-F2β	transcript_HQ_B_transcript37799/f2p0/1104	-0.997495	9.40117e-06
Com_5156_neg	8-Iso-15-keto-prostaglandin-F2β	transcript_HQ_B_transcript37795/f3p0/1108	-0.971197	0.00123244
Com_5156_neg	8-Iso-15-keto-prostaglandin-F2β	transcript_HQ_B_transcript37789/f4p0/1103	-0.987174	0.000245716
Com_5156_neg	8-Iso-15-keto-prostaglandin-F2β	transcript_HQ_B_transcript37782/f2p0/1118	0.966877	0.00162756
Com_5156_neg	8-Iso-15-keto-prostaglandin-F2β	transcript_HQ_B_transcript37773/f3p0/1114	-0.986836	0.000258786
Com_5156_neg	8-Iso-15-keto-prostaglandin-F2β	transcript_HQ_B_transcript37763/f8p0/1104	-0.991033	0.000120257
Com_5156_neg	8-Iso-15-keto-prostaglandin-F2β	transcript_HQ_B_transcript37761/f3p0/1113	0.942832	0.00480889
Com_5156_neg	8-Iso-15-keto-prostaglandin-F2β	transcript_HQ_B_transcript37756/f3p0/1108	0.967905	0.00152856
Com_5156_neg	8-Iso-15-keto-prostaglandin-F2β	transcript_HQ_B_transcript37754/f46p0/1069	-0.951373	0.00348946
Com_5156_neg	8-Iso-15-keto-prostaglandin-F2β	transcript_HQ_B_transcript37751/f4p0/1102	0.994836	3.99365e-05
Com_5156_neg	8-Iso-15-keto-prostaglandin-F2β	transcript_HQ_B_transcript37744/f2p0/1111	0.93544	0.0061175
Com_5156_neg	8-Iso-15-keto-prostaglandin-F2β	transcript_HQ_B_transcript37741/f2p0/1116	0.971209	0.00123144
Com_5156_neg	8-Iso-15-keto-prostaglandin-F2β	transcript_HQ_B_transcript37736/f2p0/1109	-0.997217	1.16056e-05
Com_5156_neg	8-Iso-15-keto-prostaglandin-F2β	transcript_HQ_B_transcript37725/f3p0/1154	0.973146	0.00107199
Com_5156_neg	8-Iso-15-keto-prostaglandin-F2β	transcript_HQ_B_transcript37720/f3p0/1113	-0.993506	6.31206e-05
Com_5156_neg	8-Iso-15-keto-prostaglandin-F2β	transcript_HQ_B_transcript37707/f2p0/1109	-0.964774	0.00183946
Com_5156_neg	8-Iso-15-keto-prostaglandin-F2β	transcript_HQ_B_transcript37703/f7p0/1071	0.977011	0.000786678
Com_5156_neg	8-Iso-15-keto-prostaglandin-F2β	transcript_HQ_B_transcript377/f2p0/5133	-0.96611	0.00170331
Com_5156_neg	8-Iso-15-keto-prostaglandin-F2β	transcript_HQ_B_transcript3769/f7p0/3534	0.990731	0.000128475
Com_5156_neg	8-Iso-15-keto-prostaglandin-F2β	transcript_HQ_B_transcript3768/f3p0/3592	0.99997	1.33345e-09
Com_5156_neg	8-Iso-15-keto-prostaglandin-F2β	transcript_HQ_B_transcript37678/f2p0/1112	0.986476	0.000273119
Com_5156_neg	8-Iso-15-keto-prostaglandin-F2β	transcript_HQ_B_transcript37667/f14p0/1068	-0.990562	0.000133205
Com_5156_neg	8-Iso-15-keto-prostaglandin-F2β	transcript_HQ_B_transcript37658/f3p0/1154	0.993004	7.32365e-05
Com_5156_neg	8-Iso-15-keto-prostaglandin-F2β	transcript_HQ_B_transcript37649/f3p0/1111	-0.945775	0.00433088
Com_5156_neg	8-Iso-15-keto-prostaglandin-F2β	transcript_HQ_B_transcript37648/f2p0/1134	0.981956	0.000485454
Com_5156_neg	8-Iso-15-keto-prostaglandin-F2β	transcript_HQ_B_transcript37647/f4p0/1117	-0.946612	0.00419938
Com_5156_neg	8-Iso-15-keto-prostaglandin-F2β	transcript_HQ_B_transcript37622/f3p0/1136	-0.991869	9.89034e-05
Com_5156_neg	8-Iso-15-keto-prostaglandin-F2β	transcript_HQ_B_transcript37617/f2p0/1154	0.985479	0.00031474
Com_5156_neg	8-Iso-15-keto-prostaglandin-F2β	transcript_HQ_B_transcript37608/f2p0/1141	0.993008	7.31671e-05
Com_5156_neg	8-Iso-15-keto-prostaglandin-F2β	transcript_HQ_B_transcript37598/f3p0/1142	-0.989868	0.000153466
Com_5156_neg	8-Iso-15-keto-prostaglandin-F2β	transcript_HQ_B_transcript37594/f13p0/1094	0.980609	0.000560372
Com_5156_neg	8-Iso-15-keto-prostaglandin-F2β	transcript_HQ_B_transcript37588/f3p0/1117	-0.9738	0.00102063
Com_5156_neg	8-Iso-15-keto-prostaglandin-F2β	transcript_HQ_B_transcript37586/f2p0/1123	0.988911	0.000183779
Com_5156_neg	8-Iso-15-keto-prostaglandin-F2β	transcript_HQ_B_transcript37581/f4p0/1070	-0.977378	0.000761824
Com_5156_neg	8-Iso-15-keto-prostaglandin-F2β	transcript_HQ_B_transcript37580/f2p0/1124	-0.975097	0.000922554
Com_5156_neg	8-Iso-15-keto-prostaglandin-F2β	transcript_HQ_B_transcript37578/f2p0/1104	0.996399	1.94297e-05
Com_5156_neg	8-Iso-15-keto-prostaglandin-F2β	transcript_HQ_B_transcript37553/f2p0/1114	0.999876	2.3148e-08
Com_5156_neg	8-Iso-15-keto-prostaglandin-F2β	transcript_HQ_B_transcript37541/f4p0/1103	0.954854	0.00301126
Com_5156_neg	8-Iso-15-keto-prostaglandin-F2β	transcript_HQ_B_transcript37539/f4p0/1111	0.976007	0.000856613
Com_5156_neg	8-Iso-15-keto-prostaglandin-F2β	transcript_HQ_B_transcript37535/f2p0/1124	0.993262	6.79477e-05
Com_5156_neg	8-Iso-15-keto-prostaglandin-F2β	transcript_HQ_B_transcript37528/f2p0/1132	-0.985696	0.000305424
Com_5156_neg	8-Iso-15-keto-prostaglandin-F2β	transcript_HQ_B_transcript37525/f12p0/1117	0.957175	0.00271174
Com_5156_neg	8-Iso-15-keto-prostaglandin-F2β	transcript_HQ_B_transcript37520/f5p0/1122	0.983511	0.000405601
Com_5156_neg	8-Iso-15-keto-prostaglandin-F2β	transcript_HQ_B_transcript37506/f33p0/1047	0.996384	1.95842e-05
Com_5156_neg	8-Iso-15-keto-prostaglandin-F2β	transcript_HQ_B_transcript3749/f3p0/3583	0.954992	0.00299296
Com_5156_neg	8-Iso-15-keto-prostaglandin-F2β	transcript_HQ_B_transcript37487/f5p0/1123	0.969279	0.0014012
Com_5156_neg	8-Iso-15-keto-prostaglandin-F2β	transcript_HQ_B_transcript37486/f3p0/1125	0.950201	0.0036581
Com_5156_neg	8-Iso-15-keto-prostaglandin-F2β	transcript_HQ_B_transcript37479/f4p0/1118	0.999518	3.48517e-07
Com_5156_neg	8-Iso-15-keto-prostaglandin-F2β	transcript_HQ_B_transcript3747/f15p0/3566	0.964326	0.00188627
Com_5156_neg	8-Iso-15-keto-prostaglandin-F2β	transcript_HQ_B_transcript37458/f2p0/1146	0.983078	0.000427095
Com_5156_neg	8-Iso-15-keto-prostaglandin-F2β	transcript_HQ_B_transcript37447/f2p0/1133	0.948241	0.00394917
Com_5156_neg	8-Iso-15-keto-prostaglandin-F2β	transcript_HQ_B_transcript37443/f2p0/1140	-0.983989	0.000382487
Com_5156_neg	8-Iso-15-keto-prostaglandin-F2β	transcript_HQ_B_transcript37427/f4p0/1132	0.942358	0.00488811
Com_5156_neg	8-Iso-15-keto-prostaglandin-F2β	transcript_HQ_B_transcript37421/f5p0/1125	0.976166	0.000845306
Com_5156_neg	8-Iso-15-keto-prostaglandin-F2β	transcript_HQ_B_transcript37414/f2p0/1134	0.996642	1.68956e-05
Com_5156_neg	8-Iso-15-keto-prostaglandin-F2β	transcript_HQ_B_transcript37400/f3p0/1235	-0.984247	0.00037027
Com_5156_neg	8-Iso-15-keto-prostaglandin-F2β	transcript_HQ_B_transcript37396/f3p0/1086	0.959089	0.00247631
Com_5156_neg	8-Iso-15-keto-prostaglandin-F2β	transcript_HQ_B_transcript37390/f2p0/1132	0.999675	1.58807e-07
Com_5156_neg	8-Iso-15-keto-prostaglandin-F2β	transcript_HQ_B_transcript37380/f2p0/1179	0.930555	0.00706655
Com_5156_neg	8-Iso-15-keto-prostaglandin-F2β	transcript_HQ_B_transcript3738/f2p0/3574	-0.999137	1.11745e-06
Com_5156_neg	8-Iso-15-keto-prostaglandin-F2β	transcript_HQ_B_transcript37373/f4p0/1119	0.957293	0.00269687
Com_5156_neg	8-Iso-15-keto-prostaglandin-F2β	transcript_HQ_B_transcript37370/f2p0/1138	0.959234	0.00245889
Com_5156_neg	8-Iso-15-keto-prostaglandin-F2β	transcript_HQ_B_transcript37350/f2p0/1141	-0.997672	8.1217e-06
Com_5156_neg	8-Iso-15-keto-prostaglandin-F2β	transcript_HQ_B_transcript37342/f2p0/1134	0.995596	2.90552e-05
Com_5156_neg	8-Iso-15-keto-prostaglandin-F2β	transcript_HQ_B_transcript37333/f10p0/1097	-0.995974	2.42855e-05
Com_5156_neg	8-Iso-15-keto-prostaglandin-F2β	transcript_HQ_B_transcript37328/f2p0/1129	-0.926391	0.00792803
Com_5156_neg	8-Iso-15-keto-prostaglandin-F2β	transcript_HQ_B_transcript37321/f11p0/1092	-0.970461	0.00129598
Com_5156_neg	8-Iso-15-keto-prostaglandin-F2β	transcript_HQ_B_transcript37317/f2p0/1134	0.976027	0.000855203
Com_5156_neg	8-Iso-15-keto-prostaglandin-F2β	transcript_HQ_B_transcript37314/f3p0/1144	0.95038	0.00363218
Com_5156_neg	8-Iso-15-keto-prostaglandin-F2β	transcript_HQ_B_transcript37308/f2p0/1139	0.997808	7.20303e-06
Com_5156_neg	8-Iso-15-keto-prostaglandin-F2β	transcript_HQ_B_transcript37299/f2p0/1152	0.968042	0.0015157
Com_5156_neg	8-Iso-15-keto-prostaglandin-F2β	transcript_HQ_B_transcript37291/f2p0/1143	0.999829	4.36046e-08
Com_5156_neg	8-Iso-15-keto-prostaglandin-F2β	transcript_HQ_B_transcript37278/f10p0/1066	0.971009	0.00124854
Com_5156_neg	8-Iso-15-keto-prostaglandin-F2β	transcript_HQ_B_transcript37270/f2p0/1134	-0.920383	0.00925592
Com_5156_neg	8-Iso-15-keto-prostaglandin-F2β	transcript_HQ_B_transcript37264/f2p0/1149	-0.978376	0.000696351
Com_5156_neg	8-Iso-15-keto-prostaglandin-F2β	transcript_HQ_B_transcript37242/f2p0/1143	0.975255	0.000910884
Com_5156_neg	8-Iso-15-keto-prostaglandin-F2β	transcript_HQ_B_transcript37239/f6p0/1124	-0.924508	0.00833352
Com_5156_neg	8-Iso-15-keto-prostaglandin-F2β	transcript_HQ_B_transcript37231/f2p0/1153	0.997509	9.29661e-06
Com_5156_neg	8-Iso-15-keto-prostaglandin-F2β	transcript_HQ_B_transcript3723/f2p0/3585	0.999406	5.29726e-07
Com_5156_neg	8-Iso-15-keto-prostaglandin-F2β	transcript_HQ_B_transcript37228/f3p0/1146	0.988378	0.000201821
Com_5156_neg	8-Iso-15-keto-prostaglandin-F2β	transcript_HQ_B_transcript37224/f2p0/1141	0.922434	0.00879129
Com_5156_neg	8-Iso-15-keto-prostaglandin-F2β	transcript_HQ_B_transcript37212/f3p0/1136	0.995407	3.15915e-05
Com_5156_neg	8-Iso-15-keto-prostaglandin-F2β	transcript_HQ_B_transcript37201/f2p0/1146	0.993238	6.8437e-05
Com_5156_neg	8-Iso-15-keto-prostaglandin-F2β	transcript_HQ_B_transcript37190/f3p0/1143	-0.979522	0.000624759
Com_5156_neg	8-Iso-15-keto-prostaglandin-F2β	transcript_HQ_B_transcript37181/f2p0/1137	0.979788	0.000608668
Com_5156_neg	8-Iso-15-keto-prostaglandin-F2β	transcript_HQ_B_transcript37174/f5p0/1112	-0.958519	0.00254528
Com_5156_neg	8-Iso-15-keto-prostaglandin-F2β	transcript_HQ_B_transcript37160/f3p0/1150	0.942883	0.00480042
Com_5156_neg	8-Iso-15-keto-prostaglandin-F2β	transcript_HQ_B_transcript37159/f2p0/1144	0.94595	0.0043032
Com_5156_neg	8-Iso-15-keto-prostaglandin-F2β	transcript_HQ_B_transcript37153/f2p0/1140	0.999894	1.69154e-08
Com_5156_neg	8-Iso-15-keto-prostaglandin-F2β	transcript_HQ_B_transcript37141/f2p0/1138	0.998368	3.99133e-06
Com_5156_neg	8-Iso-15-keto-prostaglandin-F2β	transcript_HQ_B_transcript37140/f2p0/1140	-0.943866	0.00463815
Com_5156_neg	8-Iso-15-keto-prostaglandin-F2β	transcript_HQ_B_transcript37137/f2p0/1139	-0.964826	0.00183406
Com_5156_neg	8-Iso-15-keto-prostaglandin-F2β	transcript_HQ_B_transcript37125/f5p0/1126	-0.992889	7.56604e-05
Com_5156_neg	8-Iso-15-keto-prostaglandin-F2β	transcript_HQ_B_transcript37123/f6p0/1137	0.976013	0.000856163
Com_5156_neg	8-Iso-15-keto-prostaglandin-F2β	transcript_HQ_B_transcript37120/f2p0/1189	-0.995773	2.67687e-05
Com_5156_neg	8-Iso-15-keto-prostaglandin-F2β	transcript_HQ_B_transcript37118/f2p0/1152	-0.926069	0.0079966
Com_5156_neg	8-Iso-15-keto-prostaglandin-F2β	transcript_HQ_B_transcript37111/f8p0/1131	0.97616	0.000845736
Com_5156_neg	8-Iso-15-keto-prostaglandin-F2β	transcript_HQ_B_transcript37092/f3p0/1140	0.998751	2.34003e-06
Com_5156_neg	8-Iso-15-keto-prostaglandin-F2β	transcript_HQ_B_transcript37088/f2p0/1148	0.997683	8.04567e-06
Com_5156_neg	8-Iso-15-keto-prostaglandin-F2β	transcript_HQ_B_transcript37079/f2p0/1147	0.976468	0.000824112
[truncated: 310,025+ more rows]

## Sheet: pos_correlation
Metabolites	DEMs	DEGs	Correlation	P-Value
Com_7658_pos	Isobavachin	transcript_LQ_B_transcript7462/f2p0/3155	-0.917755	0.00986825
Com_7658_pos	Isobavachin	transcript_LQ_B_transcript6793/f2p0/3083	0.999329	6.74901e-07
Com_7658_pos	Isobavachin	transcript_LQ_B_transcript4799/f2p0/3475	-0.991931	9.74082e-05
Com_7658_pos	Isobavachin	transcript_LQ_B_transcript44744/f2p0/470	-0.992113	9.30599e-05
Com_7658_pos	Isobavachin	transcript_LQ_B_transcript44632/f2p0/516	0.999647	1.8693e-07
Com_7658_pos	Isobavachin	transcript_LQ_B_transcript43711/f3p0/786	0.954725	0.0030284
Com_7658_pos	Isobavachin	transcript_LQ_B_transcript43508/f2p0/710	0.998293	4.36594e-06
Com_7658_pos	Isobavachin	transcript_LQ_B_transcript43144/f3p0/793	0.963517	0.00197227
Com_7658_pos	Isobavachin	transcript_LQ_B_transcript40010/f2p0/977	-0.970291	0.00131084
Com_7658_pos	Isobavachin	transcript_LQ_B_transcript39871/f2p0/1118	0.985133	0.000329892
Com_7658_pos	Isobavachin	transcript_LQ_B_transcript38733/f2p0/1111	0.959205	0.00246244
Com_7658_pos	Isobavachin	transcript_LQ_B_transcript3312/f2p0/3751	0.917675	0.00988724
Com_7658_pos	Isobavachin	transcript_LQ_B_transcript31730/f2p0/1423	0.988107	0.000211319
Com_7658_pos	Isobavachin	transcript_LQ_B_transcript30783/f2p0/1500	0.989185	0.000174819
Com_7658_pos	Isobavachin	transcript_LQ_B_transcript29146/f2p0/1580	0.984735	0.000347746
Com_7658_pos	Isobavachin	transcript_LQ_B_transcript2383/f2p0/3902	-0.962423	0.00209151
Com_7658_pos	Isobavachin	transcript_LQ_B_transcript22734/f2p0/1845	0.975526	0.000891145
Com_7658_pos	Isobavachin	transcript_LQ_B_transcript19678/f2p0/2094	0.999596	2.45261e-07
Com_7658_pos	Isobavachin	transcript_LQ_B_transcript16714/f2p0/2270	0.92625	0.00795806
Com_7658_pos	Isobavachin	transcript_LQ_B_transcript16223/f2p0/2337	0.998563	3.09803e-06
Com_7658_pos	Isobavachin	transcript_LQ_B_transcript13055/f2p0/2418	-0.975917	0.000863027
Com_7658_pos	Isobavachin	transcript_LQ_B_transcript1291/f2p0/4299	-0.950266	0.00364866
Com_7658_pos	Isobavachin	transcript_LQ_B_transcript12662/f2p0/2642	-0.979533	0.000624043
Com_7658_pos	Isobavachin	transcript_HQ_B_transcript9972/f2p0/2770	0.999536	3.22308e-07
Com_7658_pos	Isobavachin	transcript_HQ_B_transcript9968/f2p0/2773	0.943136	0.00475829
Com_7658_pos	Isobavachin	transcript_HQ_B_transcript996/f3p0/4397	0.955461	0.00293146
Com_7658_pos	Isobavachin	transcript_HQ_B_transcript9955/f5p0/2772	0.954493	0.00305928
Com_7658_pos	Isobavachin	transcript_HQ_B_transcript9950/f9p0/2763	0.992509	8.39537e-05
Com_7658_pos	Isobavachin	transcript_HQ_B_transcript9949/f3p0/2910	0.983766	0.000393159
Com_7658_pos	Isobavachin	transcript_HQ_B_transcript9948/f9p0/2768	0.966479	0.0016667
Com_7658_pos	Isobavachin	transcript_HQ_B_transcript9930/f2p0/2753	-0.94794	0.00399482
Com_7658_pos	Isobavachin	transcript_HQ_B_transcript9925/f2p0/2787	0.999589	2.5386e-07
Com_7658_pos	Isobavachin	transcript_HQ_B_transcript9920/f2p0/2793	-0.969541	0.00137747
Com_7658_pos	Isobavachin	transcript_HQ_B_transcript9906/f2p0/2787	0.97131	0.00122291
Com_7658_pos	Isobavachin	transcript_HQ_B_transcript9905/f2p0/2789	0.983309	0.00041555
Com_7658_pos	Isobavachin	transcript_HQ_B_transcript9904/f2p0/2718	-0.947266	0.00409798
Com_7658_pos	Isobavachin	transcript_HQ_B_transcript9897/f2p0/2797	0.999693	1.41253e-07
Com_7658_pos	Isobavachin	transcript_HQ_B_transcript9894/f2p0/2774	-0.942166	0.00492043
Com_7658_pos	Isobavachin	transcript_HQ_B_transcript9884/f2p0/2780	0.940844	0.00514557
Com_7658_pos	Isobavachin	transcript_HQ_B_transcript9882/f3p0/2779	-0.993613	6.10548e-05
Com_7658_pos	Isobavachin	transcript_HQ_B_transcript9875/f2p0/2804	0.973849	0.00101684
Com_7658_pos	Isobavachin	transcript_HQ_B_transcript9849/f3p0/2825	0.985754	0.000302978
Com_7658_pos	Isobavachin	transcript_HQ_B_transcript9845/f2p0/2800	0.997791	7.31254e-06
Com_7658_pos	Isobavachin	transcript_HQ_B_transcript984/f2p0/4408	0.920902	0.0091373
Com_7658_pos	Isobavachin	transcript_HQ_B_transcript9832/f11p0/2790	0.999231	8.86919e-07
Com_7658_pos	Isobavachin	transcript_HQ_B_transcript9829/f9p0/2784	-0.978351	0.000697944
Com_7658_pos	Isobavachin	transcript_HQ_B_transcript9828/f3p0/2785	-0.989414	0.000167498
Com_7658_pos	Isobavachin	transcript_HQ_B_transcript9820/f2p0/2804	0.999705	1.30095e-07
Com_7658_pos	Isobavachin	transcript_HQ_B_transcript981/f2p0/4437	0.998073	5.56851e-06
Com_7658_pos	Isobavachin	transcript_HQ_B_transcript9809/f6p0/2787	0.922085	0.00886968
Com_7658_pos	Isobavachin	transcript_HQ_B_transcript9801/f4p0/2756	-0.974109	0.000996814
Com_7658_pos	Isobavachin	transcript_HQ_B_transcript9800/f2p0/2792	0.995914	2.50068e-05
Com_7658_pos	Isobavachin	transcript_HQ_B_transcript9795/f4p0/2795	-0.969166	0.00141143
Com_7658_pos	Isobavachin	transcript_HQ_B_transcript9781/f2p0/2756	0.997548	9.0147e-06
Com_7658_pos	Isobavachin	transcript_HQ_B_transcript977/f5p0/4425	-0.959765	0.00239576
Com_7658_pos	Isobavachin	transcript_HQ_B_transcript9764/f2p0/2867	0.927776	0.00763602
Com_7658_pos	Isobavachin	transcript_HQ_B_transcript9758/f7p0/2783	-0.997775	7.42343e-06
Com_7658_pos	Isobavachin	transcript_HQ_B_transcript9756/f3p0/2793	-0.999526	3.37247e-07
Com_7658_pos	Isobavachin	transcript_HQ_B_transcript9754/f2p0/2812	0.997666	8.16176e-06
Com_7658_pos	Isobavachin	transcript_HQ_B_transcript9752/f7p0/2788	0.983293	0.000416356
Com_7658_pos	Isobavachin	transcript_HQ_B_transcript9740/f3p0/2711	0.970883	0.00125935
Com_7658_pos	Isobavachin	transcript_HQ_B_transcript9734/f3p0/2754	-0.966744	0.00164053
Com_7658_pos	Isobavachin	transcript_HQ_B_transcript9733/f3p0/2841	0.997438	9.83798e-06
Com_7658_pos	Isobavachin	transcript_HQ_B_transcript9731/f3p0/2804	0.999461	4.36417e-07
Com_7658_pos	Isobavachin	transcript_HQ_B_transcript9714/f39p0/2743	-0.963579	0.0019656
Com_7658_pos	Isobavachin	transcript_HQ_B_transcript9712/f2p0/2796	0.994381	4.72686e-05
Com_7658_pos	Isobavachin	transcript_HQ_B_transcript971/f5p0/4398	-0.995716	2.74844e-05
Com_7658_pos	Isobavachin	transcript_HQ_B_transcript9702/f2p0/2688	-0.988377	0.000201855
Com_7658_pos	Isobavachin	transcript_HQ_B_transcript9700/f4p0/2794	0.99592	2.49397e-05
Com_7658_pos	Isobavachin	transcript_HQ_B_transcript9694/f3p0/2817	0.972069	0.0011593
Com_7658_pos	Isobavachin	transcript_HQ_B_transcript9693/f3p0/2812	0.977462	0.000756216
Com_7658_pos	Isobavachin	transcript_HQ_B_transcript9685/f4p0/2776	-0.970734	0.00127224
Com_7658_pos	Isobavachin	transcript_HQ_B_transcript9682/f2p0/2805	0.929271	0.00732705
Com_7658_pos	Isobavachin	transcript_HQ_B_transcript9680/f3p0/2796	0.972046	0.00116121
Com_7658_pos	Isobavachin	transcript_HQ_B_transcript9668/f5p0/2792	-0.978424	0.000693251
Com_7658_pos	Isobavachin	transcript_HQ_B_transcript9662/f3p0/2815	0.998905	1.79772e-06
Com_7658_pos	Isobavachin	transcript_HQ_B_transcript9652/f3p0/2819	-0.941489	0.00503521
Com_7658_pos	Isobavachin	transcript_HQ_B_transcript9624/f2p0/2818	-0.930705	0.00703631
Com_7658_pos	Isobavachin	transcript_HQ_B_transcript9621/f18p0/2772	0.997765	7.48964e-06
Com_7658_pos	Isobavachin	transcript_HQ_B_transcript9619/f4p0/2809	-0.959139	0.00247029
Com_7658_pos	Isobavachin	transcript_HQ_B_transcript9616/f84p0/2752	-0.98645	0.000274144
Com_7658_pos	Isobavachin	transcript_HQ_B_transcript9615/f5p0/2809	-0.988314	0.00020406
Com_7658_pos	Isobavachin	transcript_HQ_B_transcript9613/f4p0/2789	0.972424	0.00113016
Com_7658_pos	Isobavachin	transcript_HQ_B_transcript9610/f3p0/2819	-0.968587	0.00146462
Com_7658_pos	Isobavachin	transcript_HQ_B_transcript9609/f5p0/2803	-0.993008	7.31515e-05
Com_7658_pos	Isobavachin	transcript_HQ_B_transcript9601/f9p0/2819	-0.982416	0.000461097
Com_7658_pos	Isobavachin	transcript_HQ_B_transcript9599/f2p0/2803	-0.961656	0.00217717
Com_7658_pos	Isobavachin	transcript_HQ_B_transcript9586/f7p0/2809	0.998703	2.52222e-06
Com_7658_pos	Isobavachin	transcript_HQ_B_transcript9580/f2p0/2811	-0.949134	0.00381522
Com_7658_pos	Isobavachin	transcript_HQ_B_transcript9573/f6p0/2808	0.999832	4.22139e-08
Com_7658_pos	Isobavachin	transcript_HQ_B_transcript9571/f2p0/2816	-0.998709	2.49901e-06
Com_7658_pos	Isobavachin	transcript_HQ_B_transcript957/f2p0/4443	-0.947645	0.00403977
Com_7658_pos	Isobavachin	transcript_HQ_B_transcript9565/f2p0/2839	0.955481	0.00292884
Com_7658_pos	Isobavachin	transcript_HQ_B_transcript9564/f11p0/2794	0.982297	0.000467332
Com_7658_pos	Isobavachin	transcript_HQ_B_transcript955/f2p0/4463	-0.984967	0.000337272
Com_7658_pos	Isobavachin	transcript_HQ_B_transcript9547/f12p0/2771	0.999518	3.48001e-07
Com_7658_pos	Isobavachin	transcript_HQ_B_transcript9540/f2p0/2827	0.998689	2.57578e-06
Com_7658_pos	Isobavachin	transcript_HQ_B_transcript9533/f4p0/2791	0.919746	0.00940251
Com_7658_pos	Isobavachin	transcript_HQ_B_transcript9531/f2p0/2811	-0.973666	0.00103112
Com_7658_pos	Isobavachin	transcript_HQ_B_transcript9530/f9p0/2754	-0.998168	5.03366e-06
Com_7658_pos	Isobavachin	transcript_HQ_B_transcript9507/f2p0/2814	0.996406	1.93516e-05
Com_7658_pos	Isobavachin	transcript_HQ_B_transcript9505/f3p0/2813	0.971351	0.00121937
Com_7658_pos	Isobavachin	transcript_HQ_B_transcript949/f2p0/4461	0.999533	3.26498e-07
Com_7658_pos	Isobavachin	transcript_HQ_B_transcript9473/f3p0/2837	0.997474	9.56091e-06
Com_7658_pos	Isobavachin	transcript_HQ_B_transcript9465/f4p0/2788	0.999597	2.43907e-07
Com_7658_pos	Isobavachin	transcript_HQ_B_transcript946/f3p0/4443	-0.989844	0.000154182
Com_7658_pos	Isobavachin	transcript_HQ_B_transcript9458/f8p0/2820	-0.979301	0.00063821
Com_7658_pos	Isobavachin	transcript_HQ_B_transcript9453/f7p0/2824	-0.96576	0.00173854
Com_7658_pos	Isobavachin	transcript_HQ_B_transcript9445/f3p0/2787	0.989679	0.000159245
Com_7658_pos	Isobavachin	transcript_HQ_B_transcript9444/f10p0/2760	-0.968395	0.00148253
Com_7658_pos	Isobavachin	transcript_HQ_B_transcript9437/f4p0/2819	0.948795	0.00386573
Com_7658_pos	Isobavachin	transcript_HQ_B_transcript9415/f4p0/2826	-0.985024	0.000334739
Com_7658_pos	Isobavachin	transcript_HQ_B_transcript9411/f2p0/2829	0.928879	0.00740751
Com_7658_pos	Isobavachin	transcript_HQ_B_transcript9409/f9p0/2789	-0.95683	0.0027552
Com_7658_pos	Isobavachin	transcript_HQ_B_transcript9404/f6p0/2821	0.960384	0.00232306
Com_7658_pos	Isobavachin	transcript_HQ_B_transcript9400/f2p0/2830	0.982411	0.000461344
Com_7658_pos	Isobavachin	transcript_HQ_B_transcript94/f2p0/5946	-0.976058	0.000852995
Com_7658_pos	Isobavachin	transcript_HQ_B_transcript9396/f2p0/2857	-0.918009	0.00980812
Com_7658_pos	Isobavachin	transcript_HQ_B_transcript9393/f6p0/2822	-0.981156	0.000529315
Com_7658_pos	Isobavachin	transcript_HQ_B_transcript9384/f2p0/2833	-0.96216	0.00212067
Com_7658_pos	Isobavachin	transcript_HQ_B_transcript9372/f3p0/2829	-0.994002	5.3865e-05
Com_7658_pos	Isobavachin	transcript_HQ_B_transcript9369/f4p0/2825	-0.973147	0.00107197
Com_7658_pos	Isobavachin	transcript_HQ_B_transcript9358/f6p0/2835	0.995172	3.49137e-05
Com_7658_pos	Isobavachin	transcript_HQ_B_transcript9356/f9p0/2767	-0.978183	0.000708754
Com_7658_pos	Isobavachin	transcript_HQ_B_transcript9349/f2p0/2898	-0.919742	0.00940356
Com_7658_pos	Isobavachin	transcript_HQ_B_transcript9341/f2p0/2824	0.994672	4.25077e-05
Com_7658_pos	Isobavachin	transcript_HQ_B_transcript9329/f3p0/2849	0.984759	0.000346677
Com_7658_pos	Isobavachin	transcript_HQ_B_transcript9322/f6p0/2801	0.978698	0.000675857
Com_7658_pos	Isobavachin	transcript_HQ_B_transcript9315/f2p0/2845	0.982521	0.000455611
Com_7658_pos	Isobavachin	transcript_HQ_B_transcript9312/f8p0/2820	0.987052	0.000250392
Com_7658_pos	Isobavachin	transcript_HQ_B_transcript9305/f4p0/2838	0.996616	1.71613e-05
Com_7658_pos	Isobavachin	transcript_HQ_B_transcript930/f3p0/4456	-0.983195	0.000421218
Com_7658_pos	Isobavachin	transcript_HQ_B_transcript9299/f2p0/2874	0.999454	4.47307e-07
Com_7658_pos	Isobavachin	transcript_HQ_B_transcript9294/f2p0/2864	0.996337	2.00972e-05
Com_7658_pos	Isobavachin	transcript_HQ_B_transcript9291/f2p0/2837	-0.939731	0.00533899
Com_7658_pos	Isobavachin	transcript_HQ_B_transcript9282/f2p0/2824	0.996869	1.46917e-05
Com_7658_pos	Isobavachin	transcript_HQ_B_transcript9280/f2p0/2843	-0.95017	0.00366275
Com_7658_pos	Isobavachin	transcript_HQ_B_transcript9278/f3p0/2841	0.985932	0.000295475
Com_7658_pos	Isobavachin	transcript_HQ_B_transcript9273/f2p0/2879	-0.952304	0.00335808
Com_7658_pos	Isobavachin	transcript_HQ_B_transcript9269/f5p0/2846	0.958957	0.00249224
Com_7658_pos	Isobavachin	transcript_HQ_B_transcript9268/f2p0/2831	0.980333	0.000576397
Com_7658_pos	Isobavachin	transcript_HQ_B_transcript9267/f4p0/2839	-0.922744	0.00872213
Com_7658_pos	Isobavachin	transcript_HQ_B_transcript926/f7p0/4455	-0.992741	7.88545e-05
Com_7658_pos	Isobavachin	transcript_HQ_B_transcript9259/f2p0/2850	0.999799	6.05572e-08
Com_7658_pos	Isobavachin	transcript_HQ_B_transcript9256/f2p0/2843	-0.919772	0.00939662
Com_7658_pos	Isobavachin	transcript_HQ_B_transcript9244/f2p0/2843	0.946199	0.00426398
Com_7658_pos	Isobavachin	transcript_HQ_B_transcript9240/f2p0/2689	0.999106	1.19981e-06
Com_7658_pos	Isobavachin	transcript_HQ_B_transcript9236/f2p0/2885	0.997175	1.19586e-05
Com_7658_pos	Isobavachin	transcript_HQ_B_transcript9223/f6p0/2783	0.950405	0.00362854
Com_7658_pos	Isobavachin	transcript_HQ_B_transcript9207/f2p0/2866	-0.988825	0.000186621
Com_7658_pos	Isobavachin	transcript_HQ_B_transcript9203/f2p0/2873	-0.999912	1.16294e-08
Com_7658_pos	Isobavachin	transcript_HQ_B_transcript9180/f3p0/2847	-0.99483	4.00251e-05
Com_7658_pos	Isobavachin	transcript_HQ_B_transcript918/f3p0/4479	0.953488	0.00319476
Com_7658_pos	Isobavachin	transcript_HQ_B_transcript9170/f2p0/2844	0.927197	0.00775746
Com_7658_pos	Isobavachin	transcript_HQ_B_transcript9169/f2p0/2871	0.997523	9.1952e-06
Com_7658_pos	Isobavachin	transcript_HQ_B_transcript9166/f14p0/2760	0.989947	0.000151098
Com_7658_pos	Isobavachin	transcript_HQ_B_transcript916/f5p0/4466	-0.947005	0.00413826
Com_7658_pos	Isobavachin	transcript_HQ_B_transcript915/f4p0/4459	0.999163	1.05036e-06
Com_7658_pos	Isobavachin	transcript_HQ_B_transcript9145/f4p0/2846	-0.961923	0.00214722
Com_7658_pos	Isobavachin	transcript_HQ_B_transcript9143/f2p0/2875	0.988738	0.000189547
Com_7658_pos	Isobavachin	transcript_HQ_B_transcript9138/f10p0/2821	-0.980467	0.000568554
Com_7658_pos	Isobavachin	transcript_HQ_B_transcript9136/f3p0/2855	-0.990404	0.000137685
Com_7658_pos	Isobavachin	transcript_HQ_B_transcript9121/f5p0/2861	-0.952406	0.00334381
Com_7658_pos	Isobavachin	transcript_HQ_B_transcript9105/f3p0/2869	-0.941941	0.00495844
Com_7658_pos	Isobavachin	transcript_HQ_B_transcript9104/f5p0/2826	0.964009	0.00191976
Com_7658_pos	Isobavachin	transcript_HQ_B_transcript9086/f4p0/2860	0.999515	3.53467e-07
Com_7658_pos	Isobavachin	transcript_HQ_B_transcript9084/f2p0/2864	-0.921052	0.00910322
Com_7658_pos	Isobavachin	transcript_HQ_B_transcript9072/f2p0/2891	0.994567	4.41947e-05
Com_7658_pos	Isobavachin	transcript_HQ_B_transcript9063/f2p0/2869	0.962741	0.00205648
Com_7658_pos	Isobavachin	transcript_HQ_B_transcript9050/f3p0/2940	-0.999404	5.32451e-07
Com_7658_pos	Isobavachin	transcript_HQ_B_transcript9031/f5p0/2868	0.926166	0.00797599
Com_7658_pos	Isobavachin	transcript_HQ_B_transcript9029/f3p0/2878	-0.99353	6.26496e-05
Com_7658_pos	Isobavachin	transcript_HQ_B_transcript9024/f3p0/2847	-0.981367	0.000517572
Com_7658_pos	Isobavachin	transcript_HQ_B_transcript9023/f2p0/2872	0.991125	0.000117793
Com_7658_pos	Isobavachin	transcript_HQ_B_transcript9022/f2p0/2864	0.969366	0.00139329
Com_7658_pos	Isobavachin	transcript_HQ_B_transcript9018/f2p0/2871	0.942459	0.00487116
Com_7658_pos	Isobavachin	transcript_HQ_B_transcript9017/f2p0/2936	0.927495	0.00769493
Com_7658_pos	Isobavachin	transcript_HQ_B_transcript9014/f6p0/2865	-0.951999	0.00340088
Com_7658_pos	Isobavachin	transcript_HQ_B_transcript9010/f7p0/2824	-0.946626	0.00419711
Com_7658_pos	Isobavachin	transcript_HQ_B_transcript9004/f3p0/2876	0.970687	0.00127629
Com_7658_pos	Isobavachin	transcript_HQ_B_transcript900/f5p0/4469	0.973253	0.00106351
Com_7658_pos	Isobavachin	transcript_HQ_B_transcript90/f2p0/5987	0.999463	4.32251e-07
Com_7658_pos	Isobavachin	transcript_HQ_B_transcript9/f3p0/7358	-0.987695	0.0002262
Com_7658_pos	Isobavachin	transcript_HQ_B_transcript8999/f2p0/2877	0.976743	0.000805042
Com_7658_pos	Isobavachin	transcript_HQ_B_transcript8990/f4p0/2855	-0.972056	0.00116039
Com_7658_pos	Isobavachin	transcript_HQ_B_transcript8989/f3p0/2808	0.968723	0.00145206
Com_7658_pos	Isobavachin	transcript_HQ_B_transcript8987/f3p0/2883	-0.969252	0.00140363
Com_7658_pos	Isobavachin	transcript_HQ_B_transcript8983/f4p0/2822	-0.99689	1.44935e-05
Com_7658_pos	Isobavachin	transcript_HQ_B_transcript8982/f6p0/2864	0.999814	5.19277e-08
Com_7658_pos	Isobavachin	transcript_HQ_B_transcript8981/f2p0/2889	0.94861	0.0038935
Com_7658_pos	Isobavachin	transcript_HQ_B_transcript895/f3p0/4501	-0.96982	0.00135249
Com_7658_pos	Isobavachin	transcript_HQ_B_transcript8948/f3p0/2874	0.992687	8.0023e-05
Com_7658_pos	Isobavachin	transcript_HQ_B_transcript8943/f4p0/2881	0.978402	0.000694699
Com_7658_pos	Isobavachin	transcript_HQ_B_transcript8942/f2p0/2889	-0.988806	0.000187254
Com_7658_pos	Isobavachin	transcript_HQ_B_transcript8939/f3p0/2897	0.995752	2.70282e-05
Com_7658_pos	Isobavachin	transcript_HQ_B_transcript8938/f2p0/2883	0.995277	3.34089e-05
Com_7658_pos	Isobavachin	transcript_HQ_B_transcript8937/f2p0/2906	0.934268	0.00633905
Com_7658_pos	Isobavachin	transcript_HQ_B_transcript8922/f2p0/2894	0.999195	9.72583e-07
Com_7658_pos	Isobavachin	transcript_HQ_B_transcript8911/f18p0/2844	-0.988356	0.000202591
Com_7658_pos	Isobavachin	transcript_HQ_B_transcript8910/f2p0/2888	0.999309	7.16439e-07
Com_7658_pos	Isobavachin	transcript_HQ_B_transcript8900/f2p0/2889	0.954149	0.00310521
Com_7658_pos	Isobavachin	transcript_HQ_B_transcript89/f2p0/5953	-0.995684	2.78955e-05
Com_7658_pos	Isobavachin	transcript_HQ_B_transcript8891/f2p0/2880	0.920187	0.00930088
Com_7658_pos	Isobavachin	transcript_HQ_B_transcript8890/f2p0/2877	-0.979367	0.000634195
Com_7658_pos	Isobavachin	transcript_HQ_B_transcript8884/f2p0/2891	0.98321	0.000420482
Com_7658_pos	Isobavachin	transcript_HQ_B_transcript8879/f2p0/2905	-0.918885	0.00960264
Com_7658_pos	Isobavachin	transcript_HQ_B_transcript8877/f3p0/2909	0.995789	2.656e-05
Com_7658_pos	Isobavachin	transcript_HQ_B_transcript8873/f2p0/2876	0.962886	0.00204058
Com_7658_pos	Isobavachin	transcript_HQ_B_transcript8868/f4p0/2865	0.995032	3.69592e-05
Com_7658_pos	Isobavachin	transcript_HQ_B_transcript8866/f2p0/2881	-0.992586	8.22497e-05
Com_7658_pos	Isobavachin	transcript_HQ_B_transcript8862/f5p0/2873	-0.980836	0.000547358
Com_7658_pos	Isobavachin	transcript_HQ_B_transcript8861/f2p0/2904	0.996742	1.59013e-05
Com_7658_pos	Isobavachin	transcript_HQ_B_transcript885/f2p0/4512	-0.99007	0.000147428
Com_7658_pos	Isobavachin	transcript_HQ_B_transcript8847/f7p0/2875	0.996458	1.87921e-05
Com_7658_pos	Isobavachin	transcript_HQ_B_transcript8840/f40p0/2847	0.942847	0.0048064
Com_7658_pos	Isobavachin	transcript_HQ_B_transcript8823/f15p0/2850	0.95225	0.00336573
Com_7658_pos	Isobavachin	transcript_HQ_B_transcript881/f2p0/4525	0.989706	0.000158389
Com_7658_pos	Isobavachin	transcript_HQ_B_transcript8804/f6p0/2884	0.989302	0.000171072
Com_7658_pos	Isobavachin	transcript_HQ_B_transcript88/f3p0/5969	-0.979111	0.000649986
Com_7658_pos	Isobavachin	transcript_HQ_B_transcript8775/f4p0/2893	0.996938	1.40513e-05
Com_7658_pos	Isobavachin	transcript_HQ_B_transcript8773/f3p0/2962	0.983068	0.000427619
Com_7658_pos	Isobavachin	transcript_HQ_B_transcript8772/f2p0/2903	0.999627	2.08918e-07
Com_7658_pos	Isobavachin	transcript_HQ_B_transcript8768/f10p0/2833	-0.964321	0.00188678
Com_7658_pos	Isobavachin	transcript_HQ_B_transcript8764/f3p0/2890	-0.999917	1.03398e-08
Com_7658_pos	Isobavachin	transcript_HQ_B_transcript8759/f2p0/2896	0.994944	3.82732e-05
Com_7658_pos	Isobavachin	transcript_HQ_B_transcript8756/f2p0/2898	0.999833	4.19224e-08
Com_7658_pos	Isobavachin	transcript_HQ_B_transcript8749/f2p0/2912	-0.993431	6.45945e-05
Com_7658_pos	Isobavachin	transcript_HQ_B_transcript8746/f2p0/2909	0.996989	1.3585e-05
Com_7658_pos	Isobavachin	transcript_HQ_B_transcript8744/f2p0/2910	-0.994286	4.88845e-05
Com_7658_pos	Isobavachin	transcript_HQ_B_transcript8740/f2p0/2903	-0.946241	0.00425738
Com_7658_pos	Isobavachin	transcript_HQ_B_transcript874/f3p0/4501	-0.98803	0.000214047
Com_7658_pos	Isobavachin	transcript_HQ_B_transcript8739/f3p0/2897	-0.986478	0.000273032
Com_7658_pos	Isobavachin	transcript_HQ_B_transcript8737/f4p0/2948	-0.975015	0.000928581
Com_7658_pos	Isobavachin	transcript_HQ_B_transcript8736/f3p0/2900	-0.941217	0.00508157
Com_7658_pos	Isobavachin	transcript_HQ_B_transcript8728/f3p0/2893	0.981091	0.000532928
Com_7658_pos	Isobavachin	transcript_HQ_B_transcript872/f2p0/4540	0.999672	1.61505e-07
Com_7658_pos	Isobavachin	transcript_HQ_B_transcript8705/f4p0/2898	0.955413	0.00293772
Com_7658_pos	Isobavachin	transcript_HQ_B_transcript8704/f4p0/2893	-0.993614	6.10375e-05
Com_7658_pos	Isobavachin	transcript_HQ_B_transcript8701/f10p0/2847	-0.978489	0.0006891
Com_7658_pos	Isobavachin	transcript_HQ_B_transcript8691/f2p0/2937	-0.999095	1.22862e-06
Com_7658_pos	Isobavachin	transcript_HQ_B_transcript8686/f5p0/2907	0.964596	0.001858
Com_7658_pos	Isobavachin	transcript_HQ_B_transcript8683/f3p0/2903	-0.974781	0.000946011
Com_7658_pos	Isobavachin	transcript_HQ_B_transcript8677/f5p0/2906	-0.975336	0.00090499
Com_7658_pos	Isobavachin	transcript_HQ_B_transcript8674/f5p0/2930	-0.937274	0.00577834
Com_7658_pos	Isobavachin	transcript_HQ_B_transcript867/f2p0/4528	-0.944786	0.0044887
Com_7658_pos	Isobavachin	transcript_HQ_B_transcript8668/f12p0/2875	0.991465	0.000108947
Com_7658_pos	Isobavachin	transcript_HQ_B_transcript8642/f2p0/2926	0.999604	2.35507e-07
Com_7658_pos	Isobavachin	transcript_HQ_B_transcript8629/f2p0/2909	0.999753	9.13719e-08
Com_7658_pos	Isobavachin	transcript_HQ_B_transcript8626/f3p0/2925	-0.989844	0.00015418
Com_7658_pos	Isobavachin	transcript_HQ_B_transcript8625/f3p0/2908	0.990516	0.000134495
Com_7658_pos	Isobavachin	transcript_HQ_B_transcript8623/f3p0/2877	0.93003	0.00717249
Com_7658_pos	Isobavachin	transcript_HQ_B_transcript8620/f3p0/2908	0.934781	0.0062416
Com_7658_pos	Isobavachin	transcript_HQ_B_transcript8610/f2p0/2948	-0.93515	0.00617185
Com_7658_pos	Isobavachin	transcript_HQ_B_transcript861/f2p0/4515	0.967376	0.00157913
Com_7658_pos	Isobavachin	transcript_HQ_B_transcript8609/f2p0/2921	0.987967	0.00021633
Com_7658_pos	Isobavachin	transcript_HQ_B_transcript8600/f5p0/2910	0.970196	0.00131915
Com_7658_pos	Isobavachin	transcript_HQ_B_transcript86/f2p0/5989	0.936658	0.00589121
Com_7658_pos	Isobavachin	transcript_HQ_B_transcript8581/f3p0/2942	0.925573	0.00810293
Com_7658_pos	Isobavachin	transcript_HQ_B_transcript8576/f2p0/2912	-0.981785	0.000494662
Com_7658_pos	Isobavachin	transcript_HQ_B_transcript8571/f13p0/2886	0.999732	1.07582e-07
Com_7658_pos	Isobavachin	transcript_HQ_B_transcript857/f2p0/4512	0.930761	0.00702504
Com_7658_pos	Isobavachin	transcript_HQ_B_transcript8567/f10p0/2908	0.997536	9.09988e-06
Com_7658_pos	Isobavachin	transcript_HQ_B_transcript8564/f4p0/2926	0.997932	6.40932e-06
Com_7658_pos	Isobavachin	transcript_HQ_B_transcript8553/f6p0/2922	0.999771	7.86158e-08
Com_7658_pos	Isobavachin	transcript_HQ_B_transcript8549/f2p0/2945	-0.921575	0.00898461
Com_7658_pos	Isobavachin	transcript_HQ_B_transcript854/f3p0/4509	-0.964662	0.00185107
Com_7658_pos	Isobavachin	transcript_HQ_B_transcript8536/f2p0/2929	-0.967228	0.00159345
Com_7658_pos	Isobavachin	transcript_HQ_B_transcript8535/f3p0/2909	0.998775	2.25036e-06
Com_7658_pos	Isobavachin	transcript_HQ_B_transcript8529/f5p0/2921	0.995316	3.28616e-05
Com_7658_pos	Isobavachin	transcript_HQ_B_transcript8522/f2p0/2945	-0.991624	0.00010494
Com_7658_pos	Isobavachin	transcript_HQ_B_transcript8520/f2p0/2915	0.997091	1.2677e-05
Com_7658_pos	Isobavachin	transcript_HQ_B_transcript8519/f2p0/2923	-0.921753	0.00894424
Com_7658_pos	Isobavachin	transcript_HQ_B_transcript8512/f3p0/3006	-0.953713	0.00316411
Com_7658_pos	Isobavachin	transcript_HQ_B_transcript8509/f4p0/2913	-0.963478	0.00197637
Com_7658_pos	Isobavachin	transcript_HQ_B_transcript8506/f16p0/2887	0.995242	3.39105e-05
Com_7658_pos	Isobavachin	transcript_HQ_B_transcript85/f3p0/5984	-0.948655	0.00388673
Com_7658_pos	Isobavachin	transcript_HQ_B_transcript8492/f4p0/2934	-0.918109	0.00978468
Com_7658_pos	Isobavachin	transcript_HQ_B_transcript8490/f2p0/2926	0.985296	0.000322709
Com_7658_pos	Isobavachin	transcript_HQ_B_transcript8475/f2p0/2921	0.949148	0.00381316
Com_7658_pos	Isobavachin	transcript_HQ_B_transcript8471/f2p0/2926	0.99144	0.0001096
Com_7658_pos	Isobavachin	transcript_HQ_B_transcript8464/f5p0/2878	0.935361	0.0061322
Com_7658_pos	Isobavachin	transcript_HQ_B_transcript8459/f4p0/2922	0.962801	0.00204991
Com_7658_pos	Isobavachin	transcript_HQ_B_transcript8458/f11p0/2906	-0.964662	0.00185105
Com_7658_pos	Isobavachin	transcript_HQ_B_transcript8456/f2p0/2944	0.999735	1.04965e-07
Com_7658_pos	Isobavachin	transcript_HQ_B_transcript8451/f2p0/2923	0.982122	0.000476555
Com_7658_pos	Isobavachin	transcript_HQ_B_transcript845/f2p0/4526	0.945032	0.00444915
Com_7658_pos	Isobavachin	transcript_HQ_B_transcript8448/f2p0/2936	0.999447	4.59047e-07
Com_7658_pos	Isobavachin	transcript_HQ_B_transcript8445/f2p0/2938	0.999809	5.46916e-08
Com_7658_pos	Isobavachin	transcript_HQ_B_transcript8435/f3p0/2936	0.992437	8.55801e-05
Com_7658_pos	Isobavachin	transcript_HQ_B_transcript8429/f5p0/2916	0.94596	0.0043016
Com_7658_pos	Isobavachin	transcript_HQ_B_transcript842/f2p0/4526	-0.952978	0.00326457
Com_7658_pos	Isobavachin	transcript_HQ_B_transcript8416/f2p0/2936	0.999398	5.43206e-07
Com_7658_pos	Isobavachin	transcript_HQ_B_transcript8406/f3p0/2937	0.982863	0.000438007
Com_7658_pos	Isobavachin	transcript_HQ_B_transcript8404/f6p0/2918	-0.995101	3.59451e-05
Com_7658_pos	Isobavachin	transcript_HQ_B_transcript8399/f2p0/2934	0.968844	0.00144091
Com_7658_pos	Isobavachin	transcript_HQ_B_transcript8392/f2p0/2986	0.999774	7.67772e-08
Com_7658_pos	Isobavachin	transcript_HQ_B_transcript8378/f2p0/2491	-0.960203	0.00234413
Com_7658_pos	Isobavachin	transcript_HQ_B_transcript8367/f2p0/2930	-0.992258	8.96764e-05
Com_7658_pos	Isobavachin	transcript_HQ_B_transcript8366/f2p0/2952	0.96763	0.00155479
Com_7658_pos	Isobavachin	transcript_HQ_B_transcript8365/f5p0/2940	-0.946347	0.0042408
Com_7658_pos	Isobavachin	transcript_HQ_B_transcript8354/f2p0/2928	-0.93512	0.00617758
Com_7658_pos	Isobavachin	transcript_HQ_B_transcript835/f2p0/4526	-0.923395	0.00857766
Com_7658_pos	Isobavachin	transcript_HQ_B_transcript8333/f2p0/3001	0.993922	5.53086e-05
Com_7658_pos	Isobavachin	transcript_HQ_B_transcript8331/f2p0/2947	0.946707	0.00418447
Com_7658_pos	Isobavachin	transcript_HQ_B_transcript8323/f2p0/2921	0.986108	0.000288137
Com_7658_pos	Isobavachin	transcript_HQ_B_transcript8316/f2p0/2991	0.997475	9.55684e-06
Com_7658_pos	Isobavachin	transcript_HQ_B_transcript8310/f3p0/2950	-0.943857	0.0046395
Com_7658_pos	Isobavachin	transcript_HQ_B_transcript8306/f2p0/2937	0.974102	0.000997375
Com_7658_pos	Isobavachin	transcript_HQ_B_transcript8301/f5p0/2940	-0.94437	0.00455597
Com_7658_pos	Isobavachin	transcript_HQ_B_transcript8295/f6p0/2937	0.966938	0.00162157
Com_7658_pos	Isobavachin	transcript_HQ_B_transcript8292/f3p0/2968	0.994994	3.75338e-05
Com_7658_pos	Isobavachin	transcript_HQ_B_transcript8289/f3p0/2969	0.999506	3.65295e-07
Com_7658_pos	Isobavachin	transcript_HQ_B_transcript8284/f10p0/2936	0.956598	0.00278467
Com_7658_pos	Isobavachin	transcript_HQ_B_transcript8280/f7p0/2942	0.970542	0.00128885
Com_7658_pos	Isobavachin	transcript_HQ_B_transcript8273/f11p0/2899	-0.992583	8.23174e-05
Com_7658_pos	Isobavachin	transcript_HQ_B_transcript8264/f2p0/2942	-0.976541	0.000819051
Com_7658_pos	Isobavachin	transcript_HQ_B_transcript8261/f2p0/2952	0.996433	1.9063e-05
Com_7658_pos	Isobavachin	transcript_HQ_B_transcript8256/f2p0/2967	-0.989555	0.000163077
Com_7658_pos	Isobavachin	transcript_HQ_B_transcript8238/f8p0/2915	0.981101	0.000532356
Com_7658_pos	Isobavachin	transcript_HQ_B_transcript8225/f2p0/2930	-0.941238	0.00507805
Com_7658_pos	Isobavachin	transcript_HQ_B_transcript8224/f2p0/2961	0.988388	0.000201467
Com_7658_pos	Isobavachin	transcript_HQ_B_transcript8217/f2p0/2966	-0.97061	0.00128298
Com_7658_pos	Isobavachin	transcript_HQ_B_transcript8210/f3p0/2959	0.990969	0.00012198
Com_7658_pos	Isobavachin	transcript_HQ_B_transcript8205/f2p0/2964	-0.938501	0.00555681
Com_7658_pos	Isobavachin	transcript_HQ_B_transcript8195/f2p0/2981	-0.94908	0.00382325
Com_7658_pos	Isobavachin	transcript_HQ_B_transcript8177/f3p0/2961	-0.987942	0.000217229
Com_7658_pos	Isobavachin	transcript_HQ_B_transcript8175/f2p0/2954	0.991739	0.000102081
Com_7658_pos	Isobavachin	transcript_HQ_B_transcript8170/f2p0/2974	-0.967234	0.00159278
Com_7658_pos	Isobavachin	transcript_HQ_B_transcript8163/f2p0/2951	0.997056	1.29866e-05
Com_7658_pos	Isobavachin	transcript_HQ_B_transcript816/f7p0/4557	0.939443	0.00538977
Com_7658_pos	Isobavachin	transcript_HQ_B_transcript8156/f3p0/2958	0.995388	3.18601e-05
Com_7658_pos	Isobavachin	transcript_HQ_B_transcript8152/f3p0/2982	-0.961585	0.00218521
Com_7658_pos	Isobavachin	transcript_HQ_B_transcript815/f4p0/4537	0.963066	0.002021
Com_7658_pos	Isobavachin	transcript_HQ_B_transcript8147/f2p0/2969	0.969715	0.00136184
Com_7658_pos	Isobavachin	transcript_HQ_B_transcript814/f3p0/4543	0.9995	3.74724e-07
Com_7658_pos	Isobavachin	transcript_HQ_B_transcript8137/f5p0/2959	-0.994776	4.08626e-05
Com_7658_pos	Isobavachin	transcript_HQ_B_transcript8136/f2p0/2980	-0.994961	3.8023e-05
Com_7658_pos	Isobavachin	transcript_HQ_B_transcript8130/f2p0/3017	0.980841	0.000547087
Com_7658_pos	Isobavachin	transcript_HQ_B_transcript8106/f2p0/2997	0.967397	0.00157711
Com_7658_pos	Isobavachin	transcript_HQ_B_transcript8104/f3p0/2988	0.999484	3.99865e-07
Com_7658_pos	Isobavachin	transcript_HQ_B_transcript8102/f2p0/2960	0.999077	1.27851e-06
Com_7658_pos	Isobavachin	transcript_HQ_B_transcript8098/f2p0/2976	-0.965026	0.0018134
Com_7658_pos	Isobavachin	transcript_HQ_B_transcript8084/f2p0/2993	0.953466	0.00319772
Com_7658_pos	Isobavachin	transcript_HQ_B_transcript8072/f5p0/2970	-0.985021	0.000334857
Com_7658_pos	Isobavachin	transcript_HQ_B_transcript807/f2p0/4550	-0.920135	0.00931297
Com_7658_pos	Isobavachin	transcript_HQ_B_transcript8057/f3p0/3005	0.979565	0.000622093
Com_7658_pos	Isobavachin	transcript_HQ_B_transcript8055/f2p0/2978	0.999458	4.39857e-07
Com_7658_pos	Isobavachin	transcript_HQ_B_transcript805/f2p0/4558	-0.972231	0.00114598
Com_7658_pos	Isobavachin	transcript_HQ_B_transcript8032/f15p0/2942	0.950072	0.00367701
Com_7658_pos	Isobavachin	transcript_HQ_B_transcript8025/f2p0/2972	0.928458	0.00749438
Com_7658_pos	Isobavachin	transcript_HQ_B_transcript8019/f3p0/2946	0.974573	0.000961561
Com_7658_pos	Isobavachin	transcript_HQ_B_transcript8003/f3p0/3012	0.999636	1.98386e-07
Com_7658_pos	Isobavachin	transcript_HQ_B_transcript8002/f3p0/2990	0.984985	0.000336461
Com_7658_pos	Isobavachin	transcript_HQ_B_transcript7982/f2p0/2977	-0.963162	0.00201055
Com_7658_pos	Isobavachin	transcript_HQ_B_transcript798/f2p0/4576	0.996703	1.62876e-05
Com_7658_pos	Isobavachin	transcript_HQ_B_transcript7975/f3p0/2958	-0.986141	0.000286757
Com_7658_pos	Isobavachin	transcript_HQ_B_transcript797/f7p0/4470	-0.982919	0.000435173
Com_7658_pos	Isobavachin	transcript_HQ_B_transcript7948/f5p0/2983	0.999319	6.95823e-07
Com_7658_pos	Isobavachin	transcript_HQ_B_transcript7947/f12p0/2975	0.938493	0.00555829
Com_7658_pos	Isobavachin	transcript_HQ_B_transcript7925/f2p0/2986	-0.973624	0.00103438
Com_7658_pos	Isobavachin	transcript_HQ_B_transcript792/f2p0/4567	-0.977739	0.00073784
Com_7658_pos	Isobavachin	transcript_HQ_B_transcript791/f3p0/4551	-0.986521	0.000271307
Com_7658_pos	Isobavachin	transcript_HQ_B_transcript7906/f2p0/2992	-0.92911	0.00736003
Com_7658_pos	Isobavachin	transcript_HQ_B_transcript7892/f2p0/2988	0.99218	9.14996e-05
Com_7658_pos	Isobavachin	transcript_HQ_B_transcript7889/f2p0/2991	-0.943281	0.00473439
Com_7658_pos	Isobavachin	transcript_HQ_B_transcript7885/f2p0/3050	0.996701	1.63032e-05
Com_7658_pos	Isobavachin	transcript_HQ_B_transcript7876/f8p0/2950	0.990833	0.000125678
Com_7658_pos	Isobavachin	transcript_HQ_B_transcript7860/f3p0/2997	0.922071	0.00887266
Com_7658_pos	Isobavachin	transcript_HQ_B_transcript7850/f2p0/3030	0.999669	1.64686e-07
Com_7658_pos	Isobavachin	transcript_HQ_B_transcript7849/f3p0/3000	-0.981955	0.000485513
Com_7658_pos	Isobavachin	transcript_HQ_B_transcript7842/f2p0/3010	-0.94862	0.00389207
Com_7658_pos	Isobavachin	transcript_HQ_B_transcript7832/f5p0/2996	0.994909	3.8809e-05
Com_7658_pos	Isobavachin	transcript_HQ_B_transcript7827/f3p0/3052	-0.964781	0.00183878
Com_7658_pos	Isobavachin	transcript_HQ_B_transcript7824/f5p0/3004	0.979205	0.000644131
Com_7658_pos	Isobavachin	transcript_HQ_B_transcript782/f2p0/4553	0.993039	7.25179e-05
Com_7658_pos	Isobavachin	transcript_HQ_B_transcript7818/f2p0/3000	0.999843	3.69387e-08
Com_7658_pos	Isobavachin	transcript_HQ_B_transcript7807/f2p0/3000	0.969319	0.00139753
Com_7658_pos	Isobavachin	transcript_HQ_B_transcript7791/f31p0/2926	0.997467	9.61549e-06
Com_7658_pos	Isobavachin	transcript_HQ_B_transcript7765/f2p0/3036	-0.940518	0.005202
Com_7658_pos	Isobavachin	transcript_HQ_B_transcript776/f3p0/4573	0.999717	1.2003e-07
Com_7658_pos	Isobavachin	transcript_HQ_B_transcript7755/f3p0/3013	0.99653	1.80378e-05
Com_7658_pos	Isobavachin	transcript_HQ_B_transcript775/f3p0/4586	-0.958839	0.00250651
Com_7658_pos	Isobavachin	transcript_HQ_B_transcript7746/f2p0/3023	0.987411	0.00023674
Com_7658_pos	Isobavachin	transcript_HQ_B_transcript7741/f2p0/3012	-0.997378	1.03064e-05
Com_7658_pos	Isobavachin	transcript_HQ_B_transcript7740/f2p0/3100	0.994003	5.38318e-05
Com_7658_pos	Isobavachin	transcript_HQ_B_transcript7739/f3p0/3018	0.990333	0.000139728
Com_7658_pos	Isobavachin	transcript_HQ_B_transcript7735/f6p0/2986	0.966063	0.00170806
Com_7658_pos	Isobavachin	transcript_HQ_B_transcript7715/f5p0/2991	0.973377	0.00105374
Com_7658_pos	Isobavachin	transcript_HQ_B_transcript7711/f2p0/3019	0.999702	1.33247e-07
Com_7658_pos	Isobavachin	transcript_HQ_B_transcript771/f7p0/4569	-0.939151	0.00544122
Com_7658_pos	Isobavachin	transcript_HQ_B_transcript7700/f2p0/3023	0.973865	0.00101564
Com_7658_pos	Isobavachin	transcript_HQ_B_transcript7698/f13p0/2987	-0.941121	0.00509806
Com_7658_pos	Isobavachin	transcript_HQ_B_transcript7697/f3p0/3019	-0.951743	0.00343698
Com_7658_pos	Isobavachin	transcript_HQ_B_transcript7687/f2p0/3022	-0.976979	0.000788867
Com_7658_pos	Isobavachin	transcript_HQ_B_transcript7680/f2p0/3027	-0.964114	0.00190858
Com_7658_pos	Isobavachin	transcript_HQ_B_transcript7679/f2p0/3028	0.999322	6.89307e-07
Com_7658_pos	Isobavachin	transcript_HQ_B_transcript7670/f3p0/3010	0.999323	6.88103e-07
Com_7658_pos	Isobavachin	transcript_HQ_B_transcript7663/f9p0/3007	-0.925227	0.0081775
Com_7658_pos	Isobavachin	transcript_HQ_B_transcript765/f2p0/4586	0.994103	5.20567e-05
Com_7658_pos	Isobavachin	transcript_HQ_B_transcript7649/f2p0/3021	-0.981022	0.000536839
Com_7658_pos	Isobavachin	transcript_HQ_B_transcript7632/f2p0/3027	-0.982691	0.000446813
Com_7658_pos	Isobavachin	transcript_HQ_B_transcript763/f4p0/4575	0.933962	0.00639752
Com_7658_pos	Isobavachin	transcript_HQ_B_transcript7629/f5p0/3019	0.998446	3.61915e-06
Com_7658_pos	Isobavachin	transcript_HQ_B_transcript7624/f20p0/2946	0.967906	0.00152847
Com_7658_pos	Isobavachin	transcript_HQ_B_transcript7620/f3p0/3023	0.995869	2.5561e-05
Com_7658_pos	Isobavachin	transcript_HQ_B_transcript7618/f2p0/3048	0.980285	0.000579176
Com_7658_pos	Isobavachin	transcript_HQ_B_transcript7615/f5p0/3024	0.970868	0.00126068
Com_7658_pos	Isobavachin	transcript_HQ_B_transcript7613/f2p0/3047	-0.939386	0.00539979
Com_7658_pos	Isobavachin	transcript_HQ_B_transcript7612/f2p0/3027	-0.987152	0.000246563
Com_7658_pos	Isobavachin	transcript_HQ_B_transcript7610/f2p0/3032	0.963143	0.00201263
Com_7658_pos	Isobavachin	transcript_HQ_B_transcript7600/f2p0/3033	0.995105	3.58858e-05
Com_7658_pos	Isobavachin	transcript_HQ_B_transcript7596/f2p0/3052	0.97597	0.000859219
Com_7658_pos	Isobavachin	transcript_HQ_B_transcript7592/f2p0/3035	-0.964398	0.00187866
Com_7658_pos	Isobavachin	transcript_HQ_B_transcript7590/f3p0/3044	0.949438	0.00377009
Com_7658_pos	Isobavachin	transcript_HQ_B_transcript7586/f2p0/3058	-0.9883	0.000204533
Com_7658_pos	Isobavachin	transcript_HQ_B_transcript7584/f3p0/3049	-0.987171	0.000245825
Com_7658_pos	Isobavachin	transcript_HQ_B_transcript7581/f2p0/3037	0.995139	3.53851e-05
Com_7658_pos	Isobavachin	transcript_HQ_B_transcript7561/f3p0/3069	0.999849	3.44014e-08
Com_7658_pos	Isobavachin	transcript_HQ_B_transcript7553/f2p0/3039	-0.989847	0.000154094
Com_7658_pos	Isobavachin	transcript_HQ_B_transcript7549/f7p0/3098	-0.999028	1.41658e-06
Com_7658_pos	Isobavachin	transcript_HQ_B_transcript7546/f2p0/3035	-0.950034	0.00368252
Com_7658_pos	Isobavachin	transcript_HQ_B_transcript7538/f3p0/3037	0.999632	2.03034e-07
Com_7658_pos	Isobavachin	transcript_HQ_B_transcript7534/f2p0/3030	0.9903	0.00014069
Com_7658_pos	Isobavachin	transcript_HQ_B_transcript7532/f2p0/3088	0.992817	7.72127e-05
Com_7658_pos	Isobavachin	transcript_HQ_B_transcript7531/f4p0/3013	-0.985127	0.00033015
Com_7658_pos	Isobavachin	transcript_HQ_B_transcript7526/f2p0/3033	0.962582	0.00207393
Com_7658_pos	Isobavachin	transcript_HQ_B_transcript7524/f2p0/3065	0.954639	0.00303974
Com_7658_pos	Isobavachin	transcript_HQ_B_transcript7516/f2p0/3054	-0.993097	7.13038e-05
Com_7658_pos	Isobavachin	transcript_HQ_B_transcript7515/f2p0/3049	0.999504	3.68781e-07
Com_7658_pos	Isobavachin	transcript_HQ_B_transcript7514/f4p0/3052	0.999804	5.76945e-08
Com_7658_pos	Isobavachin	transcript_HQ_B_transcript7513/f7p0/3022	0.988915	0.000183633
Com_7658_pos	Isobavachin	transcript_HQ_B_transcript7510/f2p0/3036	-0.938679	0.00552516
Com_7658_pos	Isobavachin	transcript_HQ_B_transcript751/f3p0/4620	0.998558	3.11655e-06
Com_7658_pos	Isobavachin	transcript_HQ_B_transcript7509/f3p0/3033	-0.974596	0.000959863
Com_7658_pos	Isobavachin	transcript_HQ_B_transcript7507/f3p0/3036	0.931065	0.00696432
Com_7658_pos	Isobavachin	transcript_HQ_B_transcript7491/f2p0/3070	0.964444	0.00187382
Com_7658_pos	Isobavachin	transcript_HQ_B_transcript749/f4p0/4607	0.991695	0.000103173
Com_7658_pos	Isobavachin	transcript_HQ_B_transcript7486/f2p0/3066	-0.968186	0.00150213
Com_7658_pos	Isobavachin	transcript_HQ_B_transcript7482/f3p0/3039	-0.971452	0.00121081
Com_7658_pos	Isobavachin	transcript_HQ_B_transcript7477/f2p0/3032	-0.978253	0.00070428
Com_7658_pos	Isobavachin	transcript_HQ_B_transcript7476/f2p0/3043	-0.946452	0.00422439
Com_7658_pos	Isobavachin	transcript_HQ_B_transcript7472/f4p0/3037	0.993525	6.27622e-05
Com_7658_pos	Isobavachin	transcript_HQ_B_transcript7465/f3p0/3071	-0.989131	0.000176577
Com_7658_pos	Isobavachin	transcript_HQ_B_transcript7448/f2p0/3091	0.995011	3.72708e-05
Com_7658_pos	Isobavachin	transcript_HQ_B_transcript7422/f3p0/3052	-0.987449	0.000235316
Com_7658_pos	Isobavachin	transcript_HQ_B_transcript7406/f2p0/3048	0.978324	0.000699666
Com_7658_pos	Isobavachin	transcript_HQ_B_transcript74/f2p0/6100	0.928617	0.00746134
Com_7658_pos	Isobavachin	transcript_HQ_B_transcript7395/f2p0/3048	0.999657	1.7633e-07
Com_7658_pos	Isobavachin	transcript_HQ_B_transcript7394/f9p0/2972	0.96485	0.00183159
Com_7658_pos	Isobavachin	transcript_HQ_B_transcript7392/f2p0/3089	-0.969042	0.00142274
Com_7658_pos	Isobavachin	transcript_HQ_B_transcript7384/f2p0/3060	0.998242	4.63183e-06
Com_7658_pos	Isobavachin	transcript_HQ_B_transcript7382/f2p0/3066	0.96674	0.00164096
Com_7658_pos	Isobavachin	transcript_HQ_B_transcript7372/f4p0/3039	0.988347	0.000202886
Com_7658_pos	Isobavachin	transcript_HQ_B_transcript737/f2p0/4651	-0.994523	4.49086e-05
Com_7658_pos	Isobavachin	transcript_HQ_B_transcript7360/f2p0/2995	0.999352	6.29912e-07
Com_7658_pos	Isobavachin	transcript_HQ_B_transcript7351/f10p0/3036	-0.947755	0.00402304
Com_7658_pos	Isobavachin	transcript_HQ_B_transcript734/f3p0/4625	0.972457	0.00112751
Com_7658_pos	Isobavachin	transcript_HQ_B_transcript7338/f3p0/3063	0.989859	0.000153742
Com_7658_pos	Isobavachin	transcript_HQ_B_transcript7336/f6p0/3065	-0.937397	0.00575596
Com_7658_pos	Isobavachin	transcript_HQ_B_transcript7332/f9p0/3053	0.999753	9.14361e-08
Com_7658_pos	Isobavachin	transcript_HQ_B_transcript733/f2p0/4618	-0.946404	0.00423184
Com_7658_pos	Isobavachin	transcript_HQ_B_transcript7329/f2p0/3087	0.985967	0.000293993
Com_7658_pos	Isobavachin	transcript_HQ_B_transcript7328/f2p0/3065	0.999389	5.6047e-07
Com_7658_pos	Isobavachin	transcript_HQ_B_transcript7325/f15p0/3032	-0.997338	1.06193e-05
Com_7658_pos	Isobavachin	transcript_HQ_B_transcript7324/f5p0/3033	0.990913	0.000123478
Com_7658_pos	Isobavachin	transcript_HQ_B_transcript7305/f12p0/3033	0.995466	3.07845e-05
Com_7658_pos	Isobavachin	transcript_HQ_B_transcript7300/f2p0/3066	0.999846	3.53579e-08
Com_7658_pos	Isobavachin	transcript_HQ_B_transcript73/f5p0/6080	0.954784	0.00302054
Com_7658_pos	Isobavachin	transcript_HQ_B_transcript7294/f4p0/3062	0.988669	0.000191864
Com_7658_pos	Isobavachin	transcript_HQ_B_transcript7293/f4p0/3061	0.986976	0.000253343
Com_7658_pos	Isobavachin	transcript_HQ_B_transcript727/f2p0/4620	0.971574	0.00120058
Com_7658_pos	Isobavachin	transcript_HQ_B_transcript7261/f2p0/3069	0.988659	0.000192212
Com_7658_pos	Isobavachin	transcript_HQ_B_transcript7250/f2p0/3072	0.99982	4.86151e-08
Com_7658_pos	Isobavachin	transcript_HQ_B_transcript7249/f2p0/3120	-0.981027	0.000536538
Com_7658_pos	Isobavachin	transcript_HQ_B_transcript7246/f11p0/3063	-0.971346	0.0012198
Com_7658_pos	Isobavachin	transcript_HQ_B_transcript7241/f3p0/3058	0.999639	1.95941e-07
Com_7658_pos	Isobavachin	transcript_HQ_B_transcript724/f2p0/4643	0.998504	3.35489e-06
Com_7658_pos	Isobavachin	transcript_HQ_B_transcript7239/f22p0/3057	0.946331	0.0042432
Com_7658_pos	Isobavachin	transcript_HQ_B_transcript7238/f3p0/3080	0.960296	0.0023333
Com_7658_pos	Isobavachin	transcript_HQ_B_transcript7226/f3p0/3101	0.962831	0.00204663
Com_7658_pos	Isobavachin	transcript_HQ_B_transcript7222/f3p0/3059	0.996763	1.56981e-05
Com_7658_pos	Isobavachin	transcript_HQ_B_transcript7221/f3p0/3064	-0.938027	0.0056419
Com_7658_pos	Isobavachin	transcript_HQ_B_transcript7208/f4p0/3080	0.970285	0.0013114
Com_7658_pos	Isobavachin	transcript_HQ_B_transcript7206/f2p0/3114	-0.991937	9.72504e-05
Com_7658_pos	Isobavachin	transcript_HQ_B_transcript7205/f13p0/2965	0.998454	3.58304e-06
Com_7658_pos	Isobavachin	transcript_HQ_B_transcript7196/f2p0/3082	-0.935452	0.00611519
Com_7658_pos	Isobavachin	transcript_HQ_B_transcript7190/f4p0/3078	0.999673	1.60467e-07
Com_7658_pos	Isobavachin	transcript_HQ_B_transcript7182/f2p0/3076	0.998855	1.96422e-06
Com_7658_pos	Isobavachin	transcript_HQ_B_transcript7157/f3p0/3086	0.988263	0.000205842
Com_7658_pos	Isobavachin	transcript_HQ_B_transcript7155/f3p0/3235	-0.964339	0.00188494
Com_7658_pos	Isobavachin	transcript_HQ_B_transcript7150/f4p0/3085	-0.938153	0.0056193
Com_7658_pos	Isobavachin	transcript_HQ_B_transcript715/f2p0/4661	-0.953711	0.00316446
Com_7658_pos	Isobavachin	transcript_HQ_B_transcript713/f3p0/4646	0.971136	0.00123771
Com_7658_pos	Isobavachin	transcript_HQ_B_transcript7121/f5p0/3047	-0.939396	0.00539803
Com_7658_pos	Isobavachin	transcript_HQ_B_transcript7120/f2p0/3097	0.958824	0.00250828
Com_7658_pos	Isobavachin	transcript_HQ_B_transcript7114/f3p0/3126	0.931682	0.0068415
Com_7658_pos	Isobavachin	transcript_HQ_B_transcript711/f11p0/4589	0.997655	8.23964e-06
Com_7658_pos	Isobavachin	transcript_HQ_B_transcript7101/f2p0/3098	0.999266	8.0865e-07
Com_7658_pos	Isobavachin	transcript_HQ_B_transcript710/f4p0/4639	0.972097	0.001157
Com_7658_pos	Isobavachin	transcript_HQ_B_transcript7086/f2p0/3085	-0.941143	0.00509421
Com_7658_pos	Isobavachin	transcript_HQ_B_transcript7078/f8p0/3087	0.961643	0.00217873
Com_7658_pos	Isobavachin	transcript_HQ_B_transcript7076/f3p0/3154	-0.962141	0.00212282
Com_7658_pos	Isobavachin	transcript_HQ_B_transcript7071/f2p0/3070	-0.991764	0.00010147
Com_7658_pos	Isobavachin	transcript_HQ_B_transcript707/f4p0/4648	0.947944	0.00399418
Com_7658_pos	Isobavachin	transcript_HQ_B_transcript7067/f6p0/3090	0.919222	0.00952414
Com_7658_pos	Isobavachin	transcript_HQ_B_transcript7066/f5p0/3097	-0.963972	0.00192361
Com_7658_pos	Isobavachin	transcript_HQ_B_transcript7060/f2p0/3094	0.948359	0.00393129
Com_7658_pos	Isobavachin	transcript_HQ_B_transcript7056/f2p0/3091	0.987146	0.000246794
Com_7658_pos	Isobavachin	transcript_HQ_B_transcript7055/f5p0/3083	0.997248	1.13508e-05
Com_7658_pos	Isobavachin	transcript_HQ_B_transcript7053/f2p0/3095	-0.985148	0.000329225
Com_7658_pos	Isobavachin	transcript_HQ_B_transcript7052/f2p0/3081	0.919826	0.00938406
Com_7658_pos	Isobavachin	transcript_HQ_B_transcript705/f2p0/4675	-0.985717	0.000304565
Com_7658_pos	Isobavachin	transcript_HQ_B_transcript7046/f2p0/3103	-0.994932	3.84563e-05
Com_7658_pos	Isobavachin	transcript_HQ_B_transcript7035/f5p0/3035	0.930336	0.00711059
Com_7658_pos	Isobavachin	transcript_HQ_B_transcript7022/f3p0/3131	0.969565	0.00137536
Com_7658_pos	Isobavachin	transcript_HQ_B_transcript7020/f2p0/3184	-0.945275	0.0044103
Com_7658_pos	Isobavachin	transcript_HQ_B_transcript7012/f3p0/3109	-0.94116	0.00509134
Com_7658_pos	Isobavachin	transcript_HQ_B_transcript7004/f3p0/3155	0.999763	8.44239e-08
Com_7658_pos	Isobavachin	transcript_HQ_B_transcript7003/f3p0/3115	-0.921368	0.00903132
Com_7658_pos	Isobavachin	transcript_HQ_B_transcript7000/f15p0/3035	0.997785	7.35211e-06
Com_7658_pos	Isobavachin	transcript_HQ_B_transcript6999/f2p0/3100	-0.999679	1.54072e-07
Com_7658_pos	Isobavachin	transcript_HQ_B_transcript699/f2p0/4689	-0.984002	0.000381871
Com_7658_pos	Isobavachin	transcript_HQ_B_transcript6981/f32p0/3058	0.989105	0.000177412
Com_7658_pos	Isobavachin	transcript_HQ_B_transcript698/f2p0/4662	0.966623	0.00165245
Com_7658_pos	Isobavachin	transcript_HQ_B_transcript6979/f4p0/3114	0.999495	3.82586e-07
Com_7658_pos	Isobavachin	transcript_HQ_B_transcript6960/f3p0/3105	0.997183	1.1895e-05
Com_7658_pos	Isobavachin	transcript_HQ_B_transcript696/f2p0/4657	-0.974228	0.000987763
Com_7658_pos	Isobavachin	transcript_HQ_B_transcript694/f3p0/4681	-0.955066	0.00298329
Com_7658_pos	Isobavachin	transcript_HQ_B_transcript6925/f3p0/3118	-0.919677	0.00941858
Com_7658_pos	Isobavachin	transcript_HQ_B_transcript6924/f18p0/3073	0.971957	0.00116855
Com_7658_pos	Isobavachin	transcript_HQ_B_transcript6920/f3p0/3122	-0.989672	0.000159464
Com_7658_pos	Isobavachin	transcript_HQ_B_transcript6916/f13p0/3069	-0.942313	0.00489565
Com_7658_pos	Isobavachin	transcript_HQ_B_transcript6914/f2p0/3163	0.943691	0.00466677
Com_7658_pos	Isobavachin	transcript_HQ_B_transcript6911/f148p0/3017	-0.966975	0.00161795
Com_7658_pos	Isobavachin	transcript_HQ_B_transcript6901/f2p0/3123	0.921631	0.0089718
Com_7658_pos	Isobavachin	transcript_HQ_B_transcript690/f2p0/4657	0.922765	0.00871762
Com_7658_pos	Isobavachin	transcript_HQ_B_transcript6899/f2p0/3118	0.990244	0.000142305
Com_7658_pos	Isobavachin	transcript_HQ_B_transcript6896/f4p0/3113	0.996464	1.87339e-05
Com_7658_pos	Isobavachin	transcript_HQ_B_transcript6894/f2p0/3140	0.992542	8.32247e-05
Com_7658_pos	Isobavachin	transcript_HQ_B_transcript6888/f2p0/3143	-0.985516	0.00031318
Com_7658_pos	Isobavachin	transcript_HQ_B_transcript6885/f3p0/3123	-0.956494	0.00279794
Com_7658_pos	Isobavachin	transcript_HQ_B_transcript6873/f5p0/3110	0.93042	0.0070937
Com_7658_pos	Isobavachin	transcript_HQ_B_transcript6871/f2p0/3123	0.999818	4.95395e-08
Com_7658_pos	Isobavachin	transcript_HQ_B_transcript6865/f2p0/3126	0.963124	0.00201465
Com_7658_pos	Isobavachin	transcript_HQ_B_transcript6860/f8p0/3102	0.931988	0.0067812
Com_7658_pos	Isobavachin	transcript_HQ_B_transcript6856/f7p0/3112	-0.98266	0.000448432
Com_7658_pos	Isobavachin	transcript_HQ_B_transcript684/f2p0/4732	0.98899	0.000181155
Com_7658_pos	Isobavachin	transcript_HQ_B_transcript6831/f2p0/3136	-0.930368	0.00710417
Com_7658_pos	Isobavachin	transcript_HQ_B_transcript682/f2p0/4820	0.979267	0.00064036
Com_7658_pos	Isobavachin	transcript_HQ_B_transcript6814/f2p0/3125	-0.989341	0.000169809
Com_7658_pos	Isobavachin	transcript_HQ_B_transcript681/f2p0/4673	-0.981314	0.000520506
Com_7658_pos	Isobavachin	transcript_HQ_B_transcript6809/f3p0/3130	0.999461	4.3497e-07
Com_7658_pos	Isobavachin	transcript_HQ_B_transcript6786/f3p0/3109	0.943403	0.00471426
Com_7658_pos	Isobavachin	transcript_HQ_B_transcript6772/f2p0/3138	0.921057	0.00910203
Com_7658_pos	Isobavachin	transcript_HQ_B_transcript6766/f2p0/3133	-0.982233	0.000470672
Com_7658_pos	Isobavachin	transcript_HQ_B_transcript6765/f4p0/3133	0.96461	0.00185653
Com_7658_pos	Isobavachin	transcript_HQ_B_transcript676/f2p0/4593	0.985986	0.000293229
Com_7658_pos	Isobavachin	transcript_HQ_B_transcript6757/f6p0/3132	0.992235	9.02001e-05
Com_7658_pos	Isobavachin	transcript_HQ_B_transcript6737/f20p0/3074	-0.982447	0.000459461
Com_7658_pos	Isobavachin	transcript_HQ_B_transcript6734/f8p0/3134	0.982435	0.000460075
Com_7658_pos	Isobavachin	transcript_HQ_B_transcript6713/f2p0/3146	0.999837	4.00926e-08
Com_7658_pos	Isobavachin	transcript_HQ_B_transcript6712/f2p0/3152	0.917909	0.00983171
Com_7658_pos	Isobavachin	transcript_HQ_B_transcript6705/f13p0/3133	0.98171	0.000498713
Com_7658_pos	Isobavachin	transcript_HQ_B_transcript6700/f2p0/3139	0.992029	9.50588e-05
Com_7658_pos	Isobavachin	transcript_HQ_B_transcript67/f4p0/6098	-0.972553	0.00111964
Com_7658_pos	Isobavachin	transcript_HQ_B_transcript6690/f2p0/3142	0.999432	4.84626e-07
Com_7658_pos	Isobavachin	transcript_HQ_B_transcript6689/f12p0/3126	0.982201	0.000472405
Com_7658_pos	Isobavachin	transcript_HQ_B_transcript6675/f2p0/3122	-0.987286	0.000241453
Com_7658_pos	Isobavachin	transcript_HQ_B_transcript6664/f13p0/3115	0.997772	7.43894e-06
Com_7658_pos	Isobavachin	transcript_HQ_B_transcript6663/f2p0/3153	0.996561	1.77208e-05
Com_7658_pos	Isobavachin	transcript_HQ_B_transcript6662/f2p0/3149	-0.966896	0.00162568
Com_7658_pos	Isobavachin	transcript_HQ_B_transcript6656/f2p0/3201	0.965443	0.0017706
Com_7658_pos	Isobavachin	transcript_HQ_B_transcript6653/f2p0/3155	-0.990264	0.000141724
Com_7658_pos	Isobavachin	transcript_HQ_B_transcript665/f2p0/4690	0.995889	2.53108e-05
Com_7658_pos	Isobavachin	transcript_HQ_B_transcript6649/f3p0/3151	0.979725	0.000612445
Com_7658_pos	Isobavachin	transcript_HQ_B_transcript6623/f2p0/3168	0.966817	0.00163335
Com_7658_pos	Isobavachin	transcript_HQ_B_transcript6621/f2p0/3310	0.947128	0.00411932
Com_7658_pos	Isobavachin	transcript_HQ_B_transcript6617/f4p0/3147	0.982771	0.0004427
Com_7658_pos	Isobavachin	transcript_HQ_B_transcript6598/f2p0/3164	-0.991118	0.000117986
Com_7658_pos	Isobavachin	transcript_HQ_B_transcript6595/f4p0/3158	-0.981432	0.000513976
Com_7658_pos	Isobavachin	transcript_HQ_B_transcript6587/f2p0/3167	0.95871	0.00252213
Com_7658_pos	Isobavachin	transcript_HQ_B_transcript6586/f2p0/3179	-0.976871	0.000796268
Com_7658_pos	Isobavachin	transcript_HQ_B_transcript6585/f2p0/3161	0.989108	0.000177312
Com_7658_pos	Isobavachin	transcript_HQ_B_transcript658/f3p0/4701	0.999253	8.37318e-07
Com_7658_pos	Isobavachin	transcript_HQ_B_transcript6569/f2p0/3161	0.991158	0.00011693
Com_7658_pos	Isobavachin	transcript_HQ_B_transcript6552/f2p0/3170	-0.937277	0.00577785
Com_7658_pos	Isobavachin	transcript_HQ_B_transcript6549/f2p0/3182	0.995492	3.04384e-05
Com_7658_pos	Isobavachin	transcript_HQ_B_transcript6548/f2p0/3165	0.998534	3.22119e-06
Com_7658_pos	Isobavachin	transcript_HQ_B_transcript6545/f2p0/3169	0.91984	0.00938099
Com_7658_pos	Isobavachin	transcript_HQ_B_transcript6541/f19p0/3135	0.987596	0.000229833
Com_7658_pos	Isobavachin	transcript_HQ_B_transcript6538/f3p0/3162	0.9788	0.000669369
Com_7658_pos	Isobavachin	transcript_HQ_B_transcript6536/f2p0/3212	0.984984	0.000336525
Com_7658_pos	Isobavachin	transcript_HQ_B_transcript653/f21p0/4666	-0.978784	0.000670403
Com_7658_pos	Isobavachin	transcript_HQ_B_transcript6526/f2p0/3181	0.940811	0.00515138
Com_7658_pos	Isobavachin	transcript_HQ_B_transcript6525/f2p0/3173	0.998922	1.74171e-06
Com_7658_pos	Isobavachin	transcript_HQ_B_transcript6521/f2p0/3195	0.997621	8.48123e-06
Com_7658_pos	Isobavachin	transcript_HQ_B_transcript6520/f2p0/3163	0.999816	5.08441e-08
Com_7658_pos	Isobavachin	transcript_HQ_B_transcript6516/f4p0/3177	0.997944	6.33652e-06
Com_7658_pos	Isobavachin	transcript_HQ_B_transcript651/f2p0/4726	0.999572	2.75209e-07
Com_7658_pos	Isobavachin	transcript_HQ_B_transcript6509/f2p0/3174	0.981232	0.000525029
Com_7658_pos	Isobavachin	transcript_HQ_B_transcript6503/f5p0/3200	0.981336	0.000519244
Com_7658_pos	Isobavachin	transcript_HQ_B_transcript6492/f2p0/3224	0.924513	0.00833234
Com_7658_pos	Isobavachin	transcript_HQ_B_transcript6488/f2p0/3178	0.999619	2.18176e-07
Com_7658_pos	Isobavachin	transcript_HQ_B_transcript6487/f5p0/3190	-0.964454	0.00187287
Com_7658_pos	Isobavachin	transcript_HQ_B_transcript6486/f3p0/3182	0.923872	0.00847268
Com_7658_pos	Isobavachin	transcript_HQ_B_transcript6484/f2p0/3185	-0.999878	2.24961e-08
Com_7658_pos	Isobavachin	transcript_HQ_B_transcript6476/f3p0/3202	0.99521	3.43631e-05
Com_7658_pos	Isobavachin	transcript_HQ_B_transcript647/f2p0/4718	0.953828	0.0031485
Com_7658_pos	Isobavachin	transcript_HQ_B_transcript6469/f2p0/3192	-0.983996	0.00038214
Com_7658_pos	Isobavachin	transcript_HQ_B_transcript6459/f3p0/3172	-0.976539	0.000819146
Com_7658_pos	Isobavachin	transcript_HQ_B_transcript6450/f2p0/3172	0.999082	1.26442e-06
Com_7658_pos	Isobavachin	transcript_HQ_B_transcript6445/f2p0/3188	-0.94725	0.00410046
Com_7658_pos	Isobavachin	transcript_HQ_B_transcript6439/f2p0/3171	-0.93752	0.00573363
Com_7658_pos	Isobavachin	transcript_HQ_B_transcript6433/f2p0/3190	0.993039	7.25171e-05
Com_7658_pos	Isobavachin	transcript_HQ_B_transcript642/f3p0/4707	0.967601	0.00155757
Com_7658_pos	Isobavachin	transcript_HQ_B_transcript6408/f3p0/3176	0.994098	5.21538e-05
Com_7658_pos	Isobavachin	transcript_HQ_B_transcript6406/f3p0/3179	-0.96201	0.00213741
Com_7658_pos	Isobavachin	transcript_HQ_B_transcript6391/f2p0/3225	0.985131	0.000330007
Com_7658_pos	Isobavachin	transcript_HQ_B_transcript6389/f6p0/3170	-0.941323	0.00506339
Com_7658_pos	Isobavachin	transcript_HQ_B_transcript6385/f3p0/3224	0.983407	0.000410729
Com_7658_pos	Isobavachin	transcript_HQ_B_transcript6377/f4p0/3183	0.998823	2.07892e-06
Com_7658_pos	Isobavachin	transcript_HQ_B_transcript637/f2p0/4727	-0.987941	0.000217254
Com_7658_pos	Isobavachin	transcript_HQ_B_transcript6358/f2p0/3189	0.996532	1.80182e-05
Com_7658_pos	Isobavachin	transcript_HQ_B_transcript6357/f3p0/3191	-0.99119	0.000116077
Com_7658_pos	Isobavachin	transcript_HQ_B_transcript635/f2p0/4736	0.999773	7.71411e-08
Com_7658_pos	Isobavachin	transcript_HQ_B_transcript6344/f8p0/3180	0.961642	0.00217882
Com_7658_pos	Isobavachin	transcript_HQ_B_transcript6337/f2p0/3199	-0.96733	0.00158358
Com_7658_pos	Isobavachin	transcript_HQ_B_transcript6327/f5p0/3195	-0.954062	0.00311699
Com_7658_pos	Isobavachin	transcript_HQ_B_transcript6322/f2p0/3281	0.940779	0.00515677
Com_7658_pos	Isobavachin	transcript_HQ_B_transcript6320/f3p0/3211	0.999714	1.22737e-07
Com_7658_pos	Isobavachin	transcript_HQ_B_transcript6319/f8p0/3180	0.988086	0.000212081
Com_7658_pos	Isobavachin	transcript_HQ_B_transcript6303/f3p0/3191	-0.973843	0.00101735
Com_7658_pos	Isobavachin	transcript_HQ_B_transcript630/f2p0/4765	0.971209	0.00123144
Com_7658_pos	Isobavachin	transcript_HQ_B_transcript63/f5p0/6110	-0.984577	0.000354947
Com_7658_pos	Isobavachin	transcript_HQ_B_transcript6297/f4p0/3161	0.990597	0.00013222
Com_7658_pos	Isobavachin	transcript_HQ_B_transcript6294/f3p0/3201	-0.974955	0.000933043
Com_7658_pos	Isobavachin	transcript_HQ_B_transcript6285/f7p0/3176	0.979713	0.000613189
Com_7658_pos	Isobavachin	transcript_HQ_B_transcript6278/f5p0/3172	0.995714	2.75106e-05
Com_7658_pos	Isobavachin	transcript_HQ_B_transcript6274/f2p0/3194	0.998838	2.02343e-06
Com_7658_pos	Isobavachin	transcript_HQ_B_transcript6255/f3p0/3219	-0.975741	0.000875625
Com_7658_pos	Isobavachin	transcript_HQ_B_transcript625/f2p0/4741	0.997101	1.25974e-05
Com_7658_pos	Isobavachin	transcript_HQ_B_transcript6230/f3p0/3202	0.997741	7.64959e-06
Com_7658_pos	Isobavachin	transcript_HQ_B_transcript6223/f5p0/3201	0.97163	0.00119583
Com_7658_pos	Isobavachin	transcript_HQ_B_transcript6222/f2p0/3207	-0.940647	0.00517954
Com_7658_pos	Isobavachin	transcript_HQ_B_transcript6219/f2p0/3219	-0.957641	0.0026534
Com_7658_pos	Isobavachin	transcript_HQ_B_transcript6214/f11p0/3126	0.999677	1.56337e-07
Com_7658_pos	Isobavachin	transcript_HQ_B_transcript6204/f9p0/3193	0.988825	0.000186627
Com_7658_pos	Isobavachin	transcript_HQ_B_transcript6190/f3p0/3212	0.967929	0.00152631
Com_7658_pos	Isobavachin	transcript_HQ_B_transcript619/f3p0/4735	-0.981823	0.000492621
Com_7658_pos	Isobavachin	transcript_HQ_B_transcript6178/f3p0/3202	0.999463	4.32611e-07
Com_7658_pos	Isobavachin	transcript_HQ_B_transcript6176/f2p0/3232	0.936647	0.00589323
Com_7658_pos	Isobavachin	transcript_HQ_B_transcript6173/f2p0/3204	0.979859	0.000604396
Com_7658_pos	Isobavachin	transcript_HQ_B_transcript6170/f2p0/3202	0.958345	0.00256654
Com_7658_pos	Isobavachin	transcript_HQ_B_transcript6144/f4p0/3174	0.986274	0.000281301
Com_7658_pos	Isobavachin	transcript_HQ_B_transcript6133/f3p0/3221	-0.97906	0.00065312
Com_7658_pos	Isobavachin	transcript_HQ_B_transcript6131/f2p0/3224	0.920484	0.00923285
Com_7658_pos	Isobavachin	transcript_HQ_B_transcript612/f6p0/4734	0.971109	0.00123994
Com_7658_pos	Isobavachin	transcript_HQ_B_transcript6119/f2p0/3236	0.961075	0.00224328
Com_7658_pos	Isobavachin	transcript_HQ_B_transcript6114/f2p0/3251	0.933892	0.00641092
Com_7658_pos	Isobavachin	transcript_HQ_B_transcript6100/f2p0/3225	0.999237	8.72523e-07
Com_7658_pos	Isobavachin	transcript_HQ_B_transcript6096/f2p0/3210	0.999374	5.88305e-07
Com_7658_pos	Isobavachin	transcript_HQ_B_transcript6086/f3p0/3222	0.967611	0.0015566
Com_7658_pos	Isobavachin	transcript_HQ_B_transcript6080/f4p0/3216	0.997176	1.1954e-05
Com_7658_pos	Isobavachin	transcript_HQ_B_transcript6075/f4p0/3202	0.987246	0.000242959
Com_7658_pos	Isobavachin	transcript_HQ_B_transcript6061/f3p0/3241	-0.919202	0.00952866
Com_7658_pos	Isobavachin	transcript_HQ_B_transcript6056/f2p0/3228	0.992975	7.38518e-05
Com_7658_pos	Isobavachin	transcript_HQ_B_transcript6052/f2p0/3232	-0.933509	0.00648455
Com_7658_pos	Isobavachin	transcript_HQ_B_transcript6046/f6p0/3191	0.974707	0.000951499
Com_7658_pos	Isobavachin	transcript_HQ_B_transcript6045/f17p0/3180	-0.992925	7.49034e-05
Com_7658_pos	Isobavachin	transcript_HQ_B_transcript6042/f2p0/3249	-0.982708	0.000445911
Com_7658_pos	Isobavachin	transcript_HQ_B_transcript6040/f2p0/3236	0.969455	0.00138525
Com_7658_pos	Isobavachin	transcript_HQ_B_transcript6036/f4p0/3119	-0.999652	1.81916e-07
Com_7658_pos	Isobavachin	transcript_HQ_B_transcript6034/f8p0/3220	0.97886	0.000665652
Com_7658_pos	Isobavachin	transcript_HQ_B_transcript6033/f2p0/3234	0.948777	0.00386855
Com_7658_pos	Isobavachin	transcript_HQ_B_transcript6027/f5p0/3226	0.999744	9.83398e-08
Com_7658_pos	Isobavachin	transcript_HQ_B_transcript6025/f3p0/3225	-0.947232	0.00410326
Com_7658_pos	Isobavachin	transcript_HQ_B_transcript6018/f3p0/3227	-0.982261	0.000469231
Com_7658_pos	Isobavachin	transcript_HQ_B_transcript6016/f2p0/3256	-0.994045	5.30885e-05
Com_7658_pos	Isobavachin	transcript_HQ_B_transcript600/f4p0/4745	0.995673	2.80425e-05
Com_7658_pos	Isobavachin	transcript_HQ_B_transcript60/f4p0/6155	-0.995769	2.68092e-05
Com_7658_pos	Isobavachin	transcript_HQ_B_transcript5979/f4p0/3254	-0.973407	0.0010514
Com_7658_pos	Isobavachin	transcript_HQ_B_transcript5972/f2p0/3254	0.999104	1.20287e-06
Com_7658_pos	Isobavachin	transcript_HQ_B_transcript5970/f2p0/3236	0.958173	0.00258769
Com_7658_pos	Isobavachin	transcript_HQ_B_transcript597/f3p0/4724	0.999715	1.21611e-07
Com_7658_pos	Isobavachin	transcript_HQ_B_transcript5950/f2p0/3260	-0.948692	0.00388124
Com_7658_pos	Isobavachin	transcript_HQ_B_transcript5926/f2p0/3240	0.999478	4.08284e-07
Com_7658_pos	Isobavachin	transcript_HQ_B_transcript5925/f5p0/3234	0.973674	0.00103048
Com_7658_pos	Isobavachin	transcript_HQ_B_transcript5918/f2p0/3271	0.949101	0.00382014
Com_7658_pos	Isobavachin	transcript_HQ_B_transcript5913/f2p0/3251	-0.974581	0.000961002
Com_7658_pos	Isobavachin	transcript_HQ_B_transcript5909/f2p0/3302	0.99845	3.60413e-06
Com_7658_pos	Isobavachin	transcript_HQ_B_transcript5899/f19p0/3200	-0.947278	0.00409611
Com_7658_pos	Isobavachin	transcript_HQ_B_transcript5895/f3p0/3260	0.998344	4.10989e-06
Com_7658_pos	Isobavachin	transcript_HQ_B_transcript5893/f2p0/3235	0.959099	0.00247518
Com_7658_pos	Isobavachin	transcript_HQ_B_transcript589/f5p0/4743	0.991063	0.000119437
Com_7658_pos	Isobavachin	transcript_HQ_B_transcript5887/f2p0/3298	0.996147	2.22366e-05
Com_7658_pos	Isobavachin	transcript_HQ_B_transcript5879/f2p0/3269	0.941682	0.00500239
Com_7658_pos	Isobavachin	transcript_HQ_B_transcript5863/f36p0/3165	-0.932142	0.00675074
Com_7658_pos	Isobavachin	transcript_HQ_B_transcript5860/f2p0/3277	0.99172	0.000102548
Com_7658_pos	Isobavachin	transcript_HQ_B_transcript5857/f2p0/3252	-0.949684	0.00373386
Com_7658_pos	Isobavachin	transcript_HQ_B_transcript5853/f3p0/3287	-0.947482	0.00406482
Com_7658_pos	Isobavachin	transcript_HQ_B_transcript5849/f2p0/3270	-0.978106	0.000713775
Com_7658_pos	Isobavachin	transcript_HQ_B_transcript5843/f2p0/3252	-0.96989	0.00134624
Com_7658_pos	Isobavachin	transcript_HQ_B_transcript5840/f2p0/3249	-0.967959	0.00152347
Com_7658_pos	Isobavachin	transcript_HQ_B_transcript5827/f4p0/3194	0.999519	3.46966e-07
Com_7658_pos	Isobavachin	transcript_HQ_B_transcript5813/f2p0/3293	-0.960944	0.00225826
Com_7658_pos	Isobavachin	transcript_HQ_B_transcript5807/f2p0/3267	0.94777	0.00402076
Com_7658_pos	Isobavachin	transcript_HQ_B_transcript5792/f2p0/3266	0.983932	0.000385191
Com_7658_pos	Isobavachin	transcript_HQ_B_transcript5789/f2p0/3258	0.972907	0.00109108
Com_7658_pos	Isobavachin	transcript_HQ_B_transcript5774/f2p0/3352	-0.938321	0.00558919
Com_7658_pos	Isobavachin	transcript_HQ_B_transcript5770/f8p0/3245	-0.985474	0.000314978
Com_7658_pos	Isobavachin	transcript_HQ_B_transcript5715/f2p0/3267	0.999563	2.86598e-07
Com_7658_pos	Isobavachin	transcript_HQ_B_transcript5709/f2p0/3268	0.995907	2.50953e-05
Com_7658_pos	Isobavachin	transcript_HQ_B_transcript5699/f2p0/3269	-0.984643	0.000351936
Com_7658_pos	Isobavachin	transcript_HQ_B_transcript5688/f8p0/3262	-0.927979	0.00759367
Com_7658_pos	Isobavachin	transcript_HQ_B_transcript568/f4p0/4824	0.933962	0.00639754
Com_7658_pos	Isobavachin	transcript_HQ_B_transcript5672/f4p0/3285	0.947769	0.00402085
Com_7658_pos	Isobavachin	transcript_HQ_B_transcript5671/f2p0/3274	-0.943552	0.00468962
Com_7658_pos	Isobavachin	transcript_HQ_B_transcript567/f2p0/4820	0.965574	0.0017573
Com_7658_pos	Isobavachin	transcript_HQ_B_transcript5662/f2p0/3272	0.948934	0.00384505
Com_7658_pos	Isobavachin	transcript_HQ_B_transcript5660/f7p0/3288	-0.961793	0.00216179
Com_7658_pos	Isobavachin	transcript_HQ_B_transcript5654/f2p0/3325	-0.973956	0.00100864
Com_7658_pos	Isobavachin	transcript_HQ_B_transcript5643/f3p0/3226	-0.949043	0.00382881
Com_7658_pos	Isobavachin	transcript_HQ_B_transcript563/f9p0/4796	0.945455	0.00438157
Com_7658_pos	Isobavachin	transcript_HQ_B_transcript562/f2p0/4811	0.999679	1.54071e-07
Com_7658_pos	Isobavachin	transcript_HQ_B_transcript5619/f14p0/3271	0.986624	0.000267168
Com_7658_pos	Isobavachin	transcript_HQ_B_transcript5614/f4p0/3242	-0.9971	1.26008e-05
Com_7658_pos	Isobavachin	transcript_HQ_B_transcript5611/f5p0/3272	0.998272	4.47674e-06
Com_7658_pos	Isobavachin	transcript_HQ_B_transcript561/f6p0/4805	-0.986228	0.000283199
Com_7658_pos	Isobavachin	transcript_HQ_B_transcript5600/f8p0/3290	-0.97903	0.000654985
Com_7658_pos	Isobavachin	transcript_HQ_B_transcript5596/f13p0/3258	-0.997097	1.26329e-05
Com_7658_pos	Isobavachin	transcript_HQ_B_transcript5593/f8p0/3259	0.945834	0.00432148
Com_7658_pos	Isobavachin	transcript_HQ_B_transcript5586/f4p0/3276	0.922888	0.00869023
Com_7658_pos	Isobavachin	transcript_HQ_B_transcript5581/f3p0/3302	0.999714	1.22948e-07
Com_7658_pos	Isobavachin	transcript_HQ_B_transcript5576/f4p0/3268	0.978642	0.000679352
Com_7658_pos	Isobavachin	transcript_HQ_B_transcript5573/f3p0/3277	-0.96637	0.00167746
Com_7658_pos	Isobavachin	transcript_HQ_B_transcript5570/f2p0/3286	0.961575	0.0021864
Com_7658_pos	Isobavachin	transcript_HQ_B_transcript5546/f2p0/3310	0.997022	1.32918e-05
Com_7658_pos	Isobavachin	transcript_HQ_B_transcript5545/f3p0/3294	-0.982358	0.00046414
Com_7658_pos	Isobavachin	transcript_HQ_B_transcript5528/f2p0/3311	0.96396	0.00192497
Com_7658_pos	Isobavachin	transcript_HQ_B_transcript5525/f11p0/3293	-0.979068	0.000652617
Com_7658_pos	Isobavachin	transcript_HQ_B_transcript5511/f2p0/3289	0.938682	0.00552465
Com_7658_pos	Isobavachin	transcript_HQ_B_transcript551/f2p0/4835	0.990023	0.000148818
Com_7658_pos	Isobavachin	transcript_HQ_B_transcript5507/f6p0/3300	0.941891	0.00496684
Com_7658_pos	Isobavachin	transcript_HQ_B_transcript5504/f2p0/3314	-0.960969	0.00225545
Com_7658_pos	Isobavachin	transcript_HQ_B_transcript548/f2p0/4860	0.960387	0.00232272
Com_7658_pos	Isobavachin	transcript_HQ_B_transcript5476/f2p0/3295	-0.919638	0.00942765
Com_7658_pos	Isobavachin	transcript_HQ_B_transcript5474/f6p0/3297	-0.984392	0.000363502
Com_7658_pos	Isobavachin	transcript_HQ_B_transcript547/f3p0/4862	0.951332	0.00349515
Com_7658_pos	Isobavachin	transcript_HQ_B_transcript5447/f2p0/3317	0.991983	9.61618e-05
Com_7658_pos	Isobavachin	transcript_HQ_B_transcript5442/f2p0/3318	0.917626	0.00989874
Com_7658_pos	Isobavachin	transcript_HQ_B_transcript5438/f2p0/3310	0.995145	3.52935e-05
Com_7658_pos	Isobavachin	transcript_HQ_B_transcript5436/f4p0/3301	0.999742	9.96095e-08
Com_7658_pos	Isobavachin	transcript_HQ_B_transcript5418/f3p0/3315	-0.937209	0.00579033
Com_7658_pos	Isobavachin	transcript_HQ_B_transcript5408/f2p0/3333	-0.951796	0.00342941
Com_7658_pos	Isobavachin	transcript_HQ_B_transcript5403/f2p0/3311	0.998365	4.00758e-06
Com_7658_pos	Isobavachin	transcript_HQ_B_transcript540/f2p0/4885	0.979376	0.000633649
Com_7658_pos	Isobavachin	transcript_HQ_B_transcript5388/f16p0/3308	-0.987525	0.000232463
Com_7658_pos	Isobavachin	transcript_HQ_B_transcript5387/f3p0/3313	0.948721	0.00387691
Com_7658_pos	Isobavachin	transcript_HQ_B_transcript5386/f2p0/3372	0.99963	2.05588e-07
Com_7658_pos	Isobavachin	transcript_HQ_B_transcript5375/f2p0/3316	0.99749	9.43952e-06
Com_7658_pos	Isobavachin	transcript_HQ_B_transcript5371/f6p0/3305	-0.963149	0.00201202
Com_7658_pos	Isobavachin	transcript_HQ_B_transcript5358/f2p0/3323	0.999494	3.84013e-07
Com_7658_pos	Isobavachin	transcript_HQ_B_transcript5357/f3p0/3307	-0.988707	0.000190587
Com_7658_pos	Isobavachin	transcript_HQ_B_transcript5354/f13p0/3253	0.927504	0.007693
Com_7658_pos	Isobavachin	transcript_HQ_B_transcript5341/f2p0/3354	0.999136	1.11924e-06
Com_7658_pos	Isobavachin	transcript_HQ_B_transcript5332/f5p0/3316	-0.987048	0.000250541
Com_7658_pos	Isobavachin	transcript_HQ_B_transcript5331/f2p0/3327	0.95782	0.00263121
Com_7658_pos	Isobavachin	transcript_HQ_B_transcript5328/f3p0/3332	0.945712	0.00434076
Com_7658_pos	Isobavachin	transcript_HQ_B_transcript5306/f3p0/3337	0.983956	0.000384042
Com_7658_pos	Isobavachin	transcript_HQ_B_transcript5305/f2p0/3325	-0.960557	0.00230294
Com_7658_pos	Isobavachin	transcript_HQ_B_transcript5300/f2p0/3334	0.968613	0.00146223
Com_7658_pos	Isobavachin	transcript_HQ_B_transcript53/f2p0/6237	-0.99332	6.67899e-05
Com_7658_pos	Isobavachin	transcript_HQ_B_transcript5290/f7p0/3273	0.928922	0.00739849
Com_7658_pos	Isobavachin	transcript_HQ_B_transcript5284/f8p0/3274	-0.922962	0.0086737
Com_7658_pos	Isobavachin	transcript_HQ_B_transcript5280/f2p0/3330	0.997909	6.55426e-06
Com_7658_pos	Isobavachin	transcript_HQ_B_transcript5279/f15p0/3313	0.998819	2.09253e-06
Com_7658_pos	Isobavachin	transcript_HQ_B_transcript5266/f7p0/3340	0.980895	0.000544024
Com_7658_pos	Isobavachin	transcript_HQ_B_transcript5261/f2p0/3341	-0.969715	0.00136191
Com_7658_pos	Isobavachin	transcript_HQ_B_transcript5258/f2p0/3336	-0.964088	0.00191131
Com_7658_pos	Isobavachin	transcript_HQ_B_transcript5250/f2p0/3340	0.997993	6.03602e-06
Com_7658_pos	Isobavachin	transcript_HQ_B_transcript5236/f3p0/3330	-0.987689	0.00022642
Com_7658_pos	Isobavachin	transcript_HQ_B_transcript5229/f2p0/3299	0.944557	0.00452565
Com_7658_pos	Isobavachin	transcript_HQ_B_transcript5224/f4p0/3285	-0.995094	3.60463e-05
Com_7658_pos	Isobavachin	transcript_HQ_B_transcript5221/f2p0/3349	-0.950566	0.00360518
Com_7658_pos	Isobavachin	transcript_HQ_B_transcript5209/f3p0/3344	0.99491	3.87933e-05
Com_7658_pos	Isobavachin	transcript_HQ_B_transcript5206/f4p0/3337	-0.955943	0.00286877
Com_7658_pos	Isobavachin	transcript_HQ_B_transcript5202/f6p0/3257	-0.91847	0.00969971
Com_7658_pos	Isobavachin	transcript_HQ_B_transcript5198/f4p0/3338	-0.973753	0.00102428
Com_7658_pos	Isobavachin	transcript_HQ_B_transcript5195/f2p0/3341	-0.980353	0.00057524
Com_7658_pos	Isobavachin	transcript_HQ_B_transcript5180/f2p0/3342	0.99318	6.96104e-05
Com_7658_pos	Isobavachin	transcript_HQ_B_transcript5171/f3p0/3321	-0.940555	0.00519558
Com_7658_pos	Isobavachin	transcript_HQ_B_transcript5170/f4p0/3340	0.978499	0.000688447
Com_7658_pos	Isobavachin	transcript_HQ_B_transcript5164/f28p0/3288	-0.991959	9.67342e-05
Com_7658_pos	Isobavachin	transcript_HQ_B_transcript515/f2p0/4887	0.997732	7.70823e-06
Com_7658_pos	Isobavachin	transcript_HQ_B_transcript5137/f5p0/3339	0.99646	1.87784e-05
Com_7658_pos	Isobavachin	transcript_HQ_B_transcript5136/f2p0/3345	0.972617	0.00111449
Com_7658_pos	Isobavachin	transcript_HQ_B_transcript513/f2p0/4921	-0.994136	5.14724e-05
Com_7658_pos	Isobavachin	transcript_HQ_B_transcript5124/f7p0/3327	0.924182	0.00840474
Com_7658_pos	Isobavachin	transcript_HQ_B_transcript512/f4p0/4892	0.947034	0.00413374
Com_7658_pos	Isobavachin	transcript_HQ_B_transcript5118/f3p0/3349	0.992928	7.48438e-05
Com_7658_pos	Isobavachin	transcript_HQ_B_transcript5117/f2p0/3396	-0.987443	0.000235515
Com_7658_pos	Isobavachin	transcript_HQ_B_transcript5116/f2p0/3347	0.942607	0.00484647
Com_7658_pos	Isobavachin	transcript_HQ_B_transcript5115/f2p0/3354	-0.985483	0.000314581
Com_7658_pos	Isobavachin	transcript_HQ_B_transcript5114/f2p0/3358	-0.998772	2.26066e-06
Com_7658_pos	Isobavachin	transcript_HQ_B_transcript5112/f3p0/3361	0.98856	0.000195556
Com_7658_pos	Isobavachin	transcript_HQ_B_transcript5101/f2p0/3354	0.945942	0.00430445
Com_7658_pos	Isobavachin	transcript_HQ_B_transcript5084/f7p0/3266	-0.926913	0.00781726
Com_7658_pos	Isobavachin	transcript_HQ_B_transcript508/f3p0/4932	-0.995387	3.18717e-05
Com_7658_pos	Isobavachin	transcript_HQ_B_transcript5076/f18p0/3306	-0.95896	0.00249187
Com_7658_pos	Isobavachin	transcript_HQ_B_transcript5047/f3p0/3405	-0.927358	0.00772355
Com_7658_pos	Isobavachin	transcript_HQ_B_transcript5044/f2p0/3383	0.92536	0.00814885
Com_7658_pos	Isobavachin	transcript_HQ_B_transcript5023/f5p0/3309	0.993184	6.95289e-05
Com_7658_pos	Isobavachin	transcript_HQ_B_transcript5021/f2p0/3381	0.935903	0.00603099
Com_7658_pos	Isobavachin	transcript_HQ_B_transcript501/f4p0/4888	0.946941	0.00414814
Com_7658_pos	Isobavachin	transcript_HQ_B_transcript5009/f17p0/3307	0.964853	0.00183121
Com_7658_pos	Isobavachin	transcript_HQ_B_transcript4986/f2p0/3457	-0.950439	0.00362357
Com_7658_pos	Isobavachin	transcript_HQ_B_transcript4985/f3p0/3388	0.999256	8.2903e-07
Com_7658_pos	Isobavachin	transcript_HQ_B_transcript4982/f4p0/3369	0.957069	0.00272502
Com_7658_pos	Isobavachin	transcript_HQ_B_transcript4980/f3p0/3382	-0.951706	0.00344215
Com_7658_pos	Isobavachin	transcript_HQ_B_transcript498/f3p0/4923	0.996477	1.85947e-05
Com_7658_pos	Isobavachin	transcript_HQ_B_transcript4979/f2p0/3356	-0.956982	0.00273605
Com_7658_pos	Isobavachin	transcript_HQ_B_transcript4967/f3p0/3374	-0.995474	3.06798e-05
Com_7658_pos	Isobavachin	transcript_HQ_B_transcript4960/f3p0/3404	-0.981865	0.000490313
Com_7658_pos	Isobavachin	transcript_HQ_B_transcript4954/f2p0/3397	-0.945029	0.00444973
Com_7658_pos	Isobavachin	transcript_HQ_B_transcript4944/f2p0/3387	0.979358	0.000634732
Com_7658_pos	Isobavachin	transcript_HQ_B_transcript4940/f2p0/3436	0.98542	0.0003173
Com_7658_pos	Isobavachin	transcript_HQ_B_transcript493/f2p0/4918	-0.938553	0.00554764
Com_7658_pos	Isobavachin	transcript_HQ_B_transcript4919/f4p0/3392	0.96534	0.00178117
Com_7658_pos	Isobavachin	transcript_HQ_B_transcript4906/f2p0/3400	-0.981481	0.000511242
Com_7658_pos	Isobavachin	transcript_HQ_B_transcript4902/f2p0/3392	0.955489	0.00292771
Com_7658_pos	Isobavachin	transcript_HQ_B_transcript4898/f5p0/3383	0.925888	0.0080353
Com_7658_pos	Isobavachin	transcript_HQ_B_transcript4897/f2p0/3379	0.999629	2.06126e-07
Com_7658_pos	Isobavachin	transcript_HQ_B_transcript4894/f2p0/3397	-0.976417	0.000827685
Com_7658_pos	Isobavachin	transcript_HQ_B_transcript4893/f5p0/3375	0.96807	0.00151301
Com_7658_pos	Isobavachin	transcript_HQ_B_transcript4866/f3p0/3389	0.999391	5.56002e-07
Com_7658_pos	Isobavachin	transcript_HQ_B_transcript4865/f5p0/3383	0.999562	2.88244e-07
Com_7658_pos	Isobavachin	transcript_HQ_B_transcript4860/f2p0/3388	0.999695	1.39513e-07
Com_7658_pos	Isobavachin	transcript_HQ_B_transcript4851/f2p0/3408	0.975303	0.000907353
Com_7658_pos	Isobavachin	transcript_HQ_B_transcript485/f2p0/4932	-0.993306	6.70682e-05
Com_7658_pos	Isobavachin	transcript_HQ_B_transcript4838/f2p0/3389	0.977124	0.000778985
Com_7658_pos	Isobavachin	transcript_HQ_B_transcript4833/f4p0/3400	0.998959	1.62532e-06
Com_7658_pos	Isobavachin	transcript_HQ_B_transcript483/f2p0/4920	0.979042	0.000654246
Com_7658_pos	Isobavachin	transcript_HQ_B_transcript4824/f2p0/3412	0.999788	6.71004e-08
Com_7658_pos	Isobavachin	transcript_HQ_B_transcript4821/f37p0/3281	0.947732	0.00402653
Com_7658_pos	Isobavachin	transcript_HQ_B_transcript4820/f3p0/3389	-0.95525	0.00295898
Com_7658_pos	Isobavachin	transcript_HQ_B_transcript4819/f8p0/3384	0.919657	0.00942321
Com_7658_pos	Isobavachin	transcript_HQ_B_transcript4817/f2p0/3466	0.991072	0.000119202
Com_7658_pos	Isobavachin	transcript_HQ_B_transcript4816/f2p0/3395	0.937306	0.00577255
Com_7658_pos	Isobavachin	transcript_HQ_B_transcript4811/f8p0/3360	-0.986169	0.000285618
Com_7658_pos	Isobavachin	transcript_HQ_B_transcript481/f2p0/4930	0.966455	0.00166901
Com_7658_pos	Isobavachin	transcript_HQ_B_transcript4802/f2p0/3424	0.94603	0.00429046
Com_7658_pos	Isobavachin	transcript_HQ_B_transcript4794/f3p0/3417	0.931487	0.00688019
Com_7658_pos	Isobavachin	transcript_HQ_B_transcript4782/f2p0/3438	-0.981752	0.000496437
Com_7658_pos	Isobavachin	transcript_HQ_B_transcript4769/f3p0/3386	-0.993824	5.70958e-05
Com_7658_pos	Isobavachin	transcript_HQ_B_transcript4752/f2p0/3388	-0.954393	0.00307257
Com_7658_pos	Isobavachin	transcript_HQ_B_transcript4751/f2p0/3410	0.92035	0.0092636
Com_7658_pos	Isobavachin	transcript_HQ_B_transcript475/f12p0/4900	0.99354	6.2457e-05
Com_7658_pos	Isobavachin	transcript_HQ_B_transcript4739/f3p0/3371	0.966964	0.00161903
Com_7658_pos	Isobavachin	transcript_HQ_B_transcript473/f8p0/4932	0.965994	0.00171492
Com_7658_pos	Isobavachin	transcript_HQ_B_transcript4720/f4p0/3370	-0.931645	0.00684886
Com_7658_pos	Isobavachin	transcript_HQ_B_transcript4711/f4p0/3370	0.994092	5.22462e-05
Com_7658_pos	Isobavachin	transcript_HQ_B_transcript4704/f2p0/3418	0.998093	5.45231e-06
Com_7658_pos	Isobavachin	transcript_HQ_B_transcript4703/f4p0/3405	-0.972652	0.00111161
Com_7658_pos	Isobavachin	transcript_HQ_B_transcript4702/f5p0/3419	-0.974665	0.000954637
Com_7658_pos	Isobavachin	transcript_HQ_B_transcript4700/f4p0/3324	0.976128	0.000847987
Com_7658_pos	Isobavachin	transcript_HQ_B_transcript4697/f3p0/3382	-0.971094	0.0012413
Com_7658_pos	Isobavachin	transcript_HQ_B_transcript4673/f4p0/3386	-0.966221	0.00169229
Com_7658_pos	Isobavachin	transcript_HQ_B_transcript4672/f2p0/3464	0.948239	0.00394951
Com_7658_pos	Isobavachin	transcript_HQ_B_transcript4664/f2p0/3458	-0.963536	0.00197021
Com_7658_pos	Isobavachin	transcript_HQ_B_transcript4661/f3p0/3416	0.99413	5.1591e-05
Com_7658_pos	Isobavachin	transcript_HQ_B_transcript4643/f2p0/3428	-0.978408	0.000694279
Com_7658_pos	Isobavachin	transcript_HQ_B_transcript4635/f2p0/3493	0.999133	1.1274e-06
Com_7658_pos	Isobavachin	transcript_HQ_B_transcript462/f4p0/4931	0.932268	0.00672601
Com_7658_pos	Isobavachin	transcript_HQ_B_transcript4613/f5p0/3380	0.988065	0.000212813
Com_7658_pos	Isobavachin	transcript_HQ_B_transcript4608/f2p0/3501	-0.981426	0.000514294
Com_7658_pos	Isobavachin	transcript_HQ_B_transcript4607/f2p0/3455	0.999693	1.41453e-07
Com_7658_pos	Isobavachin	transcript_HQ_B_transcript460/f2p0/4964	0.959898	0.00238006
Com_7658_pos	Isobavachin	transcript_HQ_B_transcript46/f2p0/6313	0.999328	6.76375e-07
Com_7658_pos	Isobavachin	transcript_HQ_B_transcript4599/f2p0/3435	-0.998307	4.29823e-06
Com_7658_pos	Isobavachin	transcript_HQ_B_transcript4592/f2p0/3447	0.961497	0.00219517
Com_7658_pos	Isobavachin	transcript_HQ_B_transcript4587/f2p0/3459	-0.975743	0.00087545
Com_7658_pos	Isobavachin	transcript_HQ_B_transcript4586/f3p0/3463	-0.984431	0.000361707
Com_7658_pos	Isobavachin	transcript_HQ_B_transcript4585/f3p0/3453	-0.967673	0.00155063
Com_7658_pos	Isobavachin	transcript_HQ_B_transcript4584/f6p0/3427	0.986029	0.000291409
Com_7658_pos	Isobavachin	transcript_HQ_B_transcript4579/f2p0/3432	-0.972962	0.00108667
Com_7658_pos	Isobavachin	transcript_HQ_B_transcript4571/f3p0/3421	-0.967129	0.00160303
Com_7658_pos	Isobavachin	transcript_HQ_B_transcript4559/f2p0/3490	-0.936243	0.00596779
Com_7658_pos	Isobavachin	transcript_HQ_B_transcript4556/f2p0/3442	0.980006	0.000595623
Com_7658_pos	Isobavachin	transcript_HQ_B_transcript4555/f5p0/3434	0.977279	0.000768511
Com_7658_pos	Isobavachin	transcript_HQ_B_transcript4542/f3p0/3454	0.999433	4.8201e-07
Com_7658_pos	Isobavachin	transcript_HQ_B_transcript4537/f3p0/3451	-0.973195	0.00106814
Com_7658_pos	Isobavachin	transcript_HQ_B_transcript4535/f6p0/3453	0.996025	2.36722e-05
Com_7658_pos	Isobavachin	transcript_HQ_B_transcript4532/f2p0/3463	-0.984283	0.000368618
Com_7658_pos	Isobavachin	transcript_HQ_B_transcript4529/f2p0/3435	-0.977631	0.000744975
Com_7658_pos	Isobavachin	transcript_HQ_B_transcript4518/f2p0/3483	0.992118	9.29448e-05
Com_7658_pos	Isobavachin	transcript_HQ_B_transcript45/f2p0/6325	0.999357	6.19814e-07
Com_7658_pos	Isobavachin	transcript_HQ_B_transcript44991/f2p0/365	-0.998563	3.09789e-06
Com_7658_pos	Isobavachin	transcript_HQ_B_transcript4497/f7p0/3432	-0.995458	3.08966e-05
Com_7658_pos	Isobavachin	transcript_HQ_B_transcript4496/f6p0/3432	0.983947	0.000384494
Com_7658_pos	Isobavachin	transcript_HQ_B_transcript44937/f2p0/402	0.997202	1.17343e-05
Com_7658_pos	Isobavachin	transcript_HQ_B_transcript44936/f3p0/405	0.978624	0.000680541
Com_7658_pos	Isobavachin	transcript_HQ_B_transcript44931/f3p0/406	0.965929	0.00172145
Com_7658_pos	Isobavachin	transcript_HQ_B_transcript44918/f3p0/416	0.990926	0.000123125
Com_7658_pos	Isobavachin	transcript_HQ_B_transcript44907/f2p0/414	-0.9966	1.73184e-05
Com_7658_pos	Isobavachin	transcript_HQ_B_transcript44896/f6p0/414	-0.983399	0.000411087
Com_7658_pos	Isobavachin	transcript_HQ_B_transcript44875/f2p0/453	-0.984395	0.000363363
Com_7658_pos	Isobavachin	transcript_HQ_B_transcript44853/f2p0/441	0.95608	0.00285112
Com_7658_pos	Isobavachin	transcript_HQ_B_transcript44834/f33p0/424	0.993884	5.60012e-05
Com_7658_pos	Isobavachin	transcript_HQ_B_transcript44827/f2p0/451	0.928167	0.00755471
Com_7658_pos	Isobavachin	transcript_HQ_B_transcript44812/f4p0/456	-0.960992	0.00225272
Com_7658_pos	Isobavachin	transcript_HQ_B_transcript4480/f2p0/3452	-0.951029	0.00353858
Com_7658_pos	Isobavachin	transcript_HQ_B_transcript44797/f2p0/475	-0.986545	0.000270338
Com_7658_pos	Isobavachin	transcript_HQ_B_transcript44794/f3p0/463	-0.944699	0.00450271
Com_7658_pos	Isobavachin	transcript_HQ_B_transcript44773/f2p0/479	-0.970394	0.00130181
Com_7658_pos	Isobavachin	transcript_HQ_B_transcript4476/f2p0/3387	-0.994308	4.8514e-05
Com_7658_pos	Isobavachin	transcript_HQ_B_transcript4474/f2p0/3533	0.989875	0.000153261
Com_7658_pos	Isobavachin	transcript_HQ_B_transcript44725/f3p0/488	-0.996944	1.3996e-05
Com_7658_pos	Isobavachin	transcript_HQ_B_transcript44719/f2p0/489	-0.999778	7.40263e-08
Com_7658_pos	Isobavachin	transcript_HQ_B_transcript447/f2p0/5033	0.930841	0.00700912
Com_7658_pos	Isobavachin	transcript_HQ_B_transcript44692/f4p0/499	-0.952688	0.00330464
Com_7658_pos	Isobavachin	transcript_HQ_B_transcript4469/f2p0/3446	-0.977488	0.000754479
Com_7658_pos	Isobavachin	transcript_HQ_B_transcript44647/f4p0/505	0.975553	0.000889163
Com_7658_pos	Isobavachin	transcript_HQ_B_transcript4464/f2p0/3444	0.999216	9.20672e-07
Com_7658_pos	Isobavachin	transcript_HQ_B_transcript44623/f3p0/517	0.982229	0.000470916
Com_7658_pos	Isobavachin	transcript_HQ_B_transcript44615/f3p0/519	-0.963666	0.00195624
Com_7658_pos	Isobavachin	transcript_HQ_B_transcript44613/f5p0/518	-0.934026	0.00638533
Com_7658_pos	Isobavachin	transcript_HQ_B_transcript44605/f19p0/512	0.950952	0.0035495
Com_7658_pos	Isobavachin	transcript_HQ_B_transcript44602/f2p0/526	0.994873	3.93595e-05
Com_7658_pos	Isobavachin	transcript_HQ_B_transcript446/f2p0/5040	-0.956933	0.00274224
Com_7658_pos	Isobavachin	transcript_HQ_B_transcript44587/f2p0/527	0.962545	0.00207803
Com_7658_pos	Isobavachin	transcript_HQ_B_transcript4458/f2p0/3452	0.975969	0.000859266
Com_7658_pos	Isobavachin	transcript_HQ_B_transcript44575/f2p0/526	-0.989196	0.000174469
Com_7658_pos	Isobavachin	transcript_HQ_B_transcript44566/f4p0/529	0.998894	1.83292e-06
Com_7658_pos	Isobavachin	transcript_HQ_B_transcript44564/f6p0/529	-0.970078	0.00132963
Com_7658_pos	Isobavachin	transcript_HQ_B_transcript44549/f2p0/547	0.978416	0.000693765
Com_7658_pos	Isobavachin	transcript_HQ_B_transcript44506/f3p0/555	-0.985696	0.00030546
Com_7658_pos	Isobavachin	transcript_HQ_B_transcript44494/f2p0/554	0.974934	0.000934588
Com_7658_pos	Isobavachin	transcript_HQ_B_transcript44492/f10p0/525	0.943894	0.00463359
Com_7658_pos	Isobavachin	transcript_HQ_B_transcript44479/f28p0/513	-0.954518	0.00305585
Com_7658_pos	Isobavachin	transcript_HQ_B_transcript44474/f6p0/524	-0.9174	0.00995248
Com_7658_pos	Isobavachin	transcript_HQ_B_transcript44466/f2p0/553	0.93281	0.0066201
Com_7658_pos	Isobavachin	transcript_HQ_B_transcript44463/f64p0/541	0.94991	0.00370065
Com_7658_pos	Isobavachin	transcript_HQ_B_transcript44457/f2p0/557	-0.999611	2.26555e-07
Com_7658_pos	Isobavachin	transcript_HQ_B_transcript44448/f2p0/558	-0.929422	0.007296
Com_7658_pos	Isobavachin	transcript_HQ_B_transcript44424/f2p0/562	-0.960765	0.00227889
Com_7658_pos	Isobavachin	transcript_HQ_B_transcript44422/f2p0/566	0.991561	0.000106537
Com_7658_pos	Isobavachin	transcript_HQ_B_transcript44418/f2p0/563	-0.957291	0.0026971
Com_7658_pos	Isobavachin	transcript_HQ_B_transcript44408/f5p0/565	-0.929916	0.00719553
Com_7658_pos	Isobavachin	transcript_HQ_B_transcript44401/f5p0/561	0.927123	0.00777312
Com_7658_pos	Isobavachin	transcript_HQ_B_transcript44400/f2p0/570	0.959084	0.00247694
Com_7658_pos	Isobavachin	transcript_HQ_B_transcript44394/f3p0/579	-0.978264	0.000703516
Com_7658_pos	Isobavachin	transcript_HQ_B_transcript4439/f5p0/3420	0.926868	0.00782688
Com_7658_pos	Isobavachin	transcript_HQ_B_transcript44389/f2p0/575	0.984745	0.000347302
Com_7658_pos	Isobavachin	transcript_HQ_B_transcript44386/f11p0/568	0.98925	0.000172736
Com_7658_pos	Isobavachin	transcript_HQ_B_transcript4438/f4p0/3440	-0.99694	1.40326e-05
Com_7658_pos	Isobavachin	transcript_HQ_B_transcript44368/f2p0/581	-0.986074	0.000289564
Com_7658_pos	Isobavachin	transcript_HQ_B_transcript4436/f3p0/3447	-0.976647	0.000811706
Com_7658_pos	Isobavachin	transcript_HQ_B_transcript44349/f2p0/581	-0.988383	0.000201634
Com_7658_pos	Isobavachin	transcript_HQ_B_transcript44343/f3p0/575	0.991945	9.70554e-05
Com_7658_pos	Isobavachin	transcript_HQ_B_transcript44338/f2p0/578	0.99977	7.94221e-08
Com_7658_pos	Isobavachin	transcript_HQ_B_transcript44337/f18p0/550	-0.988131	0.000210482
Com_7658_pos	Isobavachin	transcript_HQ_B_transcript44332/f12p0/559	-0.995826	2.60978e-05
Com_7658_pos	Isobavachin	transcript_HQ_B_transcript44328/f2p0/584	-0.982395	0.000462173
Com_7658_pos	Isobavachin	transcript_HQ_B_transcript4431/f4p0/3438	0.95163	0.00345295
Com_7658_pos	Isobavachin	transcript_HQ_B_transcript44308/f2p0/585	-0.953468	0.00319752
Com_7658_pos	Isobavachin	transcript_HQ_B_transcript44307/f6p0/585	0.918107	0.00978499
Com_7658_pos	Isobavachin	transcript_HQ_B_transcript44298/f2p0/591	0.948392	0.00392629
Com_7658_pos	Isobavachin	transcript_HQ_B_transcript44294/f2p0/589	-0.980685	0.000556008
Com_7658_pos	Isobavachin	transcript_HQ_B_transcript44288/f2p0/591	-0.995527	2.9968e-05
Com_7658_pos	Isobavachin	transcript_HQ_B_transcript44264/f2p0/588	0.925902	0.00803235
Com_7658_pos	Isobavachin	transcript_HQ_B_transcript44257/f3p0/711	-0.990269	0.000141589
Com_7658_pos	Isobavachin	transcript_HQ_B_transcript44256/f2p0/595	0.975264	0.000910273
Com_7658_pos	Isobavachin	transcript_HQ_B_transcript44253/f2p0/593	-0.992273	8.93349e-05
Com_7658_pos	Isobavachin	transcript_HQ_B_transcript44247/f2p0/594	0.979971	0.000597724
Com_7658_pos	Isobavachin	transcript_HQ_B_transcript44242/f2p0/596	-0.949333	0.00378564
Com_7658_pos	Isobavachin	transcript_HQ_B_transcript44241/f2p0/596	-0.987499	0.000233448
Com_7658_pos	Isobavachin	transcript_HQ_B_transcript44232/f17p0/589	-0.997336	1.06336e-05
Com_7658_pos	Isobavachin	transcript_HQ_B_transcript44222/f2p0/596	0.974095	0.000997888
Com_7658_pos	Isobavachin	transcript_HQ_B_transcript44214/f2p0/599	0.999765	8.27118e-08
Com_7658_pos	Isobavachin	transcript_HQ_B_transcript44200/f2p0/600	0.943063	0.00477043
Com_7658_pos	Isobavachin	transcript_HQ_B_transcript4419/f7p0/3427	0.932584	0.00666421
Com_7658_pos	Isobavachin	transcript_HQ_B_transcript44184/f2p0/600	0.989352	0.000169478
Com_7658_pos	Isobavachin	transcript_HQ_B_transcript44179/f2p0/602	-0.966755	0.00163947
Com_7658_pos	Isobavachin	transcript_HQ_B_transcript44167/f5p0/610	0.994473	4.57394e-05
Com_7658_pos	Isobavachin	transcript_HQ_B_transcript44164/f2p0/608	-0.946711	0.0041839
Com_7658_pos	Isobavachin	transcript_HQ_B_transcript44157/f7p0/574	-0.945712	0.00434086
Com_7658_pos	Isobavachin	transcript_HQ_B_transcript4414/f2p0/3459	0.999812	5.29745e-08
Com_7658_pos	Isobavachin	transcript_HQ_B_transcript44124/f2p0/611	0.937022	0.00582453
Com_7658_pos	Isobavachin	transcript_HQ_B_transcript44121/f3p0/665	-0.953893	0.00313982
Com_7658_pos	Isobavachin	transcript_HQ_B_transcript44119/f2p0/610	-0.942675	0.00483502
Com_7658_pos	Isobavachin	transcript_HQ_B_transcript44116/f3p0/612	-0.983727	0.000395047
Com_7658_pos	Isobavachin	transcript_HQ_B_transcript44110/f2p0/615	-0.977436	0.00075797
Com_7658_pos	Isobavachin	transcript_HQ_B_transcript44108/f2p0/614	-0.994371	4.7446e-05
Com_7658_pos	Isobavachin	transcript_HQ_B_transcript44065/f2p0/628	0.986917	0.000255645
Com_7658_pos	Isobavachin	transcript_HQ_B_transcript4406/f2p0/3461	-0.926425	0.00792071
Com_7658_pos	Isobavachin	transcript_HQ_B_transcript44058/f3p0/573	-0.942497	0.00486484
Com_7658_pos	Isobavachin	transcript_HQ_B_transcript44056/f2p0/640	-0.985252	0.000324657
Com_7658_pos	Isobavachin	transcript_HQ_B_transcript44041/f3p0/624	0.96618	0.0016963
Com_7658_pos	Isobavachin	transcript_HQ_B_transcript44036/f5p0/602	-0.984394	0.000363406
Com_7658_pos	Isobavachin	transcript_HQ_B_transcript44035/f4p0/620	0.985267	0.000324006
Com_7658_pos	Isobavachin	transcript_HQ_B_transcript44022/f3p0/623	0.998446	3.62196e-06
Com_7658_pos	Isobavachin	transcript_HQ_B_transcript44015/f5p0/633	0.99582	2.61681e-05
Com_7658_pos	Isobavachin	transcript_HQ_B_transcript4401/f8p0/3418	-0.981751	0.000496484
Com_7658_pos	Isobavachin	transcript_HQ_B_transcript44005/f2p0/627	-0.96654	0.00166065
Com_7658_pos	Isobavachin	transcript_HQ_B_transcript43996/f2p0/664	0.995224	3.41678e-05
Com_7658_pos	Isobavachin	transcript_HQ_B_transcript43992/f2p0/628	0.952051	0.00339358
Com_7658_pos	Isobavachin	transcript_HQ_B_transcript43990/f15p0/585	0.984868	0.000341717
Com_7658_pos	Isobavachin	transcript_HQ_B_transcript4399/f2p0/3458	0.994797	4.05427e-05
Com_7658_pos	Isobavachin	transcript_HQ_B_transcript4398/f2p0/3523	0.917903	0.00983324
Com_7658_pos	Isobavachin	transcript_HQ_B_transcript43977/f2p0/644	-0.944143	0.00459292
Com_7658_pos	Isobavachin	transcript_HQ_B_transcript43971/f11p0/597	0.995342	3.24899e-05
Com_7658_pos	Isobavachin	transcript_HQ_B_transcript43969/f5p0/632	0.989294	0.000171319
Com_7658_pos	Isobavachin	transcript_HQ_B_transcript43959/f14p0/598	-0.955807	0.0028864
Com_7658_pos	Isobavachin	transcript_HQ_B_transcript43948/f3p0/667	0.970467	0.00129541
Com_7658_pos	Isobavachin	transcript_HQ_B_transcript43944/f4p0/634	-0.980549	0.000563805
Com_7658_pos	Isobavachin	transcript_HQ_B_transcript43936/f2p0/659	0.991646	0.000104389
Com_7658_pos	Isobavachin	transcript_HQ_B_transcript43932/f4p0/642	-0.975572	0.000887792
Com_7658_pos	Isobavachin	transcript_HQ_B_transcript43931/f3p0/644	-0.974849	0.000940896
Com_7658_pos	Isobavachin	transcript_HQ_B_transcript4392/f3p0/3455	-0.948461	0.003916
Com_7658_pos	Isobavachin	transcript_HQ_B_transcript43907/f13p0/640	0.987059	0.000250109
Com_7658_pos	Isobavachin	transcript_HQ_B_transcript439/f3p0/4976	0.998648	2.74085e-06
Com_7658_pos	Isobavachin	transcript_HQ_B_transcript43894/f2p0/649	-0.973027	0.00108149
Com_7658_pos	Isobavachin	transcript_HQ_B_transcript43887/f2p0/662	0.939016	0.00546517
Com_7658_pos	Isobavachin	transcript_HQ_B_transcript43885/f2p0/646	0.967797	0.00153889
Com_7658_pos	Isobavachin	transcript_HQ_B_transcript43882/f5p0/645	0.988696	0.000190955
Com_7658_pos	Isobavachin	transcript_HQ_B_transcript43880/f2p0/655	0.95668	0.00277427
Com_7658_pos	Isobavachin	transcript_HQ_B_transcript43876/f2p0/648	0.952195	0.00337338
Com_7658_pos	Isobavachin	transcript_HQ_B_transcript43875/f2p0/675	0.934059	0.00637887
Com_7658_pos	Isobavachin	transcript_HQ_B_transcript4385/f10p0/3452	0.94568	0.00434582
Com_7658_pos	Isobavachin	transcript_HQ_B_transcript43847/f3p0/653	-0.998	5.99759e-06
Com_7658_pos	Isobavachin	transcript_HQ_B_transcript43840/f15p0/647	0.983426	0.000409776
Com_7658_pos	Isobavachin	transcript_HQ_B_transcript43836/f8p0/639	-0.997302	1.09129e-05
Com_7658_pos	Isobavachin	transcript_HQ_B_transcript43833/f5p0/638	0.987522	0.000232571
Com_7658_pos	Isobavachin	transcript_HQ_B_transcript43829/f7p0/624	-0.963447	0.00197973
Com_7658_pos	Isobavachin	transcript_HQ_B_transcript43813/f2p0/673	0.992208	9.08353e-05
Com_7658_pos	Isobavachin	transcript_HQ_B_transcript43807/f5p0/665	-0.943361	0.00472107
Com_7658_pos	Isobavachin	transcript_HQ_B_transcript43804/f12p0/624	0.978334	0.000699038
Com_7658_pos	Isobavachin	transcript_HQ_B_transcript43782/f3p0/670	0.972665	0.0011106
Com_7658_pos	Isobavachin	transcript_HQ_B_transcript43777/f8p0/648	0.962803	0.00204965
Com_7658_pos	Isobavachin	transcript_HQ_B_transcript4376/f2p0/3472	-0.999896	1.62523e-08
Com_7658_pos	Isobavachin	transcript_HQ_B_transcript43759/f2p0/682	0.99972	1.17855e-07
Com_7658_pos	Isobavachin	transcript_HQ_B_transcript43758/f4p0/662	0.989664	0.000159706
Com_7658_pos	Isobavachin	transcript_HQ_B_transcript43746/f3p0/668	0.998908	1.78937e-06
Com_7658_pos	Isobavachin	transcript_HQ_B_transcript43741/f2p0/669	-0.977319	0.000765778
Com_7658_pos	Isobavachin	transcript_HQ_B_transcript4374/f2p0/3450	-0.952676	0.00330634
Com_7658_pos	Isobavachin	transcript_HQ_B_transcript43739/f3p0/667	0.990013	0.00014911
Com_7658_pos	Isobavachin	transcript_HQ_B_transcript43730/f9p0/660	-0.989065	0.000178723
Com_7658_pos	Isobavachin	transcript_HQ_B_transcript43725/f2p0/667	0.932242	0.00673122
Com_7658_pos	Isobavachin	transcript_HQ_B_transcript43724/f6p0/636	0.966089	0.00170544
Com_7658_pos	Isobavachin	transcript_HQ_B_transcript43716/f8p0/642	-0.984588	0.000354454
Com_7658_pos	Isobavachin	transcript_HQ_B_transcript43707/f8p0/668	0.98153	0.000508569
Com_7658_pos	Isobavachin	transcript_HQ_B_transcript43700/f2p0/667	0.998443	3.633e-06
Com_7658_pos	Isobavachin	transcript_HQ_B_transcript43695/f2p0/675	0.98256	0.000453592
Com_7658_pos	Isobavachin	transcript_HQ_B_transcript43691/f2p0/714	0.964221	0.00189735
Com_7658_pos	Isobavachin	transcript_HQ_B_transcript43686/f2p0/675	-0.92612	0.00798566
Com_7658_pos	Isobavachin	transcript_HQ_B_transcript43683/f2p0/669	-0.986056	0.000290297
Com_7658_pos	Isobavachin	transcript_HQ_B_transcript43681/f3p0/668	-0.934057	0.00637936
Com_7658_pos	Isobavachin	transcript_HQ_B_transcript43672/f2p0/684	0.999591	2.50503e-07
Com_7658_pos	Isobavachin	transcript_HQ_B_transcript43668/f2p0/682	0.96545	0.00176997
Com_7658_pos	Isobavachin	transcript_HQ_B_transcript43661/f2p0/677	-0.982194	0.000472773
Com_7658_pos	Isobavachin	transcript_HQ_B_transcript43654/f2p0/686	-0.977727	0.000738612
Com_7658_pos	Isobavachin	transcript_HQ_B_transcript43648/f57p0/655	-0.983481	0.000407079
Com_7658_pos	Isobavachin	transcript_HQ_B_transcript43637/f2p0/681	0.987058	0.000250149
Com_7658_pos	Isobavachin	transcript_HQ_B_transcript43633/f3p0/703	-0.975491	0.000893643
Com_7658_pos	Isobavachin	transcript_HQ_B_transcript43626/f2p0/669	0.974373	0.000976682
Com_7658_pos	Isobavachin	transcript_HQ_B_transcript43625/f10p0/666	0.992573	8.25401e-05
Com_7658_pos	Isobavachin	transcript_HQ_B_transcript43620/f26p0/660	-0.994116	5.18376e-05
Com_7658_pos	Isobavachin	transcript_HQ_B_transcript4360/f2p0/3484	-0.978531	0.000686452
Com_7658_pos	Isobavachin	transcript_HQ_B_transcript436/f5p0/5029	-0.996012	2.38281e-05
Com_7658_pos	Isobavachin	transcript_HQ_B_transcript43596/f2p0/685	0.984706	0.000349059
Com_7658_pos	Isobavachin	transcript_HQ_B_transcript43582/f2p0/673	0.999526	3.37055e-07
Com_7658_pos	Isobavachin	transcript_HQ_B_transcript43571/f3p0/687	-0.978063	0.000716597
Com_7658_pos	Isobavachin	transcript_HQ_B_transcript43567/f2p0/686	-0.999819	4.90966e-08
Com_7658_pos	Isobavachin	transcript_HQ_B_transcript43566/f2p0/687	-0.947983	0.00398835
Com_7658_pos	Isobavachin	transcript_HQ_B_transcript43558/f2p0/689	0.999818	4.94122e-08
Com_7658_pos	Isobavachin	transcript_HQ_B_transcript43551/f6p0/683	0.982153	0.000474946
Com_7658_pos	Isobavachin	transcript_HQ_B_transcript43549/f3p0/683	0.971249	0.00122802
Com_7658_pos	Isobavachin	transcript_HQ_B_transcript43532/f3p0/676	-0.988115	0.000211032
Com_7658_pos	Isobavachin	transcript_HQ_B_transcript43531/f2p0/695	0.999839	3.8755e-08
Com_7658_pos	Isobavachin	transcript_HQ_B_transcript43528/f2p0/693	0.989592	0.000161917
Com_7658_pos	Isobavachin	transcript_HQ_B_transcript43520/f3p0/689	0.971847	0.00117771
Com_7658_pos	Isobavachin	transcript_HQ_B_transcript43500/f3p0/707	0.946038	0.00428932
Com_7658_pos	Isobavachin	transcript_HQ_B_transcript43497/f2p0/698	0.989344	0.000169726
Com_7658_pos	Isobavachin	transcript_HQ_B_transcript43493/f11p0/685	-0.975702	0.000878418
Com_7658_pos	Isobavachin	transcript_HQ_B_transcript43481/f2p0/720	0.925934	0.00802554
Com_7658_pos	Isobavachin	transcript_HQ_B_transcript43471/f7p0/689	-0.984497	0.000358631
Com_7658_pos	Isobavachin	transcript_HQ_B_transcript43467/f3p0/708	-0.997122	1.24142e-05
Com_7658_pos	Isobavachin	transcript_HQ_B_transcript43464/f5p0/695	0.995842	2.58945e-05
Com_7658_pos	Isobavachin	transcript_HQ_B_transcript43463/f4p0/702	0.99595	2.45694e-05
Com_7658_pos	Isobavachin	transcript_HQ_B_transcript43455/f2p0/721	-0.96971	0.00136234
Com_7658_pos	Isobavachin	transcript_HQ_B_transcript43449/f2p0/713	-0.973492	0.00104469
Com_7658_pos	Isobavachin	transcript_HQ_B_transcript43447/f5p0/651	0.972246	0.00114474
Com_7658_pos	Isobavachin	transcript_HQ_B_transcript43445/f2p0/702	-0.995266	3.35609e-05
Com_7658_pos	Isobavachin	transcript_HQ_B_transcript43443/f22p0/687	0.98749	0.000233764
Com_7658_pos	Isobavachin	transcript_HQ_B_transcript43427/f3p0/704	-0.960019	0.00236574
Com_7658_pos	Isobavachin	transcript_HQ_B_transcript43425/f4p0/704	0.961176	0.00223173
Com_7658_pos	Isobavachin	transcript_HQ_B_transcript4342/f2p0/3468	0.97946	0.000628488
Com_7658_pos	Isobavachin	transcript_HQ_B_transcript43413/f8p0/673	0.996501	1.83439e-05
Com_7658_pos	Isobavachin	transcript_HQ_B_transcript43411/f51p0/700	-0.995945	2.46307e-05
Com_7658_pos	Isobavachin	transcript_HQ_B_transcript43377/f9p0/703	0.98928	0.000171747
Com_7658_pos	Isobavachin	transcript_HQ_B_transcript43366/f13p0/707	-0.991378	0.000111189
Com_7658_pos	Isobavachin	transcript_HQ_B_transcript43362/f6p0/706	-0.974407	0.000974144
Com_7658_pos	Isobavachin	transcript_HQ_B_transcript43361/f2p0/710	0.995027	3.70351e-05
Com_7658_pos	Isobavachin	transcript_HQ_B_transcript43356/f14p0/685	-0.99183	9.98506e-05
Com_7658_pos	Isobavachin	transcript_HQ_B_transcript43354/f3p0/717	0.984047	0.000379733
Com_7658_pos	Isobavachin	transcript_HQ_B_transcript43350/f2p0/719	-0.974057	0.00100083
Com_7658_pos	Isobavachin	transcript_HQ_B_transcript4334/f2p0/3468	0.999788	6.74968e-08
Com_7658_pos	Isobavachin	transcript_HQ_B_transcript43333/f5p0/711	0.959856	0.00238491
Com_7658_pos	Isobavachin	transcript_HQ_B_transcript43301/f2p0/713	0.992653	8.07733e-05
Com_7658_pos	Isobavachin	transcript_HQ_B_transcript433/f8p0/5022	0.937891	0.00566645
Com_7658_pos	Isobavachin	transcript_HQ_B_transcript43286/f2p0/724	0.998178	4.97665e-06
Com_7658_pos	Isobavachin	transcript_HQ_B_transcript43281/f3p0/751	-0.975345	0.000904299
Com_7658_pos	Isobavachin	transcript_HQ_B_transcript43276/f2p0/725	0.955571	0.00291705
Com_7658_pos	Isobavachin	transcript_HQ_B_transcript43273/f4p0/717	0.976956	0.000790394
Com_7658_pos	Isobavachin	transcript_HQ_B_transcript43267/f2p0/721	-0.962239	0.00211193
Com_7658_pos	Isobavachin	transcript_HQ_B_transcript43262/f2p0/720	0.966329	0.00168154
Com_7658_pos	Isobavachin	transcript_HQ_B_transcript43259/f7p0/708	0.954413	0.00306989
Com_7658_pos	Isobavachin	transcript_HQ_B_transcript43257/f5p0/706	0.988863	0.00018536
Com_7658_pos	Isobavachin	transcript_HQ_B_transcript43255/f6p0/706	0.987084	0.000249168
Com_7658_pos	Isobavachin	transcript_HQ_B_transcript43251/f3p0/730	0.967156	0.00160041
Com_7658_pos	Isobavachin	transcript_HQ_B_transcript4325/f2p0/3498	0.998478	3.47233e-06
Com_7658_pos	Isobavachin	transcript_HQ_B_transcript43248/f2p0/726	0.991872	9.88236e-05
Com_7658_pos	Isobavachin	transcript_HQ_B_transcript43240/f2p0/721	-0.94	0.00529197
Com_7658_pos	Isobavachin	transcript_HQ_B_transcript4324/f6p0/3448	0.99645	1.88803e-05
Com_7658_pos	Isobavachin	transcript_HQ_B_transcript43238/f3p0/690	0.978704	0.000675469
Com_7658_pos	Isobavachin	transcript_HQ_B_transcript43237/f2p0/735	0.99626	2.09497e-05
Com_7658_pos	Isobavachin	transcript_HQ_B_transcript43235/f2p0/742	0.999718	1.19111e-07
Com_7658_pos	Isobavachin	transcript_HQ_B_transcript43231/f2p0/726	-0.941911	0.00496358
Com_7658_pos	Isobavachin	transcript_HQ_B_transcript4323/f5p0/3442	0.9414	0.0050504
Com_7658_pos	Isobavachin	transcript_HQ_B_transcript43225/f2p0/723	-0.983737	0.000394599
Com_7658_pos	Isobavachin	transcript_HQ_B_transcript43219/f7p0/719	0.982718	0.000445432
Com_7658_pos	Isobavachin	transcript_HQ_B_transcript43208/f7p0/712	0.949319	0.00378783
Com_7658_pos	Isobavachin	transcript_HQ_B_transcript43195/f3p0/770	0.998263	4.52538e-06
Com_7658_pos	Isobavachin	transcript_HQ_B_transcript43187/f2p0/734	0.995988	2.41094e-05
Com_7658_pos	Isobavachin	transcript_HQ_B_transcript43181/f23p0/687	0.984463	0.000360209
Com_7658_pos	Isobavachin	transcript_HQ_B_transcript43180/f3p0/730	0.989072	0.000178487
Com_7658_pos	Isobavachin	transcript_HQ_B_transcript43173/f17p0/706	0.981642	0.000502454
Com_7658_pos	Isobavachin	transcript_HQ_B_transcript43171/f4p0/725	0.988327	0.000203594
Com_7658_pos	Isobavachin	transcript_HQ_B_transcript43170/f2p0/756	-0.981565	0.000506659
Com_7658_pos	Isobavachin	transcript_HQ_B_transcript43166/f9p0/707	0.944093	0.00460102
Com_7658_pos	Isobavachin	transcript_HQ_B_transcript43161/f2p0/752	-0.9226	0.00875425
Com_7658_pos	Isobavachin	transcript_HQ_B_transcript43157/f3p0/733	0.991446	0.00010944
Com_7658_pos	Isobavachin	transcript_HQ_B_transcript43154/f8p0/711	-0.959174	0.00246611
Com_7658_pos	Isobavachin	transcript_HQ_B_transcript43151/f3p0/727	-0.959688	0.00240484
Com_7658_pos	Isobavachin	transcript_HQ_B_transcript43143/f71p0/673	-0.959418	0.00243697
Com_7658_pos	Isobavachin	transcript_HQ_B_transcript43136/f6p0/730	-0.954629	0.00304115
Com_7658_pos	Isobavachin	transcript_HQ_B_transcript43135/f3p0/741	0.984085	0.000377924
Com_7658_pos	Isobavachin	transcript_HQ_B_transcript43134/f3p0/762	0.979204	0.000644211
Com_7658_pos	Isobavachin	transcript_HQ_B_transcript43133/f5p0/732	-0.981203	0.000526674
Com_7658_pos	Isobavachin	transcript_HQ_B_transcript43132/f2p0/735	0.99427	4.91551e-05
Com_7658_pos	Isobavachin	transcript_HQ_B_transcript43087/f5p0/727	0.951544	0.00346509
Com_7658_pos	Isobavachin	transcript_HQ_B_transcript43084/f2p0/738	-0.957006	0.00273301
Com_7658_pos	Isobavachin	transcript_HQ_B_transcript43083/f3p0/747	-0.97174	0.00118663
Com_7658_pos	Isobavachin	transcript_HQ_B_transcript43073/f18p0/717	-0.98203	0.00048146
Com_7658_pos	Isobavachin	transcript_HQ_B_transcript4307/f2p0/3000	-0.98513	0.000330027
Com_7658_pos	Isobavachin	transcript_HQ_B_transcript43060/f2p0/741	-0.933253	0.00653396
Com_7658_pos	Isobavachin	transcript_HQ_B_transcript43050/f9p0/716	-0.98429	0.000368261
Com_7658_pos	Isobavachin	transcript_HQ_B_transcript43048/f2p0/742	-0.937175	0.00579653
Com_7658_pos	Isobavachin	transcript_HQ_B_transcript43038/f3p0/751	0.991351	0.00011188
Com_7658_pos	Isobavachin	transcript_HQ_B_transcript4303/f4p0/3464	0.965697	0.00174489
Com_7658_pos	Isobavachin	transcript_HQ_B_transcript43002/f5p0/737	0.998595	2.95889e-06
Com_7658_pos	Isobavachin	transcript_HQ_B_transcript43/f4p0/6350	-0.992244	8.99908e-05
Com_7658_pos	Isobavachin	transcript_HQ_B_transcript42997/f4p0/751	-0.949934	0.00369713
Com_7658_pos	Isobavachin	transcript_HQ_B_transcript42968/f2p0/760	0.955862	0.00287929
Com_7658_pos	Isobavachin	transcript_HQ_B_transcript4296/f5p0/3480	-0.968108	0.00150942
Com_7658_pos	Isobavachin	transcript_HQ_B_transcript42958/f6p0/738	-0.975356	0.000903495
Com_7658_pos	Isobavachin	transcript_HQ_B_transcript42950/f6p0/750	0.977211	0.000773104
Com_7658_pos	Isobavachin	transcript_HQ_B_transcript4295/f3p0/3468	-0.985651	0.000307366
Com_7658_pos	Isobavachin	transcript_HQ_B_transcript42948/f8p0/729	0.989918	0.000151948
Com_7658_pos	Isobavachin	transcript_HQ_B_transcript42944/f3p0/772	0.999389	5.59199e-07
Com_7658_pos	Isobavachin	transcript_HQ_B_transcript4294/f4p0/3390	-0.997514	9.26283e-06
Com_7658_pos	Isobavachin	transcript_HQ_B_transcript42926/f2p0/769	-0.925705	0.00807461
Com_7658_pos	Isobavachin	transcript_HQ_B_transcript42923/f2p0/741	0.98583	0.000299743
Com_7658_pos	Isobavachin	transcript_HQ_B_transcript42918/f14p0/746	0.988689	0.000191189
Com_7658_pos	Isobavachin	transcript_HQ_B_transcript42917/f3p0/753	0.996373	1.97104e-05
Com_7658_pos	Isobavachin	transcript_HQ_B_transcript42916/f14p0/672	-0.947945	0.00399399
Com_7658_pos	Isobavachin	transcript_HQ_B_transcript42915/f11p0/740	0.995207	3.4406e-05
Com_7658_pos	Isobavachin	transcript_HQ_B_transcript42902/f5p0/768	-0.936188	0.0059781
Com_7658_pos	Isobavachin	transcript_HQ_B_transcript42899/f3p0/759	0.998336	4.15188e-06
Com_7658_pos	Isobavachin	transcript_HQ_B_transcript42873/f5p0/754	-0.996801	1.53348e-05
Com_7658_pos	Isobavachin	transcript_HQ_B_transcript42868/f6p0/753	-0.93124	0.00692926
Com_7658_pos	Isobavachin	transcript_HQ_B_transcript42861/f5p0/758	-0.954614	0.0030431
Com_7658_pos	Isobavachin	transcript_HQ_B_transcript42859/f13p0/712	-0.961985	0.00214028
Com_7658_pos	Isobavachin	transcript_HQ_B_transcript42851/f7p0/751	0.994159	5.10825e-05
Com_7658_pos	Isobavachin	transcript_HQ_B_transcript42843/f2p0/778	0.964801	0.00183669
Com_7658_pos	Isobavachin	transcript_HQ_B_transcript42838/f15p0/731	-0.963332	0.00199218
Com_7658_pos	Isobavachin	transcript_HQ_B_transcript42833/f2p0/761	0.952785	0.00329131
Com_7658_pos	Isobavachin	transcript_HQ_B_transcript42817/f17p0/755	-0.958266	0.00257619
Com_7658_pos	Isobavachin	transcript_HQ_B_transcript42814/f18p0/732	0.977747	0.000737267
Com_7658_pos	Isobavachin	transcript_HQ_B_transcript42807/f9p0/761	-0.958865	0.00250328
Com_7658_pos	Isobavachin	transcript_HQ_B_transcript42805/f5p0/766	0.942546	0.00485664
Com_7658_pos	Isobavachin	transcript_HQ_B_transcript42800/f6p0/752	0.99922	9.12495e-07
Com_7658_pos	Isobavachin	transcript_HQ_B_transcript42793/f2p0/763	0.961712	0.00217086
Com_7658_pos	Isobavachin	transcript_HQ_B_transcript42776/f2p0/772	0.984706	0.000349053
Com_7658_pos	Isobavachin	transcript_HQ_B_transcript42771/f37p0/691	0.993835	5.6901e-05
Com_7658_pos	Isobavachin	transcript_HQ_B_transcript42770/f2p0/774	0.992808	7.74097e-05
Com_7658_pos	Isobavachin	transcript_HQ_B_transcript42763/f6p0/764	0.952328	0.00335483
Com_7658_pos	Isobavachin	transcript_HQ_B_transcript42760/f14p0/742	-0.947153	0.00411541
Com_7658_pos	Isobavachin	transcript_HQ_B_transcript42732/f2p0/770	0.999443	4.65924e-07
Com_7658_pos	Isobavachin	transcript_HQ_B_transcript42714/f2p0/770	0.994684	4.23087e-05
Com_7658_pos	Isobavachin	transcript_HQ_B_transcript42690/f5p0/760	-0.957545	0.00266543
Com_7658_pos	Isobavachin	transcript_HQ_B_transcript42684/f3p0/780	0.959736	0.00239912
Com_7658_pos	Isobavachin	transcript_HQ_B_transcript42683/f17p0/770	-0.950912	0.00355529
Com_7658_pos	Isobavachin	transcript_HQ_B_transcript42680/f7p0/773	-0.958659	0.00252826
Com_7658_pos	Isobavachin	transcript_HQ_B_transcript42677/f4p0/745	-0.99275	7.86564e-05
Com_7658_pos	Isobavachin	transcript_HQ_B_transcript42675/f9p0/772	-0.968347	0.00148703
Com_7658_pos	Isobavachin	transcript_HQ_B_transcript42666/f43p0/719	0.990435	0.000136797
Com_7658_pos	Isobavachin	transcript_HQ_B_transcript42656/f2p0/773	0.968656	0.0014583
Com_7658_pos	Isobavachin	transcript_HQ_B_transcript42638/f9p0/760	-0.962274	0.00210807
Com_7658_pos	Isobavachin	transcript_HQ_B_transcript42637/f25p0/730	0.96431	0.00188797
Com_7658_pos	Isobavachin	transcript_HQ_B_transcript42617/f2p0/780	-0.98766	0.000227456
Com_7658_pos	Isobavachin	transcript_HQ_B_transcript42605/f2p0/786	-0.988703	0.000190723
Com_7658_pos	Isobavachin	transcript_HQ_B_transcript42604/f16p0/738	-0.982271	0.000468675
Com_7658_pos	Isobavachin	transcript_HQ_B_transcript4260/f45p0/3463	0.999765	8.30038e-08
Com_7658_pos	Isobavachin	transcript_HQ_B_transcript426/f3p0/5047	0.97621	0.000842229
Com_7658_pos	Isobavachin	transcript_HQ_B_transcript42598/f4p0/777	0.999614	2.2303e-07
Com_7658_pos	Isobavachin	transcript_HQ_B_transcript42596/f9p0/778	-0.986997	0.000252511
Com_7658_pos	Isobavachin	transcript_HQ_B_transcript42590/f2p0/782	0.977967	0.000722857
Com_7658_pos	Isobavachin	transcript_HQ_B_transcript42587/f2p0/789	-0.997734	7.69792e-06
Com_7658_pos	Isobavachin	transcript_HQ_B_transcript42571/f2p0/785	0.985549	0.000311757
Com_7658_pos	Isobavachin	transcript_HQ_B_transcript42563/f3p0/759	-0.983649	0.000398862
Com_7658_pos	Isobavachin	transcript_HQ_B_transcript42558/f2p0/803	0.945696	0.00434324
Com_7658_pos	Isobavachin	transcript_HQ_B_transcript42542/f9p0/763	0.990512	0.000134612
Com_7658_pos	Isobavachin	transcript_HQ_B_transcript42537/f2p0/788	0.999755	9.00439e-08
Com_7658_pos	Isobavachin	transcript_HQ_B_transcript42535/f2p0/790	0.99297	7.39499e-05
Com_7658_pos	Isobavachin	transcript_HQ_B_transcript42529/f11p0/771	0.97289	0.00109245
Com_7658_pos	Isobavachin	transcript_HQ_B_transcript42523/f2p0/786	0.99897	1.59046e-06
Com_7658_pos	Isobavachin	transcript_HQ_B_transcript42520/f2p0/787	0.999271	7.96244e-07
Com_7658_pos	Isobavachin	transcript_HQ_B_transcript42512/f2p0/791	0.921594	0.00898025
Com_7658_pos	Isobavachin	transcript_HQ_B_transcript42511/f5p0/779	0.951593	0.0034581
Com_7658_pos	Isobavachin	transcript_HQ_B_transcript42458/f6p0/789	-0.990527	0.000134189
Com_7658_pos	Isobavachin	transcript_HQ_B_transcript42454/f2p0/783	-0.957117	0.00271899
Com_7658_pos	Isobavachin	transcript_HQ_B_transcript42453/f18p0/752	-0.992598	8.19884e-05
Com_7658_pos	Isobavachin	transcript_HQ_B_transcript42448/f3p0/798	0.995084	3.61898e-05
Com_7658_pos	Isobavachin	transcript_HQ_B_transcript42441/f2p0/811	0.97775	0.000737078
Com_7658_pos	Isobavachin	transcript_HQ_B_transcript42440/f9p0/774	-0.980085	0.000590988
Com_7658_pos	Isobavachin	transcript_HQ_B_transcript42439/f2p0/814	-0.965016	0.00181443
Com_7658_pos	Isobavachin	transcript_HQ_B_transcript42436/f2p0/763	0.945994	0.00429625
Com_7658_pos	Isobavachin	transcript_HQ_B_transcript42435/f3p0/794	0.929707	0.00723794
Com_7658_pos	Isobavachin	transcript_HQ_B_transcript42423/f2p0/797	-0.994605	4.35786e-05
Com_7658_pos	Isobavachin	transcript_HQ_B_transcript42415/f3p0/793	-0.96936	0.00139379
Com_7658_pos	Isobavachin	transcript_HQ_B_transcript42409/f2p0/797	0.996852	1.48458e-05
Com_7658_pos	Isobavachin	transcript_HQ_B_transcript42391/f2p0/804	-0.958754	0.00251676
Com_7658_pos	Isobavachin	transcript_HQ_B_transcript42385/f2p0/818	-0.99013	0.00014563
Com_7658_pos	Isobavachin	transcript_HQ_B_transcript42383/f3p0/741	-0.936795	0.00586602
Com_7658_pos	Isobavachin	transcript_HQ_B_transcript42369/f2p0/807	-0.973851	0.0010167
Com_7658_pos	Isobavachin	transcript_HQ_B_transcript42364/f7p0/798	-0.989449	0.000166385
Com_7658_pos	Isobavachin	transcript_HQ_B_transcript42358/f2p0/804	-0.950326	0.00363994
Com_7658_pos	Isobavachin	transcript_HQ_B_transcript42348/f7p0/770	0.990042	0.00014825
Com_7658_pos	Isobavachin	transcript_HQ_B_transcript42333/f39p0/763	-0.988837	0.000186233
Com_7658_pos	Isobavachin	transcript_HQ_B_transcript42329/f53p0/777	-0.980772	0.00055101
Com_7658_pos	Isobavachin	transcript_HQ_B_transcript42327/f2p0/803	-0.974462	0.000969971
Com_7658_pos	Isobavachin	transcript_HQ_B_transcript42322/f2p0/808	-0.945161	0.00442844
Com_7658_pos	Isobavachin	transcript_HQ_B_transcript4232/f2p0/3489	0.999049	1.35712e-06
Com_7658_pos	Isobavachin	transcript_HQ_B_transcript42312/f7p0/799	0.940273	0.00524449
Com_7658_pos	Isobavachin	transcript_HQ_B_transcript42310/f6p0/773	-0.972671	0.00111011
Com_7658_pos	Isobavachin	transcript_HQ_B_transcript42291/f2p0/805	-0.977948	0.00072405
Com_7658_pos	Isobavachin	transcript_HQ_B_transcript42288/f2p0/820	0.977348	0.00076387
Com_7658_pos	Isobavachin	transcript_HQ_B_transcript42276/f6p0/803	0.988056	0.000213137
Com_7658_pos	Isobavachin	transcript_HQ_B_transcript4227/f5p0/3481	0.934991	0.00620196
Com_7658_pos	Isobavachin	transcript_HQ_B_transcript42268/f9p0/809	0.957568	0.00266253
Com_7658_pos	Isobavachin	transcript_HQ_B_transcript42264/f3p0/812	-0.989832	0.00015455
Com_7658_pos	Isobavachin	transcript_HQ_B_transcript42251/f2p0/817	0.953342	0.00321462
Com_7658_pos	Isobavachin	transcript_HQ_B_transcript42245/f3p0/811	-0.987263	0.000242319
Com_7658_pos	Isobavachin	transcript_HQ_B_transcript42238/f2p0/808	-0.945127	0.00443388
Com_7658_pos	Isobavachin	transcript_HQ_B_transcript42217/f64p0/787	0.996903	1.43709e-05
Com_7658_pos	Isobavachin	transcript_HQ_B_transcript42209/f2p0/813	-0.975819	0.000870006
Com_7658_pos	Isobavachin	transcript_HQ_B_transcript42208/f4p0/804	-0.960654	0.00229176
Com_7658_pos	Isobavachin	transcript_HQ_B_transcript42189/f5p0/767	0.931863	0.00680587
Com_7658_pos	Isobavachin	transcript_HQ_B_transcript42187/f5p0/813	-0.963373	0.00198775
Com_7658_pos	Isobavachin	transcript_HQ_B_transcript42185/f2p0/827	-0.958817	0.00250909
Com_7658_pos	Isobavachin	transcript_HQ_B_transcript42158/f2p0/823	-0.986924	0.000255373
Com_7658_pos	Isobavachin	transcript_HQ_B_transcript4215/f3p0/3483	-0.997514	9.2609e-06
Com_7658_pos	Isobavachin	transcript_HQ_B_transcript42132/f3p0/862	-0.982278	0.000468308
Com_7658_pos	Isobavachin	transcript_HQ_B_transcript42122/f5p0/819	0.952331	0.00335441
Com_7658_pos	Isobavachin	transcript_HQ_B_transcript42106/f67p0/778	-0.966418	0.00167273
Com_7658_pos	Isobavachin	transcript_HQ_B_transcript42103/f2p0/833	0.999762	8.46357e-08
Com_7658_pos	Isobavachin	transcript_HQ_B_transcript42092/f5p0/813	0.990748	0.000128008
Com_7658_pos	Isobavachin	transcript_HQ_B_transcript42089/f3p0/854	0.940035	0.00528597
Com_7658_pos	Isobavachin	transcript_HQ_B_transcript42084/f4p0/820	0.968391	0.00148289
Com_7658_pos	Isobavachin	transcript_HQ_B_transcript42067/f3p0/825	-0.967805	0.00153808
Com_7658_pos	Isobavachin	transcript_HQ_B_transcript42064/f4p0/849	0.977121	0.000779195
Com_7658_pos	Isobavachin	transcript_HQ_B_transcript42042/f2p0/870	0.975877	0.000865826
Com_7658_pos	Isobavachin	transcript_HQ_B_transcript42032/f2p0/827	0.99968	1.53735e-07
Com_7658_pos	Isobavachin	transcript_HQ_B_transcript42025/f4p0/817	0.962697	0.00206134
Com_7658_pos	Isobavachin	transcript_HQ_B_transcript42017/f3p0/825	-0.996972	1.37366e-05
Com_7658_pos	Isobavachin	transcript_HQ_B_transcript42013/f22p0/741	-0.979572	0.000621678
Com_7658_pos	Isobavachin	transcript_HQ_B_transcript42011/f4p0/821	0.978795	0.000669728
Com_7658_pos	Isobavachin	transcript_HQ_B_transcript42006/f2p0/837	-0.997823	7.10385e-06
Com_7658_pos	Isobavachin	transcript_HQ_B_transcript42005/f4p0/827	0.961814	0.00215937
Com_7658_pos	Isobavachin	transcript_HQ_B_transcript42003/f7p0/829	0.996141	2.23136e-05
Com_7658_pos	Isobavachin	transcript_HQ_B_transcript41993/f3p0/768	-0.970052	0.00133185
Com_7658_pos	Isobavachin	transcript_HQ_B_transcript41989/f3p0/842	0.984458	0.000360473
Com_7658_pos	Isobavachin	transcript_HQ_B_transcript41982/f5p0/826	-0.983191	0.000421423
Com_7658_pos	Isobavachin	transcript_HQ_B_transcript41975/f2p0/849	0.961621	0.00218116
Com_7658_pos	Isobavachin	transcript_HQ_B_transcript41966/f3p0/844	0.982835	0.00043941
Com_7658_pos	Isobavachin	transcript_HQ_B_transcript41952/f2p0/833	0.999171	1.03038e-06
Com_7658_pos	Isobavachin	transcript_HQ_B_transcript41951/f2p0/872	-0.975475	0.000894807
Com_7658_pos	Isobavachin	transcript_HQ_B_transcript41944/f28p0/812	-0.925366	0.00814758
Com_7658_pos	Isobavachin	transcript_HQ_B_transcript41940/f7p0/833	0.94989	0.00370358
Com_7658_pos	Isobavachin	transcript_HQ_B_transcript41925/f3p0/835	-0.997315	1.08077e-05
Com_7658_pos	Isobavachin	transcript_HQ_B_transcript4191/f3p0/3512	0.999259	8.24282e-07
Com_7658_pos	Isobavachin	transcript_HQ_B_transcript41909/f2p0/848	0.924622	0.0083087
Com_7658_pos	Isobavachin	transcript_HQ_B_transcript41900/f7p0/832	0.927841	0.00762249
Com_7658_pos	Isobavachin	transcript_HQ_B_transcript4190/f4p0/3488	0.991308	0.000112998
Com_7658_pos	Isobavachin	transcript_HQ_B_transcript41899/f2p0/838	-0.985097	0.000331493
Com_7658_pos	Isobavachin	transcript_HQ_B_transcript41880/f5p0/835	-0.976267	0.000838192
Com_7658_pos	Isobavachin	transcript_HQ_B_transcript41879/f8p0/811	-0.986669	0.000265395
Com_7658_pos	Isobavachin	transcript_HQ_B_transcript4185/f2p0/3487	0.987257	0.000242524
Com_7658_pos	Isobavachin	transcript_HQ_B_transcript41847/f2p0/846	-0.991779	0.000101102
Com_7658_pos	Isobavachin	transcript_HQ_B_transcript41836/f4p0/842	0.979715	0.000613061
Com_7658_pos	Isobavachin	transcript_HQ_B_transcript41833/f9p0/818	-0.974281	0.000983683
Com_7658_pos	Isobavachin	transcript_HQ_B_transcript41830/f2p0/862	0.929237	0.00733399
Com_7658_pos	Isobavachin	transcript_HQ_B_transcript41827/f2p0/840	-0.974114	0.00099645
Com_7658_pos	Isobavachin	transcript_HQ_B_transcript41810/f3p0/839	0.961497	0.00219513
Com_7658_pos	Isobavachin	transcript_HQ_B_transcript41803/f2p0/843	0.987741	0.00022451
Com_7658_pos	Isobavachin	transcript_HQ_B_transcript41801/f3p0/758	-0.988952	0.000182412
Com_7658_pos	Isobavachin	transcript_HQ_B_transcript41800/f2p0/845	0.99981	5.40458e-08
Com_7658_pos	Isobavachin	transcript_HQ_B_transcript4180/f2p0/3495	-0.972277	0.00114217
Com_7658_pos	Isobavachin	transcript_HQ_B_transcript41795/f2p0/842	-0.94828	0.00394325
Com_7658_pos	Isobavachin	transcript_HQ_B_transcript41775/f4p0/835	0.988678	0.00019156
Com_7658_pos	Isobavachin	transcript_HQ_B_transcript4177/f3p0/3500	0.999752	9.25542e-08
Com_7658_pos	Isobavachin	transcript_HQ_B_transcript41769/f2p0/855	-0.981955	0.000485505
Com_7658_pos	Isobavachin	transcript_HQ_B_transcript41768/f3p0/870	-0.988043	0.000213596
Com_7658_pos	Isobavachin	transcript_HQ_B_transcript41761/f3p0/816	-0.992251	8.98435e-05
Com_7658_pos	Isobavachin	transcript_HQ_B_transcript41756/f2p0/848	0.996423	1.91646e-05
Com_7658_pos	Isobavachin	transcript_HQ_B_transcript41751/f3p0/846	-0.989947	0.000151079
Com_7658_pos	Isobavachin	transcript_HQ_B_transcript41748/f3p0/849	0.998253	4.57372e-06
Com_7658_pos	Isobavachin	transcript_HQ_B_transcript41721/f6p0/828	-0.943648	0.00467392
Com_7658_pos	Isobavachin	transcript_HQ_B_transcript41713/f2p0/867	-0.998109	5.36297e-06
Com_7658_pos	Isobavachin	transcript_HQ_B_transcript41695/f7p0/838	-0.978732	0.00067368
Com_7658_pos	Isobavachin	transcript_HQ_B_transcript41671/f2p0/852	0.923988	0.0084471
Com_7658_pos	Isobavachin	transcript_HQ_B_transcript41670/f3p0/841	0.973724	0.0010266
Com_7658_pos	Isobavachin	transcript_HQ_B_transcript41667/f4p0/847	0.971624	0.00119633
Com_7658_pos	Isobavachin	transcript_HQ_B_transcript41655/f3p0/859	0.958131	0.00259277
Com_7658_pos	Isobavachin	transcript_HQ_B_transcript41654/f2p0/865	0.938152	0.00561946
Com_7658_pos	Isobavachin	transcript_HQ_B_transcript41648/f2p0/859	0.976769	0.000803285
Com_7658_pos	Isobavachin	transcript_HQ_B_transcript41629/f2p0/844	0.966464	0.00166818
Com_7658_pos	Isobavachin	transcript_HQ_B_transcript41617/f18p0/801	-0.954446	0.00306543
Com_7658_pos	Isobavachin	transcript_HQ_B_transcript41614/f7p0/854	0.935413	0.00612255
Com_7658_pos	Isobavachin	transcript_HQ_B_transcript41613/f5p0/792	-0.99815	5.13323e-06
Com_7658_pos	Isobavachin	transcript_HQ_B_transcript41612/f2p0/866	-0.933421	0.00650152
Com_7658_pos	Isobavachin	transcript_HQ_B_transcript41598/f5p0/820	-0.996335	2.01184e-05
Com_7658_pos	Isobavachin	transcript_HQ_B_transcript41589/f5p0/862	-0.96675	0.00163999
Com_7658_pos	Isobavachin	transcript_HQ_B_transcript41588/f5p0/857	-0.991974	9.63549e-05
Com_7658_pos	Isobavachin	transcript_HQ_B_transcript41579/f4p0/854	0.960905	0.00226273
Com_7658_pos	Isobavachin	transcript_HQ_B_transcript41571/f2p0/865	0.999783	7.07949e-08
Com_7658_pos	Isobavachin	transcript_HQ_B_transcript41558/f3p0/870	0.932268	0.00672599
Com_7658_pos	Isobavachin	transcript_HQ_B_transcript41554/f10p0/831	-0.982764	0.000443049
Com_7658_pos	Isobavachin	transcript_HQ_B_transcript41544/f2p0/873	-0.971216	0.00123083
Com_7658_pos	Isobavachin	transcript_HQ_B_transcript41540/f11p0/855	0.92062	0.00920173
Com_7658_pos	Isobavachin	transcript_HQ_B_transcript41528/f6p0/828	-0.979033	0.000654807
Com_7658_pos	Isobavachin	transcript_HQ_B_transcript41523/f2p0/862	0.997187	1.1862e-05
Com_7658_pos	Isobavachin	transcript_HQ_B_transcript41490/f2p0/867	-0.954013	0.00312361
Com_7658_pos	Isobavachin	transcript_HQ_B_transcript41488/f6p0/865	-0.960779	0.00227725
Com_7658_pos	Isobavachin	transcript_HQ_B_transcript41484/f2p0/874	0.978022	0.000719212
Com_7658_pos	Isobavachin	transcript_HQ_B_transcript41482/f2p0/866	-0.957597	0.00265894
Com_7658_pos	Isobavachin	transcript_HQ_B_transcript41481/f3p0/871	-0.968486	0.00147406
Com_7658_pos	Isobavachin	transcript_HQ_B_transcript41473/f2p0/870	0.936434	0.00593251
Com_7658_pos	Isobavachin	transcript_HQ_B_transcript41471/f2p0/895	0.944182	0.00458655
Com_7658_pos	Isobavachin	transcript_HQ_B_transcript41469/f2p0/783	-0.990758	0.000127719
Com_7658_pos	Isobavachin	transcript_HQ_B_transcript41464/f10p0/850	-0.971125	0.00123862
Com_7658_pos	Isobavachin	transcript_HQ_B_transcript41458/f9p0/859	0.962201	0.00211614
Com_7658_pos	Isobavachin	transcript_HQ_B_transcript41454/f2p0/874	0.943343	0.00472407
Com_7658_pos	Isobavachin	transcript_HQ_B_transcript41441/f2p0/872	-0.932032	0.00677254
Com_7658_pos	Isobavachin	transcript_HQ_B_transcript41439/f6p0/856	-0.917741	0.00987159
Com_7658_pos	Isobavachin	transcript_HQ_B_transcript41436/f2p0/876	-0.991295	0.000113349
Com_7658_pos	Isobavachin	transcript_HQ_B_transcript41424/f5p0/874	0.972881	0.0010932
Com_7658_pos	Isobavachin	transcript_HQ_B_transcript41415/f13p0/865	0.944057	0.00460685
Com_7658_pos	Isobavachin	transcript_HQ_B_transcript41411/f7p0/876	0.989541	0.000163499
Com_7658_pos	Isobavachin	transcript_HQ_B_transcript41408/f4p0/846	-0.983071	0.000427464
Com_7658_pos	Isobavachin	transcript_HQ_B_transcript41406/f2p0/877	0.999564	2.84741e-07
Com_7658_pos	Isobavachin	transcript_HQ_B_transcript41405/f2p0/876	0.997016	1.33386e-05
Com_7658_pos	Isobavachin	transcript_HQ_B_transcript41401/f7p0/866	0.996175	2.19208e-05
Com_7658_pos	Isobavachin	transcript_HQ_B_transcript41391/f2p0/886	0.974785	0.000945673
Com_7658_pos	Isobavachin	transcript_HQ_B_transcript41387/f2p0/873	-0.991526	0.000107414
Com_7658_pos	Isobavachin	transcript_HQ_B_transcript41380/f2p0/903	-0.984781	0.000345642
Com_7658_pos	Isobavachin	transcript_HQ_B_transcript4138/f2p0/3506	-0.948311	0.00393865
Com_7658_pos	Isobavachin	transcript_HQ_B_transcript41371/f2p0/875	0.986052	0.000290479
Com_7658_pos	Isobavachin	transcript_HQ_B_transcript41370/f8p0/867	-0.978698	0.00067586
Com_7658_pos	Isobavachin	transcript_HQ_B_transcript41361/f2p0/881	0.957453	0.00267681
Com_7658_pos	Isobavachin	transcript_HQ_B_transcript41349/f4p0/829	0.969834	0.00135123
Com_7658_pos	Isobavachin	transcript_HQ_B_transcript4134/f3p0/3571	-0.982272	0.000468635
Com_7658_pos	Isobavachin	transcript_HQ_B_transcript41339/f6p0/872	0.966159	0.00169844
Com_7658_pos	Isobavachin	transcript_HQ_B_transcript41332/f2p0/876	-0.97716	0.000776525
Com_7658_pos	Isobavachin	transcript_HQ_B_transcript41323/f2p0/879	0.975734	0.000876097
Com_7658_pos	Isobavachin	transcript_HQ_B_transcript41320/f21p0/836	-0.988298	0.000204587
Com_7658_pos	Isobavachin	transcript_HQ_B_transcript41297/f2p0/891	-0.998528	3.25017e-06
Com_7658_pos	Isobavachin	transcript_HQ_B_transcript41292/f2p0/879	-0.975102	0.000922149
Com_7658_pos	Isobavachin	transcript_HQ_B_transcript41287/f3p0/877	-0.977922	0.000725777
Com_7658_pos	Isobavachin	transcript_HQ_B_transcript41254/f3p0/896	0.951721	0.00344008
Com_7658_pos	Isobavachin	transcript_HQ_B_transcript4125/f3p0/3433	0.998522	3.27669e-06
Com_7658_pos	Isobavachin	transcript_HQ_B_transcript41245/f12p0/872	0.991737	0.000102127
Com_7658_pos	Isobavachin	transcript_HQ_B_transcript41241/f2p0/888	0.985344	0.000320608
Com_7658_pos	Isobavachin	transcript_HQ_B_transcript41239/f2p0/888	0.978908	0.000662599
Com_7658_pos	Isobavachin	transcript_HQ_B_transcript41226/f2p0/898	0.997609	8.56503e-06
Com_7658_pos	Isobavachin	transcript_HQ_B_transcript41221/f3p0/908	-0.933181	0.00654806
Com_7658_pos	Isobavachin	transcript_HQ_B_transcript41218/f5p0/880	0.989075	0.000178387
Com_7658_pos	Isobavachin	transcript_HQ_B_transcript41215/f3p0/889	0.991097	0.000118545
Com_7658_pos	Isobavachin	transcript_HQ_B_transcript41212/f5p0/878	0.999613	2.24088e-07
Com_7658_pos	Isobavachin	transcript_HQ_B_transcript4121/f3p0/3485	0.95602	0.00285881
Com_7658_pos	Isobavachin	transcript_HQ_B_transcript4118/f2p0/3499	0.996997	1.35118e-05
Com_7658_pos	Isobavachin	transcript_HQ_B_transcript41163/f8p0/888	-0.949481	0.00376386
Com_7658_pos	Isobavachin	transcript_HQ_B_transcript41155/f11p0/852	0.99876	2.30678e-06
Com_7658_pos	Isobavachin	transcript_HQ_B_transcript41146/f6p0/880	-0.972949	0.00108774
Com_7658_pos	Isobavachin	transcript_HQ_B_transcript4113/f2p0/3500	-0.976367	0.000831172
Com_7658_pos	Isobavachin	transcript_HQ_B_transcript41127/f2p0/890	-0.993618	6.09637e-05
Com_7658_pos	Isobavachin	transcript_HQ_B_transcript41126/f2p0/893	0.996592	1.7397e-05
Com_7658_pos	Isobavachin	transcript_HQ_B_transcript41120/f2p0/923	0.996826	1.50975e-05
Com_7658_pos	Isobavachin	transcript_HQ_B_transcript41110/f3p0/898	-0.987916	0.000218155
Com_7658_pos	Isobavachin	transcript_HQ_B_transcript41108/f2p0/892	0.995116	3.57188e-05
Com_7658_pos	Isobavachin	transcript_HQ_B_transcript41104/f3p0/913	0.964135	0.00190633
Com_7658_pos	Isobavachin	transcript_HQ_B_transcript41095/f7p0/890	-0.946599	0.00420137
Com_7658_pos	Isobavachin	transcript_HQ_B_transcript41090/f6p0/896	0.925072	0.0082109
Com_7658_pos	Isobavachin	transcript_HQ_B_transcript41085/f2p0/891	0.968654	0.00145842
Com_7658_pos	Isobavachin	transcript_HQ_B_transcript41065/f2p0/897	0.999285	7.66068e-07
Com_7658_pos	Isobavachin	transcript_HQ_B_transcript41053/f3p0/899	-0.944875	0.00447434
Com_7658_pos	Isobavachin	transcript_HQ_B_transcript41049/f3p0/838	-0.959021	0.00248451
Com_7658_pos	Isobavachin	transcript_HQ_B_transcript41047/f8p0/884	-0.978237	0.000705298
Com_7658_pos	Isobavachin	transcript_HQ_B_transcript41028/f10p0/872	-0.966792	0.00163588
Com_7658_pos	Isobavachin	transcript_HQ_B_transcript41021/f13p0/850	-0.964697	0.00184744
Com_7658_pos	Isobavachin	transcript_HQ_B_transcript41019/f18p0/878	-0.984689	0.000349831
Com_7658_pos	Isobavachin	transcript_HQ_B_transcript41011/f2p0/899	0.997193	1.18056e-05
Com_7658_pos	Isobavachin	transcript_HQ_B_transcript4101/f2p0/3504	0.998155	5.1042e-06
Com_7658_pos	Isobavachin	transcript_HQ_B_transcript41006/f7p0/853	0.965354	0.00177971
Com_7658_pos	Isobavachin	transcript_HQ_B_transcript40999/f2p0/900	0.992337	8.78629e-05
Com_7658_pos	Isobavachin	transcript_HQ_B_transcript4099/f3p0/3508	0.984062	0.000379006
Com_7658_pos	Isobavachin	transcript_HQ_B_transcript40985/f5p0/875	0.963273	0.00199858
Com_7658_pos	Isobavachin	transcript_HQ_B_transcript40983/f4p0/892	-0.991468	0.000108888
Com_7658_pos	Isobavachin	transcript_HQ_B_transcript40970/f2p0/906	-0.972351	0.00113617
Com_7658_pos	Isobavachin	transcript_HQ_B_transcript4096/f2p0/3525	-0.944102	0.00459953
Com_7658_pos	Isobavachin	transcript_HQ_B_transcript40953/f2p0/905	0.986772	0.000261326
Com_7658_pos	Isobavachin	transcript_HQ_B_transcript40949/f3p0/889	-0.994599	4.36797e-05
Com_7658_pos	Isobavachin	transcript_HQ_B_transcript40940/f3p0/919	0.999839	3.90133e-08
Com_7658_pos	Isobavachin	transcript_HQ_B_transcript40933/f4p0/907	-0.921614	0.00897583
Com_7658_pos	Isobavachin	transcript_HQ_B_transcript40930/f2p0/916	-0.992826	7.70137e-05
Com_7658_pos	Isobavachin	transcript_HQ_B_transcript40928/f3p0/912	-0.964807	0.00183598
Com_7658_pos	Isobavachin	transcript_HQ_B_transcript40910/f4p0/894	-0.969182	0.00141002
Com_7658_pos	Isobavachin	transcript_HQ_B_transcript40903/f2p0/918	0.987293	0.000241163
Com_7658_pos	Isobavachin	transcript_HQ_B_transcript40899/f2p0/928	0.964314	0.00188747
Com_7658_pos	Isobavachin	transcript_HQ_B_transcript40883/f5p0/879	0.972479	0.0011257
Com_7658_pos	Isobavachin	transcript_HQ_B_transcript40878/f3p0/919	-0.959512	0.00242571
Com_7658_pos	Isobavachin	transcript_HQ_B_transcript40872/f8p0/906	0.969643	0.00136833
Com_7658_pos	Isobavachin	transcript_HQ_B_transcript4087/f2p0/3518	0.997952	6.29007e-06
Com_7658_pos	Isobavachin	transcript_HQ_B_transcript40869/f2p0/916	0.946804	0.00416948
Com_7658_pos	Isobavachin	transcript_HQ_B_transcript40866/f2p0/922	-0.941531	0.00502799
Com_7658_pos	Isobavachin	transcript_HQ_B_transcript40855/f2p0/941	0.979781	0.000609084
Com_7658_pos	Isobavachin	transcript_HQ_B_transcript40843/f2p0/911	0.958054	0.00260228
Com_7658_pos	Isobavachin	transcript_HQ_B_transcript40836/f2p0/919	-0.960311	0.00233151
Com_7658_pos	Isobavachin	transcript_HQ_B_transcript40835/f2p0/916	-0.981839	0.000491737
Com_7658_pos	Isobavachin	transcript_HQ_B_transcript40831/f13p0/909	0.999886	1.95116e-08
Com_7658_pos	Isobavachin	transcript_HQ_B_transcript40829/f2p0/911	-0.938258	0.00560035
Com_7658_pos	Isobavachin	transcript_HQ_B_transcript40804/f3p0/921	0.984375	0.000364305
Com_7658_pos	Isobavachin	transcript_HQ_B_transcript40799/f2p0/916	0.989071	0.000178514
Com_7658_pos	Isobavachin	transcript_HQ_B_transcript40792/f5p0/911	-0.977048	0.000784169
Com_7658_pos	Isobavachin	transcript_HQ_B_transcript4079/f8p0/3467	-0.948905	0.00384933
Com_7658_pos	Isobavachin	transcript_HQ_B_transcript40788/f3p0/921	-0.985401	0.000318159
Com_7658_pos	Isobavachin	transcript_HQ_B_transcript40785/f2p0/922	0.986695	0.000264352
Com_7658_pos	Isobavachin	transcript_HQ_B_transcript40779/f20p0/882	0.990313	0.000140303
Com_7658_pos	Isobavachin	transcript_HQ_B_transcript40754/f2p0/943	0.987243	0.000243083
Com_7658_pos	Isobavachin	transcript_HQ_B_transcript40746/f4p0/886	-0.974541	0.000964008
Com_7658_pos	Isobavachin	transcript_HQ_B_transcript40745/f3p0/925	0.988179	0.000208768
Com_7658_pos	Isobavachin	transcript_HQ_B_transcript40744/f9p0/915	-0.997665	8.17001e-06
Com_7658_pos	Isobavachin	transcript_HQ_B_transcript40737/f2p0/909	-0.926257	0.00795659
Com_7658_pos	Isobavachin	transcript_HQ_B_transcript4073/f2p0/3566	0.930444	0.00708884
Com_7658_pos	Isobavachin	transcript_HQ_B_transcript40720/f2p0/919	0.9554	0.00293944
Com_7658_pos	Isobavachin	transcript_HQ_B_transcript4072/f6p0/3510	0.966305	0.00168386
Com_7658_pos	Isobavachin	transcript_HQ_B_transcript40705/f3p0/927	-0.994551	4.44497e-05
Com_7658_pos	Isobavachin	transcript_HQ_B_transcript40702/f3p0/920	0.943595	0.00468251
Com_7658_pos	Isobavachin	transcript_HQ_B_transcript407/f3p0/5088	-0.985261	0.000324253
Com_7658_pos	Isobavachin	transcript_HQ_B_transcript40692/f2p0/952	0.989435	0.000166847
Com_7658_pos	Isobavachin	transcript_HQ_B_transcript4069/f4p0/3508	0.987611	0.000229292
Com_7658_pos	Isobavachin	transcript_HQ_B_transcript40681/f2p0/921	-0.969616	0.00137077
Com_7658_pos	Isobavachin	transcript_HQ_B_transcript40677/f2p0/930	-0.979025	0.000655308
Com_7658_pos	Isobavachin	transcript_HQ_B_transcript40664/f2p0/922	0.999472	4.17408e-07
Com_7658_pos	Isobavachin	transcript_HQ_B_transcript40657/f5p0/873	-0.983799	0.000391572
Com_7658_pos	Isobavachin	transcript_HQ_B_transcript40653/f2p0/926	0.99481	4.03315e-05
Com_7658_pos	Isobavachin	transcript_HQ_B_transcript40650/f11p0/913	0.986603	0.000268023
Com_7658_pos	Isobavachin	transcript_HQ_B_transcript40636/f5p0/926	-0.981468	0.000511968
Com_7658_pos	Isobavachin	transcript_HQ_B_transcript4062/f2p0/3519	0.995418	3.14373e-05
Com_7658_pos	Isobavachin	transcript_HQ_B_transcript40614/f2p0/929	0.942188	0.00491666
Com_7658_pos	Isobavachin	transcript_HQ_B_transcript40597/f2p0/933	0.977524	0.000752053
Com_7658_pos	Isobavachin	transcript_HQ_B_transcript40594/f5p0/928	-0.971089	0.00124172
Com_7658_pos	Isobavachin	transcript_HQ_B_transcript40572/f33p0/898	-0.992293	8.88739e-05
Com_7658_pos	Isobavachin	transcript_HQ_B_transcript4057/f2p0/3533	0.997684	8.03829e-06
Com_7658_pos	Isobavachin	transcript_HQ_B_transcript40556/f3p0/938	0.999842	3.74915e-08
Com_7658_pos	Isobavachin	transcript_HQ_B_transcript40546/f9p0/928	-0.980652	0.000557899
Com_7658_pos	Isobavachin	transcript_HQ_B_transcript4054/f3p0/3538	0.997433	9.8745e-06
Com_7658_pos	Isobavachin	transcript_HQ_B_transcript40536/f2p0/935	0.981554	0.000507245
Com_7658_pos	Isobavachin	transcript_HQ_B_transcript40533/f2p0/933	0.998867	1.92368e-06
Com_7658_pos	Isobavachin	transcript_HQ_B_transcript40523/f3p0/937	0.954849	0.00301184
Com_7658_pos	Isobavachin	transcript_HQ_B_transcript40519/f3p0/946	0.996882	1.45645e-05
Com_7658_pos	Isobavachin	transcript_HQ_B_transcript40515/f2p0/941	-0.991571	0.000106264
Com_7658_pos	Isobavachin	transcript_HQ_B_transcript40503/f7p0/923	-0.992947	7.44394e-05
Com_7658_pos	Isobavachin	transcript_HQ_B_transcript40500/f2p0/936	0.98829	0.000204896
Com_7658_pos	Isobavachin	transcript_HQ_B_transcript40499/f26p0/890	-0.93755	0.00572814
Com_7658_pos	Isobavachin	transcript_HQ_B_transcript40496/f7p0/938	-0.983317	0.000415138
Com_7658_pos	Isobavachin	transcript_HQ_B_transcript40491/f4p0/927	-0.969483	0.00138272
Com_7658_pos	Isobavachin	transcript_HQ_B_transcript40482/f2p0/945	0.979944	0.000599326
Com_7658_pos	Isobavachin	transcript_HQ_B_transcript40474/f11p0/853	-0.924168	0.00840779
Com_7658_pos	Isobavachin	transcript_HQ_B_transcript40467/f2p0/944	0.993139	7.04436e-05
Com_7658_pos	Isobavachin	transcript_HQ_B_transcript40464/f3p0/954	-0.968496	0.00147315
Com_7658_pos	Isobavachin	transcript_HQ_B_transcript4046/f6p0/3515	0.991996	9.58469e-05
Com_7658_pos	Isobavachin	transcript_HQ_B_transcript40456/f2p0/943	0.976406	0.00082844
Com_7658_pos	Isobavachin	transcript_HQ_B_transcript40433/f7p0/939	0.983524	0.000404947
Com_7658_pos	Isobavachin	transcript_HQ_B_transcript40417/f2p0/954	-0.985379	0.000319102
Com_7658_pos	Isobavachin	transcript_HQ_B_transcript40413/f3p0/953	-0.982818	0.000440279
Com_7658_pos	Isobavachin	transcript_HQ_B_transcript4041/f2p0/3528	-0.983202	0.000420909
Com_7658_pos	Isobavachin	transcript_HQ_B_transcript40404/f6p0/894	0.935048	0.00619105
Com_7658_pos	Isobavachin	transcript_HQ_B_transcript40402/f2p0/944	-0.968921	0.00143382
Com_7658_pos	Isobavachin	transcript_HQ_B_transcript40397/f2p0/947	-0.978082	0.000715355
Com_7658_pos	Isobavachin	transcript_HQ_B_transcript4039/f3p0/3528	-0.962272	0.00210824
Com_7658_pos	Isobavachin	transcript_HQ_B_transcript40365/f2p0/943	-0.973263	0.00106275
Com_7658_pos	Isobavachin	transcript_HQ_B_transcript40355/f2p0/952	-0.918876	0.00960478
Com_7658_pos	Isobavachin	transcript_HQ_B_transcript40354/f12p0/891	0.994455	4.60301e-05
Com_7658_pos	Isobavachin	transcript_HQ_B_transcript4035/f2p0/3524	0.944068	0.00460503
Com_7658_pos	Isobavachin	transcript_HQ_B_transcript40340/f46p0/904	-0.984321	0.000366826
Com_7658_pos	Isobavachin	transcript_HQ_B_transcript40335/f2p0/949	0.953017	0.00325931
Com_7658_pos	Isobavachin	transcript_HQ_B_transcript40332/f2p0/942	0.968562	0.00146702
Com_7658_pos	Isobavachin	transcript_HQ_B_transcript40331/f2p0/969	0.950313	0.00364193
Com_7658_pos	Isobavachin	transcript_HQ_B_transcript40329/f2p0/951	0.938016	0.00564387
Com_7658_pos	Isobavachin	transcript_HQ_B_transcript40321/f8p0/844	-0.981637	0.000502711
Com_7658_pos	Isobavachin	transcript_HQ_B_transcript4032/f3p0/3523	-0.953895	0.00313944
Com_7658_pos	Isobavachin	transcript_HQ_B_transcript40315/f2p0/952	-0.991502	0.000108016
Com_7658_pos	Isobavachin	transcript_HQ_B_transcript40309/f5p0/950	-0.952659	0.00330871
Com_7658_pos	Isobavachin	transcript_HQ_B_transcript40294/f2p0/962	-0.949505	0.0037602
Com_7658_pos	Isobavachin	transcript_HQ_B_transcript40293/f4p0/958	0.979301	0.000638217
Com_7658_pos	Isobavachin	transcript_HQ_B_transcript40287/f5p0/961	-0.947171	0.0041126
Com_7658_pos	Isobavachin	transcript_HQ_B_transcript40286/f2p0/954	-0.967286	0.00158783
Com_7658_pos	Isobavachin	transcript_HQ_B_transcript40280/f2p0/969	0.964969	0.0018193
Com_7658_pos	Isobavachin	transcript_HQ_B_transcript40277/f2p0/955	-0.991459	0.000109102
Com_7658_pos	Isobavachin	transcript_HQ_B_transcript40270/f4p0/960	-0.990455	0.000136236
Com_7658_pos	Isobavachin	transcript_HQ_B_transcript40259/f8p0/949	0.987985	0.000215665
Com_7658_pos	Isobavachin	transcript_HQ_B_transcript40252/f4p0/956	-0.964398	0.00187868
Com_7658_pos	Isobavachin	transcript_HQ_B_transcript40224/f2p0/959	-0.918829	0.00961558
Com_7658_pos	Isobavachin	transcript_HQ_B_transcript40223/f16p0/920	-0.981817	0.000492911
Com_7658_pos	Isobavachin	transcript_HQ_B_transcript40222/f3p0/955	0.930528	0.00707186
Com_7658_pos	Isobavachin	transcript_HQ_B_transcript40216/f7p0/940	0.981037	0.000535979
Com_7658_pos	Isobavachin	transcript_HQ_B_transcript40198/f3p0/943	-0.937209	0.00579035
Com_7658_pos	Isobavachin	transcript_HQ_B_transcript40187/f7p0/884	0.978111	0.00071346
Com_7658_pos	Isobavachin	transcript_HQ_B_transcript40180/f4p0/945	0.978688	0.000676489
Com_7658_pos	Isobavachin	transcript_HQ_B_transcript40175/f6p0/953	0.973363	0.00105486
Com_7658_pos	Isobavachin	transcript_HQ_B_transcript40174/f2p0/962	0.979427	0.000630546
Com_7658_pos	Isobavachin	transcript_HQ_B_transcript40172/f2p0/962	-0.943267	0.00473658
Com_7658_pos	Isobavachin	transcript_HQ_B_transcript40165/f3p0/948	0.998494	3.40111e-06
Com_7658_pos	Isobavachin	transcript_HQ_B_transcript40160/f2p0/962	0.998792	2.18638e-06
Com_7658_pos	Isobavachin	transcript_HQ_B_transcript40152/f4p0/900	-0.979328	0.000636601
Com_7658_pos	Isobavachin	transcript_HQ_B_transcript40140/f2p0/960	0.973328	0.00105758
Com_7658_pos	Isobavachin	transcript_HQ_B_transcript40136/f4p0/949	-0.980408	0.000572009
Com_7658_pos	Isobavachin	transcript_HQ_B_transcript40132/f18p0/926	-0.989858	0.000153757
Com_7658_pos	Isobavachin	transcript_HQ_B_transcript40118/f3p0/931	-0.982021	0.00048198
Com_7658_pos	Isobavachin	transcript_HQ_B_transcript40117/f6p0/953	-0.97022	0.00131706
Com_7658_pos	Isobavachin	transcript_HQ_B_transcript40107/f5p0/958	-0.987648	0.000227928
Com_7658_pos	Isobavachin	transcript_HQ_B_transcript40100/f2p0/961	-0.975447	0.000896859
Com_7658_pos	Isobavachin	transcript_HQ_B_transcript401/f8p0/5092	-0.998903	1.80461e-06
Com_7658_pos	Isobavachin	transcript_HQ_B_transcript40093/f3p0/965	-0.981055	0.000534957
Com_7658_pos	Isobavachin	transcript_HQ_B_transcript40091/f7p0/943	-0.996143	2.22888e-05
Com_7658_pos	Isobavachin	transcript_HQ_B_transcript4009/f4p0/3502	0.988263	0.000205835
Com_7658_pos	Isobavachin	transcript_HQ_B_transcript40085/f4p0/935	-0.970908	0.00125723
Com_7658_pos	Isobavachin	transcript_HQ_B_transcript40067/f2p0/966	0.973743	0.00102512
Com_7658_pos	Isobavachin	transcript_HQ_B_transcript40065/f7p0/968	-0.998986	1.54148e-06
Com_7658_pos	Isobavachin	transcript_HQ_B_transcript40064/f2p0/963	0.991472	0.000108771
Com_7658_pos	Isobavachin	transcript_HQ_B_transcript40053/f9p0/940	0.992172	9.16761e-05
Com_7658_pos	Isobavachin	transcript_HQ_B_transcript40043/f115p0/925	0.940891	0.0051375
Com_7658_pos	Isobavachin	transcript_HQ_B_transcript40042/f2p0/966	-0.97744	0.00075768
Com_7658_pos	Isobavachin	transcript_HQ_B_transcript40040/f3p0/965	0.970808	0.00126581
Com_7658_pos	Isobavachin	transcript_HQ_B_transcript40036/f2p0/944	0.93658	0.00590567
Com_7658_pos	Isobavachin	transcript_HQ_B_transcript40028/f20p0/952	-0.980583	0.000561848
Com_7658_pos	Isobavachin	transcript_HQ_B_transcript40027/f3p0/973	-0.965126	0.00180305
Com_7658_pos	Isobavachin	transcript_HQ_B_transcript40011/f2p0/969	-0.981909	0.000487953
Com_7658_pos	Isobavachin	transcript_HQ_B_transcript40007/f2p0/970	0.987841	0.000220847
Com_7658_pos	Isobavachin	transcript_HQ_B_transcript4/f2p0/7689	0.93066	0.0070453
Com_7658_pos	Isobavachin	transcript_HQ_B_transcript39980/f3p0/991	-0.95728	0.00269849
Com_7658_pos	Isobavachin	transcript_HQ_B_transcript39977/f5p0/969	0.991733	0.00010223
Com_7658_pos	Isobavachin	transcript_HQ_B_transcript39974/f2p0/974	0.997471	9.58355e-06
Com_7658_pos	Isobavachin	transcript_HQ_B_transcript39962/f2p0/976	0.989484	0.000165299
Com_7658_pos	Isobavachin	transcript_HQ_B_transcript39960/f4p0/972	0.998776	2.24606e-06
Com_7658_pos	Isobavachin	transcript_HQ_B_transcript3995/f3p0/3558	0.971595	0.00119879
Com_7658_pos	Isobavachin	transcript_HQ_B_transcript39940/f3p0/976	0.995406	3.16076e-05
Com_7658_pos	Isobavachin	transcript_HQ_B_transcript39930/f3p0/979	0.992992	7.349e-05
Com_7658_pos	Isobavachin	transcript_HQ_B_transcript39920/f3p0/985	-0.971868	0.00117597
Com_7658_pos	Isobavachin	transcript_HQ_B_transcript39909/f5p0/969	0.994127	5.16339e-05
Com_7658_pos	Isobavachin	transcript_HQ_B_transcript39895/f5p0/969	-0.995389	3.18488e-05
Com_7658_pos	Isobavachin	transcript_HQ_B_transcript39890/f5p0/973	0.980437	0.000570348
Com_7658_pos	Isobavachin	transcript_HQ_B_transcript3988/f10p0/3495	-0.965425	0.00177246
Com_7658_pos	Isobavachin	transcript_HQ_B_transcript39874/f4p0/982	0.998711	2.49289e-06
Com_7658_pos	Isobavachin	transcript_HQ_B_transcript39861/f2p0/988	0.991582	0.000105989
Com_7658_pos	Isobavachin	transcript_HQ_B_transcript39823/f2p0/991	0.999393	5.53049e-07
Com_7658_pos	Isobavachin	transcript_HQ_B_transcript39820/f2p0/987	0.999768	8.10617e-08
Com_7658_pos	Isobavachin	transcript_HQ_B_transcript39818/f4p0/986	0.975821	0.000869842
Com_7658_pos	Isobavachin	transcript_HQ_B_transcript39811/f8p0/944	0.959164	0.00246733
Com_7658_pos	Isobavachin	transcript_HQ_B_transcript39804/f2p0/983	0.998947	1.66281e-06
Com_7658_pos	Isobavachin	transcript_HQ_B_transcript39802/f4p0/976	0.977257	0.000769954
Com_7658_pos	Isobavachin	transcript_HQ_B_transcript39801/f2p0/1005	-0.944263	0.0045734
Com_7658_pos	Isobavachin	transcript_HQ_B_transcript39779/f3p0/983	0.954944	0.00299932
Com_7658_pos	Isobavachin	transcript_HQ_B_transcript39777/f7p0/983	-0.944188	0.0045856
Com_7658_pos	Isobavachin	transcript_HQ_B_transcript39770/f11p0/977	0.997459	9.67627e-06
Com_7658_pos	Isobavachin	transcript_HQ_B_transcript3977/f2p0/3558	-0.97618	0.000844354
Com_7658_pos	Isobavachin	transcript_HQ_B_transcript39767/f2p0/991	0.95996	0.00237271
Com_7658_pos	Isobavachin	transcript_HQ_B_transcript3976/f4p0/3555	-0.995994	2.40449e-05
Com_7658_pos	Isobavachin	transcript_HQ_B_transcript39757/f3p0/982	0.995145	3.52968e-05
Com_7658_pos	Isobavachin	transcript_HQ_B_transcript39756/f2p0/994	0.999465	4.28615e-07
Com_7658_pos	Isobavachin	transcript_HQ_B_transcript39754/f2p0/984	-0.992279	8.9191e-05
Com_7658_pos	Isobavachin	transcript_HQ_B_transcript3975/f3p0/3526	0.934679	0.00626089
Com_7658_pos	Isobavachin	transcript_HQ_B_transcript39748/f4p0/994	-0.975506	0.000892585
Com_7658_pos	Isobavachin	transcript_HQ_B_transcript39746/f4p0/985	0.9671	0.00160583
Com_7658_pos	Isobavachin	transcript_HQ_B_transcript39745/f2p0/985	-0.993569	6.18976e-05
Com_7658_pos	Isobavachin	transcript_HQ_B_transcript39741/f2p0/1010	0.966422	0.00167233
Com_7658_pos	Isobavachin	transcript_HQ_B_transcript39735/f2p0/986	-0.994419	4.66269e-05
Com_7658_pos	Isobavachin	transcript_HQ_B_transcript39716/f3p0/981	0.953345	0.00321429
Com_7658_pos	Isobavachin	transcript_HQ_B_transcript39701/f2p0/987	0.998179	4.97236e-06
Com_7658_pos	Isobavachin	transcript_HQ_B_transcript39697/f3p0/996	-0.989017	0.000180281
Com_7658_pos	Isobavachin	transcript_HQ_B_transcript39694/f4p0/971	-0.965218	0.00179365
Com_7658_pos	Isobavachin	transcript_HQ_B_transcript39693/f2p0/1008	-0.985668	0.000306631
Com_7658_pos	Isobavachin	transcript_HQ_B_transcript39685/f4p0/964	-0.996171	2.19596e-05
Com_7658_pos	Isobavachin	transcript_HQ_B_transcript39679/f6p0/927	0.929126	0.00735666
Com_7658_pos	Isobavachin	transcript_HQ_B_transcript39675/f12p0/984	0.955132	0.00297448
Com_7658_pos	Isobavachin	transcript_HQ_B_transcript39674/f4p0/980	-0.938533	0.00555112
Com_7658_pos	Isobavachin	transcript_HQ_B_transcript39659/f2p0/994	-0.991882	9.85936e-05
Com_7658_pos	Isobavachin	transcript_HQ_B_transcript39658/f9p0/989	0.99457	4.41539e-05
Com_7658_pos	Isobavachin	transcript_HQ_B_transcript39646/f6p0/972	-0.996667	1.66479e-05
Com_7658_pos	Isobavachin	transcript_HQ_B_transcript39645/f2p0/996	-0.949083	0.00382274
Com_7658_pos	Isobavachin	transcript_HQ_B_transcript39637/f20p0/974	-0.931258	0.00692569
Com_7658_pos	Isobavachin	transcript_HQ_B_transcript39636/f2p0/998	-0.919867	0.0093746
Com_7658_pos	Isobavachin	transcript_HQ_B_transcript39630/f3p0/998	0.999783	7.0735e-08
Com_7658_pos	Isobavachin	transcript_HQ_B_transcript39614/f2p0/1002	0.937165	0.00579833
Com_7658_pos	Isobavachin	transcript_HQ_B_transcript39612/f2p0/987	0.977604	0.000746768
Com_7658_pos	Isobavachin	transcript_HQ_B_transcript39603/f15p0/899	-0.923356	0.0085863
Com_7658_pos	Isobavachin	transcript_HQ_B_transcript396/f2p0/5101	0.998968	1.59824e-06
Com_7658_pos	Isobavachin	transcript_HQ_B_transcript39598/f2p0/996	0.981317	0.000520325
Com_7658_pos	Isobavachin	transcript_HQ_B_transcript39592/f2p0/1001	-0.991751	0.000101799
Com_7658_pos	Isobavachin	transcript_HQ_B_transcript39586/f2p0/1001	0.959296	0.00245148
Com_7658_pos	Isobavachin	transcript_HQ_B_transcript3958/f2p0/3557	0.976456	0.000824938
Com_7658_pos	Isobavachin	transcript_HQ_B_transcript39579/f2p0/995	0.997653	8.2537e-06
Com_7658_pos	Isobavachin	transcript_HQ_B_transcript39572/f2p0/1013	-0.995164	3.50199e-05
Com_7658_pos	Isobavachin	transcript_HQ_B_transcript39571/f5p0/500	0.998349	4.08621e-06
Com_7658_pos	Isobavachin	transcript_HQ_B_transcript39570/f2p0/1011	0.932165	0.00674637
Com_7658_pos	Isobavachin	transcript_HQ_B_transcript39558/f2p0/994	0.997821	7.11415e-06
Com_7658_pos	Isobavachin	transcript_HQ_B_transcript39557/f2p0/997	0.933979	0.00639421
Com_7658_pos	Isobavachin	transcript_HQ_B_transcript39530/f2p0/997	-0.952534	0.0033261
Com_7658_pos	Isobavachin	transcript_HQ_B_transcript39525/f7p0/986	-0.963752	0.0019471
Com_7658_pos	Isobavachin	transcript_HQ_B_transcript39515/f2p0/1001	-0.939818	0.00532383
Com_7658_pos	Isobavachin	transcript_HQ_B_transcript39509/f2p0/1002	-0.970495	0.001293
Com_7658_pos	Isobavachin	transcript_HQ_B_transcript39496/f8p0/923	-0.957024	0.00273067
Com_7658_pos	Isobavachin	transcript_HQ_B_transcript39495/f6p0/967	0.999848	3.45287e-08
Com_7658_pos	Isobavachin	transcript_HQ_B_transcript3949/f2p0/3516	-0.980969	0.000539842
Com_7658_pos	Isobavachin	transcript_HQ_B_transcript39476/f2p0/1004	-0.977709	0.000739783
Com_7658_pos	Isobavachin	transcript_HQ_B_transcript39468/f2p0/1003	0.993935	5.50703e-05
Com_7658_pos	Isobavachin	transcript_HQ_B_transcript39463/f4p0/1005	-0.923758	0.00849759
Com_7658_pos	Isobavachin	transcript_HQ_B_transcript3945/f2p0/3566	-0.990521	0.000134358
Com_7658_pos	Isobavachin	transcript_HQ_B_transcript39441/f4p0/1004	-0.999239	8.6888e-07
Com_7658_pos	Isobavachin	transcript_HQ_B_transcript39438/f5p0/963	0.987517	0.000232781
Com_7658_pos	Isobavachin	transcript_HQ_B_transcript39437/f2p0/1010	0.963091	0.00201829
Com_7658_pos	Isobavachin	transcript_HQ_B_transcript39432/f2p0/1004	0.999731	1.08799e-07
Com_7658_pos	Isobavachin	transcript_HQ_B_transcript39431/f6p0/1004	0.964939	0.0018224
Com_7658_pos	Isobavachin	transcript_HQ_B_transcript39430/f12p0/964	0.996183	2.18272e-05
Com_7658_pos	Isobavachin	transcript_HQ_B_transcript39420/f4p0/1000	0.9953	3.30841e-05
Com_7658_pos	Isobavachin	transcript_HQ_B_transcript3941/f2p0/3526	-0.988068	0.000212722
Com_7658_pos	Isobavachin	transcript_HQ_B_transcript39409/f2p0/1016	-0.985314	0.000321954
Com_7658_pos	Isobavachin	transcript_HQ_B_transcript39400/f4p0/1010	-0.982136	0.000475834
Com_7658_pos	Isobavachin	transcript_HQ_B_transcript39397/f3p0/1021	-0.977077	0.000782147
Com_7658_pos	Isobavachin	transcript_HQ_B_transcript39394/f2p0/1019	-0.978406	0.000694446
Com_7658_pos	Isobavachin	transcript_HQ_B_transcript39393/f32p0/985	0.993699	5.94339e-05
Com_7658_pos	Isobavachin	transcript_HQ_B_transcript39392/f2p0/1011	-0.984432	0.000361638
Com_7658_pos	Isobavachin	transcript_HQ_B_transcript39382/f5p0/1017	-0.946353	0.00423988
Com_7658_pos	Isobavachin	transcript_HQ_B_transcript39378/f2p0/1012	0.974504	0.000966759
Com_7658_pos	Isobavachin	transcript_HQ_B_transcript39377/f5p0/1023	0.991311	0.000112918
Com_7658_pos	Isobavachin	transcript_HQ_B_transcript39372/f2p0/1012	0.996016	2.3775e-05
Com_7658_pos	Isobavachin	transcript_HQ_B_transcript39367/f2p0/1009	0.969871	0.00134798
Com_7658_pos	Isobavachin	transcript_HQ_B_transcript39363/f3p0/1011	-0.98493	0.000338943
Com_7658_pos	Isobavachin	transcript_HQ_B_transcript39356/f2p0/1020	0.93424	0.00634434
Com_7658_pos	Isobavachin	transcript_HQ_B_transcript39313/f3p0/998	-0.941654	0.00500712
Com_7658_pos	Isobavachin	transcript_HQ_B_transcript39310/f5p0/1017	-0.921722	0.00895137
Com_7658_pos	Isobavachin	transcript_HQ_B_transcript39307/f2p0/1033	-0.951989	0.00340226
Com_7658_pos	Isobavachin	transcript_HQ_B_transcript39305/f3p0/976	-0.928886	0.00740597
Com_7658_pos	Isobavachin	transcript_HQ_B_transcript39293/f2p0/1018	0.996453	1.88536e-05
Com_7658_pos	Isobavachin	transcript_HQ_B_transcript39286/f3p0/1014	0.994646	4.29276e-05
Com_7658_pos	Isobavachin	transcript_HQ_B_transcript39282/f2p0/1015	-0.98802	0.000214417
Com_7658_pos	Isobavachin	transcript_HQ_B_transcript39280/f3p0/1015	0.93035	0.00710774
Com_7658_pos	Isobavachin	transcript_HQ_B_transcript39278/f3p0/1017	0.981696	0.000499475
Com_7658_pos	Isobavachin	transcript_HQ_B_transcript39272/f6p0/994	-0.997593	8.68286e-06
Com_7658_pos	Isobavachin	transcript_HQ_B_transcript3927/f2p0/3607	0.964935	0.00182277
Com_7658_pos	Isobavachin	transcript_HQ_B_transcript39267/f3p0/1024	-0.963831	0.00193863
Com_7658_pos	Isobavachin	transcript_HQ_B_transcript39259/f3p0/1023	0.932917	0.00659922
Com_7658_pos	Isobavachin	transcript_HQ_B_transcript39258/f3p0/1022	0.990086	0.000146951
Com_7658_pos	Isobavachin	transcript_HQ_B_transcript39242/f2p0/1027	-0.974266	0.000984872
Com_7658_pos	Isobavachin	transcript_HQ_B_transcript39226/f3p0/1033	-0.945202	0.00442203
Com_7658_pos	Isobavachin	transcript_HQ_B_transcript39217/f5p0/1016	0.966309	0.00168352
Com_7658_pos	Isobavachin	transcript_HQ_B_transcript39200/f2p0/1035	0.983396	0.000411275
Com_7658_pos	Isobavachin	transcript_HQ_B_transcript39196/f6p0/1019	-0.969798	0.00135445
Com_7658_pos	Isobavachin	transcript_HQ_B_transcript39191/f2p0/1026	0.999824	4.62171e-08
Com_7658_pos	Isobavachin	transcript_HQ_B_transcript39185/f2p0/1030	0.997705	7.8919e-06
Com_7658_pos	Isobavachin	transcript_HQ_B_transcript39184/f3p0/1041	-0.940522	0.00520124
Com_7658_pos	Isobavachin	transcript_HQ_B_transcript3918/f6p0/3534	-0.979579	0.000621284
Com_7658_pos	Isobavachin	transcript_HQ_B_transcript39178/f2p0/1067	0.939919	0.00530612
Com_7658_pos	Isobavachin	transcript_HQ_B_transcript39166/f2p0/1032	-0.987187	0.00024521
Com_7658_pos	Isobavachin	transcript_HQ_B_transcript39165/f2p0/1046	0.921981	0.00889298
Com_7658_pos	Isobavachin	transcript_HQ_B_transcript39161/f5p0/1007	0.980352	0.000575264
Com_7658_pos	Isobavachin	transcript_HQ_B_transcript39156/f4p0/1021	0.949778	0.00371998
Com_7658_pos	Isobavachin	transcript_HQ_B_transcript39137/f3p0/1030	0.947647	0.00403957
Com_7658_pos	Isobavachin	transcript_HQ_B_transcript39134/f2p0/1036	0.987882	0.000219383
Com_7658_pos	Isobavachin	transcript_HQ_B_transcript39127/f3p0/1026	-0.976849	0.000797772
Com_7658_pos	Isobavachin	transcript_HQ_B_transcript39120/f2p0/1030	-0.984523	0.000357448
Com_7658_pos	Isobavachin	transcript_HQ_B_transcript39118/f2p0/1033	-0.971792	0.00118231
Com_7658_pos	Isobavachin	transcript_HQ_B_transcript39115/f6p0/1010	0.971372	0.00121761
Com_7658_pos	Isobavachin	transcript_HQ_B_transcript39108/f2p0/1024	0.974139	0.000994526
Com_7658_pos	Isobavachin	transcript_HQ_B_transcript39102/f2p0/1037	0.999639	1.95868e-07
Com_7658_pos	Isobavachin	transcript_HQ_B_transcript39100/f2p0/1038	0.999759	8.69989e-08
Com_7658_pos	Isobavachin	transcript_HQ_B_transcript39071/f7p0/994	-0.976531	0.000819718
Com_7658_pos	Isobavachin	transcript_HQ_B_transcript39070/f2p0/1033	0.970126	0.00132538
Com_7658_pos	Isobavachin	transcript_HQ_B_transcript3907/f14p0/3538	0.999804	5.76257e-08
Com_7658_pos	Isobavachin	transcript_HQ_B_transcript39050/f2p0/1036	0.999133	1.1284e-06
Com_7658_pos	Isobavachin	transcript_HQ_B_transcript39049/f8p0/1015	-0.984246	0.000370349
Com_7658_pos	Isobavachin	transcript_HQ_B_transcript39031/f2p0/1033	-0.977442	0.000757571
Com_7658_pos	Isobavachin	transcript_HQ_B_transcript39024/f3p0/1044	-0.980256	0.000580915
Com_7658_pos	Isobavachin	transcript_HQ_B_transcript39021/f2p0/1039	0.999806	5.6289e-08
Com_7658_pos	Isobavachin	transcript_HQ_B_transcript39018/f5p0/1027	0.990206	0.000143425
Com_7658_pos	Isobavachin	transcript_HQ_B_transcript39016/f2p0/1052	0.939833	0.00532114
Com_7658_pos	Isobavachin	transcript_HQ_B_transcript39001/f8p0/1010	0.998893	1.83908e-06
Com_7658_pos	Isobavachin	transcript_HQ_B_transcript38992/f4p0/1018	-0.989442	0.000166615
Com_7658_pos	Isobavachin	transcript_HQ_B_transcript38983/f2p0/1052	-0.991723	0.000102479
Com_7658_pos	Isobavachin	transcript_HQ_B_transcript38981/f2p0/1036	-0.984931	0.000338893
Com_7658_pos	Isobavachin	transcript_HQ_B_transcript38975/f24p0/501	0.998651	2.7276e-06
Com_7658_pos	Isobavachin	transcript_HQ_B_transcript38965/f2p0/1047	0.945232	0.00441709
Com_7658_pos	Isobavachin	transcript_HQ_B_transcript38961/f4p0/1017	-0.982612	0.000450898
Com_7658_pos	Isobavachin	transcript_HQ_B_transcript38950/f6p0/1020	-0.966618	0.00165295
Com_7658_pos	Isobavachin	transcript_HQ_B_transcript38937/f2p0/1027	-0.988248	0.000206343
Com_7658_pos	Isobavachin	transcript_HQ_B_transcript38932/f2p0/1038	0.995762	2.69077e-05
Com_7658_pos	Isobavachin	transcript_HQ_B_transcript3893/f5p0/3514	-0.976644	0.000811901
Com_7658_pos	Isobavachin	transcript_HQ_B_transcript38922/f9p0/1011	-0.994715	4.18166e-05
Com_7658_pos	Isobavachin	transcript_HQ_B_transcript38911/f11p0/1027	0.999767	8.12214e-08
Com_7658_pos	Isobavachin	transcript_HQ_B_transcript38903/f3p0/1047	0.993704	5.93416e-05
Com_7658_pos	Isobavachin	transcript_HQ_B_transcript38899/f2p0/1044	-0.985082	0.000332141
Com_7658_pos	Isobavachin	transcript_HQ_B_transcript38892/f60p0/992	-0.986374	0.000277217
Com_7658_pos	Isobavachin	transcript_HQ_B_transcript38891/f2p0/1069	0.961738	0.00216797
Com_7658_pos	Isobavachin	transcript_HQ_B_transcript38889/f2p0/1059	0.989893	0.000152707
Com_7658_pos	Isobavachin	transcript_HQ_B_transcript38887/f5p0/1039	-0.922454	0.00878693
Com_7658_pos	Isobavachin	transcript_HQ_B_transcript38885/f2p0/1042	0.979025	0.000655305
Com_7658_pos	Isobavachin	transcript_HQ_B_transcript38884/f2p0/1042	0.98431	0.000367354
Com_7658_pos	Isobavachin	transcript_HQ_B_transcript3888/f2p0/3537	0.951928	0.00341076
Com_7658_pos	Isobavachin	transcript_HQ_B_transcript38876/f8p0/1027	0.970033	0.00133361
Com_7658_pos	Isobavachin	transcript_HQ_B_transcript38874/f2p0/1038	0.993362	6.59416e-05
Com_7658_pos	Isobavachin	transcript_HQ_B_transcript38861/f4p0/1041	0.994967	3.79357e-05
Com_7658_pos	Isobavachin	transcript_HQ_B_transcript38852/f2p0/1049	-0.950673	0.00358978
Com_7658_pos	Isobavachin	transcript_HQ_B_transcript3885/f3p0/3555	-0.998084	5.5057e-06
Com_7658_pos	Isobavachin	transcript_HQ_B_transcript38847/f18p0/986	0.971783	0.00118304
Com_7658_pos	Isobavachin	transcript_HQ_B_transcript38837/f4p0/1029	0.950165	0.00366337
Com_7658_pos	Isobavachin	transcript_HQ_B_transcript3883/f3p0/3555	-0.97869	0.000676314
Com_7658_pos	Isobavachin	transcript_HQ_B_transcript38823/f2p0/1106	0.936718	0.00588013
Com_7658_pos	Isobavachin	transcript_HQ_B_transcript38822/f3p0/1063	0.94965	0.0037389
Com_7658_pos	Isobavachin	transcript_HQ_B_transcript38819/f3p0/1046	0.946724	0.00418189
Com_7658_pos	Isobavachin	transcript_HQ_B_transcript38809/f2p0/1058	0.995599	2.90121e-05
Com_7658_pos	Isobavachin	transcript_HQ_B_transcript38795/f2p0/1051	0.999777	7.44608e-08
Com_7658_pos	Isobavachin	transcript_HQ_B_transcript38794/f2p0/1061	0.994027	5.34154e-05
Com_7658_pos	Isobavachin	transcript_HQ_B_transcript38788/f6p0/1049	0.947093	0.00412463
Com_7658_pos	Isobavachin	transcript_HQ_B_transcript38786/f6p0/1023	0.996985	1.36185e-05
Com_7658_pos	Isobavachin	transcript_HQ_B_transcript38776/f18p0/1038	-0.970742	0.00127149
Com_7658_pos	Isobavachin	transcript_HQ_B_transcript38772/f2p0/1068	0.944573	0.00452309
Com_7658_pos	Isobavachin	transcript_HQ_B_transcript3877/f2p0/3549	0.968629	0.00146079
Com_7658_pos	Isobavachin	transcript_HQ_B_transcript38768/f3p0/1049	0.954987	0.00299372
Com_7658_pos	Isobavachin	transcript_HQ_B_transcript38759/f13p0/1006	0.996534	1.80025e-05
Com_7658_pos	Isobavachin	transcript_HQ_B_transcript3875/f4p0/3564	0.988853	0.000185699
Com_7658_pos	Isobavachin	transcript_HQ_B_transcript38745/f3p0/1059	-0.955258	0.00295798
Com_7658_pos	Isobavachin	transcript_HQ_B_transcript38739/f2p0/1050	0.998716	2.47001e-06
Com_7658_pos	Isobavachin	transcript_HQ_B_transcript38734/f2p0/1101	-0.921982	0.00889285
Com_7658_pos	Isobavachin	transcript_HQ_B_transcript38732/f4p0/1003	-0.994342	4.79225e-05
Com_7658_pos	Isobavachin	transcript_HQ_B_transcript3873/f2p0/3559	0.999639	1.95173e-07
Com_7658_pos	Isobavachin	transcript_HQ_B_transcript38716/f3p0/1060	0.948669	0.00388463
Com_7658_pos	Isobavachin	transcript_HQ_B_transcript38715/f2p0/1049	0.963165	0.00201025
Com_7658_pos	Isobavachin	transcript_HQ_B_transcript38711/f4p0/1053	0.93301	0.00658117
Com_7658_pos	Isobavachin	transcript_HQ_B_transcript38706/f3p0/1057	0.969723	0.00136119
Com_7658_pos	Isobavachin	transcript_HQ_B_transcript38683/f7p0/1053	0.999743	9.87052e-08
Com_7658_pos	Isobavachin	transcript_HQ_B_transcript3868/f4p0/3573	0.999478	4.08916e-07
Com_7658_pos	Isobavachin	transcript_HQ_B_transcript38677/f2p0/1058	0.942604	0.00484685
Com_7658_pos	Isobavachin	transcript_HQ_B_transcript3867/f3p0/3553	0.995088	3.61377e-05
Com_7658_pos	Isobavachin	transcript_HQ_B_transcript38663/f3p0/1053	0.99896	1.62163e-06
Com_7658_pos	Isobavachin	transcript_HQ_B_transcript38662/f2p0/1052	-0.954238	0.00309329
Com_7658_pos	Isobavachin	transcript_HQ_B_transcript38661/f2p0/1081	0.954851	0.00301162
Com_7658_pos	Isobavachin	transcript_HQ_B_transcript38659/f3p0/1125	0.944927	0.00446599
Com_7658_pos	Isobavachin	transcript_HQ_B_transcript38640/f3p0/1052	-0.983459	0.000408131
Com_7658_pos	Isobavachin	transcript_HQ_B_transcript38637/f2p0/1067	0.98223	0.000470831
Com_7658_pos	Isobavachin	transcript_HQ_B_transcript38630/f3p0/1070	-0.989496	0.00016491
Com_7658_pos	Isobavachin	transcript_HQ_B_transcript38621/f2p0/1051	0.982069	0.000479393
Com_7658_pos	Isobavachin	transcript_HQ_B_transcript38620/f2p0/1062	-0.942466	0.00487007
Com_7658_pos	Isobavachin	transcript_HQ_B_transcript38601/f2p0/1060	-0.980214	0.000583364
Com_7658_pos	Isobavachin	transcript_HQ_B_transcript38595/f3p0/1073	0.998161	5.07139e-06
Com_7658_pos	Isobavachin	transcript_HQ_B_transcript38583/f2p0/1069	-0.965132	0.00180252
Com_7658_pos	Isobavachin	transcript_HQ_B_transcript38563/f2p0/1081	-0.977247	0.000770644
Com_7658_pos	Isobavachin	transcript_HQ_B_transcript38556/f26p0/1020	-0.978737	0.000673381
Com_7658_pos	Isobavachin	transcript_HQ_B_transcript38553/f4p0/1059	0.988353	0.000202686
Com_7658_pos	Isobavachin	transcript_HQ_B_transcript38530/f2p0/1062	0.984293	0.000368145
Com_7658_pos	Isobavachin	transcript_HQ_B_transcript3853/f2p0/3554	0.999718	1.18906e-07
Com_7658_pos	Isobavachin	transcript_HQ_B_transcript38526/f4p0/1029	-0.969698	0.0013634
Com_7658_pos	Isobavachin	transcript_HQ_B_transcript38523/f12p0/1017	-0.98081	0.000548847
Com_7658_pos	Isobavachin	transcript_HQ_B_transcript38512/f5p0/1062	-0.997155	1.21284e-05
Com_7658_pos	Isobavachin	transcript_HQ_B_transcript38507/f2p0/1019	0.932088	0.00676149
Com_7658_pos	Isobavachin	transcript_HQ_B_transcript38482/f2p0/1076	-0.946511	0.00421503
Com_7658_pos	Isobavachin	transcript_HQ_B_transcript38470/f2p0/1073	-0.960632	0.00229422
Com_7658_pos	Isobavachin	transcript_HQ_B_transcript3847/f2p0/3553	-0.963367	0.00198844
Com_7658_pos	Isobavachin	transcript_HQ_B_transcript38460/f30p0/979	-0.928674	0.00744976
Com_7658_pos	Isobavachin	transcript_HQ_B_transcript38450/f2p0/1069	-0.975475	0.000894873
Com_7658_pos	Isobavachin	transcript_HQ_B_transcript38447/f5p0/1062	-0.974842	0.000941447
Com_7658_pos	Isobavachin	transcript_HQ_B_transcript38439/f3p0/1065	0.964539	0.00186393
Com_7658_pos	Isobavachin	transcript_HQ_B_transcript38434/f4p0/1062	-0.989707	0.00015837
Com_7658_pos	Isobavachin	transcript_HQ_B_transcript3843/f2p0/3553	-0.942959	0.00478778
Com_7658_pos	Isobavachin	transcript_HQ_B_transcript38421/f11p0/1066	0.98215	0.000475085
Com_7658_pos	Isobavachin	transcript_HQ_B_transcript38414/f4p0/1064	0.987029	0.000251275
Com_7658_pos	Isobavachin	transcript_HQ_B_transcript38407/f3p0/1077	0.961459	0.00219949
Com_7658_pos	Isobavachin	transcript_HQ_B_transcript38395/f2p0/1072	-0.980822	0.000548148
Com_7658_pos	Isobavachin	transcript_HQ_B_transcript38392/f2p0/1090	-0.946623	0.00419759
Com_7658_pos	Isobavachin	transcript_HQ_B_transcript38390/f3p0/1074	0.999259	8.23461e-07
Com_7658_pos	Isobavachin	transcript_HQ_B_transcript38388/f2p0/1073	-0.977277	0.000768668
Com_7658_pos	Isobavachin	transcript_HQ_B_transcript38385/f3p0/1070	-0.995744	2.71272e-05
Com_7658_pos	Isobavachin	transcript_HQ_B_transcript38378/f7p0/1073	-0.990675	0.00013002
Com_7658_pos	Isobavachin	transcript_HQ_B_transcript38377/f4p0/1030	0.976949	0.000790876
Com_7658_pos	Isobavachin	transcript_HQ_B_transcript38374/f28p0/1065	0.996927	1.41542e-05
Com_7658_pos	Isobavachin	transcript_HQ_B_transcript38368/f2p0/1089	-0.996553	1.78017e-05
Com_7658_pos	Isobavachin	transcript_HQ_B_transcript38364/f2p0/1072	0.953891	0.00314002
Com_7658_pos	Isobavachin	transcript_HQ_B_transcript38363/f4p0/1073	0.997658	8.22134e-06
Com_7658_pos	Isobavachin	transcript_HQ_B_transcript38362/f3p0/1069	0.977482	0.000754866
Com_7658_pos	Isobavachin	transcript_HQ_B_transcript38356/f6p0/1064	-0.947251	0.00410025
Com_7658_pos	Isobavachin	transcript_HQ_B_transcript38355/f3p0/1109	-0.934453	0.00630376
Com_7658_pos	Isobavachin	transcript_HQ_B_transcript38354/f2p0/1070	0.991264	0.000114138
Com_7658_pos	Isobavachin	transcript_HQ_B_transcript38352/f3p0/1085	0.985236	0.000325363
Com_7658_pos	Isobavachin	transcript_HQ_B_transcript38346/f5p0/1065	0.9199	0.00936712
Com_7658_pos	Isobavachin	transcript_HQ_B_transcript38343/f2p0/1082	0.998362	4.02423e-06
Com_7658_pos	Isobavachin	transcript_HQ_B_transcript38342/f2p0/1083	0.99696	1.38509e-05
Com_7658_pos	Isobavachin	transcript_HQ_B_transcript38335/f7p0/1074	-0.94148	0.00503664
Com_7658_pos	Isobavachin	transcript_HQ_B_transcript38331/f56p0/1057	0.989736	0.000157479
Com_7658_pos	Isobavachin	transcript_HQ_B_transcript38323/f2p0/1072	0.999835	4.0845e-08
Com_7658_pos	Isobavachin	transcript_HQ_B_transcript38298/f2p0/1087	0.965594	0.00175524
Com_7658_pos	Isobavachin	transcript_HQ_B_transcript38286/f2p0/1074	0.96034	0.00232814
Com_7658_pos	Isobavachin	transcript_HQ_B_transcript38283/f3p0/1079	0.999587	2.55412e-07
Com_7658_pos	Isobavachin	transcript_HQ_B_transcript38268/f2p0/1080	0.999347	6.39803e-07
Com_7658_pos	Isobavachin	transcript_HQ_B_transcript38242/f2p0/1079	0.96344	0.00198054
Com_7658_pos	Isobavachin	transcript_HQ_B_transcript38237/f2p0/1080	0.999826	4.56112e-08
Com_7658_pos	Isobavachin	transcript_HQ_B_transcript38230/f3p0/1077	0.978709	0.000675138
Com_7658_pos	Isobavachin	transcript_HQ_B_transcript38209/f6p0/1064	-0.935904	0.00603072
Com_7658_pos	Isobavachin	transcript_HQ_B_transcript38208/f2p0/1090	0.999818	4.98388e-08
Com_7658_pos	Isobavachin	transcript_HQ_B_transcript38205/f10p0/1032	0.95316	0.00323964
Com_7658_pos	Isobavachin	transcript_HQ_B_transcript38201/f2p0/1090	0.936371	0.00594417
Com_7658_pos	Isobavachin	transcript_HQ_B_transcript382/f2p0/5140	-0.967533	0.001564
Com_7658_pos	Isobavachin	transcript_HQ_B_transcript38195/f3p0/1075	-0.983493	0.000406458
Com_7658_pos	Isobavachin	transcript_HQ_B_transcript38187/f2p0/1083	0.964243	0.00189501
Com_7658_pos	Isobavachin	transcript_HQ_B_transcript38180/f2p0/1084	-0.944234	0.00457811
Com_7658_pos	Isobavachin	transcript_HQ_B_transcript38159/f3p0/1076	-0.965292	0.00178602
Com_7658_pos	Isobavachin	transcript_HQ_B_transcript38156/f5p0/1048	-0.95278	0.00329197
Com_7658_pos	Isobavachin	transcript_HQ_B_transcript38155/f12p0/1027	-0.995008	3.7321e-05
Com_7658_pos	Isobavachin	transcript_HQ_B_transcript38150/f6p0/1082	-0.989623	0.000160978
Com_7658_pos	Isobavachin	transcript_HQ_B_transcript38147/f9p0/1081	-0.982199	0.000472497
Com_7658_pos	Isobavachin	transcript_HQ_B_transcript38143/f2p0/1093	0.988839	0.000186147
Com_7658_pos	Isobavachin	transcript_HQ_B_transcript38134/f6p0/1087	-0.993036	7.25875e-05
Com_7658_pos	Isobavachin	transcript_HQ_B_transcript38128/f2p0/1094	0.999513	3.55574e-07
Com_7658_pos	Isobavachin	transcript_HQ_B_transcript38127/f6p0/1068	0.990428	0.000136998
Com_7658_pos	Isobavachin	transcript_HQ_B_transcript38113/f7p0/1082	0.999648	1.85418e-07
Com_7658_pos	Isobavachin	transcript_HQ_B_transcript38093/f2p0/1086	0.995036	3.68978e-05
Com_7658_pos	Isobavachin	transcript_HQ_B_transcript3809/f4p0/3573	0.957432	0.00267943
Com_7658_pos	Isobavachin	transcript_HQ_B_transcript38089/f2p0/1090	0.981931	0.000486771
Com_7658_pos	Isobavachin	transcript_HQ_B_transcript38085/f3p0/1100	-0.92265	0.00874322
Com_7658_pos	Isobavachin	transcript_HQ_B_transcript38081/f3p0/1108	-0.979061	0.000653053
Com_7658_pos	Isobavachin	transcript_HQ_B_transcript38069/f4p0/1078	0.984094	0.000377492
Com_7658_pos	Isobavachin	transcript_HQ_B_transcript38063/f3p0/1083	0.989245	0.000172877
Com_7658_pos	Isobavachin	transcript_HQ_B_transcript38044/f2p0/1094	0.949893	0.00370315
Com_7658_pos	Isobavachin	transcript_HQ_B_transcript38024/f11p0/1082	-0.96564	0.00175062
Com_7658_pos	Isobavachin	transcript_HQ_B_transcript38014/f53p0/1028	-0.984798	0.000344888
Com_7658_pos	Isobavachin	transcript_HQ_B_transcript38012/f3p0/1094	0.998503	3.35858e-06
Com_7658_pos	Isobavachin	transcript_HQ_B_transcript38/f3p0/6550	-0.99373	5.88394e-05
Com_7658_pos	Isobavachin	transcript_HQ_B_transcript37991/f18p0/1075	-0.974046	0.00100166
Com_7658_pos	Isobavachin	transcript_HQ_B_transcript37985/f2p0/1106	-0.97878	0.000670661
Com_7658_pos	Isobavachin	transcript_HQ_B_transcript37980/f2p0/1100	0.998804	2.14417e-06
Com_7658_pos	Isobavachin	transcript_HQ_B_transcript37970/f6p0/1077	0.99098	0.000121673
Com_7658_pos	Isobavachin	transcript_HQ_B_transcript37966/f6p0/1090	-0.983304	0.00041582
Com_7658_pos	Isobavachin	transcript_HQ_B_transcript37965/f6p0/1098	0.941492	0.0050347
Com_7658_pos	Isobavachin	transcript_HQ_B_transcript37962/f2p0/1097	0.999801	5.92924e-08
Com_7658_pos	Isobavachin	transcript_HQ_B_transcript37957/f2p0/1137	-0.977124	0.000778956
Com_7658_pos	Isobavachin	transcript_HQ_B_transcript37954/f4p0/1079	0.982377	0.000463136
Com_7658_pos	Isobavachin	transcript_HQ_B_transcript37946/f2p0/1095	0.919893	0.00936858
Com_7658_pos	Isobavachin	transcript_HQ_B_transcript37943/f4p0/1102	0.988767	0.00018857
Com_7658_pos	Isobavachin	transcript_HQ_B_transcript37939/f5p0/1084	0.959142	0.0024699
Com_7658_pos	Isobavachin	transcript_HQ_B_transcript37938/f9p0/1098	0.99938	5.75841e-07
Com_7658_pos	Isobavachin	transcript_HQ_B_transcript37935/f13p0/1073	-0.99612	2.25544e-05
Com_7658_pos	Isobavachin	transcript_HQ_B_transcript37927/f2p0/1088	-0.966743	0.0016407
Com_7658_pos	Isobavachin	transcript_HQ_B_transcript37919/f2p0/1098	0.981012	0.000537399
Com_7658_pos	Isobavachin	transcript_HQ_B_transcript37918/f4p0/1091	-0.927463	0.00770156
Com_7658_pos	Isobavachin	transcript_HQ_B_transcript37912/f5p0/1105	0.938303	0.00559242
Com_7658_pos	Isobavachin	transcript_HQ_B_transcript37897/f2p0/1155	0.934003	0.00638973
Com_7658_pos	Isobavachin	transcript_HQ_B_transcript37893/f2p0/1098	-0.948296	0.00394082
Com_7658_pos	Isobavachin	transcript_HQ_B_transcript3789/f4p0/3565	0.999795	6.31757e-08
Com_7658_pos	Isobavachin	transcript_HQ_B_transcript37876/f2p0/1105	-0.9918	0.000100593
Com_7658_pos	Isobavachin	transcript_HQ_B_transcript37873/f3p0/1113	0.999551	3.02635e-07
Com_7658_pos	Isobavachin	transcript_HQ_B_transcript37869/f2p0/1100	-0.98865	0.000192515
Com_7658_pos	Isobavachin	transcript_HQ_B_transcript3786/f3p0/3559	0.970499	0.00129267
Com_7658_pos	Isobavachin	transcript_HQ_B_transcript37846/f7p0/1095	0.999791	6.57729e-08
Com_7658_pos	Isobavachin	transcript_HQ_B_transcript37841/f3p0/1115	-0.934304	0.00633221
Com_7658_pos	Isobavachin	transcript_HQ_B_transcript3784/f5p0/3562	-0.934206	0.0063508
Com_7658_pos	Isobavachin	transcript_HQ_B_transcript37839/f2p0/1105	0.996351	1.99508e-05
Com_7658_pos	Isobavachin	transcript_HQ_B_transcript37838/f5p0/1095	0.999733	1.06976e-07
Com_7658_pos	Isobavachin	transcript_HQ_B_transcript37836/f16p0/1016	-0.945404	0.00438969
Com_7658_pos	Isobavachin	transcript_HQ_B_transcript37834/f2p0/1105	0.992125	9.27765e-05
Com_7658_pos	Isobavachin	transcript_HQ_B_transcript37830/f2p0/1103	0.951708	0.00344189
Com_7658_pos	Isobavachin	transcript_HQ_B_transcript37826/f4p0/1100	-0.980406	0.000572137
Com_7658_pos	Isobavachin	transcript_HQ_B_transcript37825/f2p0/1100	-0.990242	0.000142355
Com_7658_pos	Isobavachin	transcript_HQ_B_transcript37815/f2p0/1108	0.997511	9.28209e-06
Com_7658_pos	Isobavachin	transcript_HQ_B_transcript37814/f4p0/1102	-0.978898	0.000663251
Com_7658_pos	Isobavachin	transcript_HQ_B_transcript37799/f2p0/1104	-0.997949	6.30747e-06
Com_7658_pos	Isobavachin	transcript_HQ_B_transcript37795/f3p0/1108	-0.970229	0.00131631
Com_7658_pos	Isobavachin	transcript_HQ_B_transcript37789/f4p0/1103	-0.988697	0.00019093
Com_7658_pos	Isobavachin	transcript_HQ_B_transcript37782/f2p0/1118	0.968294	0.001492
Com_7658_pos	Isobavachin	transcript_HQ_B_transcript37773/f3p0/1114	-0.987675	0.000226934
Com_7658_pos	Isobavachin	transcript_HQ_B_transcript37763/f8p0/1104	-0.991492	0.000108281
Com_7658_pos	Isobavachin	transcript_HQ_B_transcript37761/f3p0/1113	0.943333	0.00472571
Com_7658_pos	Isobavachin	transcript_HQ_B_transcript37756/f3p0/1108	0.960493	0.00231042
Com_7658_pos	Isobavachin	transcript_HQ_B_transcript37754/f46p0/1069	-0.948869	0.00385472
Com_7658_pos	Isobavachin	transcript_HQ_B_transcript37751/f4p0/1102	0.992639	8.10735e-05
Com_7658_pos	Isobavachin	transcript_HQ_B_transcript37744/f2p0/1111	0.930387	0.00710025
Com_7658_pos	Isobavachin	transcript_HQ_B_transcript37741/f2p0/1116	0.967444	0.00157261
Com_7658_pos	Isobavachin	transcript_HQ_B_transcript37736/f2p0/1109	-0.995833	2.60119e-05
Com_7658_pos	Isobavachin	transcript_HQ_B_transcript37725/f3p0/1154	0.975115	0.000921206
Com_7658_pos	Isobavachin	transcript_HQ_B_transcript37720/f3p0/1113	-0.992646	8.09225e-05
Com_7658_pos	Isobavachin	transcript_HQ_B_transcript37707/f2p0/1109	-0.9649	0.00182643
Com_7658_pos	Isobavachin	transcript_HQ_B_transcript37703/f7p0/1071	0.980892	0.000544157
Com_7658_pos	Isobavachin	transcript_HQ_B_transcript377/f2p0/5133	-0.970589	0.0012848
Com_7658_pos	Isobavachin	transcript_HQ_B_transcript3769/f7p0/3534	0.987713	0.000225543
Com_7658_pos	Isobavachin	transcript_HQ_B_transcript3768/f3p0/3592	0.999605	2.33781e-07
Com_7658_pos	Isobavachin	transcript_HQ_B_transcript37678/f2p0/1112	0.985135	0.000329812
Com_7658_pos	Isobavachin	transcript_HQ_B_transcript37667/f14p0/1068	-0.989501	0.000164775
Com_7658_pos	Isobavachin	transcript_HQ_B_transcript37658/f3p0/1154	0.991528	0.000107355
Com_7658_pos	Isobavachin	transcript_HQ_B_transcript37649/f3p0/1111	-0.953951	0.00313192
Com_7658_pos	Isobavachin	transcript_HQ_B_transcript37648/f2p0/1134	0.984536	0.000356854
Com_7658_pos	Isobavachin	transcript_HQ_B_transcript37647/f4p0/1117	-0.946433	0.00422728
Com_7658_pos	Isobavachin	transcript_HQ_B_transcript37622/f3p0/1136	-0.992525	8.35962e-05
Com_7658_pos	Isobavachin	transcript_HQ_B_transcript37617/f2p0/1154	0.981991	0.000483591
Com_7658_pos	Isobavachin	transcript_HQ_B_transcript37608/f2p0/1141	0.993241	6.83685e-05
Com_7658_pos	Isobavachin	transcript_HQ_B_transcript37598/f3p0/1142	-0.988723	0.000190039
Com_7658_pos	Isobavachin	transcript_HQ_B_transcript37594/f13p0/1094	0.980523	0.000565346
Com_7658_pos	Isobavachin	transcript_HQ_B_transcript37588/f3p0/1117	-0.974087	0.000998501
Com_7658_pos	Isobavachin	transcript_HQ_B_transcript37586/f2p0/1123	0.989829	0.000154653
Com_7658_pos	Isobavachin	transcript_HQ_B_transcript37581/f4p0/1070	-0.978055	0.000717111
Com_7658_pos	Isobavachin	transcript_HQ_B_transcript37580/f2p0/1124	-0.972031	0.00116242
Com_7658_pos	Isobavachin	transcript_HQ_B_transcript37578/f2p0/1104	0.997537	9.09236e-06
Com_7658_pos	Isobavachin	transcript_HQ_B_transcript37553/f2p0/1114	0.999663	1.70373e-07
Com_7658_pos	Isobavachin	transcript_HQ_B_transcript37541/f4p0/1103	0.95716	0.00271363
Com_7658_pos	Isobavachin	transcript_HQ_B_transcript37539/f4p0/1111	0.975658	0.000881593
Com_7658_pos	Isobavachin	transcript_HQ_B_transcript37535/f2p0/1124	0.990499	0.000134967
Com_7658_pos	Isobavachin	transcript_HQ_B_transcript37528/f2p0/1132	-0.988607	0.000193969
Com_7658_pos	Isobavachin	transcript_HQ_B_transcript37525/f12p0/1117	0.960249	0.00233884
Com_7658_pos	Isobavachin	transcript_HQ_B_transcript37520/f5p0/1122	0.984836	0.000343156
Com_7658_pos	Isobavachin	transcript_HQ_B_transcript37506/f33p0/1047	0.997807	7.20839e-06
Com_7658_pos	Isobavachin	transcript_HQ_B_transcript3749/f3p0/3583	0.959801	0.00239142
Com_7658_pos	Isobavachin	transcript_HQ_B_transcript37487/f5p0/1123	0.974586	0.000960634
Com_7658_pos	Isobavachin	transcript_HQ_B_transcript37486/f3p0/1125	0.954107	0.00311098
Com_7658_pos	Isobavachin	transcript_HQ_B_transcript37479/f4p0/1118	0.999771	7.87441e-08
Com_7658_pos	Isobavachin	transcript_HQ_B_transcript3747/f15p0/3566	0.968354	0.00148633
Com_7658_pos	Isobavachin	transcript_HQ_B_transcript37458/f2p0/1146	0.982713	0.000445691
Com_7658_pos	Isobavachin	transcript_HQ_B_transcript37447/f2p0/1133	0.942585	0.00485015
Com_7658_pos	Isobavachin	transcript_HQ_B_transcript37443/f2p0/1140	-0.982514	0.000455949
Com_7658_pos	Isobavachin	transcript_HQ_B_transcript37427/f4p0/1132	0.94249	0.00486595
Com_7658_pos	Isobavachin	transcript_HQ_B_transcript37421/f5p0/1125	0.977299	0.000767184
Com_7658_pos	Isobavachin	transcript_HQ_B_transcript37414/f2p0/1134	0.997622	8.47537e-06
Com_7658_pos	Isobavachin	transcript_HQ_B_transcript37400/f3p0/1235	-0.985104	0.000331193
Com_7658_pos	Isobavachin	transcript_HQ_B_transcript37396/f3p0/1086	0.958827	0.00250796
Com_7658_pos	Isobavachin	transcript_HQ_B_transcript37390/f2p0/1132	0.999831	4.30028e-08
Com_7658_pos	Isobavachin	transcript_HQ_B_transcript37380/f2p0/1179	0.934175	0.00635677
Com_7658_pos	Isobavachin	transcript_HQ_B_transcript3738/f2p0/3574	-0.998021	5.87216e-06
Com_7658_pos	Isobavachin	transcript_HQ_B_transcript37373/f4p0/1119	0.961584	0.00218537
Com_7658_pos	Isobavachin	transcript_HQ_B_transcript37370/f2p0/1138	0.963463	0.00197801
Com_7658_pos	Isobavachin	transcript_HQ_B_transcript37350/f2p0/1141	-0.996826	1.50981e-05
Com_7658_pos	Isobavachin	transcript_HQ_B_transcript37342/f2p0/1134	0.993416	6.48759e-05
Com_7658_pos	Isobavachin	transcript_HQ_B_transcript37333/f10p0/1097	-0.995054	3.66274e-05
Com_7658_pos	Isobavachin	transcript_HQ_B_transcript37328/f2p0/1129	-0.927113	0.0077752
Com_7658_pos	Isobavachin	transcript_HQ_B_transcript37321/f11p0/1092	-0.973246	0.00106406
Com_7658_pos	Isobavachin	transcript_HQ_B_transcript37317/f2p0/1134	0.981245	0.000524339
Com_7658_pos	Isobavachin	transcript_HQ_B_transcript37314/f3p0/1144	0.955127	0.00297519
Com_7658_pos	Isobavachin	transcript_HQ_B_transcript37308/f2p0/1139	0.998526	3.256e-06
Com_7658_pos	Isobavachin	transcript_HQ_B_transcript37299/f2p0/1152	0.968482	0.0014744
Com_7658_pos	Isobavachin	transcript_HQ_B_transcript37291/f2p0/1143	0.999684	1.49394e-07
Com_7658_pos	Isobavachin	transcript_HQ_B_transcript37278/f10p0/1066	0.975458	0.000896051
Com_7658_pos	Isobavachin	transcript_HQ_B_transcript37270/f2p0/1134	-0.925764	0.00806187
Com_7658_pos	Isobavachin	transcript_HQ_B_transcript37264/f2p0/1149	-0.98165	0.000502
Com_7658_pos	Isobavachin	transcript_HQ_B_transcript37242/f2p0/1143	0.970559	0.00128739
Com_7658_pos	Isobavachin	transcript_HQ_B_transcript37239/f6p0/1124	-0.918682	0.00964997
Com_7658_pos	Isobavachin	transcript_HQ_B_transcript37231/f2p0/1153	0.998127	5.25932e-06
Com_7658_pos	Isobavachin	transcript_HQ_B_transcript3723/f2p0/3585	0.999586	2.57529e-07
Com_7658_pos	Isobavachin	transcript_HQ_B_transcript37228/f3p0/1146	0.991145	0.000117274
Com_7658_pos	Isobavachin	transcript_HQ_B_transcript37224/f2p0/1141	0.928591	0.00746676
Com_7658_pos	Isobavachin	transcript_HQ_B_transcript37212/f3p0/1136	0.996492	1.84346e-05
Com_7658_pos	Isobavachin	transcript_HQ_B_transcript37201/f2p0/1146	0.994101	5.2102e-05
Com_7658_pos	Isobavachin	transcript_HQ_B_transcript37190/f3p0/1143	-0.98146	0.000512434
Com_7658_pos	Isobavachin	transcript_HQ_B_transcript37181/f2p0/1137	0.984628	0.00035263
Com_7658_pos	Isobavachin	transcript_HQ_B_transcript37174/f5p0/1112	-0.952751	0.00329595
Com_7658_pos	Isobavachin	transcript_HQ_B_transcript37160/f3p0/1150	0.939194	0.00543371
Com_7658_pos	Isobavachin	transcript_HQ_B_transcript37159/f2p0/1144	0.945975	0.00429916
Com_7658_pos	Isobavachin	transcript_HQ_B_transcript37153/f2p0/1140	0.999777	7.46651e-08
Com_7658_pos	Isobavachin	transcript_HQ_B_transcript37141/f2p0/1138	0.997006	1.34355e-05
Com_7658_pos	Isobavachin	transcript_HQ_B_transcript37140/f2p0/1140	-0.943043	0.00477382
Com_7658_pos	Isobavachin	transcript_HQ_B_transcript37137/f2p0/1139	-0.965461	0.00176886
Com_7658_pos	Isobavachin	transcript_HQ_B_transcript37125/f5p0/1126	-0.994975	3.78134e-05
Com_7658_pos	Isobavachin	transcript_HQ_B_transcript37123/f6p0/1137	0.970742	0.0012715
Com_7658_pos	Isobavachin	transcript_HQ_B_transcript37120/f2p0/1189	-0.99469	4.22215e-05
[truncated: 303,990+ more rows]
