# Supplementary material for: The gastrodin biosynthetic pathway in Pholidota chinensis Lindl. revealed by transcriptome and metabolome profiling
Source: Front Plant Sci. 2022 Nov 3;13:1024239. doi: 10.3389/fpls.2022.1024239 (PMC9673822; doi:10.3389/fpls.2022.1024239)
Supplement: Supplementary Table 13 — Coniferyl aldehyde correlation DEGs based on r2>0.91 and p<0.01. [file Table_13.xlsx]

## Sheet: Sheet1
Metabolites	Name description	Genes	Correlation	P-Value
Com_470_pos	Coniferylaldehyde	transcript_LQ_B_transcript7462/f2p0/3155	-0.928778	0.00742827
Com_470_pos	Coniferylaldehyde	transcript_LQ_B_transcript6793/f2p0/3083	0.998579	3.02718e-06
Com_470_pos	Coniferylaldehyde	transcript_LQ_B_transcript4799/f2p0/3475	-0.991965	9.65899e-05
Com_470_pos	Coniferylaldehyde	transcript_LQ_B_transcript44744/f2p0/470	-0.986245	0.000282491
Com_470_pos	Coniferylaldehyde	transcript_LQ_B_transcript44632/f2p0/516	0.998405	3.8146e-06
Com_470_pos	Coniferylaldehyde	transcript_LQ_B_transcript43711/f3p0/786	0.961081	0.00224257
Com_470_pos	Coniferylaldehyde	transcript_LQ_B_transcript43508/f2p0/710	0.997368	1.03784e-05
Com_470_pos	Coniferylaldehyde	transcript_LQ_B_transcript43144/f3p0/793	0.968886	0.00143707
Com_470_pos	Coniferylaldehyde	transcript_LQ_B_transcript40010/f2p0/977	-0.976438	0.00082619
Com_470_pos	Coniferylaldehyde	transcript_LQ_B_transcript39871/f2p0/1118	0.986438	0.000274662
Com_470_pos	Coniferylaldehyde	transcript_LQ_B_transcript38733/f2p0/1111	0.959077	0.00247774
Com_470_pos	Coniferylaldehyde	transcript_LQ_B_transcript3312/f2p0/3751	0.921057	0.00910209
Com_470_pos	Coniferylaldehyde	transcript_LQ_B_transcript31730/f2p0/1423	0.985573	0.000310725
Com_470_pos	Coniferylaldehyde	transcript_LQ_B_transcript30783/f2p0/1500	0.98747	0.000234526
Com_470_pos	Coniferylaldehyde	transcript_LQ_B_transcript29146/f2p0/1580	0.984778	0.000345788
Com_470_pos	Coniferylaldehyde	transcript_LQ_B_transcript2383/f2p0/3902	-0.969148	0.00141307
Com_470_pos	Coniferylaldehyde	transcript_LQ_B_transcript22734/f2p0/1845	0.9717	0.00118996
Com_470_pos	Coniferylaldehyde	transcript_LQ_B_transcript19678/f2p0/2094	0.998308	4.29295e-06
Com_470_pos	Coniferylaldehyde	transcript_LQ_B_transcript16714/f2p0/2270	0.918231	0.00975579
Com_470_pos	Coniferylaldehyde	transcript_LQ_B_transcript16223/f2p0/2337	0.997105	1.25628e-05
Com_470_pos	Coniferylaldehyde	transcript_LQ_B_transcript13055/f2p0/2418	-0.97929	0.000638897
Com_470_pos	Coniferylaldehyde	transcript_LQ_B_transcript1291/f2p0/4299	-0.95541	0.00293812
Com_470_pos	Coniferylaldehyde	transcript_LQ_B_transcript12662/f2p0/2642	-0.973205	0.00106736
Com_470_pos	Coniferylaldehyde	transcript_HQ_B_transcript9972/f2p0/2770	0.997652	8.26409e-06
Com_470_pos	Coniferylaldehyde	transcript_HQ_B_transcript9968/f2p0/2773	0.932003	0.00677816
Com_470_pos	Coniferylaldehyde	transcript_HQ_B_transcript996/f3p0/4397	0.94694	0.00414833
Com_470_pos	Coniferylaldehyde	transcript_HQ_B_transcript9955/f5p0/2772	0.957726	0.00264291
Com_470_pos	Coniferylaldehyde	transcript_HQ_B_transcript9950/f9p0/2763	0.987431	0.000235979
Com_470_pos	Coniferylaldehyde	transcript_HQ_B_transcript9949/f3p0/2910	0.980872	0.00054534
Com_470_pos	Coniferylaldehyde	transcript_HQ_B_transcript9948/f9p0/2768	0.959823	0.00238884
Com_470_pos	Coniferylaldehyde	transcript_HQ_B_transcript9930/f2p0/2753	-0.948537	0.00390448
Com_470_pos	Coniferylaldehyde	transcript_HQ_B_transcript9925/f2p0/2787	0.998082	5.51259e-06
Com_470_pos	Coniferylaldehyde	transcript_HQ_B_transcript9920/f2p0/2793	-0.976246	0.000839643
Com_470_pos	Coniferylaldehyde	transcript_HQ_B_transcript9906/f2p0/2787	0.968395	0.0014825
Com_470_pos	Coniferylaldehyde	transcript_HQ_B_transcript9905/f2p0/2789	0.980135	0.000587993
Com_470_pos	Coniferylaldehyde	transcript_HQ_B_transcript9904/f2p0/2718	-0.950249	0.0036512
Com_470_pos	Coniferylaldehyde	transcript_HQ_B_transcript9897/f2p0/2797	0.998216	4.76909e-06
Com_470_pos	Coniferylaldehyde	transcript_HQ_B_transcript9894/f2p0/2774	-0.936478	0.00592441
Com_470_pos	Coniferylaldehyde	transcript_HQ_B_transcript9884/f2p0/2780	0.942306	0.00489681
Com_470_pos	Coniferylaldehyde	transcript_HQ_B_transcript9882/f3p0/2779	-0.992339	8.78137e-05
Com_470_pos	Coniferylaldehyde	transcript_HQ_B_transcript9875/f2p0/2804	0.965535	0.00176125
Com_470_pos	Coniferylaldehyde	transcript_HQ_B_transcript9849/f3p0/2825	0.98293	0.000434589
Com_470_pos	Coniferylaldehyde	transcript_HQ_B_transcript9845/f2p0/2800	0.99728	1.10912e-05
Com_470_pos	Coniferylaldehyde	transcript_HQ_B_transcript9832/f11p0/2790	0.997307	1.08706e-05
Com_470_pos	Coniferylaldehyde	transcript_HQ_B_transcript9829/f9p0/2784	-0.978251	0.000704379
Com_470_pos	Coniferylaldehyde	transcript_HQ_B_transcript9828/f3p0/2785	-0.985169	0.000328292
Com_470_pos	Coniferylaldehyde	transcript_HQ_B_transcript9820/f2p0/2804	0.998616	2.87258e-06
Com_470_pos	Coniferylaldehyde	transcript_HQ_B_transcript981/f2p0/4437	0.997888	6.68455e-06
Com_470_pos	Coniferylaldehyde	transcript_HQ_B_transcript9801/f4p0/2756	-0.97455	0.000963316
Com_470_pos	Coniferylaldehyde	transcript_HQ_B_transcript9800/f2p0/2792	0.996242	2.11529e-05
Com_470_pos	Coniferylaldehyde	transcript_HQ_B_transcript9795/f4p0/2795	-0.96936	0.00139384
Com_470_pos	Coniferylaldehyde	transcript_HQ_B_transcript9781/f2p0/2756	0.995271	3.34966e-05
Com_470_pos	Coniferylaldehyde	transcript_HQ_B_transcript977/f5p0/4425	-0.961713	0.00217078
Com_470_pos	Coniferylaldehyde	transcript_HQ_B_transcript9764/f2p0/2867	0.921404	0.00902321
Com_470_pos	Coniferylaldehyde	transcript_HQ_B_transcript9758/f7p0/2783	-0.995884	2.53716e-05
Com_470_pos	Coniferylaldehyde	transcript_HQ_B_transcript9756/f3p0/2793	-0.999679	1.5414e-07
Com_470_pos	Coniferylaldehyde	transcript_HQ_B_transcript9754/f2p0/2812	0.997452	9.72844e-06
Com_470_pos	Coniferylaldehyde	transcript_HQ_B_transcript9752/f7p0/2788	0.97707	0.000782678
Com_470_pos	Coniferylaldehyde	transcript_HQ_B_transcript9740/f3p0/2711	0.962924	0.00203649
Com_470_pos	Coniferylaldehyde	transcript_HQ_B_transcript9734/f3p0/2754	-0.964261	0.00189307
Com_470_pos	Coniferylaldehyde	transcript_HQ_B_transcript9733/f3p0/2841	0.997485	9.48093e-06
Com_470_pos	Coniferylaldehyde	transcript_HQ_B_transcript9731/f3p0/2804	0.99834	4.13084e-06
Com_470_pos	Coniferylaldehyde	transcript_HQ_B_transcript9714/f39p0/2743	-0.966803	0.00163481
Com_470_pos	Coniferylaldehyde	transcript_HQ_B_transcript9712/f2p0/2796	0.995079	3.6271e-05
Com_470_pos	Coniferylaldehyde	transcript_HQ_B_transcript971/f5p0/4398	-0.991097	0.000118541
Com_470_pos	Coniferylaldehyde	transcript_HQ_B_transcript9702/f2p0/2688	-0.985226	0.000325802
Com_470_pos	Coniferylaldehyde	transcript_HQ_B_transcript9700/f4p0/2794	0.992345	8.76796e-05
Com_470_pos	Coniferylaldehyde	transcript_HQ_B_transcript9694/f3p0/2817	0.966249	0.00168945
Com_470_pos	Coniferylaldehyde	transcript_HQ_B_transcript9693/f3p0/2812	0.972594	0.00111634
Com_470_pos	Coniferylaldehyde	transcript_HQ_B_transcript9685/f4p0/2776	-0.977779	0.000735151
Com_470_pos	Coniferylaldehyde	transcript_HQ_B_transcript9682/f2p0/2805	0.9216	0.00897896
Com_470_pos	Coniferylaldehyde	transcript_HQ_B_transcript9680/f3p0/2796	0.967786	0.0015399
Com_470_pos	Coniferylaldehyde	transcript_HQ_B_transcript9668/f5p0/2792	-0.983309	0.000415576
Com_470_pos	Coniferylaldehyde	transcript_HQ_B_transcript9662/f3p0/2815	0.997318	1.07819e-05
Com_470_pos	Coniferylaldehyde	transcript_HQ_B_transcript9652/f3p0/2819	-0.933682	0.00645119
Com_470_pos	Coniferylaldehyde	transcript_HQ_B_transcript9624/f2p0/2818	-0.935257	0.00615184
Com_470_pos	Coniferylaldehyde	transcript_HQ_B_transcript9621/f18p0/2772	0.99841	3.79048e-06
Com_470_pos	Coniferylaldehyde	transcript_HQ_B_transcript9619/f4p0/2809	-0.955534	0.00292187
Com_470_pos	Coniferylaldehyde	transcript_HQ_B_transcript9616/f84p0/2752	-0.98334	0.000414042
Com_470_pos	Coniferylaldehyde	transcript_HQ_B_transcript9615/f5p0/2809	-0.98508	0.000332259
Com_470_pos	Coniferylaldehyde	transcript_HQ_B_transcript9613/f4p0/2789	0.962115	0.00212575
Com_470_pos	Coniferylaldehyde	transcript_HQ_B_transcript9610/f3p0/2819	-0.96622	0.00169235
Com_470_pos	Coniferylaldehyde	transcript_HQ_B_transcript9609/f5p0/2803	-0.995733	2.72726e-05
Com_470_pos	Coniferylaldehyde	transcript_HQ_B_transcript9601/f9p0/2819	-0.983762	0.000393389
Com_470_pos	Coniferylaldehyde	transcript_HQ_B_transcript9599/f2p0/2803	-0.959853	0.00238537
Com_470_pos	Coniferylaldehyde	transcript_HQ_B_transcript9586/f7p0/2809	0.997115	1.24713e-05
Com_470_pos	Coniferylaldehyde	transcript_HQ_B_transcript9580/f2p0/2811	-0.945082	0.00444118
Com_470_pos	Coniferylaldehyde	transcript_HQ_B_transcript9573/f6p0/2808	0.998458	3.56594e-06
Com_470_pos	Coniferylaldehyde	transcript_HQ_B_transcript9571/f2p0/2816	-0.998839	2.02226e-06
Com_470_pos	Coniferylaldehyde	transcript_HQ_B_transcript957/f2p0/4443	-0.94643	0.00422777
Com_470_pos	Coniferylaldehyde	transcript_HQ_B_transcript9565/f2p0/2839	0.958722	0.00252065
Com_470_pos	Coniferylaldehyde	transcript_HQ_B_transcript9564/f11p0/2794	0.975176	0.000916669
Com_470_pos	Coniferylaldehyde	transcript_HQ_B_transcript955/f2p0/4463	-0.982962	0.000432986
Com_470_pos	Coniferylaldehyde	transcript_HQ_B_transcript9547/f12p0/2771	0.998444	3.63097e-06
Com_470_pos	Coniferylaldehyde	transcript_HQ_B_transcript9540/f2p0/2827	0.996594	1.73857e-05
Com_470_pos	Coniferylaldehyde	transcript_HQ_B_transcript9533/f4p0/2791	0.923001	0.00866492
Com_470_pos	Coniferylaldehyde	transcript_HQ_B_transcript9531/f2p0/2811	-0.973687	0.00102945
Com_470_pos	Coniferylaldehyde	transcript_HQ_B_transcript9530/f9p0/2754	-0.996681	1.65023e-05
Com_470_pos	Coniferylaldehyde	transcript_HQ_B_transcript9507/f2p0/2814	0.99375	5.8465e-05
Com_470_pos	Coniferylaldehyde	transcript_HQ_B_transcript9505/f3p0/2813	0.9662	0.00169438
Com_470_pos	Coniferylaldehyde	transcript_HQ_B_transcript949/f2p0/4461	0.998412	3.7812e-06
Com_470_pos	Coniferylaldehyde	transcript_HQ_B_transcript9473/f3p0/2837	0.999399	5.4224e-07
Com_470_pos	Coniferylaldehyde	transcript_HQ_B_transcript9465/f4p0/2788	0.997801	7.24947e-06
Com_470_pos	Coniferylaldehyde	transcript_HQ_B_transcript946/f3p0/4443	-0.992939	7.46031e-05
Com_470_pos	Coniferylaldehyde	transcript_HQ_B_transcript9458/f8p0/2820	-0.976469	0.000824016
Com_470_pos	Coniferylaldehyde	transcript_HQ_B_transcript9453/f7p0/2824	-0.962384	0.00209583
Com_470_pos	Coniferylaldehyde	transcript_HQ_B_transcript9445/f3p0/2787	0.984539	0.000356717
Com_470_pos	Coniferylaldehyde	transcript_HQ_B_transcript9444/f10p0/2760	-0.975861	0.000867027
Com_470_pos	Coniferylaldehyde	transcript_HQ_B_transcript9437/f4p0/2819	0.947455	0.004069
Com_470_pos	Coniferylaldehyde	transcript_HQ_B_transcript9415/f4p0/2826	-0.980146	0.000587361
Com_470_pos	Coniferylaldehyde	transcript_HQ_B_transcript9411/f2p0/2829	0.936143	0.00598647
Com_470_pos	Coniferylaldehyde	transcript_HQ_B_transcript9409/f9p0/2789	-0.947708	0.00403016
Com_470_pos	Coniferylaldehyde	transcript_HQ_B_transcript9404/f6p0/2821	0.954926	0.00300175
Com_470_pos	Coniferylaldehyde	transcript_HQ_B_transcript9400/f2p0/2830	0.976039	0.000854346
Com_470_pos	Coniferylaldehyde	transcript_HQ_B_transcript94/f2p0/5946	-0.96827	0.00149423
Com_470_pos	Coniferylaldehyde	transcript_HQ_B_transcript9393/f6p0/2822	-0.981878	0.000489626
Com_470_pos	Coniferylaldehyde	transcript_HQ_B_transcript9384/f2p0/2833	-0.959877	0.00238251
Com_470_pos	Coniferylaldehyde	transcript_HQ_B_transcript9372/f3p0/2829	-0.993683	5.97298e-05
Com_470_pos	Coniferylaldehyde	transcript_HQ_B_transcript9369/f4p0/2825	-0.966953	0.00162009
Com_470_pos	Coniferylaldehyde	transcript_HQ_B_transcript9358/f6p0/2835	0.995804	2.63763e-05
Com_470_pos	Coniferylaldehyde	transcript_HQ_B_transcript9356/f9p0/2767	-0.98221	0.000471893
Com_470_pos	Coniferylaldehyde	transcript_HQ_B_transcript9341/f2p0/2824	0.990947	0.000122564
Com_470_pos	Coniferylaldehyde	transcript_HQ_B_transcript9329/f3p0/2849	0.979246	0.000641602
Com_470_pos	Coniferylaldehyde	transcript_HQ_B_transcript9322/f6p0/2801	0.973721	0.00102681
Com_470_pos	Coniferylaldehyde	transcript_HQ_B_transcript9315/f2p0/2845	0.982518	0.000455737
Com_470_pos	Coniferylaldehyde	transcript_HQ_B_transcript9312/f8p0/2820	0.982732	0.000444713
Com_470_pos	Coniferylaldehyde	transcript_HQ_B_transcript9305/f4p0/2838	0.99684	1.49593e-05
Com_470_pos	Coniferylaldehyde	transcript_HQ_B_transcript930/f3p0/4456	-0.983263	0.000417825
Com_470_pos	Coniferylaldehyde	transcript_HQ_B_transcript9299/f2p0/2874	0.99791	6.54446e-06
Com_470_pos	Coniferylaldehyde	transcript_HQ_B_transcript9294/f2p0/2864	0.99542	3.1411e-05
Com_470_pos	Coniferylaldehyde	transcript_HQ_B_transcript9291/f2p0/2837	-0.935083	0.0061846
Com_470_pos	Coniferylaldehyde	transcript_HQ_B_transcript9282/f2p0/2824	0.99737	1.03657e-05
Com_470_pos	Coniferylaldehyde	transcript_HQ_B_transcript9280/f2p0/2843	-0.951634	0.00345227
Com_470_pos	Coniferylaldehyde	transcript_HQ_B_transcript9278/f3p0/2841	0.98807	0.000212623
Com_470_pos	Coniferylaldehyde	transcript_HQ_B_transcript9273/f2p0/2879	-0.948801	0.00386488
Com_470_pos	Coniferylaldehyde	transcript_HQ_B_transcript9269/f5p0/2846	0.967204	0.00159577
Com_470_pos	Coniferylaldehyde	transcript_HQ_B_transcript9268/f2p0/2831	0.973458	0.00104733
Com_470_pos	Coniferylaldehyde	transcript_HQ_B_transcript926/f7p0/4455	-0.992205	9.09034e-05
Com_470_pos	Coniferylaldehyde	transcript_HQ_B_transcript9259/f2p0/2850	0.998446	3.62055e-06
Com_470_pos	Coniferylaldehyde	transcript_HQ_B_transcript9244/f2p0/2843	0.934562	0.00628307
Com_470_pos	Coniferylaldehyde	transcript_HQ_B_transcript9240/f2p0/2689	0.99725	1.13326e-05
Com_470_pos	Coniferylaldehyde	transcript_HQ_B_transcript9236/f2p0/2885	0.997258	1.12651e-05
Com_470_pos	Coniferylaldehyde	transcript_HQ_B_transcript9223/f6p0/2783	0.943893	0.0046337
Com_470_pos	Coniferylaldehyde	transcript_HQ_B_transcript9207/f2p0/2866	-0.989806	0.000155343
Com_470_pos	Coniferylaldehyde	transcript_HQ_B_transcript9203/f2p0/2873	-0.999016	1.45048e-06
Com_470_pos	Coniferylaldehyde	transcript_HQ_B_transcript9195/f2p0/2867	0.919368	0.00949015
Com_470_pos	Coniferylaldehyde	transcript_HQ_B_transcript9180/f3p0/2847	-0.993324	6.67018e-05
Com_470_pos	Coniferylaldehyde	transcript_HQ_B_transcript918/f3p0/4479	0.962989	0.00202942
Com_470_pos	Coniferylaldehyde	transcript_HQ_B_transcript9169/f2p0/2871	0.997493	9.42063e-06
Com_470_pos	Coniferylaldehyde	transcript_HQ_B_transcript9166/f14p0/2760	0.991578	0.000106101
Com_470_pos	Coniferylaldehyde	transcript_HQ_B_transcript916/f5p0/4466	-0.939449	0.00538862
Com_470_pos	Coniferylaldehyde	transcript_HQ_B_transcript915/f4p0/4459	0.999891	1.77291e-08
Com_470_pos	Coniferylaldehyde	transcript_HQ_B_transcript9145/f4p0/2846	-0.963466	0.00197768
Com_470_pos	Coniferylaldehyde	transcript_HQ_B_transcript9143/f2p0/2875	0.982718	0.000445443
Com_470_pos	Coniferylaldehyde	transcript_HQ_B_transcript9138/f10p0/2821	-0.98183	0.000492208
Com_470_pos	Coniferylaldehyde	transcript_HQ_B_transcript9136/f3p0/2855	-0.991172	0.000116553
Com_470_pos	Coniferylaldehyde	transcript_HQ_B_transcript9121/f5p0/2861	-0.957051	0.00272728
Com_470_pos	Coniferylaldehyde	transcript_HQ_B_transcript9105/f3p0/2869	-0.935728	0.00606354
Com_470_pos	Coniferylaldehyde	transcript_HQ_B_transcript9104/f5p0/2826	0.964188	0.00190083
Com_470_pos	Coniferylaldehyde	transcript_HQ_B_transcript9086/f4p0/2860	0.998223	4.73351e-06
Com_470_pos	Coniferylaldehyde	transcript_HQ_B_transcript9084/f2p0/2864	-0.928213	0.00754516
Com_470_pos	Coniferylaldehyde	transcript_HQ_B_transcript9072/f2p0/2891	0.995275	3.34376e-05
Com_470_pos	Coniferylaldehyde	transcript_HQ_B_transcript9063/f2p0/2869	0.951154	0.00352056
Com_470_pos	Coniferylaldehyde	transcript_HQ_B_transcript9050/f3p0/2940	-0.998505	3.35001e-06
Com_470_pos	Coniferylaldehyde	transcript_HQ_B_transcript9031/f5p0/2868	0.923075	0.00864866
Com_470_pos	Coniferylaldehyde	transcript_HQ_B_transcript9029/f3p0/2878	-0.996472	1.86483e-05
Com_470_pos	Coniferylaldehyde	transcript_HQ_B_transcript9024/f3p0/2847	-0.976674	0.000809836
Com_470_pos	Coniferylaldehyde	transcript_HQ_B_transcript9023/f2p0/2872	0.990928	0.000123089
Com_470_pos	Coniferylaldehyde	transcript_HQ_B_transcript9022/f2p0/2864	0.961402	0.00220601
Com_470_pos	Coniferylaldehyde	transcript_HQ_B_transcript9018/f2p0/2871	0.934732	0.00625094
Com_470_pos	Coniferylaldehyde	transcript_HQ_B_transcript9017/f2p0/2936	0.921617	0.00897502
Com_470_pos	Coniferylaldehyde	transcript_HQ_B_transcript9014/f6p0/2865	-0.958104	0.00259609
Com_470_pos	Coniferylaldehyde	transcript_HQ_B_transcript9010/f7p0/2824	-0.946291	0.00424944
Com_470_pos	Coniferylaldehyde	transcript_HQ_B_transcript9004/f3p0/2876	0.964257	0.00189353
Com_470_pos	Coniferylaldehyde	transcript_HQ_B_transcript900/f5p0/4469	0.975013	0.000928704
Com_470_pos	Coniferylaldehyde	transcript_HQ_B_transcript90/f2p0/5987	0.997971	6.1741e-06
Com_470_pos	Coniferylaldehyde	transcript_HQ_B_transcript9/f3p0/7358	-0.981231	0.000525124
Com_470_pos	Coniferylaldehyde	transcript_HQ_B_transcript8999/f2p0/2877	0.979312	0.000637539
Com_470_pos	Coniferylaldehyde	transcript_HQ_B_transcript8990/f4p0/2855	-0.971301	0.00122366
Com_470_pos	Coniferylaldehyde	transcript_HQ_B_transcript8989/f3p0/2808	0.973158	0.00107105
Com_470_pos	Coniferylaldehyde	transcript_HQ_B_transcript8987/f3p0/2883	-0.965548	0.00175991
Com_470_pos	Coniferylaldehyde	transcript_HQ_B_transcript8983/f4p0/2822	-0.993662	6.01287e-05
Com_470_pos	Coniferylaldehyde	transcript_HQ_B_transcript8982/f6p0/2864	0.998538	3.20346e-06
Com_470_pos	Coniferylaldehyde	transcript_HQ_B_transcript8981/f2p0/2889	0.955839	0.00288227
Com_470_pos	Coniferylaldehyde	transcript_HQ_B_transcript895/f3p0/4501	-0.966008	0.00171358
Com_470_pos	Coniferylaldehyde	transcript_HQ_B_transcript8948/f3p0/2874	0.991212	0.000115511
Com_470_pos	Coniferylaldehyde	transcript_HQ_B_transcript8943/f4p0/2881	0.970003	0.0013362
Com_470_pos	Coniferylaldehyde	transcript_HQ_B_transcript8942/f2p0/2889	-0.989313	0.000170709
Com_470_pos	Coniferylaldehyde	transcript_HQ_B_transcript8939/f3p0/2897	0.996109	2.26762e-05
Com_470_pos	Coniferylaldehyde	transcript_HQ_B_transcript8938/f2p0/2883	0.995111	3.57957e-05
Com_470_pos	Coniferylaldehyde	transcript_HQ_B_transcript8937/f2p0/2906	0.935103	0.00618079
Com_470_pos	Coniferylaldehyde	transcript_HQ_B_transcript8922/f2p0/2894	0.998514	3.31112e-06
Com_470_pos	Coniferylaldehyde	transcript_HQ_B_transcript8911/f18p0/2844	-0.985397	0.000318296
Com_470_pos	Coniferylaldehyde	transcript_HQ_B_transcript8910/f2p0/2888	0.997732	7.70917e-06
Com_470_pos	Coniferylaldehyde	transcript_HQ_B_transcript8900/f2p0/2889	0.941904	0.00496474
Com_470_pos	Coniferylaldehyde	transcript_HQ_B_transcript89/f2p0/5953	-0.992827	7.69884e-05
Com_470_pos	Coniferylaldehyde	transcript_HQ_B_transcript8890/f2p0/2877	-0.984713	0.000348759
Com_470_pos	Coniferylaldehyde	transcript_HQ_B_transcript8884/f2p0/2891	0.976851	0.000797613
Com_470_pos	Coniferylaldehyde	transcript_HQ_B_transcript8879/f2p0/2905	-0.918555	0.0096797
Com_470_pos	Coniferylaldehyde	transcript_HQ_B_transcript8877/f3p0/2909	0.993656	6.02474e-05
Com_470_pos	Coniferylaldehyde	transcript_HQ_B_transcript8873/f2p0/2876	0.950612	0.00359857
Com_470_pos	Coniferylaldehyde	transcript_HQ_B_transcript8868/f4p0/2865	0.99685	1.48658e-05
Com_470_pos	Coniferylaldehyde	transcript_HQ_B_transcript8866/f2p0/2881	-0.995186	3.47082e-05
Com_470_pos	Coniferylaldehyde	transcript_HQ_B_transcript8862/f5p0/2873	-0.976781	0.000802424
Com_470_pos	Coniferylaldehyde	transcript_HQ_B_transcript8861/f2p0/2904	0.996011	2.38307e-05
Com_470_pos	Coniferylaldehyde	transcript_HQ_B_transcript885/f2p0/4512	-0.985497	0.000313983
Com_470_pos	Coniferylaldehyde	transcript_HQ_B_transcript8847/f7p0/2875	0.996231	2.12852e-05
Com_470_pos	Coniferylaldehyde	transcript_HQ_B_transcript8840/f40p0/2847	0.944898	0.00447066
Com_470_pos	Coniferylaldehyde	transcript_HQ_B_transcript8823/f15p0/2850	0.945709	0.00434124
Com_470_pos	Coniferylaldehyde	transcript_HQ_B_transcript881/f2p0/4525	0.986791	0.000260569
Com_470_pos	Coniferylaldehyde	transcript_HQ_B_transcript8804/f6p0/2884	0.984762	0.000346522
Com_470_pos	Coniferylaldehyde	transcript_HQ_B_transcript88/f3p0/5969	-0.977619	0.00074575
Com_470_pos	Coniferylaldehyde	transcript_HQ_B_transcript8775/f4p0/2893	0.995378	3.19941e-05
Com_470_pos	Coniferylaldehyde	transcript_HQ_B_transcript8773/f3p0/2962	0.984688	0.000349896
Com_470_pos	Coniferylaldehyde	transcript_HQ_B_transcript8772/f2p0/2903	0.998344	4.11311e-06
Com_470_pos	Coniferylaldehyde	transcript_HQ_B_transcript8768/f10p0/2833	-0.960818	0.0022728
Com_470_pos	Coniferylaldehyde	transcript_HQ_B_transcript8764/f3p0/2890	-0.999153	1.07476e-06
Com_470_pos	Coniferylaldehyde	transcript_HQ_B_transcript8759/f2p0/2896	0.992464	8.49688e-05
Com_470_pos	Coniferylaldehyde	transcript_HQ_B_transcript8756/f2p0/2898	0.99835	4.07961e-06
Com_470_pos	Coniferylaldehyde	transcript_HQ_B_transcript8749/f2p0/2912	-0.992492	8.43418e-05
Com_470_pos	Coniferylaldehyde	transcript_HQ_B_transcript8746/f2p0/2909	0.994254	4.94317e-05
Com_470_pos	Coniferylaldehyde	transcript_HQ_B_transcript8744/f2p0/2910	-0.993508	6.30796e-05
Com_470_pos	Coniferylaldehyde	transcript_HQ_B_transcript8740/f2p0/2903	-0.945947	0.00430358
Com_470_pos	Coniferylaldehyde	transcript_HQ_B_transcript874/f3p0/4501	-0.993207	6.90667e-05
Com_470_pos	Coniferylaldehyde	transcript_HQ_B_transcript8739/f3p0/2897	-0.982916	0.000435286
Com_470_pos	Coniferylaldehyde	transcript_HQ_B_transcript8737/f4p0/2948	-0.976238	0.000840223
Com_470_pos	Coniferylaldehyde	transcript_HQ_B_transcript8736/f3p0/2900	-0.935774	0.00605499
Com_470_pos	Coniferylaldehyde	transcript_HQ_B_transcript8728/f3p0/2893	0.975461	0.000895861
Com_470_pos	Coniferylaldehyde	transcript_HQ_B_transcript872/f2p0/4540	0.997801	7.24546e-06
Com_470_pos	Coniferylaldehyde	transcript_HQ_B_transcript8705/f4p0/2898	0.946962	0.00414496
Com_470_pos	Coniferylaldehyde	transcript_HQ_B_transcript8704/f4p0/2893	-0.990261	0.000141807
Com_470_pos	Coniferylaldehyde	transcript_HQ_B_transcript8701/f10p0/2847	-0.976712	0.000807154
Com_470_pos	Coniferylaldehyde	transcript_HQ_B_transcript8691/f2p0/2937	-0.997041	1.31192e-05
Com_470_pos	Coniferylaldehyde	transcript_HQ_B_transcript8686/f5p0/2907	0.953838	0.00314722
Com_470_pos	Coniferylaldehyde	transcript_HQ_B_transcript8683/f3p0/2903	-0.982499	0.000456724
Com_470_pos	Coniferylaldehyde	transcript_HQ_B_transcript8677/f5p0/2906	-0.972082	0.00115822
Com_470_pos	Coniferylaldehyde	transcript_HQ_B_transcript8674/f5p0/2930	-0.942464	0.00487032
Com_470_pos	Coniferylaldehyde	transcript_HQ_B_transcript867/f2p0/4528	-0.936945	0.00583848
Com_470_pos	Coniferylaldehyde	transcript_HQ_B_transcript8668/f12p0/2875	0.993561	6.20485e-05
Com_470_pos	Coniferylaldehyde	transcript_HQ_B_transcript8642/f2p0/2926	0.998268	4.49589e-06
Com_470_pos	Coniferylaldehyde	transcript_HQ_B_transcript8636/f4p0/2847	-0.926228	0.00796272
Com_470_pos	Coniferylaldehyde	transcript_HQ_B_transcript8629/f2p0/2909	0.998475	3.48548e-06
Com_470_pos	Coniferylaldehyde	transcript_HQ_B_transcript8626/f3p0/2925	-0.986782	0.000260907
Com_470_pos	Coniferylaldehyde	transcript_HQ_B_transcript8625/f3p0/2908	0.983709	0.000395935
Com_470_pos	Coniferylaldehyde	transcript_HQ_B_transcript8623/f3p0/2877	0.934693	0.00625818
Com_470_pos	Coniferylaldehyde	transcript_HQ_B_transcript8620/f3p0/2908	0.929985	0.0071816
Com_470_pos	Coniferylaldehyde	transcript_HQ_B_transcript8610/f2p0/2948	-0.93923	0.00542731
Com_470_pos	Coniferylaldehyde	transcript_HQ_B_transcript861/f2p0/4515	0.958249	0.00257828
Com_470_pos	Coniferylaldehyde	transcript_HQ_B_transcript8609/f2p0/2921	0.989648	0.000160195
Com_470_pos	Coniferylaldehyde	transcript_HQ_B_transcript8600/f5p0/2910	0.96624	0.00169032
Com_470_pos	Coniferylaldehyde	transcript_HQ_B_transcript86/f2p0/5989	0.93819	0.00561261
Com_470_pos	Coniferylaldehyde	transcript_HQ_B_transcript8581/f3p0/2942	0.920702	0.00918295
Com_470_pos	Coniferylaldehyde	transcript_HQ_B_transcript8576/f2p0/2912	-0.976505	0.000821504
Com_470_pos	Coniferylaldehyde	transcript_HQ_B_transcript8571/f13p0/2886	0.998315	4.2557e-06
Com_470_pos	Coniferylaldehyde	transcript_HQ_B_transcript857/f2p0/4512	0.930686	0.00704011
Com_470_pos	Coniferylaldehyde	transcript_HQ_B_transcript8567/f10p0/2908	0.995359	3.22642e-05
Com_470_pos	Coniferylaldehyde	transcript_HQ_B_transcript8564/f4p0/2926	0.997718	7.80218e-06
Com_470_pos	Coniferylaldehyde	transcript_HQ_B_transcript8553/f6p0/2922	0.998569	3.07017e-06
Com_470_pos	Coniferylaldehyde	transcript_HQ_B_transcript8549/f2p0/2945	-0.923883	0.00847012
Com_470_pos	Coniferylaldehyde	transcript_HQ_B_transcript854/f3p0/4509	-0.961457	0.00219976
Com_470_pos	Coniferylaldehyde	transcript_HQ_B_transcript8536/f2p0/2929	-0.959599	0.00241544
Com_470_pos	Coniferylaldehyde	transcript_HQ_B_transcript8535/f3p0/2909	0.996646	1.68561e-05
Com_470_pos	Coniferylaldehyde	transcript_HQ_B_transcript8529/f5p0/2921	0.995891	2.52955e-05
Com_470_pos	Coniferylaldehyde	transcript_HQ_B_transcript8522/f2p0/2945	-0.987847	0.000220658
Com_470_pos	Coniferylaldehyde	transcript_HQ_B_transcript8520/f2p0/2915	0.997207	1.1693e-05
Com_470_pos	Coniferylaldehyde	transcript_HQ_B_transcript8519/f2p0/2923	-0.927559	0.00768139
Com_470_pos	Coniferylaldehyde	transcript_HQ_B_transcript8512/f3p0/3006	-0.9491	0.00382035
Com_470_pos	Coniferylaldehyde	transcript_HQ_B_transcript8509/f4p0/2913	-0.968051	0.00151479
Com_470_pos	Coniferylaldehyde	transcript_HQ_B_transcript8506/f16p0/2887	0.993941	5.49593e-05
Com_470_pos	Coniferylaldehyde	transcript_HQ_B_transcript85/f3p0/5984	-0.952533	0.00332624
Com_470_pos	Coniferylaldehyde	transcript_HQ_B_transcript8492/f4p0/2934	-0.917943	0.00982366
Com_470_pos	Coniferylaldehyde	transcript_HQ_B_transcript8490/f2p0/2926	0.983962	0.000383773
Com_470_pos	Coniferylaldehyde	transcript_HQ_B_transcript8475/f2p0/2921	0.956373	0.00281341
Com_470_pos	Coniferylaldehyde	transcript_HQ_B_transcript8471/f2p0/2926	0.991035	0.000120197
Com_470_pos	Coniferylaldehyde	transcript_HQ_B_transcript8464/f5p0/2878	0.928728	0.00743847
Com_470_pos	Coniferylaldehyde	transcript_HQ_B_transcript8459/f4p0/2922	0.957857	0.00262664
Com_470_pos	Coniferylaldehyde	transcript_HQ_B_transcript8458/f11p0/2906	-0.965294	0.00178589
Com_470_pos	Coniferylaldehyde	transcript_HQ_B_transcript8456/f2p0/2944	0.998538	3.20482e-06
Com_470_pos	Coniferylaldehyde	transcript_HQ_B_transcript8451/f2p0/2923	0.979217	0.000643402
Com_470_pos	Coniferylaldehyde	transcript_HQ_B_transcript845/f2p0/4526	0.934628	0.00627059
Com_470_pos	Coniferylaldehyde	transcript_HQ_B_transcript8448/f2p0/2936	0.99778	7.38536e-06
Com_470_pos	Coniferylaldehyde	transcript_HQ_B_transcript8445/f2p0/2938	0.998414	3.772e-06
Com_470_pos	Coniferylaldehyde	transcript_HQ_B_transcript8435/f3p0/2936	0.989109	0.000177273
Com_470_pos	Coniferylaldehyde	transcript_HQ_B_transcript8429/f5p0/2916	0.93496	0.00620775
Com_470_pos	Coniferylaldehyde	transcript_HQ_B_transcript842/f2p0/4526	-0.963196	0.00200685
Com_470_pos	Coniferylaldehyde	transcript_HQ_B_transcript8416/f2p0/2936	0.997384	1.02597e-05
Com_470_pos	Coniferylaldehyde	transcript_HQ_B_transcript8406/f3p0/2937	0.976351	0.000832304
Com_470_pos	Coniferylaldehyde	transcript_HQ_B_transcript8404/f6p0/2918	-0.990936	0.000122868
Com_470_pos	Coniferylaldehyde	transcript_HQ_B_transcript8399/f2p0/2934	0.967769	0.00154149
Com_470_pos	Coniferylaldehyde	transcript_HQ_B_transcript8392/f2p0/2986	0.998576	3.03895e-06
Com_470_pos	Coniferylaldehyde	transcript_HQ_B_transcript8378/f2p0/2491	-0.960201	0.00234447
Com_470_pos	Coniferylaldehyde	transcript_HQ_B_transcript8367/f2p0/2930	-0.994874	3.93474e-05
Com_470_pos	Coniferylaldehyde	transcript_HQ_B_transcript8366/f2p0/2952	0.959565	0.00241941
Com_470_pos	Coniferylaldehyde	transcript_HQ_B_transcript8365/f5p0/2940	-0.947514	0.00405981
Com_470_pos	Coniferylaldehyde	transcript_HQ_B_transcript8354/f2p0/2928	-0.93784	0.0056758
Com_470_pos	Coniferylaldehyde	transcript_HQ_B_transcript835/f2p0/4526	-0.925671	0.00808189
Com_470_pos	Coniferylaldehyde	transcript_HQ_B_transcript8333/f2p0/3001	0.990605	0.00013198
Com_470_pos	Coniferylaldehyde	transcript_HQ_B_transcript8331/f2p0/2947	0.946563	0.0042069
Com_470_pos	Coniferylaldehyde	transcript_HQ_B_transcript8323/f2p0/2921	0.983616	0.000400474
Com_470_pos	Coniferylaldehyde	transcript_HQ_B_transcript8316/f2p0/2991	0.998401	3.83357e-06
Com_470_pos	Coniferylaldehyde	transcript_HQ_B_transcript8310/f3p0/2950	-0.936472	0.00592552
Com_470_pos	Coniferylaldehyde	transcript_HQ_B_transcript8306/f2p0/2937	0.966472	0.00166731
Com_470_pos	Coniferylaldehyde	transcript_HQ_B_transcript8301/f5p0/2940	-0.951215	0.00351196
Com_470_pos	Coniferylaldehyde	transcript_HQ_B_transcript8295/f6p0/2937	0.967941	0.00152518
Com_470_pos	Coniferylaldehyde	transcript_HQ_B_transcript8292/f3p0/2968	0.997391	1.02046e-05
Com_470_pos	Coniferylaldehyde	transcript_HQ_B_transcript8289/f3p0/2969	0.997655	8.24363e-06
Com_470_pos	Coniferylaldehyde	transcript_HQ_B_transcript8284/f10p0/2936	0.959385	0.00244081
Com_470_pos	Coniferylaldehyde	transcript_HQ_B_transcript8280/f7p0/2942	0.960984	0.00225364
Com_470_pos	Coniferylaldehyde	transcript_HQ_B_transcript8273/f11p0/2899	-0.98902	0.000180178
Com_470_pos	Coniferylaldehyde	transcript_HQ_B_transcript8264/f2p0/2942	-0.978109	0.000713558
Com_470_pos	Coniferylaldehyde	transcript_HQ_B_transcript8261/f2p0/2952	0.994725	4.16669e-05
Com_470_pos	Coniferylaldehyde	transcript_HQ_B_transcript8256/f2p0/2967	-0.993536	6.2536e-05
Com_470_pos	Coniferylaldehyde	transcript_HQ_B_transcript8238/f8p0/2915	0.978233	0.000705545
Com_470_pos	Coniferylaldehyde	transcript_HQ_B_transcript8225/f2p0/2930	-0.942294	0.00489882
Com_470_pos	Coniferylaldehyde	transcript_HQ_B_transcript8224/f2p0/2961	0.98946	0.000166056
Com_470_pos	Coniferylaldehyde	transcript_HQ_B_transcript8217/f2p0/2966	-0.974102	0.000997385
Com_470_pos	Coniferylaldehyde	transcript_HQ_B_transcript8210/f3p0/2959	0.984955	0.000337818
Com_470_pos	Coniferylaldehyde	transcript_HQ_B_transcript8205/f2p0/2964	-0.952227	0.00336882
Com_470_pos	Coniferylaldehyde	transcript_HQ_B_transcript8195/f2p0/2981	-0.95605	0.00285496
Com_470_pos	Coniferylaldehyde	transcript_HQ_B_transcript8177/f3p0/2961	-0.988459	0.000199019
Com_470_pos	Coniferylaldehyde	transcript_HQ_B_transcript8175/f2p0/2954	0.988773	0.000188367
Com_470_pos	Coniferylaldehyde	transcript_HQ_B_transcript8170/f2p0/2974	-0.972429	0.00112972
Com_470_pos	Coniferylaldehyde	transcript_HQ_B_transcript8163/f2p0/2951	0.997205	1.17076e-05
Com_470_pos	Coniferylaldehyde	transcript_HQ_B_transcript816/f7p0/4557	0.926295	0.00794853
Com_470_pos	Coniferylaldehyde	transcript_HQ_B_transcript8156/f3p0/2958	0.993548	6.23164e-05
Com_470_pos	Coniferylaldehyde	transcript_HQ_B_transcript8152/f3p0/2982	-0.965868	0.00172762
Com_470_pos	Coniferylaldehyde	transcript_HQ_B_transcript815/f4p0/4537	0.955922	0.00287151
Com_470_pos	Coniferylaldehyde	transcript_HQ_B_transcript8147/f2p0/2969	0.975087	0.000923255
Com_470_pos	Coniferylaldehyde	transcript_HQ_B_transcript814/f3p0/4543	0.998618	2.86271e-06
Com_470_pos	Coniferylaldehyde	transcript_HQ_B_transcript8137/f5p0/2959	-0.995942	2.46713e-05
Com_470_pos	Coniferylaldehyde	transcript_HQ_B_transcript8136/f2p0/2980	-0.991626	0.000104904
Com_470_pos	Coniferylaldehyde	transcript_HQ_B_transcript8130/f2p0/3017	0.983273	0.000417352
Com_470_pos	Coniferylaldehyde	transcript_HQ_B_transcript8106/f2p0/2997	0.960416	0.00231933
Com_470_pos	Coniferylaldehyde	transcript_HQ_B_transcript8104/f3p0/2988	0.9986	2.93855e-06
Com_470_pos	Coniferylaldehyde	transcript_HQ_B_transcript8102/f2p0/2960	0.998403	3.82208e-06
Com_470_pos	Coniferylaldehyde	transcript_HQ_B_transcript8098/f2p0/2976	-0.968833	0.00144196
Com_470_pos	Coniferylaldehyde	transcript_HQ_B_transcript8084/f2p0/2993	0.94312	0.00476094
Com_470_pos	Coniferylaldehyde	transcript_HQ_B_transcript8072/f5p0/2970	-0.984943	0.000338384
Com_470_pos	Coniferylaldehyde	transcript_HQ_B_transcript807/f2p0/4550	-0.921135	0.00908429
Com_470_pos	Coniferylaldehyde	transcript_HQ_B_transcript8057/f3p0/3005	0.97965	0.000616976
Com_470_pos	Coniferylaldehyde	transcript_HQ_B_transcript8055/f2p0/2978	0.997494	9.41558e-06
Com_470_pos	Coniferylaldehyde	transcript_HQ_B_transcript805/f2p0/4558	-0.969506	0.00138063
Com_470_pos	Coniferylaldehyde	transcript_HQ_B_transcript8032/f15p0/2942	0.93695	0.00583766
Com_470_pos	Coniferylaldehyde	transcript_HQ_B_transcript8019/f3p0/2946	0.974496	0.000967381
Com_470_pos	Coniferylaldehyde	transcript_HQ_B_transcript8003/f3p0/3012	0.998362	4.02208e-06
Com_470_pos	Coniferylaldehyde	transcript_HQ_B_transcript8002/f3p0/2990	0.977061	0.000783244
Com_470_pos	Coniferylaldehyde	transcript_HQ_B_transcript7982/f2p0/2977	-0.972561	0.00111905
Com_470_pos	Coniferylaldehyde	transcript_HQ_B_transcript798/f2p0/4576	0.996976	1.36994e-05
Com_470_pos	Coniferylaldehyde	transcript_HQ_B_transcript7975/f3p0/2958	-0.984123	0.000376136
Com_470_pos	Coniferylaldehyde	transcript_HQ_B_transcript797/f7p0/4470	-0.9875	0.000233389
Com_470_pos	Coniferylaldehyde	transcript_HQ_B_transcript7948/f5p0/2983	0.997898	6.62519e-06
Com_470_pos	Coniferylaldehyde	transcript_HQ_B_transcript7947/f12p0/2975	0.944503	0.00453437
Com_470_pos	Coniferylaldehyde	transcript_HQ_B_transcript7925/f2p0/2986	-0.970764	0.00126964
Com_470_pos	Coniferylaldehyde	transcript_HQ_B_transcript792/f2p0/4567	-0.977535	0.000751321
Com_470_pos	Coniferylaldehyde	transcript_HQ_B_transcript791/f3p0/4551	-0.987	0.000252397
Com_470_pos	Coniferylaldehyde	transcript_HQ_B_transcript7906/f2p0/2992	-0.93295	0.00659286
Com_470_pos	Coniferylaldehyde	transcript_HQ_B_transcript7892/f2p0/2988	0.995316	3.28531e-05
Com_470_pos	Coniferylaldehyde	transcript_HQ_B_transcript7889/f2p0/2991	-0.943593	0.00468287
Com_470_pos	Coniferylaldehyde	transcript_HQ_B_transcript7885/f2p0/3050	0.992301	8.86834e-05
Com_470_pos	Coniferylaldehyde	transcript_HQ_B_transcript7876/f8p0/2950	0.989938	0.000151342
Com_470_pos	Coniferylaldehyde	transcript_HQ_B_transcript7850/f2p0/3030	0.998157	5.0894e-06
Com_470_pos	Coniferylaldehyde	transcript_HQ_B_transcript7849/f3p0/3000	-0.977515	0.000752688
Com_470_pos	Coniferylaldehyde	transcript_HQ_B_transcript7842/f2p0/3010	-0.949782	0.00371938
Com_470_pos	Coniferylaldehyde	transcript_HQ_B_transcript7832/f5p0/2996	0.995566	2.94468e-05
Com_470_pos	Coniferylaldehyde	transcript_HQ_B_transcript7827/f3p0/3052	-0.966363	0.00167819
Com_470_pos	Coniferylaldehyde	transcript_HQ_B_transcript7824/f5p0/3004	0.973278	0.00106155
Com_470_pos	Coniferylaldehyde	transcript_HQ_B_transcript782/f2p0/4553	0.991695	0.000103169
Com_470_pos	Coniferylaldehyde	transcript_HQ_B_transcript7818/f2p0/3000	0.998357	4.04744e-06
Com_470_pos	Coniferylaldehyde	transcript_HQ_B_transcript7807/f2p0/3000	0.974254	0.000985718
Com_470_pos	Coniferylaldehyde	transcript_HQ_B_transcript7791/f31p0/2926	0.995085	3.61831e-05
Com_470_pos	Coniferylaldehyde	transcript_HQ_B_transcript7765/f2p0/3036	-0.945281	0.00440932
Com_470_pos	Coniferylaldehyde	transcript_HQ_B_transcript776/f3p0/4573	0.998713	2.48474e-06
Com_470_pos	Coniferylaldehyde	transcript_HQ_B_transcript7755/f3p0/3013	0.99403	5.33613e-05
Com_470_pos	Coniferylaldehyde	transcript_HQ_B_transcript775/f3p0/4586	-0.968732	0.00145125
Com_470_pos	Coniferylaldehyde	transcript_HQ_B_transcript7746/f2p0/3023	0.989521	0.000164143
Com_470_pos	Coniferylaldehyde	transcript_HQ_B_transcript7741/f2p0/3012	-0.994037	5.32288e-05
Com_470_pos	Coniferylaldehyde	transcript_HQ_B_transcript7740/f2p0/3100	0.989692	0.000158832
Com_470_pos	Coniferylaldehyde	transcript_HQ_B_transcript7739/f3p0/3018	0.990283	0.000141163
Com_470_pos	Coniferylaldehyde	transcript_HQ_B_transcript7737/f2p0/3011	0.926702	0.00786196
Com_470_pos	Coniferylaldehyde	transcript_HQ_B_transcript7735/f6p0/2986	0.954619	0.00304245
Com_470_pos	Coniferylaldehyde	transcript_HQ_B_transcript7715/f5p0/2991	0.966587	0.00165597
Com_470_pos	Coniferylaldehyde	transcript_HQ_B_transcript7711/f2p0/3019	0.997967	6.19638e-06
Com_470_pos	Coniferylaldehyde	transcript_HQ_B_transcript771/f7p0/4569	-0.935175	0.0061672
Com_470_pos	Coniferylaldehyde	transcript_HQ_B_transcript7700/f2p0/3023	0.963707	0.00195192
Com_470_pos	Coniferylaldehyde	transcript_HQ_B_transcript7698/f13p0/2987	-0.944304	0.00456662
Com_470_pos	Coniferylaldehyde	transcript_HQ_B_transcript7697/f3p0/3019	-0.942634	0.0048419
Com_470_pos	Coniferylaldehyde	transcript_HQ_B_transcript7687/f2p0/3022	-0.975822	0.000869772
Com_470_pos	Coniferylaldehyde	transcript_HQ_B_transcript7680/f2p0/3027	-0.965537	0.00176111
Com_470_pos	Coniferylaldehyde	transcript_HQ_B_transcript7679/f2p0/3028	0.997182	1.18965e-05
Com_470_pos	Coniferylaldehyde	transcript_HQ_B_transcript7670/f3p0/3010	0.998523	3.27158e-06
Com_470_pos	Coniferylaldehyde	transcript_HQ_B_transcript7663/f9p0/3007	-0.939441	0.00538999
Com_470_pos	Coniferylaldehyde	transcript_HQ_B_transcript765/f2p0/4586	0.994842	3.98459e-05
Com_470_pos	Coniferylaldehyde	transcript_HQ_B_transcript7649/f2p0/3021	-0.981098	0.000532562
Com_470_pos	Coniferylaldehyde	transcript_HQ_B_transcript7632/f2p0/3027	-0.977063	0.000783107
Com_470_pos	Coniferylaldehyde	transcript_HQ_B_transcript763/f4p0/4575	0.93242	0.00669633
Com_470_pos	Coniferylaldehyde	transcript_HQ_B_transcript7629/f5p0/3019	0.996689	1.64256e-05
Com_470_pos	Coniferylaldehyde	transcript_HQ_B_transcript7624/f20p0/2946	0.958598	0.00253566
Com_470_pos	Coniferylaldehyde	transcript_HQ_B_transcript7620/f3p0/3023	0.996565	1.76748e-05
Com_470_pos	Coniferylaldehyde	transcript_HQ_B_transcript7618/f2p0/3048	0.98584	0.000299351
Com_470_pos	Coniferylaldehyde	transcript_HQ_B_transcript7615/f5p0/3024	0.970373	0.00130362
Com_470_pos	Coniferylaldehyde	transcript_HQ_B_transcript7613/f2p0/3047	-0.938381	0.0055784
Com_470_pos	Coniferylaldehyde	transcript_HQ_B_transcript7612/f2p0/3027	-0.982464	0.000458572
Com_470_pos	Coniferylaldehyde	transcript_HQ_B_transcript7610/f2p0/3032	0.957455	0.00267661
Com_470_pos	Coniferylaldehyde	transcript_HQ_B_transcript7600/f2p0/3033	0.995193	3.46078e-05
Com_470_pos	Coniferylaldehyde	transcript_HQ_B_transcript7596/f2p0/3052	0.980886	0.000544531
Com_470_pos	Coniferylaldehyde	transcript_HQ_B_transcript7592/f2p0/3035	-0.968263	0.00149487
Com_470_pos	Coniferylaldehyde	transcript_HQ_B_transcript7590/f3p0/3044	0.939753	0.00533528
Com_470_pos	Coniferylaldehyde	transcript_HQ_B_transcript7586/f2p0/3058	-0.988938	0.00018286
Com_470_pos	Coniferylaldehyde	transcript_HQ_B_transcript7584/f3p0/3049	-0.984947	0.000338175
Com_470_pos	Coniferylaldehyde	transcript_HQ_B_transcript7581/f2p0/3037	0.994651	4.28358e-05
Com_470_pos	Coniferylaldehyde	transcript_HQ_B_transcript7561/f3p0/3069	0.998378	3.94363e-06
Com_470_pos	Coniferylaldehyde	transcript_HQ_B_transcript7553/f2p0/3039	-0.987048	0.00025056
Com_470_pos	Coniferylaldehyde	transcript_HQ_B_transcript7549/f7p0/3098	-0.998673	2.64103e-06
Com_470_pos	Coniferylaldehyde	transcript_HQ_B_transcript7546/f2p0/3035	-0.957478	0.00267368
Com_470_pos	Coniferylaldehyde	transcript_HQ_B_transcript7540/f2p0/3042	0.919946	0.00935639
Com_470_pos	Coniferylaldehyde	transcript_HQ_B_transcript7538/f3p0/3037	0.997856	6.89033e-06
Com_470_pos	Coniferylaldehyde	transcript_HQ_B_transcript7534/f2p0/3030	0.985306	0.000322271
Com_470_pos	Coniferylaldehyde	transcript_HQ_B_transcript7532/f2p0/3088	0.991971	9.64325e-05
Com_470_pos	Coniferylaldehyde	transcript_HQ_B_transcript7531/f4p0/3013	-0.982441	0.000459793
Com_470_pos	Coniferylaldehyde	transcript_HQ_B_transcript7526/f2p0/3033	0.969977	0.00133854
Com_470_pos	Coniferylaldehyde	transcript_HQ_B_transcript7524/f2p0/3065	0.962452	0.00208834
Com_470_pos	Coniferylaldehyde	transcript_HQ_B_transcript7516/f2p0/3054	-0.99642	1.92046e-05
Com_470_pos	Coniferylaldehyde	transcript_HQ_B_transcript7515/f2p0/3049	0.997595	8.66601e-06
Com_470_pos	Coniferylaldehyde	transcript_HQ_B_transcript7514/f4p0/3052	0.998432	3.68605e-06
Com_470_pos	Coniferylaldehyde	transcript_HQ_B_transcript7513/f7p0/3022	0.985303	0.000322401
Com_470_pos	Coniferylaldehyde	transcript_HQ_B_transcript7510/f2p0/3036	-0.949781	0.00371953
Com_470_pos	Coniferylaldehyde	transcript_HQ_B_transcript751/f3p0/4620	0.99706	1.29499e-05
Com_470_pos	Coniferylaldehyde	transcript_HQ_B_transcript7509/f3p0/3033	-0.974758	0.00094767
Com_470_pos	Coniferylaldehyde	transcript_HQ_B_transcript7507/f3p0/3036	0.943181	0.00475081
Com_470_pos	Coniferylaldehyde	transcript_HQ_B_transcript7491/f2p0/3070	0.967115	0.00160436
Com_470_pos	Coniferylaldehyde	transcript_HQ_B_transcript749/f4p0/4607	0.993261	6.79641e-05
Com_470_pos	Coniferylaldehyde	transcript_HQ_B_transcript7486/f2p0/3066	-0.96767	0.00155096
Com_470_pos	Coniferylaldehyde	transcript_HQ_B_transcript7482/f3p0/3039	-0.973158	0.00107104
Com_470_pos	Coniferylaldehyde	transcript_HQ_B_transcript7477/f2p0/3032	-0.969025	0.00142434
Com_470_pos	Coniferylaldehyde	transcript_HQ_B_transcript7476/f2p0/3043	-0.938117	0.00562571
Com_470_pos	Coniferylaldehyde	transcript_HQ_B_transcript7472/f4p0/3037	0.992003	9.56649e-05
Com_470_pos	Coniferylaldehyde	transcript_HQ_B_transcript7465/f3p0/3071	-0.989957	0.000150782
Com_470_pos	Coniferylaldehyde	transcript_HQ_B_transcript7448/f2p0/3091	0.995612	2.88351e-05
Com_470_pos	Coniferylaldehyde	transcript_HQ_B_transcript7422/f3p0/3052	-0.987626	0.000228744
Com_470_pos	Coniferylaldehyde	transcript_HQ_B_transcript7406/f2p0/3048	0.978222	0.000706232
Com_470_pos	Coniferylaldehyde	transcript_HQ_B_transcript74/f2p0/6100	0.919806	0.00938864
Com_470_pos	Coniferylaldehyde	transcript_HQ_B_transcript7395/f2p0/3048	0.998365	4.00645e-06
Com_470_pos	Coniferylaldehyde	transcript_HQ_B_transcript7394/f9p0/2972	0.973624	0.00103435
Com_470_pos	Coniferylaldehyde	transcript_HQ_B_transcript7392/f2p0/3089	-0.969827	0.00135192
Com_470_pos	Coniferylaldehyde	transcript_HQ_B_transcript7384/f2p0/3060	0.99613	2.24405e-05
Com_470_pos	Coniferylaldehyde	transcript_HQ_B_transcript7382/f2p0/3066	0.964048	0.00191561
Com_470_pos	Coniferylaldehyde	transcript_HQ_B_transcript7372/f4p0/3039	0.981325	0.000519889
Com_470_pos	Coniferylaldehyde	transcript_HQ_B_transcript737/f2p0/4651	-0.99627	2.08464e-05
Com_470_pos	Coniferylaldehyde	transcript_HQ_B_transcript7360/f2p0/2995	0.997683	8.04451e-06
Com_470_pos	Coniferylaldehyde	transcript_HQ_B_transcript7351/f10p0/3036	-0.952123	0.00338351
Com_470_pos	Coniferylaldehyde	transcript_HQ_B_transcript734/f3p0/4625	0.977922	0.0007258
Com_470_pos	Coniferylaldehyde	transcript_HQ_B_transcript7338/f3p0/3063	0.987267	0.000242164
Com_470_pos	Coniferylaldehyde	transcript_HQ_B_transcript7336/f6p0/3065	-0.936965	0.00583489
Com_470_pos	Coniferylaldehyde	transcript_HQ_B_transcript7332/f9p0/3053	0.99842	3.74367e-06
Com_470_pos	Coniferylaldehyde	transcript_HQ_B_transcript733/f2p0/4618	-0.939133	0.00544453
Com_470_pos	Coniferylaldehyde	transcript_HQ_B_transcript7329/f2p0/3087	0.989214	0.000173876
Com_470_pos	Coniferylaldehyde	transcript_HQ_B_transcript7328/f2p0/3065	0.998491	3.412e-06
Com_470_pos	Coniferylaldehyde	transcript_HQ_B_transcript7325/f15p0/3032	-0.995678	2.79823e-05
Com_470_pos	Coniferylaldehyde	transcript_HQ_B_transcript7324/f5p0/3033	0.987271	0.000242019
Com_470_pos	Coniferylaldehyde	transcript_HQ_B_transcript7305/f12p0/3033	0.990813	0.000126217
Com_470_pos	Coniferylaldehyde	transcript_HQ_B_transcript7300/f2p0/3066	0.998429	3.69961e-06
Com_470_pos	Coniferylaldehyde	transcript_HQ_B_transcript73/f5p0/6080	0.948652	0.00388723
Com_470_pos	Coniferylaldehyde	transcript_HQ_B_transcript7294/f4p0/3062	0.985927	0.000295688
Com_470_pos	Coniferylaldehyde	transcript_HQ_B_transcript7293/f4p0/3061	0.980311	0.000577682
Com_470_pos	Coniferylaldehyde	transcript_HQ_B_transcript727/f2p0/4620	0.964453	0.00187297
Com_470_pos	Coniferylaldehyde	transcript_HQ_B_transcript7261/f2p0/3069	0.990435	0.000136788
Com_470_pos	Coniferylaldehyde	transcript_HQ_B_transcript7250/f2p0/3072	0.998495	3.39589e-06
Com_470_pos	Coniferylaldehyde	transcript_HQ_B_transcript7249/f2p0/3120	-0.979755	0.000610639
Com_470_pos	Coniferylaldehyde	transcript_HQ_B_transcript7246/f11p0/3063	-0.979344	0.000635598
Com_470_pos	Coniferylaldehyde	transcript_HQ_B_transcript7241/f3p0/3058	0.997747	7.61036e-06
Com_470_pos	Coniferylaldehyde	transcript_HQ_B_transcript724/f2p0/4643	0.997287	1.10342e-05
Com_470_pos	Coniferylaldehyde	transcript_HQ_B_transcript7239/f22p0/3057	0.936551	0.00591093
Com_470_pos	Coniferylaldehyde	transcript_HQ_B_transcript7238/f3p0/3080	0.951231	0.00350969
Com_470_pos	Coniferylaldehyde	transcript_HQ_B_transcript7226/f3p0/3101	0.966122	0.00170217
Com_470_pos	Coniferylaldehyde	transcript_HQ_B_transcript7222/f3p0/3059	0.996483	1.85365e-05
Com_470_pos	Coniferylaldehyde	transcript_HQ_B_transcript7221/f3p0/3064	-0.932735	0.00663468
Com_470_pos	Coniferylaldehyde	transcript_HQ_B_transcript7208/f4p0/3080	0.962225	0.00211351
Com_470_pos	Coniferylaldehyde	transcript_HQ_B_transcript7206/f2p0/3114	-0.98658	0.000268951
Com_470_pos	Coniferylaldehyde	transcript_HQ_B_transcript7205/f13p0/2965	0.996652	1.67928e-05
Com_470_pos	Coniferylaldehyde	transcript_HQ_B_transcript7196/f2p0/3082	-0.943264	0.0047372
Com_470_pos	Coniferylaldehyde	transcript_HQ_B_transcript7190/f4p0/3078	0.998607	2.91026e-06
Com_470_pos	Coniferylaldehyde	transcript_HQ_B_transcript7182/f2p0/3076	0.996838	1.49832e-05
Com_470_pos	Coniferylaldehyde	transcript_HQ_B_transcript7157/f3p0/3086	0.984223	0.000371406
Com_470_pos	Coniferylaldehyde	transcript_HQ_B_transcript7155/f3p0/3235	-0.960458	0.0023144
Com_470_pos	Coniferylaldehyde	transcript_HQ_B_transcript7150/f4p0/3085	-0.943501	0.004698
Com_470_pos	Coniferylaldehyde	transcript_HQ_B_transcript715/f2p0/4661	-0.951144	0.00352203
Com_470_pos	Coniferylaldehyde	transcript_HQ_B_transcript713/f3p0/4646	0.97378	0.00102218
Com_470_pos	Coniferylaldehyde	transcript_HQ_B_transcript7121/f5p0/3047	-0.93388	0.00641324
Com_470_pos	Coniferylaldehyde	transcript_HQ_B_transcript7120/f2p0/3097	0.951601	0.00345702
Com_470_pos	Coniferylaldehyde	transcript_HQ_B_transcript7114/f3p0/3126	0.932637	0.0066538
Com_470_pos	Coniferylaldehyde	transcript_HQ_B_transcript711/f11p0/4589	0.994298	4.86734e-05
Com_470_pos	Coniferylaldehyde	transcript_HQ_B_transcript7101/f2p0/3098	0.997633	8.39604e-06
Com_470_pos	Coniferylaldehyde	transcript_HQ_B_transcript710/f4p0/4639	0.973869	0.00101529
Com_470_pos	Coniferylaldehyde	transcript_HQ_B_transcript7086/f2p0/3085	-0.948945	0.00384345
Com_470_pos	Coniferylaldehyde	transcript_HQ_B_transcript7078/f8p0/3087	0.955526	0.00292288
Com_470_pos	Coniferylaldehyde	transcript_HQ_B_transcript7076/f3p0/3154	-0.967083	0.00160747
Com_470_pos	Coniferylaldehyde	transcript_HQ_B_transcript7071/f2p0/3070	-0.988656	0.000192301
Com_470_pos	Coniferylaldehyde	transcript_HQ_B_transcript707/f4p0/4648	0.937488	0.00573953
Com_470_pos	Coniferylaldehyde	transcript_HQ_B_transcript7066/f5p0/3097	-0.966142	0.00170018
Com_470_pos	Coniferylaldehyde	transcript_HQ_B_transcript7060/f2p0/3094	0.954431	0.00306744
Com_470_pos	Coniferylaldehyde	transcript_HQ_B_transcript7056/f2p0/3091	0.985191	0.000327329
Com_470_pos	Coniferylaldehyde	transcript_HQ_B_transcript7055/f5p0/3083	0.99479	4.06402e-05
Com_470_pos	Coniferylaldehyde	transcript_HQ_B_transcript7053/f2p0/3095	-0.98675	0.00026217
Com_470_pos	Coniferylaldehyde	transcript_HQ_B_transcript7052/f2p0/3081	0.920857	0.0091476
Com_470_pos	Coniferylaldehyde	transcript_HQ_B_transcript705/f2p0/4675	-0.980698	0.000555231
Com_470_pos	Coniferylaldehyde	transcript_HQ_B_transcript7046/f2p0/3103	-0.991432	0.000109793
Com_470_pos	Coniferylaldehyde	transcript_HQ_B_transcript7035/f5p0/3035	0.92253	0.00876984
Com_470_pos	Coniferylaldehyde	transcript_HQ_B_transcript7022/f3p0/3131	0.962613	0.00207058
Com_470_pos	Coniferylaldehyde	transcript_HQ_B_transcript7020/f2p0/3184	-0.948848	0.00385785
Com_470_pos	Coniferylaldehyde	transcript_HQ_B_transcript7012/f3p0/3109	-0.943711	0.00466343
Com_470_pos	Coniferylaldehyde	transcript_HQ_B_transcript7004/f3p0/3155	0.998571	3.06038e-06
Com_470_pos	Coniferylaldehyde	transcript_HQ_B_transcript7003/f3p0/3115	-0.9177	0.00988122
Com_470_pos	Coniferylaldehyde	transcript_HQ_B_transcript7000/f15p0/3035	0.994199	5.03738e-05
Com_470_pos	Coniferylaldehyde	transcript_HQ_B_transcript6999/f2p0/3100	-0.998816	2.10251e-06
Com_470_pos	Coniferylaldehyde	transcript_HQ_B_transcript699/f2p0/4689	-0.978422	0.000693395
Com_470_pos	Coniferylaldehyde	transcript_HQ_B_transcript6981/f32p0/3058	0.991401	0.000110585
Com_470_pos	Coniferylaldehyde	transcript_HQ_B_transcript698/f2p0/4662	0.974587	0.000960489
Com_470_pos	Coniferylaldehyde	transcript_HQ_B_transcript6979/f4p0/3114	0.998608	2.90668e-06
Com_470_pos	Coniferylaldehyde	transcript_HQ_B_transcript6960/f3p0/3105	0.99731	1.0847e-05
Com_470_pos	Coniferylaldehyde	transcript_HQ_B_transcript696/f2p0/4657	-0.967622	0.00155556
Com_470_pos	Coniferylaldehyde	transcript_HQ_B_transcript694/f3p0/4681	-0.946611	0.00419941
Com_470_pos	Coniferylaldehyde	transcript_HQ_B_transcript6924/f18p0/3073	0.965793	0.00173513
Com_470_pos	Coniferylaldehyde	transcript_HQ_B_transcript6920/f3p0/3122	-0.99026	0.000141829
Com_470_pos	Coniferylaldehyde	transcript_HQ_B_transcript6916/f13p0/3069	-0.941446	0.00504249
Com_470_pos	Coniferylaldehyde	transcript_HQ_B_transcript6914/f2p0/3163	0.952156	0.00337887
Com_470_pos	Coniferylaldehyde	transcript_HQ_B_transcript6911/f148p0/3017	-0.971407	0.00121462
Com_470_pos	Coniferylaldehyde	transcript_HQ_B_transcript6901/f2p0/3123	0.920632	0.00919897
Com_470_pos	Coniferylaldehyde	transcript_HQ_B_transcript6899/f2p0/3118	0.984705	0.000349118
Com_470_pos	Coniferylaldehyde	transcript_HQ_B_transcript6896/f4p0/3113	0.994499	4.53096e-05
Com_470_pos	Coniferylaldehyde	transcript_HQ_B_transcript6894/f2p0/3140	0.987465	0.000234688
Com_470_pos	Coniferylaldehyde	transcript_HQ_B_transcript6888/f2p0/3143	-0.980015	0.000595095
Com_470_pos	Coniferylaldehyde	transcript_HQ_B_transcript6885/f3p0/3123	-0.951105	0.00352757
Com_470_pos	Coniferylaldehyde	transcript_HQ_B_transcript6873/f5p0/3110	0.922861	0.00869607
Com_470_pos	Coniferylaldehyde	transcript_HQ_B_transcript6871/f2p0/3123	0.998442	3.63722e-06
Com_470_pos	Coniferylaldehyde	transcript_HQ_B_transcript6865/f2p0/3126	0.95552	0.00292368
Com_470_pos	Coniferylaldehyde	transcript_HQ_B_transcript6860/f8p0/3102	0.926138	0.00798181
Com_470_pos	Coniferylaldehyde	transcript_HQ_B_transcript6856/f7p0/3112	-0.985698	0.000305366
Com_470_pos	Coniferylaldehyde	transcript_HQ_B_transcript684/f2p0/4732	0.98166	0.000501456
Com_470_pos	Coniferylaldehyde	transcript_HQ_B_transcript6831/f2p0/3136	-0.936454	0.00592891
Com_470_pos	Coniferylaldehyde	transcript_HQ_B_transcript682/f2p0/4820	0.977699	0.000740454
Com_470_pos	Coniferylaldehyde	transcript_HQ_B_transcript6814/f2p0/3125	-0.985385	0.000318825
Com_470_pos	Coniferylaldehyde	transcript_HQ_B_transcript681/f2p0/4673	-0.974842	0.000941435
Com_470_pos	Coniferylaldehyde	transcript_HQ_B_transcript6809/f3p0/3130	0.997395	1.01726e-05
Com_470_pos	Coniferylaldehyde	transcript_HQ_B_transcript6786/f3p0/3109	0.934532	0.00628882
Com_470_pos	Coniferylaldehyde	transcript_HQ_B_transcript6772/f2p0/3138	0.928257	0.00753591
Com_470_pos	Coniferylaldehyde	transcript_HQ_B_transcript6766/f2p0/3133	-0.983629	0.000399829
Com_470_pos	Coniferylaldehyde	transcript_HQ_B_transcript6765/f4p0/3133	0.953974	0.00312885
Com_470_pos	Coniferylaldehyde	transcript_HQ_B_transcript676/f2p0/4593	0.987911	0.000218338
Com_470_pos	Coniferylaldehyde	transcript_HQ_B_transcript6757/f6p0/3132	0.993421	6.47811e-05
Com_470_pos	Coniferylaldehyde	transcript_HQ_B_transcript6737/f20p0/3074	-0.979592	0.000620495
Com_470_pos	Coniferylaldehyde	transcript_HQ_B_transcript6734/f8p0/3134	0.97987	0.000603718
Com_470_pos	Coniferylaldehyde	transcript_HQ_B_transcript6713/f2p0/3146	0.998421	3.73921e-06
Com_470_pos	Coniferylaldehyde	transcript_HQ_B_transcript6712/f2p0/3152	0.933186	0.00654698
Com_470_pos	Coniferylaldehyde	transcript_HQ_B_transcript6705/f13p0/3133	0.975057	0.000925483
Com_470_pos	Coniferylaldehyde	transcript_HQ_B_transcript6700/f2p0/3139	0.986572	0.000269266
Com_470_pos	Coniferylaldehyde	transcript_HQ_B_transcript67/f4p0/6098	-0.971738	0.00118681
Com_470_pos	Coniferylaldehyde	transcript_HQ_B_transcript6690/f2p0/3142	0.998204	4.83504e-06
Com_470_pos	Coniferylaldehyde	transcript_HQ_B_transcript6689/f12p0/3126	0.979559	0.000622461
Com_470_pos	Coniferylaldehyde	transcript_HQ_B_transcript6675/f2p0/3122	-0.989119	0.00017696
Com_470_pos	Coniferylaldehyde	transcript_HQ_B_transcript6664/f13p0/3115	0.997676	8.09803e-06
Com_470_pos	Coniferylaldehyde	transcript_HQ_B_transcript6663/f2p0/3153	0.995041	3.68198e-05
Com_470_pos	Coniferylaldehyde	transcript_HQ_B_transcript6662/f2p0/3149	-0.965764	0.00173811
Com_470_pos	Coniferylaldehyde	transcript_HQ_B_transcript6656/f2p0/3201	0.957051	0.00272737
Com_470_pos	Coniferylaldehyde	transcript_HQ_B_transcript6653/f2p0/3155	-0.994598	4.36924e-05
Com_470_pos	Coniferylaldehyde	transcript_HQ_B_transcript665/f2p0/4690	0.996328	2.01977e-05
Com_470_pos	Coniferylaldehyde	transcript_HQ_B_transcript6649/f3p0/3151	0.975762	0.000874117
Com_470_pos	Coniferylaldehyde	transcript_HQ_B_transcript6623/f2p0/3168	0.963431	0.00198146
Com_470_pos	Coniferylaldehyde	transcript_HQ_B_transcript6621/f2p0/3310	0.936807	0.0058639
Com_470_pos	Coniferylaldehyde	transcript_HQ_B_transcript6617/f4p0/3147	0.98284	0.00043915
Com_470_pos	Coniferylaldehyde	transcript_HQ_B_transcript6598/f2p0/3164	-0.991603	0.000105471
Com_470_pos	Coniferylaldehyde	transcript_HQ_B_transcript6595/f4p0/3158	-0.978581	0.000683271
Com_470_pos	Coniferylaldehyde	transcript_HQ_B_transcript6587/f2p0/3167	0.955572	0.00291693
Com_470_pos	Coniferylaldehyde	transcript_HQ_B_transcript6586/f2p0/3179	-0.977264	0.000769539
Com_470_pos	Coniferylaldehyde	transcript_HQ_B_transcript6585/f2p0/3161	0.991164	0.000116774
Com_470_pos	Coniferylaldehyde	transcript_HQ_B_transcript658/f3p0/4701	0.99738	1.02848e-05
Com_470_pos	Coniferylaldehyde	transcript_HQ_B_transcript6569/f2p0/3161	0.989471	0.000165711
Com_470_pos	Coniferylaldehyde	transcript_HQ_B_transcript6552/f2p0/3170	-0.9304	0.00709757
Com_470_pos	Coniferylaldehyde	transcript_HQ_B_transcript6549/f2p0/3182	0.995997	2.40007e-05
Com_470_pos	Coniferylaldehyde	transcript_HQ_B_transcript6548/f2p0/3165	0.996248	2.10911e-05
Com_470_pos	Coniferylaldehyde	transcript_HQ_B_transcript6541/f19p0/3135	0.982892	0.000436504
Com_470_pos	Coniferylaldehyde	transcript_HQ_B_transcript6538/f3p0/3162	0.972562	0.00111896
Com_470_pos	Coniferylaldehyde	transcript_HQ_B_transcript6536/f2p0/3212	0.977286	0.000768014
Com_470_pos	Coniferylaldehyde	transcript_HQ_B_transcript653/f21p0/4666	-0.974569	0.000961853
Com_470_pos	Coniferylaldehyde	transcript_HQ_B_transcript6526/f2p0/3181	0.926586	0.00788649
Com_470_pos	Coniferylaldehyde	transcript_HQ_B_transcript6525/f2p0/3173	0.996719	1.61269e-05
Com_470_pos	Coniferylaldehyde	transcript_HQ_B_transcript6521/f2p0/3195	0.995393	3.17916e-05
Com_470_pos	Coniferylaldehyde	transcript_HQ_B_transcript6520/f2p0/3163	0.998404	3.81673e-06
Com_470_pos	Coniferylaldehyde	transcript_HQ_B_transcript6516/f4p0/3177	0.995815	2.62385e-05
Com_470_pos	Coniferylaldehyde	transcript_HQ_B_transcript651/f2p0/4726	0.997836	7.02223e-06
Com_470_pos	Coniferylaldehyde	transcript_HQ_B_transcript6509/f2p0/3174	0.978261	0.000703765
Com_470_pos	Coniferylaldehyde	transcript_HQ_B_transcript6503/f5p0/3200	0.980544	0.000564137
Com_470_pos	Coniferylaldehyde	transcript_HQ_B_transcript6492/f2p0/3224	0.920511	0.00922661
Com_470_pos	Coniferylaldehyde	transcript_HQ_B_transcript6488/f2p0/3178	0.998116	5.3186e-06
Com_470_pos	Coniferylaldehyde	transcript_HQ_B_transcript6487/f5p0/3190	-0.962632	0.00206845
Com_470_pos	Coniferylaldehyde	transcript_HQ_B_transcript6486/f3p0/3182	0.924276	0.00838414
Com_470_pos	Coniferylaldehyde	transcript_HQ_B_transcript6484/f2p0/3185	-0.999444	4.62978e-07
Com_470_pos	Coniferylaldehyde	transcript_HQ_B_transcript6476/f3p0/3202	0.995581	2.92466e-05
Com_470_pos	Coniferylaldehyde	transcript_HQ_B_transcript647/f2p0/4718	0.961119	0.00223822
Com_470_pos	Coniferylaldehyde	transcript_HQ_B_transcript6469/f2p0/3192	-0.97964	0.00061757
Com_470_pos	Coniferylaldehyde	transcript_HQ_B_transcript6459/f3p0/3172	-0.971355	0.00121905
Com_470_pos	Coniferylaldehyde	transcript_HQ_B_transcript6450/f2p0/3172	0.998423	3.72976e-06
Com_470_pos	Coniferylaldehyde	transcript_HQ_B_transcript6445/f2p0/3188	-0.939806	0.00532593
Com_470_pos	Coniferylaldehyde	transcript_HQ_B_transcript6439/f2p0/3171	-0.941453	0.00504131
Com_470_pos	Coniferylaldehyde	transcript_HQ_B_transcript6433/f2p0/3190	0.993883	5.60145e-05
Com_470_pos	Coniferylaldehyde	transcript_HQ_B_transcript642/f3p0/4707	0.971156	0.00123595
Com_470_pos	Coniferylaldehyde	transcript_HQ_B_transcript6408/f3p0/3176	0.993626	6.08217e-05
Com_470_pos	Coniferylaldehyde	transcript_HQ_B_transcript6406/f3p0/3179	-0.959023	0.00248425
Com_470_pos	Coniferylaldehyde	transcript_HQ_B_transcript6391/f2p0/3225	0.983661	0.000398273
Com_470_pos	Coniferylaldehyde	transcript_HQ_B_transcript6389/f6p0/3170	-0.937816	0.00567999
Com_470_pos	Coniferylaldehyde	transcript_HQ_B_transcript6385/f3p0/3224	0.979026	0.00065523
Com_470_pos	Coniferylaldehyde	transcript_HQ_B_transcript6377/f4p0/3183	0.998172	5.00777e-06
Com_470_pos	Coniferylaldehyde	transcript_HQ_B_transcript637/f2p0/4727	-0.989619	0.000161099
Com_470_pos	Coniferylaldehyde	transcript_HQ_B_transcript6358/f2p0/3189	0.996561	1.77212e-05
Com_470_pos	Coniferylaldehyde	transcript_HQ_B_transcript6357/f3p0/3191	-0.989046	0.000179328
Com_470_pos	Coniferylaldehyde	transcript_HQ_B_transcript635/f2p0/4736	0.9985	3.37274e-06
Com_470_pos	Coniferylaldehyde	transcript_HQ_B_transcript6344/f8p0/3180	0.953941	0.00313325
Com_470_pos	Coniferylaldehyde	transcript_HQ_B_transcript6337/f2p0/3199	-0.966448	0.00166972
Com_470_pos	Coniferylaldehyde	transcript_HQ_B_transcript6327/f5p0/3195	-0.953	0.00326161
Com_470_pos	Coniferylaldehyde	transcript_HQ_B_transcript6322/f2p0/3281	0.931206	0.00693622
Com_470_pos	Coniferylaldehyde	transcript_HQ_B_transcript6320/f3p0/3211	0.998107	5.37117e-06
Com_470_pos	Coniferylaldehyde	transcript_HQ_B_transcript6319/f8p0/3180	0.983424	0.00040985
Com_470_pos	Coniferylaldehyde	transcript_HQ_B_transcript6303/f3p0/3191	-0.973935	0.0010102
Com_470_pos	Coniferylaldehyde	transcript_HQ_B_transcript630/f2p0/4765	0.966216	0.00169275
Com_470_pos	Coniferylaldehyde	transcript_HQ_B_transcript63/f5p0/6110	-0.97794	0.000724606
Com_470_pos	Coniferylaldehyde	transcript_HQ_B_transcript6297/f4p0/3161	0.991475	0.000108696
Com_470_pos	Coniferylaldehyde	transcript_HQ_B_transcript6294/f3p0/3201	-0.977989	0.000721375
Com_470_pos	Coniferylaldehyde	transcript_HQ_B_transcript6285/f7p0/3176	0.975373	0.00090226
Com_470_pos	Coniferylaldehyde	transcript_HQ_B_transcript6278/f5p0/3172	0.991319	0.000112701
Com_470_pos	Coniferylaldehyde	transcript_HQ_B_transcript6274/f2p0/3194	0.996069	2.31546e-05
Com_470_pos	Coniferylaldehyde	transcript_HQ_B_transcript6255/f3p0/3219	-0.970567	0.00128672
Com_470_pos	Coniferylaldehyde	transcript_HQ_B_transcript625/f2p0/4741	0.993385	6.55023e-05
Com_470_pos	Coniferylaldehyde	transcript_HQ_B_transcript6230/f3p0/3202	0.997396	1.01619e-05
Com_470_pos	Coniferylaldehyde	transcript_HQ_B_transcript6223/f5p0/3201	0.967103	0.00160549
Com_470_pos	Coniferylaldehyde	transcript_HQ_B_transcript6222/f2p0/3207	-0.933813	0.00642604
Com_470_pos	Coniferylaldehyde	transcript_HQ_B_transcript6219/f2p0/3219	-0.955048	0.00298563
Com_470_pos	Coniferylaldehyde	transcript_HQ_B_transcript6214/f11p0/3126	0.998086	5.49122e-06
Com_470_pos	Coniferylaldehyde	transcript_HQ_B_transcript6204/f9p0/3193	0.984317	0.000366994
Com_470_pos	Coniferylaldehyde	transcript_HQ_B_transcript6190/f3p0/3212	0.961466	0.0021987
Com_470_pos	Coniferylaldehyde	transcript_HQ_B_transcript619/f3p0/4735	-0.980975	0.000539485
Com_470_pos	Coniferylaldehyde	transcript_HQ_B_transcript6178/f3p0/3202	0.997421	9.97056e-06
Com_470_pos	Coniferylaldehyde	transcript_HQ_B_transcript6176/f2p0/3232	0.921509	0.00899953
Com_470_pos	Coniferylaldehyde	transcript_HQ_B_transcript6173/f2p0/3204	0.973255	0.0010634
Com_470_pos	Coniferylaldehyde	transcript_HQ_B_transcript6170/f2p0/3202	0.951698	0.00344325
Com_470_pos	Coniferylaldehyde	transcript_HQ_B_transcript6144/f4p0/3174	0.983626	0.000399964
Com_470_pos	Coniferylaldehyde	transcript_HQ_B_transcript6133/f3p0/3221	-0.976814	0.000800125
Com_470_pos	Coniferylaldehyde	transcript_HQ_B_transcript6129/f7p0/3172	0.924159	0.00840958
Com_470_pos	Coniferylaldehyde	transcript_HQ_B_transcript612/f6p0/4734	0.973675	0.00103036
Com_470_pos	Coniferylaldehyde	transcript_HQ_B_transcript6119/f2p0/3236	0.956287	0.00282442
Com_470_pos	Coniferylaldehyde	transcript_HQ_B_transcript6114/f2p0/3251	0.93089	0.00699917
Com_470_pos	Coniferylaldehyde	transcript_HQ_B_transcript6100/f2p0/3225	0.997306	1.08787e-05
Com_470_pos	Coniferylaldehyde	transcript_HQ_B_transcript6096/f2p0/3210	0.997281	1.10797e-05
Com_470_pos	Coniferylaldehyde	transcript_HQ_B_transcript6086/f3p0/3222	0.969782	0.00135593
Com_470_pos	Coniferylaldehyde	transcript_HQ_B_transcript6080/f4p0/3216	0.997296	1.09574e-05
Com_470_pos	Coniferylaldehyde	transcript_HQ_B_transcript6075/f4p0/3202	0.98372	0.000395411
Com_470_pos	Coniferylaldehyde	transcript_HQ_B_transcript6061/f3p0/3241	-0.930495	0.0070786
Com_470_pos	Coniferylaldehyde	transcript_HQ_B_transcript6056/f2p0/3228	0.989846	0.000154129
Com_470_pos	Coniferylaldehyde	transcript_HQ_B_transcript6052/f2p0/3232	-0.938108	0.00562746
Com_470_pos	Coniferylaldehyde	transcript_HQ_B_transcript6046/f6p0/3191	0.977373	0.000762166
Com_470_pos	Coniferylaldehyde	transcript_HQ_B_transcript6045/f17p0/3180	-0.990152	0.000144991
Com_470_pos	Coniferylaldehyde	transcript_HQ_B_transcript6042/f2p0/3249	-0.982008	0.000482664
Com_470_pos	Coniferylaldehyde	transcript_HQ_B_transcript6040/f2p0/3236	0.960161	0.00234906
Com_470_pos	Coniferylaldehyde	transcript_HQ_B_transcript6036/f4p0/3119	-0.99893	1.71721e-06
Com_470_pos	Coniferylaldehyde	transcript_HQ_B_transcript6034/f8p0/3220	0.971511	0.00120591
Com_470_pos	Coniferylaldehyde	transcript_HQ_B_transcript6033/f2p0/3234	0.941113	0.00509935
Com_470_pos	Coniferylaldehyde	transcript_HQ_B_transcript6027/f5p0/3226	0.998068	5.59617e-06
Com_470_pos	Coniferylaldehyde	transcript_HQ_B_transcript6025/f3p0/3225	-0.936211	0.00597369
Com_470_pos	Coniferylaldehyde	transcript_HQ_B_transcript6018/f3p0/3227	-0.980834	0.000547459
Com_470_pos	Coniferylaldehyde	transcript_HQ_B_transcript6016/f2p0/3256	-0.994835	3.99393e-05
Com_470_pos	Coniferylaldehyde	transcript_HQ_B_transcript600/f4p0/4745	0.991551	0.000106788
Com_470_pos	Coniferylaldehyde	transcript_HQ_B_transcript60/f4p0/6155	-0.997158	1.21043e-05
Com_470_pos	Coniferylaldehyde	transcript_HQ_B_transcript5979/f4p0/3254	-0.969208	0.00140765
Com_470_pos	Coniferylaldehyde	transcript_HQ_B_transcript5972/f2p0/3254	0.998484	3.44353e-06
Com_470_pos	Coniferylaldehyde	transcript_HQ_B_transcript5970/f2p0/3236	0.949236	0.00380004
Com_470_pos	Coniferylaldehyde	transcript_HQ_B_transcript597/f3p0/4724	0.998254	4.56988e-06
Com_470_pos	Coniferylaldehyde	transcript_HQ_B_transcript5950/f2p0/3260	-0.936447	0.00593013
Com_470_pos	Coniferylaldehyde	transcript_HQ_B_transcript5926/f2p0/3240	0.998523	3.2725e-06
Com_470_pos	Coniferylaldehyde	transcript_HQ_B_transcript5925/f5p0/3234	0.972477	0.00112584
Com_470_pos	Coniferylaldehyde	transcript_HQ_B_transcript5918/f2p0/3271	0.93538	0.00612863
Com_470_pos	Coniferylaldehyde	transcript_HQ_B_transcript5913/f2p0/3251	-0.97306	0.00107884
Com_470_pos	Coniferylaldehyde	transcript_HQ_B_transcript5909/f2p0/3302	0.998152	5.11981e-06
Com_470_pos	Coniferylaldehyde	transcript_HQ_B_transcript5899/f19p0/3200	-0.940742	0.00516329
Com_470_pos	Coniferylaldehyde	transcript_HQ_B_transcript5895/f3p0/3260	0.998596	2.95716e-06
Com_470_pos	Coniferylaldehyde	transcript_HQ_B_transcript5893/f2p0/3235	0.961292	0.00221842
Com_470_pos	Coniferylaldehyde	transcript_HQ_B_transcript589/f5p0/4743	0.988576	0.000195002
Com_470_pos	Coniferylaldehyde	transcript_HQ_B_transcript5887/f2p0/3298	0.993979	5.4265e-05
Com_470_pos	Coniferylaldehyde	transcript_HQ_B_transcript5879/f2p0/3269	0.935407	0.00612355
Com_470_pos	Coniferylaldehyde	transcript_HQ_B_transcript5860/f2p0/3277	0.985742	0.000303489
Com_470_pos	Coniferylaldehyde	transcript_HQ_B_transcript5857/f2p0/3252	-0.943775	0.00465296
Com_470_pos	Coniferylaldehyde	transcript_HQ_B_transcript5853/f3p0/3287	-0.950262	0.00364929
Com_470_pos	Coniferylaldehyde	transcript_HQ_B_transcript5849/f2p0/3270	-0.981626	0.000503317
Com_470_pos	Coniferylaldehyde	transcript_HQ_B_transcript5843/f2p0/3252	-0.979032	0.000654904
Com_470_pos	Coniferylaldehyde	transcript_HQ_B_transcript5840/f2p0/3249	-0.966083	0.00170605
Com_470_pos	Coniferylaldehyde	transcript_HQ_B_transcript5827/f4p0/3194	0.998353	4.06639e-06
Com_470_pos	Coniferylaldehyde	transcript_HQ_B_transcript5826/f2p0/3247	0.918823	0.0096171
Com_470_pos	Coniferylaldehyde	transcript_HQ_B_transcript5813/f2p0/3293	-0.952427	0.0033409
Com_470_pos	Coniferylaldehyde	transcript_HQ_B_transcript5807/f2p0/3267	0.9404	0.00522234
Com_470_pos	Coniferylaldehyde	transcript_HQ_B_transcript5792/f2p0/3266	0.985809	0.000300643
Com_470_pos	Coniferylaldehyde	transcript_HQ_B_transcript5789/f2p0/3258	0.978198	0.000707835
Com_470_pos	Coniferylaldehyde	transcript_HQ_B_transcript5774/f2p0/3352	-0.943618	0.00467879
Com_470_pos	Coniferylaldehyde	transcript_HQ_B_transcript5770/f8p0/3245	-0.980186	0.000584985
Com_470_pos	Coniferylaldehyde	transcript_HQ_B_transcript5738/f2p0/3266	-0.91924	0.00951981
Com_470_pos	Coniferylaldehyde	transcript_HQ_B_transcript5715/f2p0/3267	0.998054	5.67505e-06
Com_470_pos	Coniferylaldehyde	transcript_HQ_B_transcript5709/f2p0/3268	0.996398	1.94361e-05
Com_470_pos	Coniferylaldehyde	transcript_HQ_B_transcript5699/f2p0/3269	-0.984724	0.000348252
Com_470_pos	Coniferylaldehyde	transcript_HQ_B_transcript5688/f8p0/3262	-0.924644	0.00830381
Com_470_pos	Coniferylaldehyde	transcript_HQ_B_transcript568/f4p0/4824	0.920662	0.009192
Com_470_pos	Coniferylaldehyde	transcript_HQ_B_transcript5672/f4p0/3285	0.939023	0.00546399
Com_470_pos	Coniferylaldehyde	transcript_HQ_B_transcript5671/f2p0/3274	-0.938397	0.00557555
Com_470_pos	Coniferylaldehyde	transcript_HQ_B_transcript567/f2p0/4820	0.968948	0.00143135
Com_470_pos	Coniferylaldehyde	transcript_HQ_B_transcript5662/f2p0/3272	0.958939	0.00249433
Com_470_pos	Coniferylaldehyde	transcript_HQ_B_transcript5660/f7p0/3288	-0.958534	0.00254355
Com_470_pos	Coniferylaldehyde	transcript_HQ_B_transcript5654/f2p0/3325	-0.979205	0.000644126
Com_470_pos	Coniferylaldehyde	transcript_HQ_B_transcript5643/f3p0/3226	-0.952286	0.00336065
Com_470_pos	Coniferylaldehyde	transcript_HQ_B_transcript5639/f3p0/3283	0.924943	0.00823881
Com_470_pos	Coniferylaldehyde	transcript_HQ_B_transcript563/f9p0/4796	0.95271	0.00330167
Com_470_pos	Coniferylaldehyde	transcript_HQ_B_transcript562/f2p0/4811	0.998481	3.45974e-06
Com_470_pos	Coniferylaldehyde	transcript_HQ_B_transcript5619/f14p0/3271	0.981838	0.000491785
Com_470_pos	Coniferylaldehyde	transcript_HQ_B_transcript5614/f4p0/3242	-0.993987	5.41219e-05
Com_470_pos	Coniferylaldehyde	transcript_HQ_B_transcript5611/f5p0/3272	0.997425	9.93661e-06
Com_470_pos	Coniferylaldehyde	transcript_HQ_B_transcript561/f6p0/4805	-0.985829	0.000299799
Com_470_pos	Coniferylaldehyde	transcript_HQ_B_transcript5600/f8p0/3290	-0.976239	0.000840176
Com_470_pos	Coniferylaldehyde	transcript_HQ_B_transcript5596/f13p0/3258	-0.994298	4.8681e-05
Com_470_pos	Coniferylaldehyde	transcript_HQ_B_transcript5593/f8p0/3259	0.937349	0.00576477
Com_470_pos	Coniferylaldehyde	transcript_HQ_B_transcript5581/f3p0/3302	0.998334	4.15969e-06
Com_470_pos	Coniferylaldehyde	transcript_HQ_B_transcript5576/f4p0/3268	0.97801	0.000720008
Com_470_pos	Coniferylaldehyde	transcript_HQ_B_transcript5573/f3p0/3277	-0.967192	0.00159688
Com_470_pos	Coniferylaldehyde	transcript_HQ_B_transcript5570/f2p0/3286	0.950541	0.0036088
Com_470_pos	Coniferylaldehyde	transcript_HQ_B_transcript5546/f2p0/3310	0.994657	4.27387e-05
Com_470_pos	Coniferylaldehyde	transcript_HQ_B_transcript5545/f3p0/3294	-0.981316	0.000520381
Com_470_pos	Coniferylaldehyde	transcript_HQ_B_transcript5528/f2p0/3311	0.952341	0.00335296
Com_470_pos	Coniferylaldehyde	transcript_HQ_B_transcript5525/f11p0/3293	-0.976892	0.00079478
Com_470_pos	Coniferylaldehyde	transcript_HQ_B_transcript5511/f2p0/3289	0.946319	0.00424515
Com_470_pos	Coniferylaldehyde	transcript_HQ_B_transcript551/f2p0/4835	0.983261	0.000417965
Com_470_pos	Coniferylaldehyde	transcript_HQ_B_transcript5507/f6p0/3300	0.935612	0.00608526
Com_470_pos	Coniferylaldehyde	transcript_HQ_B_transcript5504/f2p0/3314	-0.957278	0.00269877
Com_470_pos	Coniferylaldehyde	transcript_HQ_B_transcript548/f2p0/4860	0.949334	0.00378559
Com_470_pos	Coniferylaldehyde	transcript_HQ_B_transcript5474/f6p0/3297	-0.978637	0.000679667
Com_470_pos	Coniferylaldehyde	transcript_HQ_B_transcript547/f3p0/4862	0.941464	0.0050394
Com_470_pos	Coniferylaldehyde	transcript_HQ_B_transcript5447/f2p0/3317	0.988067	0.000212744
Com_470_pos	Coniferylaldehyde	transcript_HQ_B_transcript5438/f2p0/3310	0.995661	2.8194e-05
Com_470_pos	Coniferylaldehyde	transcript_HQ_B_transcript5436/f4p0/3301	0.99808	5.52783e-06
Com_470_pos	Coniferylaldehyde	transcript_HQ_B_transcript5418/f3p0/3315	-0.945475	0.00437847
Com_470_pos	Coniferylaldehyde	transcript_HQ_B_transcript5408/f2p0/3333	-0.949402	0.0037755
Com_470_pos	Coniferylaldehyde	transcript_HQ_B_transcript5403/f2p0/3311	0.998103	5.3954e-06
Com_470_pos	Coniferylaldehyde	transcript_HQ_B_transcript540/f2p0/4885	0.970817	0.00126506
Com_470_pos	Coniferylaldehyde	transcript_HQ_B_transcript5388/f16p0/3308	-0.991374	0.0001113
Com_470_pos	Coniferylaldehyde	transcript_HQ_B_transcript5387/f3p0/3313	0.936657	0.00589135
Com_470_pos	Coniferylaldehyde	transcript_HQ_B_transcript5386/f2p0/3372	0.99789	6.67634e-06
Com_470_pos	Coniferylaldehyde	transcript_HQ_B_transcript5375/f2p0/3316	0.997519	9.22673e-06
Com_470_pos	Coniferylaldehyde	transcript_HQ_B_transcript5371/f6p0/3305	-0.965869	0.0017275
Com_470_pos	Coniferylaldehyde	transcript_HQ_B_transcript5358/f2p0/3323	0.997737	7.67399e-06
Com_470_pos	Coniferylaldehyde	transcript_HQ_B_transcript5357/f3p0/3307	-0.988558	0.000195617
Com_470_pos	Coniferylaldehyde	transcript_HQ_B_transcript5354/f13p0/3253	0.924164	0.00840855
Com_470_pos	Coniferylaldehyde	transcript_HQ_B_transcript5341/f2p0/3354	0.998481	3.46133e-06
Com_470_pos	Coniferylaldehyde	transcript_HQ_B_transcript5332/f5p0/3316	-0.989815	0.000155081
Com_470_pos	Coniferylaldehyde	transcript_HQ_B_transcript5331/f2p0/3327	0.949885	0.0037044
Com_470_pos	Coniferylaldehyde	transcript_HQ_B_transcript5328/f3p0/3332	0.941709	0.00499779
Com_470_pos	Coniferylaldehyde	transcript_HQ_B_transcript5306/f3p0/3337	0.980866	0.00054569
Com_470_pos	Coniferylaldehyde	transcript_HQ_B_transcript5305/f2p0/3325	-0.970759	0.00127005
Com_470_pos	Coniferylaldehyde	transcript_HQ_B_transcript5300/f2p0/3334	0.974015	0.00100409
Com_470_pos	Coniferylaldehyde	transcript_HQ_B_transcript53/f2p0/6237	-0.994574	4.40766e-05
Com_470_pos	Coniferylaldehyde	transcript_HQ_B_transcript5290/f7p0/3273	0.926934	0.00781289
Com_470_pos	Coniferylaldehyde	transcript_HQ_B_transcript529/f4p0/4874	0.918202	0.00976269
Com_470_pos	Coniferylaldehyde	transcript_HQ_B_transcript5284/f8p0/3274	-0.917578	0.00991003
Com_470_pos	Coniferylaldehyde	transcript_HQ_B_transcript5280/f2p0/3330	0.997793	7.30061e-06
Com_470_pos	Coniferylaldehyde	transcript_HQ_B_transcript5279/f15p0/3313	0.996785	1.54904e-05
Com_470_pos	Coniferylaldehyde	transcript_HQ_B_transcript5266/f7p0/3340	0.973844	0.00101725
Com_470_pos	Coniferylaldehyde	transcript_HQ_B_transcript5261/f2p0/3341	-0.971609	0.0011976
Com_470_pos	Coniferylaldehyde	transcript_HQ_B_transcript5258/f2p0/3336	-0.959537	0.00242271
Com_470_pos	Coniferylaldehyde	transcript_HQ_B_transcript5250/f2p0/3340	0.99584	2.59184e-05
Com_470_pos	Coniferylaldehyde	transcript_HQ_B_transcript5236/f3p0/3330	-0.98739	0.00023753
Com_470_pos	Coniferylaldehyde	transcript_HQ_B_transcript5229/f2p0/3299	0.933736	0.0064409
Com_470_pos	Coniferylaldehyde	transcript_HQ_B_transcript5224/f4p0/3285	-0.995604	2.89422e-05
Com_470_pos	Coniferylaldehyde	transcript_HQ_B_transcript5221/f2p0/3349	-0.949557	0.00375256
Com_470_pos	Coniferylaldehyde	transcript_HQ_B_transcript5209/f3p0/3344	0.99125	0.000114504
Com_470_pos	Coniferylaldehyde	transcript_HQ_B_transcript5206/f4p0/3337	-0.963839	0.00193773
Com_470_pos	Coniferylaldehyde	transcript_HQ_B_transcript5198/f4p0/3338	-0.972623	0.00111401
Com_470_pos	Coniferylaldehyde	transcript_HQ_B_transcript5195/f2p0/3341	-0.973924	0.00101107
Com_470_pos	Coniferylaldehyde	transcript_HQ_B_transcript519/f2p0/4895	0.91914	0.00954308
Com_470_pos	Coniferylaldehyde	transcript_HQ_B_transcript5180/f2p0/3342	0.9942	5.03682e-05
Com_470_pos	Coniferylaldehyde	transcript_HQ_B_transcript5171/f3p0/3321	-0.932899	0.00660269
Com_470_pos	Coniferylaldehyde	transcript_HQ_B_transcript5170/f4p0/3340	0.981976	0.000484369
Com_470_pos	Coniferylaldehyde	transcript_HQ_B_transcript5164/f28p0/3288	-0.989682	0.000159147
Com_470_pos	Coniferylaldehyde	transcript_HQ_B_transcript515/f2p0/4887	0.997698	7.94362e-06
Com_470_pos	Coniferylaldehyde	transcript_HQ_B_transcript5137/f5p0/3339	0.996283	2.06976e-05
Com_470_pos	Coniferylaldehyde	transcript_HQ_B_transcript5136/f2p0/3345	0.970922	0.00125603
Com_470_pos	Coniferylaldehyde	transcript_HQ_B_transcript513/f2p0/4921	-0.996504	1.83083e-05
Com_470_pos	Coniferylaldehyde	transcript_HQ_B_transcript5124/f7p0/3327	0.931382	0.00690117
Com_470_pos	Coniferylaldehyde	transcript_HQ_B_transcript512/f4p0/4892	0.937223	0.00578778
Com_470_pos	Coniferylaldehyde	transcript_HQ_B_transcript5118/f3p0/3349	0.989374	0.000168777
Com_470_pos	Coniferylaldehyde	transcript_HQ_B_transcript5117/f2p0/3396	-0.984808	0.000344459
Com_470_pos	Coniferylaldehyde	transcript_HQ_B_transcript5116/f2p0/3347	0.943025	0.00477671
Com_470_pos	Coniferylaldehyde	transcript_HQ_B_transcript5115/f2p0/3354	-0.990466	0.000135901
Com_470_pos	Coniferylaldehyde	transcript_HQ_B_transcript5114/f2p0/3358	-0.99791	6.54748e-06
Com_470_pos	Coniferylaldehyde	transcript_HQ_B_transcript5112/f3p0/3361	0.989856	0.000153818
Com_470_pos	Coniferylaldehyde	transcript_HQ_B_transcript5101/f2p0/3354	0.944066	0.00460542
Com_470_pos	Coniferylaldehyde	transcript_HQ_B_transcript5084/f7p0/3266	-0.91941	0.00948035
Com_470_pos	Coniferylaldehyde	transcript_HQ_B_transcript508/f3p0/4932	-0.996919	1.42256e-05
Com_470_pos	Coniferylaldehyde	transcript_HQ_B_transcript5076/f18p0/3306	-0.959152	0.00246877
Com_470_pos	Coniferylaldehyde	transcript_HQ_B_transcript5047/f3p0/3405	-0.934751	0.00624733
Com_470_pos	Coniferylaldehyde	transcript_HQ_B_transcript5023/f5p0/3309	0.996276	2.07743e-05
Com_470_pos	Coniferylaldehyde	transcript_HQ_B_transcript5021/f2p0/3381	0.932761	0.00662968
Com_470_pos	Coniferylaldehyde	transcript_HQ_B_transcript501/f4p0/4888	0.940963	0.00512509
Com_470_pos	Coniferylaldehyde	transcript_HQ_B_transcript5009/f17p0/3307	0.956475	0.00280039
Com_470_pos	Coniferylaldehyde	transcript_HQ_B_transcript4986/f2p0/3457	-0.947906	0.00399994
Com_470_pos	Coniferylaldehyde	transcript_HQ_B_transcript4985/f3p0/3388	0.998479	3.46797e-06
Com_470_pos	Coniferylaldehyde	transcript_HQ_B_transcript4982/f4p0/3369	0.958126	0.00259339
Com_470_pos	Coniferylaldehyde	transcript_HQ_B_transcript4980/f3p0/3382	-0.944102	0.00459949
Com_470_pos	Coniferylaldehyde	transcript_HQ_B_transcript498/f3p0/4923	0.994417	4.66683e-05
Com_470_pos	Coniferylaldehyde	transcript_HQ_B_transcript4979/f2p0/3356	-0.956123	0.0028455
Com_470_pos	Coniferylaldehyde	transcript_HQ_B_transcript4967/f3p0/3374	-0.992375	8.69911e-05
Com_470_pos	Coniferylaldehyde	transcript_HQ_B_transcript4960/f3p0/3404	-0.977778	0.000735232
Com_470_pos	Coniferylaldehyde	transcript_HQ_B_transcript4954/f2p0/3397	-0.934603	0.00627539
Com_470_pos	Coniferylaldehyde	transcript_HQ_B_transcript4944/f2p0/3387	0.972474	0.0011261
Com_470_pos	Coniferylaldehyde	transcript_HQ_B_transcript4940/f2p0/3436	0.980193	0.000584604
Com_470_pos	Coniferylaldehyde	transcript_HQ_B_transcript493/f2p0/4918	-0.933879	0.00641353
Com_470_pos	Coniferylaldehyde	transcript_HQ_B_transcript4919/f4p0/3392	0.956942	0.00274107
Com_470_pos	Coniferylaldehyde	transcript_HQ_B_transcript4906/f2p0/3400	-0.985566	0.000311015
Com_470_pos	Coniferylaldehyde	transcript_HQ_B_transcript4902/f2p0/3392	0.947766	0.00402128
Com_470_pos	Coniferylaldehyde	transcript_HQ_B_transcript4897/f2p0/3379	0.997785	7.35461e-06
Com_470_pos	Coniferylaldehyde	transcript_HQ_B_transcript4894/f2p0/3397	-0.983433	0.000409438
Com_470_pos	Coniferylaldehyde	transcript_HQ_B_transcript4893/f5p0/3375	0.964295	0.00188949
Com_470_pos	Coniferylaldehyde	transcript_HQ_B_transcript4866/f3p0/3389	0.998293	4.3677e-06
Com_470_pos	Coniferylaldehyde	transcript_HQ_B_transcript4865/f5p0/3383	0.997988	6.06784e-06
Com_470_pos	Coniferylaldehyde	transcript_HQ_B_transcript4860/f2p0/3388	0.998555	3.13044e-06
Com_470_pos	Coniferylaldehyde	transcript_HQ_B_transcript4851/f2p0/3408	0.976529	0.000819852
Com_470_pos	Coniferylaldehyde	transcript_HQ_B_transcript485/f2p0/4932	-0.99223	9.03188e-05
Com_470_pos	Coniferylaldehyde	transcript_HQ_B_transcript4838/f2p0/3389	0.967758	0.00154255
Com_470_pos	Coniferylaldehyde	transcript_HQ_B_transcript4833/f4p0/3400	0.997408	1.00703e-05
Com_470_pos	Coniferylaldehyde	transcript_HQ_B_transcript483/f2p0/4920	0.971807	0.00118104
Com_470_pos	Coniferylaldehyde	transcript_HQ_B_transcript4824/f2p0/3412	0.998559	3.11196e-06
Com_470_pos	Coniferylaldehyde	transcript_HQ_B_transcript4821/f37p0/3281	0.953847	0.00314595
Com_470_pos	Coniferylaldehyde	transcript_HQ_B_transcript4820/f3p0/3389	-0.958484	0.00254955
Com_470_pos	Coniferylaldehyde	transcript_HQ_B_transcript4819/f8p0/3384	0.92146	0.0090105
Com_470_pos	Coniferylaldehyde	transcript_HQ_B_transcript4817/f2p0/3466	0.988899	0.000184167
Com_470_pos	Coniferylaldehyde	transcript_HQ_B_transcript4816/f2p0/3395	0.944754	0.0044939
Com_470_pos	Coniferylaldehyde	transcript_HQ_B_transcript4811/f8p0/3360	-0.990541	0.000133774
Com_470_pos	Coniferylaldehyde	transcript_HQ_B_transcript481/f2p0/4930	0.962156	0.00212119
Com_470_pos	Coniferylaldehyde	transcript_HQ_B_transcript4802/f2p0/3424	0.933417	0.00650227
Com_470_pos	Coniferylaldehyde	transcript_HQ_B_transcript4794/f3p0/3417	0.924965	0.00823406
Com_470_pos	Coniferylaldehyde	transcript_HQ_B_transcript4782/f2p0/3438	-0.982889	0.000436694
Com_470_pos	Coniferylaldehyde	transcript_HQ_B_transcript4769/f3p0/3386	-0.992332	8.79831e-05
Com_470_pos	Coniferylaldehyde	transcript_HQ_B_transcript4752/f2p0/3388	-0.951779	0.00343184
Com_470_pos	Coniferylaldehyde	transcript_HQ_B_transcript475/f12p0/4900	0.98864	0.000192836
Com_470_pos	Coniferylaldehyde	transcript_HQ_B_transcript4739/f3p0/3371	0.960261	0.00233743
Com_470_pos	Coniferylaldehyde	transcript_HQ_B_transcript473/f8p0/4932	0.959506	0.0024264
Com_470_pos	Coniferylaldehyde	transcript_HQ_B_transcript4720/f4p0/3370	-0.927468	0.00770057
Com_470_pos	Coniferylaldehyde	transcript_HQ_B_transcript4711/f4p0/3370	0.995567	2.94298e-05
Com_470_pos	Coniferylaldehyde	transcript_HQ_B_transcript4704/f2p0/3418	0.99788	6.73609e-06
Com_470_pos	Coniferylaldehyde	transcript_HQ_B_transcript4703/f4p0/3405	-0.967508	0.00156646
Com_470_pos	Coniferylaldehyde	transcript_HQ_B_transcript4702/f5p0/3419	-0.980426	0.000570964
Com_470_pos	Coniferylaldehyde	transcript_HQ_B_transcript4700/f4p0/3324	0.967484	0.00156877
Com_470_pos	Coniferylaldehyde	transcript_HQ_B_transcript4697/f3p0/3382	-0.976242	0.000839936
Com_470_pos	Coniferylaldehyde	transcript_HQ_B_transcript4673/f4p0/3386	-0.972528	0.00112168
Com_470_pos	Coniferylaldehyde	transcript_HQ_B_transcript4672/f2p0/3464	0.938509	0.00555544
Com_470_pos	Coniferylaldehyde	transcript_HQ_B_transcript4664/f2p0/3458	-0.958982	0.00248924
Com_470_pos	Coniferylaldehyde	transcript_HQ_B_transcript4661/f3p0/3416	0.994846	3.97844e-05
Com_470_pos	Coniferylaldehyde	transcript_HQ_B_transcript4643/f2p0/3428	-0.979418	0.00063108
Com_470_pos	Coniferylaldehyde	transcript_HQ_B_transcript4635/f2p0/3493	0.997472	9.57692e-06
Com_470_pos	Coniferylaldehyde	transcript_HQ_B_transcript462/f4p0/4931	0.94516	0.0044286
Com_470_pos	Coniferylaldehyde	transcript_HQ_B_transcript4613/f5p0/3380	0.981124	0.000531104
Com_470_pos	Coniferylaldehyde	transcript_HQ_B_transcript4608/f2p0/3501	-0.985996	0.000292795
Com_470_pos	Coniferylaldehyde	transcript_HQ_B_transcript4607/f2p0/3455	0.998582	3.01584e-06
Com_470_pos	Coniferylaldehyde	transcript_HQ_B_transcript460/f2p0/4964	0.952531	0.00332648
Com_470_pos	Coniferylaldehyde	transcript_HQ_B_transcript46/f2p0/6313	0.997555	8.95757e-06
Com_470_pos	Coniferylaldehyde	transcript_HQ_B_transcript4599/f2p0/3435	-0.9958	2.64239e-05
Com_470_pos	Coniferylaldehyde	transcript_HQ_B_transcript4592/f2p0/3447	0.957549	0.00266483
Com_470_pos	Coniferylaldehyde	transcript_HQ_B_transcript4587/f2p0/3459	-0.971605	0.00119798
Com_470_pos	Coniferylaldehyde	transcript_HQ_B_transcript4586/f3p0/3463	-0.987458	0.000234954
Com_470_pos	Coniferylaldehyde	transcript_HQ_B_transcript4585/f3p0/3453	-0.970982	0.00125088
Com_470_pos	Coniferylaldehyde	transcript_HQ_B_transcript4584/f6p0/3427	0.989774	0.000156314
Com_470_pos	Coniferylaldehyde	transcript_HQ_B_transcript4579/f2p0/3432	-0.964822	0.00183451
Com_470_pos	Coniferylaldehyde	transcript_HQ_B_transcript4571/f3p0/3421	-0.965579	0.00175679
Com_470_pos	Coniferylaldehyde	transcript_HQ_B_transcript4559/f2p0/3490	-0.926309	0.0079455
Com_470_pos	Coniferylaldehyde	transcript_HQ_B_transcript4556/f2p0/3442	0.98008	0.000591238
Com_470_pos	Coniferylaldehyde	transcript_HQ_B_transcript4555/f5p0/3434	0.977228	0.000771922
Com_470_pos	Coniferylaldehyde	transcript_HQ_B_transcript4542/f3p0/3454	0.998584	3.00768e-06
Com_470_pos	Coniferylaldehyde	transcript_HQ_B_transcript4537/f3p0/3451	-0.969009	0.0014258
Com_470_pos	Coniferylaldehyde	transcript_HQ_B_transcript4535/f6p0/3453	0.993082	7.16132e-05
Com_470_pos	Coniferylaldehyde	transcript_HQ_B_transcript4532/f2p0/3463	-0.979132	0.000648684
Com_470_pos	Coniferylaldehyde	transcript_HQ_B_transcript4529/f2p0/3435	-0.976359	0.000831753
Com_470_pos	Coniferylaldehyde	transcript_HQ_B_transcript4518/f2p0/3483	0.993324	6.66952e-05
Com_470_pos	Coniferylaldehyde	transcript_HQ_B_transcript45/f2p0/6325	0.997747	7.60923e-06
Com_470_pos	Coniferylaldehyde	transcript_HQ_B_transcript44991/f2p0/365	-0.997751	7.58279e-06
Com_470_pos	Coniferylaldehyde	transcript_HQ_B_transcript4497/f7p0/3432	-0.995189	3.46635e-05
Com_470_pos	Coniferylaldehyde	transcript_HQ_B_transcript4496/f6p0/3432	0.978803	0.000669226
Com_470_pos	Coniferylaldehyde	transcript_HQ_B_transcript44937/f2p0/402	0.996357	1.98824e-05
Com_470_pos	Coniferylaldehyde	transcript_HQ_B_transcript44936/f3p0/405	0.97713	0.000778541
Com_470_pos	Coniferylaldehyde	transcript_HQ_B_transcript44931/f3p0/406	0.963517	0.00197229
Com_470_pos	Coniferylaldehyde	transcript_HQ_B_transcript44918/f3p0/416	0.989126	0.000176737
Com_470_pos	Coniferylaldehyde	transcript_HQ_B_transcript44907/f2p0/414	-0.996657	1.67493e-05
Com_470_pos	Coniferylaldehyde	transcript_HQ_B_transcript44896/f6p0/414	-0.980486	0.000567484
Com_470_pos	Coniferylaldehyde	transcript_HQ_B_transcript44875/f2p0/453	-0.981631	0.000503049
Com_470_pos	Coniferylaldehyde	transcript_HQ_B_transcript44853/f2p0/441	0.951012	0.00354097
Com_470_pos	Coniferylaldehyde	transcript_HQ_B_transcript44834/f33p0/424	0.993048	7.23375e-05
Com_470_pos	Coniferylaldehyde	transcript_HQ_B_transcript44827/f2p0/451	0.932808	0.00662038
Com_470_pos	Coniferylaldehyde	transcript_HQ_B_transcript44812/f4p0/456	-0.951001	0.0035425
Com_470_pos	Coniferylaldehyde	transcript_HQ_B_transcript4480/f2p0/3452	-0.947239	0.00410217
Com_470_pos	Coniferylaldehyde	transcript_HQ_B_transcript44797/f2p0/475	-0.983843	0.000389441
Com_470_pos	Coniferylaldehyde	transcript_HQ_B_transcript44794/f3p0/463	-0.935011	0.00619815
Com_470_pos	Coniferylaldehyde	transcript_HQ_B_transcript44773/f2p0/479	-0.972688	0.00110875
Com_470_pos	Coniferylaldehyde	transcript_HQ_B_transcript4476/f2p0/3387	-0.993017	7.29655e-05
Com_470_pos	Coniferylaldehyde	transcript_HQ_B_transcript4474/f2p0/3533	0.991203	0.000115735
Com_470_pos	Coniferylaldehyde	transcript_HQ_B_transcript44725/f3p0/488	-0.995232	3.40505e-05
Com_470_pos	Coniferylaldehyde	transcript_HQ_B_transcript44719/f2p0/489	-0.998451	3.59639e-06
Com_470_pos	Coniferylaldehyde	transcript_HQ_B_transcript447/f2p0/5033	0.94481	0.00448487
Com_470_pos	Coniferylaldehyde	transcript_HQ_B_transcript44692/f4p0/499	-0.955378	0.00294222
Com_470_pos	Coniferylaldehyde	transcript_HQ_B_transcript4469/f2p0/3446	-0.976073	0.000851889
Com_470_pos	Coniferylaldehyde	transcript_HQ_B_transcript44647/f4p0/505	0.9696	0.00137216
Com_470_pos	Coniferylaldehyde	transcript_HQ_B_transcript4464/f2p0/3444	0.997926	6.44679e-06
Com_470_pos	Coniferylaldehyde	transcript_HQ_B_transcript44623/f3p0/517	0.979485	0.000626957
Com_470_pos	Coniferylaldehyde	transcript_HQ_B_transcript44615/f3p0/519	-0.968757	0.00144891
Com_470_pos	Coniferylaldehyde	transcript_HQ_B_transcript44613/f5p0/518	-0.926956	0.00780817
Com_470_pos	Coniferylaldehyde	transcript_HQ_B_transcript44605/f19p0/512	0.952164	0.00337765
Com_470_pos	Coniferylaldehyde	transcript_HQ_B_transcript44602/f2p0/526	0.993756	5.83669e-05
Com_470_pos	Coniferylaldehyde	transcript_HQ_B_transcript446/f2p0/5040	-0.954843	0.00301266
Com_470_pos	Coniferylaldehyde	transcript_HQ_B_transcript44587/f2p0/527	0.952569	0.00332121
Com_470_pos	Coniferylaldehyde	transcript_HQ_B_transcript44581/f3p0/531	-0.920874	0.00914358
Com_470_pos	Coniferylaldehyde	transcript_HQ_B_transcript4458/f2p0/3452	0.969326	0.00139693
Com_470_pos	Coniferylaldehyde	transcript_HQ_B_transcript44575/f2p0/526	-0.98735	0.000239008
Com_470_pos	Coniferylaldehyde	transcript_HQ_B_transcript44566/f4p0/529	0.996318	2.03054e-05
Com_470_pos	Coniferylaldehyde	transcript_HQ_B_transcript44564/f6p0/529	-0.964954	0.00182081
Com_470_pos	Coniferylaldehyde	transcript_HQ_B_transcript44549/f2p0/547	0.977784	0.000734834
Com_470_pos	Coniferylaldehyde	transcript_HQ_B_transcript44506/f3p0/555	-0.982757	0.000443424
Com_470_pos	Coniferylaldehyde	transcript_HQ_B_transcript44494/f2p0/554	0.96853	0.00146991
Com_470_pos	Coniferylaldehyde	transcript_HQ_B_transcript44492/f10p0/525	0.946356	0.00423936
Com_470_pos	Coniferylaldehyde	transcript_HQ_B_transcript44479/f28p0/513	-0.94772	0.00402838
Com_470_pos	Coniferylaldehyde	transcript_HQ_B_transcript44466/f2p0/553	0.933613	0.00646465
Com_470_pos	Coniferylaldehyde	transcript_HQ_B_transcript44463/f64p0/541	0.940406	0.00522127
Com_470_pos	Coniferylaldehyde	transcript_HQ_B_transcript44457/f2p0/557	-0.998103	5.39587e-06
Com_470_pos	Coniferylaldehyde	transcript_HQ_B_transcript44424/f2p0/562	-0.955651	0.00290665
Com_470_pos	Coniferylaldehyde	transcript_HQ_B_transcript44422/f2p0/566	0.984996	0.000335979
Com_470_pos	Coniferylaldehyde	transcript_HQ_B_transcript44418/f2p0/563	-0.949576	0.00374981
Com_470_pos	Coniferylaldehyde	transcript_HQ_B_transcript44408/f5p0/565	-0.931501	0.00687738
Com_470_pos	Coniferylaldehyde	transcript_HQ_B_transcript44401/f5p0/561	0.922218	0.00883968
Com_470_pos	Coniferylaldehyde	transcript_HQ_B_transcript44400/f2p0/570	0.962338	0.00210097
Com_470_pos	Coniferylaldehyde	transcript_HQ_B_transcript44394/f3p0/579	-0.979067	0.000652671
Com_470_pos	Coniferylaldehyde	transcript_HQ_B_transcript44389/f2p0/575	0.978551	0.000685149
Com_470_pos	Coniferylaldehyde	transcript_HQ_B_transcript44386/f11p0/568	0.985902	0.000296716
Com_470_pos	Coniferylaldehyde	transcript_HQ_B_transcript4438/f4p0/3440	-0.996856	1.48096e-05
Com_470_pos	Coniferylaldehyde	transcript_HQ_B_transcript44368/f2p0/581	-0.981142	0.000530102
Com_470_pos	Coniferylaldehyde	transcript_HQ_B_transcript4436/f3p0/3447	-0.975168	0.000917302
Com_470_pos	Coniferylaldehyde	transcript_HQ_B_transcript44349/f2p0/581	-0.985571	0.000310778
Com_470_pos	Coniferylaldehyde	transcript_HQ_B_transcript44343/f3p0/575	0.98764	0.000228209
Com_470_pos	Coniferylaldehyde	transcript_HQ_B_transcript44338/f2p0/578	0.998538	3.2062e-06
Com_470_pos	Coniferylaldehyde	transcript_HQ_B_transcript44337/f18p0/550	-0.985863	0.000298369
Com_470_pos	Coniferylaldehyde	transcript_HQ_B_transcript44332/f12p0/559	-0.991199	0.000115837
Com_470_pos	Coniferylaldehyde	transcript_HQ_B_transcript44328/f2p0/584	-0.978105	0.00071383
Com_470_pos	Coniferylaldehyde	transcript_HQ_B_transcript4431/f4p0/3438	0.952401	0.00334459
Com_470_pos	Coniferylaldehyde	transcript_HQ_B_transcript44308/f2p0/585	-0.950285	0.00364598
Com_470_pos	Coniferylaldehyde	transcript_HQ_B_transcript44298/f2p0/591	0.935846	0.00604166
Com_470_pos	Coniferylaldehyde	transcript_HQ_B_transcript44294/f2p0/589	-0.976189	0.00084371
Com_470_pos	Coniferylaldehyde	transcript_HQ_B_transcript44288/f2p0/591	-0.994521	4.49396e-05
Com_470_pos	Coniferylaldehyde	transcript_HQ_B_transcript44257/f3p0/711	-0.98808	0.00021227
Com_470_pos	Coniferylaldehyde	transcript_HQ_B_transcript44256/f2p0/595	0.980538	0.00056445
Com_470_pos	Coniferylaldehyde	transcript_HQ_B_transcript44253/f2p0/593	-0.988291	0.000204845
Com_470_pos	Coniferylaldehyde	transcript_HQ_B_transcript44247/f2p0/594	0.972624	0.00111388
Com_470_pos	Coniferylaldehyde	transcript_HQ_B_transcript44242/f2p0/596	-0.954412	0.00307003
Com_470_pos	Coniferylaldehyde	transcript_HQ_B_transcript44241/f2p0/596	-0.986293	0.000280548
Com_470_pos	Coniferylaldehyde	transcript_HQ_B_transcript44232/f17p0/589	-0.997331	1.06777e-05
Com_470_pos	Coniferylaldehyde	transcript_HQ_B_transcript44222/f2p0/596	0.976167	0.000845275
Com_470_pos	Coniferylaldehyde	transcript_HQ_B_transcript44214/f2p0/599	0.998309	4.28428e-06
Com_470_pos	Coniferylaldehyde	transcript_HQ_B_transcript44200/f2p0/600	0.945645	0.00435136
Com_470_pos	Coniferylaldehyde	transcript_HQ_B_transcript4419/f7p0/3427	0.925435	0.00813265
Com_470_pos	Coniferylaldehyde	transcript_HQ_B_transcript44184/f2p0/600	0.983525	0.000404916
Com_470_pos	Coniferylaldehyde	transcript_HQ_B_transcript44179/f2p0/602	-0.963411	0.00198369
Com_470_pos	Coniferylaldehyde	transcript_HQ_B_transcript44167/f5p0/610	0.996789	1.54465e-05
Com_470_pos	Coniferylaldehyde	transcript_HQ_B_transcript44164/f2p0/608	-0.937751	0.00569182
Com_470_pos	Coniferylaldehyde	transcript_HQ_B_transcript44157/f7p0/574	-0.947731	0.0040267
Com_470_pos	Coniferylaldehyde	transcript_HQ_B_transcript4414/f2p0/3459	0.998543	3.18361e-06
Com_470_pos	Coniferylaldehyde	transcript_HQ_B_transcript44124/f2p0/611	0.926549	0.00789453
Com_470_pos	Coniferylaldehyde	transcript_HQ_B_transcript44121/f3p0/665	-0.950095	0.00367362
Com_470_pos	Coniferylaldehyde	transcript_HQ_B_transcript44119/f2p0/610	-0.940169	0.00526253
Com_470_pos	Coniferylaldehyde	transcript_HQ_B_transcript44116/f3p0/612	-0.977868	0.000729344
Com_470_pos	Coniferylaldehyde	transcript_HQ_B_transcript44110/f2p0/615	-0.969247	0.00140409
Com_470_pos	Coniferylaldehyde	transcript_HQ_B_transcript44108/f2p0/614	-0.99305	7.22815e-05
Com_470_pos	Coniferylaldehyde	transcript_HQ_B_transcript44065/f2p0/628	0.984224	0.000371381
Com_470_pos	Coniferylaldehyde	transcript_HQ_B_transcript4406/f2p0/3461	-0.926128	0.00798399
Com_470_pos	Coniferylaldehyde	transcript_HQ_B_transcript44058/f3p0/573	-0.936731	0.00587781
Com_470_pos	Coniferylaldehyde	transcript_HQ_B_transcript44056/f2p0/640	-0.985204	0.000326759
Com_470_pos	Coniferylaldehyde	transcript_HQ_B_transcript44041/f3p0/624	0.962884	0.00204089
Com_470_pos	Coniferylaldehyde	transcript_HQ_B_transcript44036/f5p0/602	-0.982654	0.000448711
Com_470_pos	Coniferylaldehyde	transcript_HQ_B_transcript44035/f4p0/620	0.98582	0.000300184
Com_470_pos	Coniferylaldehyde	transcript_HQ_B_transcript44022/f3p0/623	0.999415	5.13198e-07
Com_470_pos	Coniferylaldehyde	transcript_HQ_B_transcript44015/f5p0/633	0.993026	7.27907e-05
Com_470_pos	Coniferylaldehyde	transcript_HQ_B_transcript4401/f8p0/3418	-0.974906	0.000936672
Com_470_pos	Coniferylaldehyde	transcript_HQ_B_transcript44005/f2p0/627	-0.960743	0.00228137
Com_470_pos	Coniferylaldehyde	transcript_HQ_B_transcript43996/f2p0/664	0.995282	3.33315e-05
Com_470_pos	Coniferylaldehyde	transcript_HQ_B_transcript43992/f2p0/628	0.941257	0.00507475
Com_470_pos	Coniferylaldehyde	transcript_HQ_B_transcript43990/f15p0/585	0.978402	0.000694697
Com_470_pos	Coniferylaldehyde	transcript_HQ_B_transcript4399/f2p0/3458	0.99104	0.000120059
Com_470_pos	Coniferylaldehyde	transcript_HQ_B_transcript4398/f2p0/3523	0.923772	0.00849464
Com_470_pos	Coniferylaldehyde	transcript_HQ_B_transcript43977/f2p0/644	-0.943064	0.00477029
Com_470_pos	Coniferylaldehyde	transcript_HQ_B_transcript43971/f11p0/597	0.99667	1.66099e-05
Com_470_pos	Coniferylaldehyde	transcript_HQ_B_transcript43969/f5p0/632	0.983122	0.000424881
Com_470_pos	Coniferylaldehyde	transcript_HQ_B_transcript43959/f14p0/598	-0.948613	0.00389312
Com_470_pos	Coniferylaldehyde	transcript_HQ_B_transcript43948/f3p0/667	0.969407	0.00138958
Com_470_pos	Coniferylaldehyde	transcript_HQ_B_transcript43944/f4p0/634	-0.985653	0.00030726
Com_470_pos	Coniferylaldehyde	transcript_HQ_B_transcript43936/f2p0/659	0.992895	7.55382e-05
Com_470_pos	Coniferylaldehyde	transcript_HQ_B_transcript43932/f4p0/642	-0.971456	0.00121052
Com_470_pos	Coniferylaldehyde	transcript_HQ_B_transcript43931/f3p0/644	-0.981791	0.000494329
Com_470_pos	Coniferylaldehyde	transcript_HQ_B_transcript4392/f3p0/3455	-0.941398	0.00505074
Com_470_pos	Coniferylaldehyde	transcript_HQ_B_transcript43907/f13p0/640	0.982568	0.000453141
Com_470_pos	Coniferylaldehyde	transcript_HQ_B_transcript439/f3p0/4976	0.996546	1.78716e-05
Com_470_pos	Coniferylaldehyde	transcript_HQ_B_transcript43894/f2p0/649	-0.971244	0.00122849
Com_470_pos	Coniferylaldehyde	transcript_HQ_B_transcript43887/f2p0/662	0.94342	0.00471135
Com_470_pos	Coniferylaldehyde	transcript_HQ_B_transcript43885/f2p0/646	0.9569	0.00274638
Com_470_pos	Coniferylaldehyde	transcript_HQ_B_transcript43882/f5p0/645	0.993833	5.69279e-05
Com_470_pos	Coniferylaldehyde	transcript_HQ_B_transcript43880/f2p0/655	0.953373	0.00321048
Com_470_pos	Coniferylaldehyde	transcript_HQ_B_transcript43876/f2p0/648	0.952398	0.00334502
Com_470_pos	Coniferylaldehyde	transcript_HQ_B_transcript43875/f2p0/675	0.918793	0.00962418
Com_470_pos	Coniferylaldehyde	transcript_HQ_B_transcript4385/f10p0/3452	0.939276	0.00541915
Com_470_pos	Coniferylaldehyde	transcript_HQ_B_transcript43847/f3p0/653	-0.998929	1.71855e-06
Com_470_pos	Coniferylaldehyde	transcript_HQ_B_transcript43840/f15p0/647	0.981518	0.000509222
Com_470_pos	Coniferylaldehyde	transcript_HQ_B_transcript43836/f8p0/639	-0.993836	5.68811e-05
Com_470_pos	Coniferylaldehyde	transcript_HQ_B_transcript43833/f5p0/638	0.985548	0.00031176
Com_470_pos	Coniferylaldehyde	transcript_HQ_B_transcript43829/f7p0/624	-0.957234	0.00270431
Com_470_pos	Coniferylaldehyde	transcript_HQ_B_transcript43813/f2p0/673	0.988022	0.000214338
Com_470_pos	Coniferylaldehyde	transcript_HQ_B_transcript43807/f5p0/665	-0.949154	0.00381229
Com_470_pos	Coniferylaldehyde	transcript_HQ_B_transcript43804/f12p0/624	0.976386	0.000829873
Com_470_pos	Coniferylaldehyde	transcript_HQ_B_transcript43782/f3p0/670	0.966144	0.0016999
Com_470_pos	Coniferylaldehyde	transcript_HQ_B_transcript43777/f8p0/648	0.959988	0.00236935
Com_470_pos	Coniferylaldehyde	transcript_HQ_B_transcript4376/f2p0/3472	-0.998992	1.52265e-06
Com_470_pos	Coniferylaldehyde	transcript_HQ_B_transcript43759/f2p0/682	0.99827	4.48481e-06
Com_470_pos	Coniferylaldehyde	transcript_HQ_B_transcript43758/f4p0/662	0.986184	0.000285012
Com_470_pos	Coniferylaldehyde	transcript_HQ_B_transcript43746/f3p0/668	0.998401	3.83107e-06
Com_470_pos	Coniferylaldehyde	transcript_HQ_B_transcript43741/f2p0/669	-0.97355	0.00104019
Com_470_pos	Coniferylaldehyde	transcript_HQ_B_transcript4374/f2p0/3450	-0.948459	0.0039162
Com_470_pos	Coniferylaldehyde	transcript_HQ_B_transcript43739/f3p0/667	0.987248	0.000242883
Com_470_pos	Coniferylaldehyde	transcript_HQ_B_transcript43730/f9p0/660	-0.984417	0.000362368
Com_470_pos	Coniferylaldehyde	transcript_HQ_B_transcript43725/f2p0/667	0.926002	0.008011
Com_470_pos	Coniferylaldehyde	transcript_HQ_B_transcript43724/f6p0/636	0.971189	0.00123315
Com_470_pos	Coniferylaldehyde	transcript_HQ_B_transcript43716/f8p0/642	-0.978961	0.000659314
Com_470_pos	Coniferylaldehyde	transcript_HQ_B_transcript43707/f8p0/668	0.981531	0.000508483
Com_470_pos	Coniferylaldehyde	transcript_HQ_B_transcript43700/f2p0/667	0.997983	6.09797e-06
Com_470_pos	Coniferylaldehyde	transcript_HQ_B_transcript43695/f2p0/675	0.977588	0.000747809
Com_470_pos	Coniferylaldehyde	transcript_HQ_B_transcript43691/f2p0/714	0.958867	0.00250309
Com_470_pos	Coniferylaldehyde	transcript_HQ_B_transcript43686/f2p0/675	-0.921537	0.0089931
Com_470_pos	Coniferylaldehyde	transcript_HQ_B_transcript43683/f2p0/669	-0.98331	0.000415489
Com_470_pos	Coniferylaldehyde	transcript_HQ_B_transcript43681/f3p0/668	-0.938108	0.00562732
Com_470_pos	Coniferylaldehyde	transcript_HQ_B_transcript43672/f2p0/684	0.997907	6.56404e-06
Com_470_pos	Coniferylaldehyde	transcript_HQ_B_transcript43668/f2p0/682	0.96313	0.00201399
Com_470_pos	Coniferylaldehyde	transcript_HQ_B_transcript43661/f2p0/677	-0.980554	0.000563547
Com_470_pos	Coniferylaldehyde	transcript_HQ_B_transcript43654/f2p0/686	-0.979999	0.000596088
Com_470_pos	Coniferylaldehyde	transcript_HQ_B_transcript43648/f57p0/655	-0.978287	0.000702033
Com_470_pos	Coniferylaldehyde	transcript_HQ_B_transcript43637/f2p0/681	0.991815	0.000100216
Com_470_pos	Coniferylaldehyde	transcript_HQ_B_transcript43633/f3p0/703	-0.968305	0.0014909
Com_470_pos	Coniferylaldehyde	transcript_HQ_B_transcript43626/f2p0/669	0.972779	0.00110137
Com_470_pos	Coniferylaldehyde	transcript_HQ_B_transcript43625/f10p0/666	0.988664	0.000192024
Com_470_pos	Coniferylaldehyde	transcript_HQ_B_transcript43620/f26p0/660	-0.989099	0.000177588
Com_470_pos	Coniferylaldehyde	transcript_HQ_B_transcript4360/f2p0/3484	-0.972993	0.00108418
Com_470_pos	Coniferylaldehyde	transcript_HQ_B_transcript436/f5p0/5029	-0.996377	1.96614e-05
Com_470_pos	Coniferylaldehyde	transcript_HQ_B_transcript43596/f2p0/685	0.98815	0.000209803
Com_470_pos	Coniferylaldehyde	transcript_HQ_B_transcript43582/f2p0/673	0.998502	3.36497e-06
Com_470_pos	Coniferylaldehyde	transcript_HQ_B_transcript43571/f3p0/687	-0.970545	0.00128866
Com_470_pos	Coniferylaldehyde	transcript_HQ_B_transcript43567/f2p0/686	-0.998613	2.88505e-06
Com_470_pos	Coniferylaldehyde	transcript_HQ_B_transcript43566/f2p0/687	-0.950942	0.00355093
Com_470_pos	Coniferylaldehyde	transcript_HQ_B_transcript43558/f2p0/689	0.998193	4.89281e-06
Com_470_pos	Coniferylaldehyde	transcript_HQ_B_transcript43551/f6p0/683	0.979822	0.000606594
Com_470_pos	Coniferylaldehyde	transcript_HQ_B_transcript43549/f3p0/683	0.969857	0.00134925
Com_470_pos	Coniferylaldehyde	transcript_HQ_B_transcript43532/f3p0/676	-0.980716	0.00055421
Com_470_pos	Coniferylaldehyde	transcript_HQ_B_transcript43531/f2p0/695	0.998302	4.32094e-06
Com_470_pos	Coniferylaldehyde	transcript_HQ_B_transcript43528/f2p0/693	0.987197	0.000244838
Com_470_pos	Coniferylaldehyde	transcript_HQ_B_transcript43520/f3p0/689	0.971463	0.00120993
Com_470_pos	Coniferylaldehyde	transcript_HQ_B_transcript43500/f3p0/707	0.94864	0.00388909
Com_470_pos	Coniferylaldehyde	transcript_HQ_B_transcript43497/f2p0/698	0.98738	0.00023789
Com_470_pos	Coniferylaldehyde	transcript_HQ_B_transcript43493/f11p0/685	-0.969638	0.00136881
Com_470_pos	Coniferylaldehyde	transcript_HQ_B_transcript43471/f7p0/689	-0.983102	0.000425911
Com_470_pos	Coniferylaldehyde	transcript_HQ_B_transcript43467/f3p0/708	-0.994861	3.95449e-05
Com_470_pos	Coniferylaldehyde	transcript_HQ_B_transcript43464/f5p0/695	0.992073	9.40053e-05
Com_470_pos	Coniferylaldehyde	transcript_HQ_B_transcript43463/f4p0/702	0.993236	6.84652e-05
Com_470_pos	Coniferylaldehyde	transcript_HQ_B_transcript43455/f2p0/721	-0.96443	0.00187538
Com_470_pos	Coniferylaldehyde	transcript_HQ_B_transcript43449/f2p0/713	-0.970061	0.00133112
Com_470_pos	Coniferylaldehyde	transcript_HQ_B_transcript43447/f5p0/651	0.976138	0.000847334
Com_470_pos	Coniferylaldehyde	transcript_HQ_B_transcript43445/f2p0/702	-0.991933	9.73521e-05
Com_470_pos	Coniferylaldehyde	transcript_HQ_B_transcript43443/f22p0/687	0.989369	0.00016894
Com_470_pos	Coniferylaldehyde	transcript_HQ_B_transcript43427/f3p0/704	-0.960701	0.00228631
Com_470_pos	Coniferylaldehyde	transcript_HQ_B_transcript43425/f4p0/704	0.949908	0.00370096
Com_470_pos	Coniferylaldehyde	transcript_HQ_B_transcript4342/f2p0/3468	0.978422	0.000693419
Com_470_pos	Coniferylaldehyde	transcript_HQ_B_transcript43413/f8p0/673	0.993065	7.19726e-05
Com_470_pos	Coniferylaldehyde	transcript_HQ_B_transcript43411/f51p0/700	-0.992575	8.24917e-05
Com_470_pos	Coniferylaldehyde	transcript_HQ_B_transcript43377/f9p0/703	0.987263	0.000242328
Com_470_pos	Coniferylaldehyde	transcript_HQ_B_transcript43366/f13p0/707	-0.994953	3.81475e-05
Com_470_pos	Coniferylaldehyde	transcript_HQ_B_transcript43362/f6p0/706	-0.967445	0.00157252
Com_470_pos	Coniferylaldehyde	transcript_HQ_B_transcript43361/f2p0/710	0.992761	7.84134e-05
Com_470_pos	Coniferylaldehyde	transcript_HQ_B_transcript43356/f14p0/685	-0.988335	0.000203306
Com_470_pos	Coniferylaldehyde	transcript_HQ_B_transcript43354/f3p0/717	0.989341	0.000169813
Com_470_pos	Coniferylaldehyde	transcript_HQ_B_transcript43350/f2p0/719	-0.971444	0.0012115
Com_470_pos	Coniferylaldehyde	transcript_HQ_B_transcript4334/f2p0/3468	0.998338	4.14331e-06
Com_470_pos	Coniferylaldehyde	transcript_HQ_B_transcript43333/f5p0/711	0.95409	0.00311327
Com_470_pos	Coniferylaldehyde	transcript_HQ_B_transcript43301/f2p0/713	0.994952	3.81647e-05
Com_470_pos	Coniferylaldehyde	transcript_HQ_B_transcript433/f8p0/5022	0.929143	0.00735311
Com_470_pos	Coniferylaldehyde	transcript_HQ_B_transcript43286/f2p0/724	0.997973	6.15752e-06
Com_470_pos	Coniferylaldehyde	transcript_HQ_B_transcript43281/f3p0/751	-0.978309	0.000700673
Com_470_pos	Coniferylaldehyde	transcript_HQ_B_transcript43276/f2p0/725	0.944324	0.00456351
Com_470_pos	Coniferylaldehyde	transcript_HQ_B_transcript43273/f4p0/717	0.976049	0.000853599
Com_470_pos	Coniferylaldehyde	transcript_HQ_B_transcript43267/f2p0/721	-0.954606	0.0030441
Com_470_pos	Coniferylaldehyde	transcript_HQ_B_transcript43262/f2p0/720	0.963403	0.00198449
Com_470_pos	Coniferylaldehyde	transcript_HQ_B_transcript43259/f7p0/708	0.962596	0.00207247
Com_470_pos	Coniferylaldehyde	transcript_HQ_B_transcript43257/f5p0/706	0.986258	0.00028196
Com_470_pos	Coniferylaldehyde	transcript_HQ_B_transcript43255/f6p0/706	0.990618	0.000131607
Com_470_pos	Coniferylaldehyde	transcript_HQ_B_transcript43251/f3p0/730	0.95615	0.00284206
Com_470_pos	Coniferylaldehyde	transcript_HQ_B_transcript4325/f2p0/3498	0.995917	2.4978e-05
Com_470_pos	Coniferylaldehyde	transcript_HQ_B_transcript43248/f2p0/726	0.994867	3.9454e-05
Com_470_pos	Coniferylaldehyde	transcript_HQ_B_transcript43240/f2p0/721	-0.934657	0.00626504
Com_470_pos	Coniferylaldehyde	transcript_HQ_B_transcript4324/f6p0/3448	0.99677	1.56326e-05
Com_470_pos	Coniferylaldehyde	transcript_HQ_B_transcript43238/f3p0/690	0.969334	0.00139616
Com_470_pos	Coniferylaldehyde	transcript_HQ_B_transcript43237/f2p0/735	0.996567	1.76545e-05
Com_470_pos	Coniferylaldehyde	transcript_HQ_B_transcript43235/f2p0/742	0.998187	4.92841e-06
Com_470_pos	Coniferylaldehyde	transcript_HQ_B_transcript43231/f2p0/726	-0.932435	0.00669331
Com_470_pos	Coniferylaldehyde	transcript_HQ_B_transcript4323/f5p0/3442	0.927394	0.00771602
Com_470_pos	Coniferylaldehyde	transcript_HQ_B_transcript43225/f2p0/723	-0.981258	0.000523594
Com_470_pos	Coniferylaldehyde	transcript_HQ_B_transcript43219/f7p0/719	0.97906	0.000653162
Com_470_pos	Coniferylaldehyde	transcript_HQ_B_transcript43208/f7p0/712	0.949112	0.00381843
Com_470_pos	Coniferylaldehyde	transcript_HQ_B_transcript43195/f3p0/770	0.996664	1.66745e-05
Com_470_pos	Coniferylaldehyde	transcript_HQ_B_transcript43187/f2p0/734	0.996148	2.22273e-05
Com_470_pos	Coniferylaldehyde	transcript_HQ_B_transcript43181/f23p0/687	0.982456	0.000458983
Com_470_pos	Coniferylaldehyde	transcript_HQ_B_transcript43180/f3p0/730	0.98404	0.000380034
Com_470_pos	Coniferylaldehyde	transcript_HQ_B_transcript43173/f17p0/706	0.975804	0.000871095
Com_470_pos	Coniferylaldehyde	transcript_HQ_B_transcript43171/f4p0/725	0.986076	0.000289474
Com_470_pos	Coniferylaldehyde	transcript_HQ_B_transcript43170/f2p0/756	-0.974889	0.000937891
Com_470_pos	Coniferylaldehyde	transcript_HQ_B_transcript43166/f9p0/707	0.940688	0.00517262
Com_470_pos	Coniferylaldehyde	transcript_HQ_B_transcript43161/f2p0/752	-0.922049	0.00887781
Com_470_pos	Coniferylaldehyde	transcript_HQ_B_transcript43157/f3p0/733	0.986494	0.000272367
Com_470_pos	Coniferylaldehyde	transcript_HQ_B_transcript43154/f8p0/711	-0.951096	0.00352898
Com_470_pos	Coniferylaldehyde	transcript_HQ_B_transcript43151/f3p0/727	-0.965591	0.00175564
Com_470_pos	Coniferylaldehyde	transcript_HQ_B_transcript43143/f71p0/673	-0.957168	0.00271253
Com_470_pos	Coniferylaldehyde	transcript_HQ_B_transcript43136/f6p0/730	-0.946755	0.00417704
Com_470_pos	Coniferylaldehyde	transcript_HQ_B_transcript43135/f3p0/741	0.984786	0.000345419
Com_470_pos	Coniferylaldehyde	transcript_HQ_B_transcript43134/f3p0/762	0.977153	0.000777033
Com_470_pos	Coniferylaldehyde	transcript_HQ_B_transcript43133/f5p0/732	-0.975927	0.000862276
Com_470_pos	Coniferylaldehyde	transcript_HQ_B_transcript43132/f2p0/735	0.991266	0.000114086
Com_470_pos	Coniferylaldehyde	transcript_HQ_B_transcript43087/f5p0/727	0.946522	0.00421332
Com_470_pos	Coniferylaldehyde	transcript_HQ_B_transcript43084/f2p0/738	-0.957551	0.00266466
Com_470_pos	Coniferylaldehyde	transcript_HQ_B_transcript43083/f3p0/747	-0.965797	0.0017348
Com_470_pos	Coniferylaldehyde	transcript_HQ_B_transcript43073/f18p0/717	-0.976164	0.000845457
Com_470_pos	Coniferylaldehyde	transcript_HQ_B_transcript4307/f2p0/3000	-0.987902	0.000218652
Com_470_pos	Coniferylaldehyde	transcript_HQ_B_transcript43060/f2p0/741	-0.930644	0.00704865
Com_470_pos	Coniferylaldehyde	transcript_HQ_B_transcript43050/f9p0/716	-0.979135	0.000648451
Com_470_pos	Coniferylaldehyde	transcript_HQ_B_transcript43048/f2p0/742	-0.938823	0.00549949
Com_470_pos	Coniferylaldehyde	transcript_HQ_B_transcript43038/f3p0/751	0.987328	0.000239847
Com_470_pos	Coniferylaldehyde	transcript_HQ_B_transcript4303/f4p0/3464	0.956878	0.00274921
Com_470_pos	Coniferylaldehyde	transcript_HQ_B_transcript43002/f5p0/737	0.997816	7.15046e-06
Com_470_pos	Coniferylaldehyde	transcript_HQ_B_transcript43/f4p0/6350	-0.993194	6.93154e-05
Com_470_pos	Coniferylaldehyde	transcript_HQ_B_transcript42997/f4p0/751	-0.949022	0.00383183
Com_470_pos	Coniferylaldehyde	transcript_HQ_B_transcript42968/f2p0/760	0.947064	0.00412924
Com_470_pos	Coniferylaldehyde	transcript_HQ_B_transcript4296/f5p0/3480	-0.969025	0.00142432
Com_470_pos	Coniferylaldehyde	transcript_HQ_B_transcript42958/f6p0/738	-0.976593	0.000815425
Com_470_pos	Coniferylaldehyde	transcript_HQ_B_transcript42950/f6p0/750	0.971698	0.0011902
Com_470_pos	Coniferylaldehyde	transcript_HQ_B_transcript4295/f3p0/3468	-0.988049	0.000213382
Com_470_pos	Coniferylaldehyde	transcript_HQ_B_transcript42948/f8p0/729	0.986374	0.000277248
Com_470_pos	Coniferylaldehyde	transcript_HQ_B_transcript42944/f3p0/772	0.998589	2.98631e-06
Com_470_pos	Coniferylaldehyde	transcript_HQ_B_transcript4294/f4p0/3390	-0.998854	1.9701e-06
Com_470_pos	Coniferylaldehyde	transcript_HQ_B_transcript42926/f2p0/769	-0.922014	0.00888555
Com_470_pos	Coniferylaldehyde	transcript_HQ_B_transcript42923/f2p0/741	0.98444	0.0003613
Com_470_pos	Coniferylaldehyde	transcript_HQ_B_transcript42918/f14p0/746	0.985129	0.000330055
Com_470_pos	Coniferylaldehyde	transcript_HQ_B_transcript42917/f3p0/753	0.994859	3.95737e-05
Com_470_pos	Coniferylaldehyde	transcript_HQ_B_transcript42916/f14p0/672	-0.940441	0.00521534
Com_470_pos	Coniferylaldehyde	transcript_HQ_B_transcript42915/f11p0/740	0.990036	0.000148419
Com_470_pos	Coniferylaldehyde	transcript_HQ_B_transcript42902/f5p0/768	-0.928625	0.00745987
Com_470_pos	Coniferylaldehyde	transcript_HQ_B_transcript42899/f3p0/759	0.997827	7.07925e-06
Com_470_pos	Coniferylaldehyde	transcript_HQ_B_transcript42873/f5p0/754	-0.995245	3.38631e-05
Com_470_pos	Coniferylaldehyde	transcript_HQ_B_transcript42868/f6p0/753	-0.927024	0.00779387
Com_470_pos	Coniferylaldehyde	transcript_HQ_B_transcript42861/f5p0/758	-0.951742	0.00343712
Com_470_pos	Coniferylaldehyde	transcript_HQ_B_transcript42859/f13p0/712	-0.958597	0.00253581
Com_470_pos	Coniferylaldehyde	transcript_HQ_B_transcript42851/f7p0/751	0.991167	0.00011669
Com_470_pos	Coniferylaldehyde	transcript_HQ_B_transcript42843/f2p0/778	0.97155	0.00120262
Com_470_pos	Coniferylaldehyde	transcript_HQ_B_transcript42838/f15p0/731	-0.954743	0.0030259
Com_470_pos	Coniferylaldehyde	transcript_HQ_B_transcript42833/f2p0/761	0.949396	0.00377632
Com_470_pos	Coniferylaldehyde	transcript_HQ_B_transcript42817/f17p0/755	-0.95137	0.00348978
Com_470_pos	Coniferylaldehyde	transcript_HQ_B_transcript42814/f18p0/732	0.975762	0.000874093
Com_470_pos	Coniferylaldehyde	transcript_HQ_B_transcript42807/f9p0/761	-0.950914	0.00355499
Com_470_pos	Coniferylaldehyde	transcript_HQ_B_transcript42805/f5p0/766	0.932614	0.00665827
Com_470_pos	Coniferylaldehyde	transcript_HQ_B_transcript42800/f6p0/752	0.998524	3.26442e-06
Com_470_pos	Coniferylaldehyde	transcript_HQ_B_transcript42793/f2p0/763	0.958111	0.00259531
Com_470_pos	Coniferylaldehyde	transcript_HQ_B_transcript42776/f2p0/772	0.976051	0.000853444
Com_470_pos	Coniferylaldehyde	transcript_HQ_B_transcript42771/f37p0/691	0.988405	0.000200891
Com_470_pos	Coniferylaldehyde	transcript_HQ_B_transcript42770/f2p0/774	0.989628	0.000160817
Com_470_pos	Coniferylaldehyde	transcript_HQ_B_transcript42763/f6p0/764	0.945353	0.0043978
Com_470_pos	Coniferylaldehyde	transcript_HQ_B_transcript42760/f14p0/742	-0.939527	0.00537492
Com_470_pos	Coniferylaldehyde	transcript_HQ_B_transcript42732/f2p0/770	0.997573	8.82603e-06
Com_470_pos	Coniferylaldehyde	transcript_HQ_B_transcript42714/f2p0/770	0.994764	4.1051e-05
Com_470_pos	Coniferylaldehyde	transcript_HQ_B_transcript42690/f5p0/760	-0.948015	0.00398344
Com_470_pos	Coniferylaldehyde	transcript_HQ_B_transcript42684/f3p0/780	0.95262	0.00331418
Com_470_pos	Coniferylaldehyde	transcript_HQ_B_transcript42683/f17p0/770	-0.93952	0.00537618
Com_470_pos	Coniferylaldehyde	transcript_HQ_B_transcript42680/f7p0/773	-0.963885	0.00193291
Com_470_pos	Coniferylaldehyde	transcript_HQ_B_transcript42677/f4p0/745	-0.988628	0.000193257
Com_470_pos	Coniferylaldehyde	transcript_HQ_B_transcript42675/f9p0/772	-0.961299	0.00221772
Com_470_pos	Coniferylaldehyde	transcript_HQ_B_transcript42666/f43p0/719	0.992123	9.2826e-05
Com_470_pos	Coniferylaldehyde	transcript_HQ_B_transcript42656/f2p0/773	0.964257	0.00189348
Com_470_pos	Coniferylaldehyde	transcript_HQ_B_transcript42638/f9p0/760	-0.961618	0.00218152
Com_470_pos	Coniferylaldehyde	transcript_HQ_B_transcript42637/f25p0/730	0.960488	0.00231092
Com_470_pos	Coniferylaldehyde	transcript_HQ_B_transcript42617/f2p0/780	-0.981575	0.000506082
Com_470_pos	Coniferylaldehyde	transcript_HQ_B_transcript42605/f2p0/786	-0.98316	0.000422968
Com_470_pos	Coniferylaldehyde	transcript_HQ_B_transcript42604/f16p0/738	-0.97977	0.000609747
Com_470_pos	Coniferylaldehyde	transcript_HQ_B_transcript4260/f45p0/3463	0.998519	3.28774e-06
Com_470_pos	Coniferylaldehyde	transcript_HQ_B_transcript426/f3p0/5047	0.97255	0.00111989
Com_470_pos	Coniferylaldehyde	transcript_HQ_B_transcript42598/f4p0/777	0.998178	4.97574e-06
Com_470_pos	Coniferylaldehyde	transcript_HQ_B_transcript42596/f9p0/778	-0.986486	0.0002727
Com_470_pos	Coniferylaldehyde	transcript_HQ_B_transcript42590/f2p0/782	0.975101	0.000922206
Com_470_pos	Coniferylaldehyde	transcript_HQ_B_transcript42587/f2p0/789	-0.996619	1.71312e-05
Com_470_pos	Coniferylaldehyde	transcript_HQ_B_transcript42571/f2p0/785	0.985269	0.000323899
Com_470_pos	Coniferylaldehyde	transcript_HQ_B_transcript42563/f3p0/759	-0.981634	0.000502877
Com_470_pos	Coniferylaldehyde	transcript_HQ_B_transcript42558/f2p0/803	0.948359	0.00393137
Com_470_pos	Coniferylaldehyde	transcript_HQ_B_transcript42542/f9p0/763	0.984734	0.00034779
Com_470_pos	Coniferylaldehyde	transcript_HQ_B_transcript42537/f2p0/788	0.998008	5.94987e-06
Com_470_pos	Coniferylaldehyde	transcript_HQ_B_transcript42535/f2p0/790	0.994241	4.96482e-05
Com_470_pos	Coniferylaldehyde	transcript_HQ_B_transcript42529/f11p0/771	0.977995	0.000721006
Com_470_pos	Coniferylaldehyde	transcript_HQ_B_transcript42523/f2p0/786	0.998093	5.44929e-06
Com_470_pos	Coniferylaldehyde	transcript_HQ_B_transcript42520/f2p0/787	0.997388	1.02234e-05
Com_470_pos	Coniferylaldehyde	transcript_HQ_B_transcript42512/f2p0/791	0.919364	0.00949103
Com_470_pos	Coniferylaldehyde	transcript_HQ_B_transcript42511/f5p0/779	0.950902	0.0035567
Com_470_pos	Coniferylaldehyde	transcript_HQ_B_transcript42458/f6p0/789	-0.989829	0.000154658
Com_470_pos	Coniferylaldehyde	transcript_HQ_B_transcript42454/f2p0/783	-0.954522	0.00305529
Com_470_pos	Coniferylaldehyde	transcript_HQ_B_transcript42453/f18p0/752	-0.986885	0.000256887
Com_470_pos	Coniferylaldehyde	transcript_HQ_B_transcript42448/f3p0/798	0.990432	0.000136889
Com_470_pos	Coniferylaldehyde	transcript_HQ_B_transcript42441/f2p0/811	0.974994	0.000930155
Com_470_pos	Coniferylaldehyde	transcript_HQ_B_transcript42440/f9p0/774	-0.97833	0.000699299
Com_470_pos	Coniferylaldehyde	transcript_HQ_B_transcript42439/f2p0/814	-0.964551	0.00186268
Com_470_pos	Coniferylaldehyde	transcript_HQ_B_transcript42436/f2p0/763	0.942568	0.0048529
Com_470_pos	Coniferylaldehyde	transcript_HQ_B_transcript42435/f3p0/794	0.926763	0.00784905
Com_470_pos	Coniferylaldehyde	transcript_HQ_B_transcript42423/f2p0/797	-0.994364	4.7555e-05
Com_470_pos	Coniferylaldehyde	transcript_HQ_B_transcript42415/f3p0/793	-0.961294	0.00221829
Com_470_pos	Coniferylaldehyde	transcript_HQ_B_transcript42409/f2p0/797	0.994232	4.98013e-05
Com_470_pos	Coniferylaldehyde	transcript_HQ_B_transcript42391/f2p0/804	-0.963828	0.00193896
Com_470_pos	Coniferylaldehyde	transcript_HQ_B_transcript42385/f2p0/818	-0.983634	0.000399554
Com_470_pos	Coniferylaldehyde	transcript_HQ_B_transcript42383/f3p0/741	-0.927409	0.00771285
Com_470_pos	Coniferylaldehyde	transcript_HQ_B_transcript42369/f2p0/807	-0.966937	0.00162165
Com_470_pos	Coniferylaldehyde	transcript_HQ_B_transcript42364/f7p0/798	-0.983809	0.000391098
Com_470_pos	Coniferylaldehyde	transcript_HQ_B_transcript42358/f2p0/804	-0.940163	0.00526364
Com_470_pos	Coniferylaldehyde	transcript_HQ_B_transcript42348/f7p0/770	0.992788	7.78285e-05
Com_470_pos	Coniferylaldehyde	transcript_HQ_B_transcript42333/f39p0/763	-0.991792	0.000100773
Com_470_pos	Coniferylaldehyde	transcript_HQ_B_transcript42329/f53p0/777	-0.97768	0.000741725
Com_470_pos	Coniferylaldehyde	transcript_HQ_B_transcript42327/f2p0/803	-0.96669	0.0016459
Com_470_pos	Coniferylaldehyde	transcript_HQ_B_transcript42322/f2p0/808	-0.948396	0.00392574
Com_470_pos	Coniferylaldehyde	transcript_HQ_B_transcript4232/f2p0/3489	0.997943	6.34534e-06
Com_470_pos	Coniferylaldehyde	transcript_HQ_B_transcript42312/f7p0/799	0.93973	0.00533922
Com_470_pos	Coniferylaldehyde	transcript_HQ_B_transcript42310/f6p0/773	-0.97697	0.000789477
Com_470_pos	Coniferylaldehyde	transcript_HQ_B_transcript42291/f2p0/805	-0.979115	0.000649743
Com_470_pos	Coniferylaldehyde	transcript_HQ_B_transcript42288/f2p0/820	0.978515	0.000687422
Com_470_pos	Coniferylaldehyde	transcript_HQ_B_transcript42276/f6p0/803	0.987925	0.000217844
Com_470_pos	Coniferylaldehyde	transcript_HQ_B_transcript4227/f5p0/3481	0.93111	0.00695535
Com_470_pos	Coniferylaldehyde	transcript_HQ_B_transcript42268/f9p0/809	0.950876	0.00356053
Com_470_pos	Coniferylaldehyde	transcript_HQ_B_transcript42264/f3p0/812	-0.983105	0.000425775
Com_470_pos	Coniferylaldehyde	transcript_HQ_B_transcript42251/f2p0/817	0.948049	0.00397828
Com_470_pos	Coniferylaldehyde	transcript_HQ_B_transcript42245/f3p0/811	-0.987631	0.000228545
Com_470_pos	Coniferylaldehyde	transcript_HQ_B_transcript42238/f2p0/808	-0.946445	0.00422535
Com_470_pos	Coniferylaldehyde	transcript_HQ_B_transcript42217/f64p0/787	0.997128	1.2357e-05
Com_470_pos	Coniferylaldehyde	transcript_HQ_B_transcript42209/f2p0/813	-0.972418	0.00113064
Com_470_pos	Coniferylaldehyde	transcript_HQ_B_transcript42208/f4p0/804	-0.955563	0.00291812
Com_470_pos	Coniferylaldehyde	transcript_HQ_B_transcript42189/f5p0/767	0.920836	0.00915224
Com_470_pos	Coniferylaldehyde	transcript_HQ_B_transcript42187/f5p0/813	-0.963666	0.00195624
Com_470_pos	Coniferylaldehyde	transcript_HQ_B_transcript42185/f2p0/827	-0.957654	0.00265187
Com_470_pos	Coniferylaldehyde	transcript_HQ_B_transcript42158/f2p0/823	-0.981483	0.00051117
Com_470_pos	Coniferylaldehyde	transcript_HQ_B_transcript4215/f3p0/3483	-0.994762	4.1083e-05
Com_470_pos	Coniferylaldehyde	transcript_HQ_B_transcript42132/f3p0/862	-0.985008	0.000335439
Com_470_pos	Coniferylaldehyde	transcript_HQ_B_transcript42122/f5p0/819	0.946412	0.00423059
Com_470_pos	Coniferylaldehyde	transcript_HQ_B_transcript42106/f67p0/778	-0.968229	0.00149802
Com_470_pos	Coniferylaldehyde	transcript_HQ_B_transcript42103/f2p0/833	0.998052	5.6896e-06
Com_470_pos	Coniferylaldehyde	transcript_HQ_B_transcript42092/f5p0/813	0.985235	0.000325419
Com_470_pos	Coniferylaldehyde	transcript_HQ_B_transcript42089/f3p0/854	0.949756	0.00372325
Com_470_pos	Coniferylaldehyde	transcript_HQ_B_transcript42084/f4p0/820	0.970763	0.00126971
Com_470_pos	Coniferylaldehyde	transcript_HQ_B_transcript42067/f3p0/825	-0.967906	0.00152852
Com_470_pos	Coniferylaldehyde	transcript_HQ_B_transcript42064/f4p0/849	0.97906	0.00065312
Com_470_pos	Coniferylaldehyde	transcript_HQ_B_transcript42042/f2p0/870	0.967473	0.0015698
Com_470_pos	Coniferylaldehyde	transcript_HQ_B_transcript42032/f2p0/827	0.998062	5.62915e-06
Com_470_pos	Coniferylaldehyde	transcript_HQ_B_transcript42025/f4p0/817	0.962624	0.00206933
Com_470_pos	Coniferylaldehyde	transcript_HQ_B_transcript42017/f3p0/825	-0.995647	2.83794e-05
Com_470_pos	Coniferylaldehyde	transcript_HQ_B_transcript42013/f22p0/741	-0.972942	0.00108826
Com_470_pos	Coniferylaldehyde	transcript_HQ_B_transcript42011/f4p0/821	0.972477	0.00112587
Com_470_pos	Coniferylaldehyde	transcript_HQ_B_transcript42006/f2p0/837	-0.994322	4.82626e-05
Com_470_pos	Coniferylaldehyde	transcript_HQ_B_transcript42005/f4p0/827	0.950738	0.0035804
Com_470_pos	Coniferylaldehyde	transcript_HQ_B_transcript42003/f7p0/829	0.996462	1.87506e-05
Com_470_pos	Coniferylaldehyde	transcript_HQ_B_transcript41993/f3p0/768	-0.961976	0.0021412
Com_470_pos	Coniferylaldehyde	transcript_HQ_B_transcript41989/f3p0/842	0.979987	0.000596756
Com_470_pos	Coniferylaldehyde	transcript_HQ_B_transcript41982/f5p0/826	-0.980073	0.000591661
Com_470_pos	Coniferylaldehyde	transcript_HQ_B_transcript41975/f2p0/849	0.963007	0.00202746
Com_470_pos	Coniferylaldehyde	transcript_HQ_B_transcript41966/f3p0/844	0.980088	0.000590791
Com_470_pos	Coniferylaldehyde	transcript_HQ_B_transcript41952/f2p0/833	0.998413	3.77681e-06
Com_470_pos	Coniferylaldehyde	transcript_HQ_B_transcript41951/f2p0/872	-0.97412	0.000996029
Com_470_pos	Coniferylaldehyde	transcript_HQ_B_transcript41944/f28p0/812	-0.930228	0.00713239
Com_470_pos	Coniferylaldehyde	transcript_HQ_B_transcript41940/f7p0/833	0.953835	0.00314763
Com_470_pos	Coniferylaldehyde	transcript_HQ_B_transcript41925/f3p0/835	-0.99621	2.15181e-05
Com_470_pos	Coniferylaldehyde	transcript_HQ_B_transcript4191/f3p0/3512	0.998481	3.45852e-06
Com_470_pos	Coniferylaldehyde	transcript_HQ_B_transcript41900/f7p0/832	0.921993	0.00889034
Com_470_pos	Coniferylaldehyde	transcript_HQ_B_transcript4190/f4p0/3488	0.986325	0.000279241
Com_470_pos	Coniferylaldehyde	transcript_HQ_B_transcript41899/f2p0/838	-0.980449	0.00056963
Com_470_pos	Coniferylaldehyde	transcript_HQ_B_transcript41880/f5p0/835	-0.974375	0.000976511
Com_470_pos	Coniferylaldehyde	transcript_HQ_B_transcript41879/f8p0/811	-0.98245	0.000459324
Com_470_pos	Coniferylaldehyde	transcript_HQ_B_transcript4185/f2p0/3487	0.98543	0.000316893
Com_470_pos	Coniferylaldehyde	transcript_HQ_B_transcript41847/f2p0/846	-0.986244	0.000282552
Com_470_pos	Coniferylaldehyde	transcript_HQ_B_transcript41836/f4p0/842	0.976744	0.000805006
Com_470_pos	Coniferylaldehyde	transcript_HQ_B_transcript41833/f9p0/818	-0.981874	0.000489839
Com_470_pos	Coniferylaldehyde	transcript_HQ_B_transcript41830/f2p0/862	0.940238	0.00525053
Com_470_pos	Coniferylaldehyde	transcript_HQ_B_transcript41827/f2p0/840	-0.979453	0.000628928
Com_470_pos	Coniferylaldehyde	transcript_HQ_B_transcript41810/f3p0/839	0.96373	0.00194946
Com_470_pos	Coniferylaldehyde	transcript_HQ_B_transcript41803/f2p0/843	0.985327	0.000321384
Com_470_pos	Coniferylaldehyde	transcript_HQ_B_transcript41801/f3p0/758	-0.987616	0.00022909
Com_470_pos	Coniferylaldehyde	transcript_HQ_B_transcript41800/f2p0/845	0.998517	3.29635e-06
Com_470_pos	Coniferylaldehyde	transcript_HQ_B_transcript4180/f2p0/3495	-0.974753	0.000948051
Com_470_pos	Coniferylaldehyde	transcript_HQ_B_transcript41795/f2p0/842	-0.945007	0.00445326
Com_470_pos	Coniferylaldehyde	transcript_HQ_B_transcript41775/f4p0/835	0.992316	8.83483e-05
Com_470_pos	Coniferylaldehyde	transcript_HQ_B_transcript41772/f17p0/816	0.918403	0.00971556
Com_470_pos	Coniferylaldehyde	transcript_HQ_B_transcript4177/f3p0/3500	0.998083	5.50785e-06
Com_470_pos	Coniferylaldehyde	transcript_HQ_B_transcript41769/f2p0/855	-0.980662	0.000557342
Com_470_pos	Coniferylaldehyde	transcript_HQ_B_transcript41768/f3p0/870	-0.987056	0.000250253
Com_470_pos	Coniferylaldehyde	transcript_HQ_B_transcript41761/f3p0/816	-0.988743	0.000189353
Com_470_pos	Coniferylaldehyde	transcript_HQ_B_transcript41756/f2p0/848	0.996674	1.65736e-05
Com_470_pos	Coniferylaldehyde	transcript_HQ_B_transcript41751/f3p0/846	-0.984465	0.000360111
Com_470_pos	Coniferylaldehyde	transcript_HQ_B_transcript41748/f3p0/849	0.998012	5.92284e-06
Com_470_pos	Coniferylaldehyde	transcript_HQ_B_transcript41721/f6p0/828	-0.934539	0.00628741
Com_470_pos	Coniferylaldehyde	transcript_HQ_B_transcript41713/f2p0/867	-0.996493	1.84269e-05
Com_470_pos	Coniferylaldehyde	transcript_HQ_B_transcript41695/f7p0/838	-0.971741	0.00118656
Com_470_pos	Coniferylaldehyde	transcript_HQ_B_transcript41671/f2p0/852	0.918793	0.00962407
Com_470_pos	Coniferylaldehyde	transcript_HQ_B_transcript41670/f3p0/841	0.965845	0.00172994
Com_470_pos	Coniferylaldehyde	transcript_HQ_B_transcript41667/f4p0/847	0.9774	0.000760369
Com_470_pos	Coniferylaldehyde	transcript_HQ_B_transcript41655/f3p0/859	0.949288	0.00379232
Com_470_pos	Coniferylaldehyde	transcript_HQ_B_transcript41654/f2p0/865	0.934204	0.00635133
Com_470_pos	Coniferylaldehyde	transcript_HQ_B_transcript41648/f2p0/859	0.972462	0.00112703
Com_470_pos	Coniferylaldehyde	transcript_HQ_B_transcript41629/f2p0/844	0.964278	0.00189128
Com_470_pos	Coniferylaldehyde	transcript_HQ_B_transcript41617/f18p0/801	-0.947967	0.00399076
Com_470_pos	Coniferylaldehyde	transcript_HQ_B_transcript41614/f7p0/854	0.927513	0.00769101
Com_470_pos	Coniferylaldehyde	transcript_HQ_B_transcript41613/f5p0/792	-0.997671	8.12675e-06
Com_470_pos	Coniferylaldehyde	transcript_HQ_B_transcript41612/f2p0/866	-0.94271	0.0048292
Com_470_pos	Coniferylaldehyde	transcript_HQ_B_transcript41598/f5p0/820	-0.995936	2.47466e-05
Com_470_pos	Coniferylaldehyde	transcript_HQ_B_transcript41589/f5p0/862	-0.96808	0.00151205
Com_470_pos	Coniferylaldehyde	transcript_HQ_B_transcript41588/f5p0/857	-0.991695	0.000103166
Com_470_pos	Coniferylaldehyde	transcript_HQ_B_transcript41579/f4p0/854	0.955907	0.00287345
Com_470_pos	Coniferylaldehyde	transcript_HQ_B_transcript41571/f2p0/865	0.998524	3.2661e-06
Com_470_pos	Coniferylaldehyde	transcript_HQ_B_transcript41558/f3p0/870	0.923732	0.00850344
Com_470_pos	Coniferylaldehyde	transcript_HQ_B_transcript41554/f10p0/831	-0.979565	0.000622145
Com_470_pos	Coniferylaldehyde	transcript_HQ_B_transcript41544/f2p0/873	-0.963863	0.00193524
Com_470_pos	Coniferylaldehyde	transcript_HQ_B_transcript41540/f11p0/855	0.919658	0.00942298
Com_470_pos	Coniferylaldehyde	transcript_HQ_B_transcript41530/f2p0/873	-0.921753	0.0089444
Com_470_pos	Coniferylaldehyde	transcript_HQ_B_transcript41528/f6p0/828	-0.971009	0.00124856
Com_470_pos	Coniferylaldehyde	transcript_HQ_B_transcript41523/f2p0/862	0.997058	1.29717e-05
Com_470_pos	Coniferylaldehyde	transcript_HQ_B_transcript41490/f2p0/867	-0.948565	0.00390023
Com_470_pos	Coniferylaldehyde	transcript_HQ_B_transcript41488/f6p0/865	-0.957137	0.00271643
Com_470_pos	Coniferylaldehyde	transcript_HQ_B_transcript41484/f2p0/874	0.978404	0.000694576
Com_470_pos	Coniferylaldehyde	transcript_HQ_B_transcript41482/f2p0/866	-0.959989	0.00236929
Com_470_pos	Coniferylaldehyde	transcript_HQ_B_transcript41481/f3p0/871	-0.957197	0.00270893
Com_470_pos	Coniferylaldehyde	transcript_HQ_B_transcript41473/f2p0/870	0.937105	0.00580929
Com_470_pos	Coniferylaldehyde	transcript_HQ_B_transcript41471/f2p0/895	0.943436	0.00470882
Com_470_pos	Coniferylaldehyde	transcript_HQ_B_transcript41469/f2p0/783	-0.985082	0.000332168
Com_470_pos	Coniferylaldehyde	transcript_HQ_B_transcript41464/f10p0/850	-0.965214	0.0017941
Com_470_pos	Coniferylaldehyde	transcript_HQ_B_transcript41458/f9p0/859	0.965097	0.00180606
Com_470_pos	Coniferylaldehyde	transcript_HQ_B_transcript41454/f2p0/874	0.937843	0.0056752
Com_470_pos	Coniferylaldehyde	transcript_HQ_B_transcript41441/f2p0/872	-0.930538	0.00706995
Com_470_pos	Coniferylaldehyde	transcript_HQ_B_transcript41436/f2p0/876	-0.995046	3.67522e-05
Com_470_pos	Coniferylaldehyde	transcript_HQ_B_transcript41424/f5p0/874	0.962211	0.002115
Com_470_pos	Coniferylaldehyde	transcript_HQ_B_transcript41415/f13p0/865	0.938753	0.00551185
Com_470_pos	Coniferylaldehyde	transcript_HQ_B_transcript41411/f7p0/876	0.987809	0.000222021
Com_470_pos	Coniferylaldehyde	transcript_HQ_B_transcript41408/f4p0/846	-0.982838	0.000439281
Com_470_pos	Coniferylaldehyde	transcript_HQ_B_transcript41406/f2p0/877	0.997786	7.34865e-06
Com_470_pos	Coniferylaldehyde	transcript_HQ_B_transcript41405/f2p0/876	0.996832	1.50401e-05
Com_470_pos	Coniferylaldehyde	transcript_HQ_B_transcript41401/f7p0/866	0.994178	5.07446e-05
Com_470_pos	Coniferylaldehyde	transcript_HQ_B_transcript41391/f2p0/886	0.966148	0.00169959
Com_470_pos	Coniferylaldehyde	transcript_HQ_B_transcript41387/f2p0/873	-0.987337	0.000239503
Com_470_pos	Coniferylaldehyde	transcript_HQ_B_transcript41380/f2p0/903	-0.97978	0.000609146
Com_470_pos	Coniferylaldehyde	transcript_HQ_B_transcript4138/f2p0/3506	-0.93965	0.00535329
Com_470_pos	Coniferylaldehyde	transcript_HQ_B_transcript41371/f2p0/875	0.983966	0.000383596
Com_470_pos	Coniferylaldehyde	transcript_HQ_B_transcript41370/f8p0/867	-0.979945	0.000599299
Com_470_pos	Coniferylaldehyde	transcript_HQ_B_transcript41361/f2p0/881	0.951974	0.00340436
Com_470_pos	Coniferylaldehyde	transcript_HQ_B_transcript41349/f4p0/829	0.970279	0.00131186
Com_470_pos	Coniferylaldehyde	transcript_HQ_B_transcript4134/f3p0/3571	-0.982283	0.00046804
Com_470_pos	Coniferylaldehyde	transcript_HQ_B_transcript41339/f6p0/872	0.957678	0.00264887
Com_470_pos	Coniferylaldehyde	transcript_HQ_B_transcript41332/f2p0/876	-0.96865	0.00145881
Com_470_pos	Coniferylaldehyde	transcript_HQ_B_transcript41323/f2p0/879	0.974099	0.000997618
Com_470_pos	Coniferylaldehyde	transcript_HQ_B_transcript41320/f21p0/836	-0.983535	0.00040443
Com_470_pos	Coniferylaldehyde	transcript_HQ_B_transcript41297/f2p0/891	-0.996854	1.48303e-05
Com_470_pos	Coniferylaldehyde	transcript_HQ_B_transcript41292/f2p0/879	-0.981984	0.00048392
Com_470_pos	Coniferylaldehyde	transcript_HQ_B_transcript41287/f3p0/877	-0.971146	0.00123681
Com_470_pos	Coniferylaldehyde	transcript_HQ_B_transcript41254/f3p0/896	0.946376	0.00423622
Com_470_pos	Coniferylaldehyde	transcript_HQ_B_transcript4125/f3p0/3433	0.998806	2.13806e-06
Com_470_pos	Coniferylaldehyde	transcript_HQ_B_transcript41245/f12p0/872	0.990286	0.000141097
Com_470_pos	Coniferylaldehyde	transcript_HQ_B_transcript41241/f2p0/888	0.9798	0.000607948
Com_470_pos	Coniferylaldehyde	transcript_HQ_B_transcript41239/f2p0/888	0.975768	0.00087367
Com_470_pos	Coniferylaldehyde	transcript_HQ_B_transcript41226/f2p0/898	0.997252	1.13146e-05
Com_470_pos	Coniferylaldehyde	transcript_HQ_B_transcript41221/f3p0/908	-0.921118	0.00908818
Com_470_pos	Coniferylaldehyde	transcript_HQ_B_transcript41218/f5p0/880	0.985708	0.000304932
Com_470_pos	Coniferylaldehyde	transcript_HQ_B_transcript41215/f3p0/889	0.992966	7.40516e-05
Com_470_pos	Coniferylaldehyde	transcript_HQ_B_transcript41212/f5p0/878	0.997922	6.47011e-06
Com_470_pos	Coniferylaldehyde	transcript_HQ_B_transcript4121/f3p0/3485	0.950021	0.00368436
Com_470_pos	Coniferylaldehyde	transcript_HQ_B_transcript4118/f2p0/3499	0.995173	3.48917e-05
Com_470_pos	Coniferylaldehyde	transcript_HQ_B_transcript41163/f8p0/888	-0.944856	0.00447737
Com_470_pos	Coniferylaldehyde	transcript_HQ_B_transcript41155/f11p0/852	0.997527	9.1646e-06
Com_470_pos	Coniferylaldehyde	transcript_HQ_B_transcript41146/f6p0/880	-0.966415	0.00167301
Com_470_pos	Coniferylaldehyde	transcript_HQ_B_transcript4113/f2p0/3500	-0.972902	0.00109147
Com_470_pos	Coniferylaldehyde	transcript_HQ_B_transcript41127/f2p0/890	-0.991219	0.000115315
Com_470_pos	Coniferylaldehyde	transcript_HQ_B_transcript41126/f2p0/893	0.996438	1.90098e-05
Com_470_pos	Coniferylaldehyde	transcript_HQ_B_transcript41120/f2p0/923	0.994505	4.52101e-05
Com_470_pos	Coniferylaldehyde	transcript_HQ_B_transcript41110/f3p0/898	-0.984275	0.000368989
Com_470_pos	Coniferylaldehyde	transcript_HQ_B_transcript41108/f2p0/892	0.995692	2.77974e-05
Com_470_pos	Coniferylaldehyde	transcript_HQ_B_transcript41104/f3p0/913	0.954671	0.00303545
Com_470_pos	Coniferylaldehyde	transcript_HQ_B_transcript41095/f7p0/890	-0.95125	0.00350696
Com_470_pos	Coniferylaldehyde	transcript_HQ_B_transcript41090/f6p0/896	0.919944	0.00935683
Com_470_pos	Coniferylaldehyde	transcript_HQ_B_transcript41085/f2p0/891	0.963951	0.00192586
Com_470_pos	Coniferylaldehyde	transcript_HQ_B_transcript41065/f2p0/897	0.998491	3.41176e-06
Com_470_pos	Coniferylaldehyde	transcript_HQ_B_transcript41053/f3p0/899	-0.934998	0.00620048
Com_470_pos	Coniferylaldehyde	transcript_HQ_B_transcript41049/f3p0/838	-0.95598	0.00286394
Com_470_pos	Coniferylaldehyde	transcript_HQ_B_transcript41047/f8p0/884	-0.980725	0.000553729
Com_470_pos	Coniferylaldehyde	transcript_HQ_B_transcript41028/f10p0/872	-0.96177	0.00216434
Com_470_pos	Coniferylaldehyde	transcript_HQ_B_transcript41021/f13p0/850	-0.95966	0.0024081
Com_470_pos	Coniferylaldehyde	transcript_HQ_B_transcript41019/f18p0/878	-0.979498	0.00062619
Com_470_pos	Coniferylaldehyde	transcript_HQ_B_transcript41011/f2p0/899	0.995587	2.91696e-05
Com_470_pos	Coniferylaldehyde	transcript_HQ_B_transcript4101/f2p0/3504	0.995374	3.20543e-05
Com_470_pos	Coniferylaldehyde	transcript_HQ_B_transcript41006/f7p0/853	0.969591	0.00137299
Com_470_pos	Coniferylaldehyde	transcript_HQ_B_transcript40999/f2p0/900	0.993147	7.02849e-05
Com_470_pos	Coniferylaldehyde	transcript_HQ_B_transcript4099/f3p0/3508	0.979976	0.000597406
Com_470_pos	Coniferylaldehyde	transcript_HQ_B_transcript40985/f5p0/875	0.962003	0.00213824
Com_470_pos	Coniferylaldehyde	transcript_HQ_B_transcript40983/f4p0/892	-0.98762	0.000228954
Com_470_pos	Coniferylaldehyde	transcript_HQ_B_transcript40970/f2p0/906	-0.962322	0.0021027
Com_470_pos	Coniferylaldehyde	transcript_HQ_B_transcript4096/f2p0/3525	-0.94434	0.00456089
Com_470_pos	Coniferylaldehyde	transcript_HQ_B_transcript40953/f2p0/905	0.990787	0.000126937
Com_470_pos	Coniferylaldehyde	transcript_HQ_B_transcript40949/f3p0/889	-0.994651	4.28446e-05
Com_470_pos	Coniferylaldehyde	transcript_HQ_B_transcript40940/f3p0/919	0.998475	3.4852e-06
Com_470_pos	Coniferylaldehyde	transcript_HQ_B_transcript40930/f2p0/916	-0.988325	0.000203658
Com_470_pos	Coniferylaldehyde	transcript_HQ_B_transcript40928/f3p0/912	-0.955948	0.00286809
Com_470_pos	Coniferylaldehyde	transcript_HQ_B_transcript40910/f4p0/894	-0.963331	0.00199224
Com_470_pos	Coniferylaldehyde	transcript_HQ_B_transcript40903/f2p0/918	0.989091	0.000177854
Com_470_pos	Coniferylaldehyde	transcript_HQ_B_transcript40899/f2p0/928	0.958528	0.00254424
Com_470_pos	Coniferylaldehyde	transcript_HQ_B_transcript40883/f5p0/879	0.967349	0.00158178
Com_470_pos	Coniferylaldehyde	transcript_HQ_B_transcript40878/f3p0/919	-0.951136	0.00352324
Com_470_pos	Coniferylaldehyde	transcript_HQ_B_transcript40872/f8p0/906	0.962705	0.00206045
Com_470_pos	Coniferylaldehyde	transcript_HQ_B_transcript4087/f2p0/3518	0.997664	8.17882e-06
Com_470_pos	Coniferylaldehyde	transcript_HQ_B_transcript40869/f2p0/916	0.936663	0.00589035
Com_470_pos	Coniferylaldehyde	transcript_HQ_B_transcript40866/f2p0/922	-0.935795	0.00605113
Com_470_pos	Coniferylaldehyde	transcript_HQ_B_transcript40855/f2p0/941	0.974943	0.000933931
Com_470_pos	Coniferylaldehyde	transcript_HQ_B_transcript40843/f2p0/911	0.952082	0.00338914
Com_470_pos	Coniferylaldehyde	transcript_HQ_B_transcript40836/f2p0/919	-0.957759	0.00263883
Com_470_pos	Coniferylaldehyde	transcript_HQ_B_transcript40835/f2p0/916	-0.977479	0.000755051
Com_470_pos	Coniferylaldehyde	transcript_HQ_B_transcript40831/f13p0/909	0.99874	2.38132e-06
Com_470_pos	Coniferylaldehyde	transcript_HQ_B_transcript40829/f2p0/911	-0.928209	0.00754588
Com_470_pos	Coniferylaldehyde	transcript_HQ_B_transcript40804/f3p0/921	0.97942	0.000630944
Com_470_pos	Coniferylaldehyde	transcript_HQ_B_transcript40799/f2p0/916	0.983121	0.000424937
Com_470_pos	Coniferylaldehyde	transcript_HQ_B_transcript40792/f5p0/911	-0.979805	0.000607642
Com_470_pos	Coniferylaldehyde	transcript_HQ_B_transcript4079/f8p0/3467	-0.950588	0.00360198
Com_470_pos	Coniferylaldehyde	transcript_HQ_B_transcript40788/f3p0/921	-0.979253	0.000641169
Com_470_pos	Coniferylaldehyde	transcript_HQ_B_transcript40785/f2p0/922	0.986162	0.000285927
Com_470_pos	Coniferylaldehyde	transcript_HQ_B_transcript40779/f20p0/882	0.984237	0.000370767
Com_470_pos	Coniferylaldehyde	transcript_HQ_B_transcript40754/f2p0/943	0.981627	0.000503224
Com_470_pos	Coniferylaldehyde	transcript_HQ_B_transcript40746/f4p0/886	-0.972987	0.00108468
Com_470_pos	Coniferylaldehyde	transcript_HQ_B_transcript40745/f3p0/925	0.983832	0.000390015
Com_470_pos	Coniferylaldehyde	transcript_HQ_B_transcript40744/f9p0/915	-0.995811	2.62824e-05
Com_470_pos	Coniferylaldehyde	transcript_HQ_B_transcript4073/f2p0/3566	0.918733	0.00963814
Com_470_pos	Coniferylaldehyde	transcript_HQ_B_transcript40720/f2p0/919	0.944255	0.00457466
Com_470_pos	Coniferylaldehyde	transcript_HQ_B_transcript4072/f6p0/3510	0.961431	0.00220266
Com_470_pos	Coniferylaldehyde	transcript_HQ_B_transcript40705/f3p0/927	-0.9935	6.32292e-05
Com_470_pos	Coniferylaldehyde	transcript_HQ_B_transcript40702/f3p0/920	0.944621	0.00451531
Com_470_pos	Coniferylaldehyde	transcript_HQ_B_transcript407/f3p0/5088	-0.986832	0.000258949
Com_470_pos	Coniferylaldehyde	transcript_HQ_B_transcript40692/f2p0/952	0.985119	0.0003305
Com_470_pos	Coniferylaldehyde	transcript_HQ_B_transcript4069/f4p0/3508	0.98054	0.00056435
Com_470_pos	Coniferylaldehyde	transcript_HQ_B_transcript40681/f2p0/921	-0.969884	0.00134676
Com_470_pos	Coniferylaldehyde	transcript_HQ_B_transcript40677/f2p0/930	-0.983576	0.000402423
Com_470_pos	Coniferylaldehyde	transcript_HQ_B_transcript40664/f2p0/922	0.998318	4.24009e-06
Com_470_pos	Coniferylaldehyde	transcript_HQ_B_transcript40657/f5p0/873	-0.988389	0.000201448
Com_470_pos	Coniferylaldehyde	transcript_HQ_B_transcript40653/f2p0/926	0.996572	1.76032e-05
Com_470_pos	Coniferylaldehyde	transcript_HQ_B_transcript40650/f11p0/913	0.981731	0.000497563
Com_470_pos	Coniferylaldehyde	transcript_HQ_B_transcript40636/f5p0/926	-0.975887	0.000865126
Com_470_pos	Coniferylaldehyde	transcript_HQ_B_transcript4062/f2p0/3519	0.995578	2.92944e-05
Com_470_pos	Coniferylaldehyde	transcript_HQ_B_transcript40614/f2p0/929	0.928475	0.00749077
Com_470_pos	Coniferylaldehyde	transcript_HQ_B_transcript40597/f2p0/933	0.970471	0.00129509
Com_470_pos	Coniferylaldehyde	transcript_HQ_B_transcript40594/f5p0/928	-0.966671	0.00164768
Com_470_pos	Coniferylaldehyde	transcript_HQ_B_transcript40572/f33p0/898	-0.988607	0.000193951
Com_470_pos	Coniferylaldehyde	transcript_HQ_B_transcript4057/f2p0/3533	0.997627	8.44325e-06
Com_470_pos	Coniferylaldehyde	transcript_HQ_B_transcript40556/f3p0/938	0.998374	3.96329e-06
Com_470_pos	Coniferylaldehyde	transcript_HQ_B_transcript40546/f9p0/928	-0.978464	0.000690733
Com_470_pos	Coniferylaldehyde	transcript_HQ_B_transcript4054/f3p0/3538	0.994986	3.76484e-05
Com_470_pos	Coniferylaldehyde	transcript_HQ_B_transcript40536/f2p0/935	0.982515	0.00045593
Com_470_pos	Coniferylaldehyde	transcript_HQ_B_transcript40533/f2p0/933	0.998253	4.57431e-06
Com_470_pos	Coniferylaldehyde	transcript_HQ_B_transcript40523/f3p0/937	0.951055	0.0035348
Com_470_pos	Coniferylaldehyde	transcript_HQ_B_transcript40519/f3p0/946	0.996831	1.50452e-05
Com_470_pos	Coniferylaldehyde	transcript_HQ_B_transcript40515/f2p0/941	-0.98943	0.000167
Com_470_pos	Coniferylaldehyde	transcript_HQ_B_transcript40503/f7p0/923	-0.987362	0.000238563
Com_470_pos	Coniferylaldehyde	transcript_HQ_B_transcript40500/f2p0/936	0.981142	0.000530096
Com_470_pos	Coniferylaldehyde	transcript_HQ_B_transcript40499/f26p0/890	-0.938504	0.00555635
Com_470_pos	Coniferylaldehyde	transcript_HQ_B_transcript40496/f7p0/938	-0.981289	0.000521871
Com_470_pos	Coniferylaldehyde	transcript_HQ_B_transcript40491/f4p0/927	-0.960821	0.0022724
Com_470_pos	Coniferylaldehyde	transcript_HQ_B_transcript40482/f2p0/945	0.973458	0.00104737
Com_470_pos	Coniferylaldehyde	transcript_HQ_B_transcript40474/f11p0/853	-0.927576	0.00767782
Com_470_pos	Coniferylaldehyde	transcript_HQ_B_transcript40467/f2p0/944	0.988564	0.000195429
Com_470_pos	Coniferylaldehyde	transcript_HQ_B_transcript40464/f3p0/954	-0.962298	0.00210538
Com_470_pos	Coniferylaldehyde	transcript_HQ_B_transcript4046/f6p0/3515	0.993227	6.86578e-05
Com_470_pos	Coniferylaldehyde	transcript_HQ_B_transcript40456/f2p0/943	0.968751	0.00144949
Com_470_pos	Coniferylaldehyde	transcript_HQ_B_transcript40433/f7p0/939	0.981305	0.000520985
Com_470_pos	Coniferylaldehyde	transcript_HQ_B_transcript40417/f2p0/954	-0.984006	0.000381674
Com_470_pos	Coniferylaldehyde	transcript_HQ_B_transcript40413/f3p0/953	-0.975624	0.00088404
Com_470_pos	Coniferylaldehyde	transcript_HQ_B_transcript4041/f2p0/3528	-0.976872	0.000796142
Com_470_pos	Coniferylaldehyde	transcript_HQ_B_transcript40404/f6p0/894	0.92784	0.00762279
Com_470_pos	Coniferylaldehyde	transcript_HQ_B_transcript40402/f2p0/944	-0.965439	0.0017711
Com_470_pos	Coniferylaldehyde	transcript_HQ_B_transcript404/f13p0/5061	-0.921383	0.00902801
Com_470_pos	Coniferylaldehyde	transcript_HQ_B_transcript40397/f2p0/947	-0.974464	0.00096981
Com_470_pos	Coniferylaldehyde	transcript_HQ_B_transcript4039/f3p0/3528	-0.960797	0.0022752
Com_470_pos	Coniferylaldehyde	transcript_HQ_B_transcript40365/f2p0/943	-0.974525	0.000965233
Com_470_pos	Coniferylaldehyde	transcript_HQ_B_transcript40354/f12p0/891	0.997728	7.73511e-06
Com_470_pos	Coniferylaldehyde	transcript_HQ_B_transcript4035/f2p0/3524	0.932921	0.00659847
Com_470_pos	Coniferylaldehyde	transcript_HQ_B_transcript40340/f46p0/904	-0.98589	0.000297253
Com_470_pos	Coniferylaldehyde	transcript_HQ_B_transcript40335/f2p0/949	0.961521	0.00219251
Com_470_pos	Coniferylaldehyde	transcript_HQ_B_transcript40332/f2p0/942	0.961768	0.00216455
Com_470_pos	Coniferylaldehyde	transcript_HQ_B_transcript40331/f2p0/969	0.943959	0.00462287
Com_470_pos	Coniferylaldehyde	transcript_HQ_B_transcript40329/f2p0/951	0.931049	0.00696739
Com_470_pos	Coniferylaldehyde	transcript_HQ_B_transcript40321/f8p0/844	-0.979114	0.000649812
Com_470_pos	Coniferylaldehyde	transcript_HQ_B_transcript4032/f3p0/3523	-0.94749	0.00406359
Com_470_pos	Coniferylaldehyde	transcript_HQ_B_transcript40315/f2p0/952	-0.987011	0.000251973
Com_470_pos	Coniferylaldehyde	transcript_HQ_B_transcript40309/f5p0/950	-0.944575	0.00452275
Com_470_pos	Coniferylaldehyde	transcript_HQ_B_transcript40294/f2p0/962	-0.942379	0.00488457
Com_470_pos	Coniferylaldehyde	transcript_HQ_B_transcript40293/f4p0/958	0.984403	0.000363019
Com_470_pos	Coniferylaldehyde	transcript_HQ_B_transcript40287/f5p0/961	-0.946703	0.00418521
Com_470_pos	Coniferylaldehyde	transcript_HQ_B_transcript40286/f2p0/954	-0.963207	0.00200573
Com_470_pos	Coniferylaldehyde	transcript_HQ_B_transcript40280/f2p0/969	0.960825	0.00227199
Com_470_pos	Coniferylaldehyde	transcript_HQ_B_transcript40277/f2p0/955	-0.988003	0.000215037
Com_470_pos	Coniferylaldehyde	transcript_HQ_B_transcript40270/f4p0/960	-0.988468	0.000198721
Com_470_pos	Coniferylaldehyde	transcript_HQ_B_transcript40259/f8p0/949	0.986443	0.000274443
Com_470_pos	Coniferylaldehyde	transcript_HQ_B_transcript40252/f4p0/956	-0.95528	0.00295515
Com_470_pos	Coniferylaldehyde	transcript_HQ_B_transcript40224/f2p0/959	-0.917386	0.00995578
Com_470_pos	Coniferylaldehyde	transcript_HQ_B_transcript40223/f16p0/920	-0.979365	0.000634323
Com_470_pos	Coniferylaldehyde	transcript_HQ_B_transcript40222/f3p0/955	0.922765	0.00871741
Com_470_pos	Coniferylaldehyde	transcript_HQ_B_transcript40216/f7p0/940	0.973376	0.00105382
Com_470_pos	Coniferylaldehyde	transcript_HQ_B_transcript40198/f3p0/943	-0.926108	0.00798827
Com_470_pos	Coniferylaldehyde	transcript_HQ_B_transcript40187/f7p0/884	0.97614	0.000847192
Com_470_pos	Coniferylaldehyde	transcript_HQ_B_transcript40180/f4p0/945	0.977544	0.000750765
Com_470_pos	Coniferylaldehyde	transcript_HQ_B_transcript40175/f6p0/953	0.963929	0.00192819
Com_470_pos	Coniferylaldehyde	transcript_HQ_B_transcript40174/f2p0/962	0.977779	0.000735197
Com_470_pos	Coniferylaldehyde	transcript_HQ_B_transcript40172/f2p0/962	-0.946421	0.00422909
Com_470_pos	Coniferylaldehyde	transcript_HQ_B_transcript40165/f3p0/948	0.996186	2.17977e-05
Com_470_pos	Coniferylaldehyde	transcript_HQ_B_transcript40160/f2p0/962	0.998285	4.40831e-06
Com_470_pos	Coniferylaldehyde	transcript_HQ_B_transcript40152/f4p0/900	-0.974668	0.000954458
Com_470_pos	Coniferylaldehyde	transcript_HQ_B_transcript40140/f2p0/960	0.96708	0.00160771
Com_470_pos	Coniferylaldehyde	transcript_HQ_B_transcript40136/f4p0/949	-0.97345	0.00104803
Com_470_pos	Coniferylaldehyde	transcript_HQ_B_transcript40132/f18p0/926	-0.987644	0.000228046
Com_470_pos	Coniferylaldehyde	transcript_HQ_B_transcript40118/f3p0/931	-0.980309	0.000577783
Com_470_pos	Coniferylaldehyde	transcript_HQ_B_transcript40117/f6p0/953	-0.967937	0.00152553
Com_470_pos	Coniferylaldehyde	transcript_HQ_B_transcript40107/f5p0/958	-0.987547	0.000231664
Com_470_pos	Coniferylaldehyde	transcript_HQ_B_transcript40100/f2p0/961	-0.973183	0.0010691
Com_470_pos	Coniferylaldehyde	transcript_HQ_B_transcript401/f8p0/5092	-0.998569	3.07169e-06
Com_470_pos	Coniferylaldehyde	transcript_HQ_B_transcript40093/f3p0/965	-0.976366	0.000831227
Com_470_pos	Coniferylaldehyde	transcript_HQ_B_transcript40091/f7p0/943	-0.992714	7.94298e-05
Com_470_pos	Coniferylaldehyde	transcript_HQ_B_transcript4009/f4p0/3502	0.993594	6.1419e-05
Com_470_pos	Coniferylaldehyde	transcript_HQ_B_transcript40085/f4p0/935	-0.965815	0.00173291
Com_470_pos	Coniferylaldehyde	transcript_HQ_B_transcript40067/f2p0/966	0.976944	0.000791253
Com_470_pos	Coniferylaldehyde	transcript_HQ_B_transcript40065/f7p0/968	-0.996424	1.91641e-05
Com_470_pos	Coniferylaldehyde	transcript_HQ_B_transcript40064/f2p0/963	0.985	0.000335805
Com_470_pos	Coniferylaldehyde	transcript_HQ_B_transcript40053/f9p0/940	0.990208	0.000143356
Com_470_pos	Coniferylaldehyde	transcript_HQ_B_transcript40043/f115p0/925	0.934206	0.00635082
Com_470_pos	Coniferylaldehyde	transcript_HQ_B_transcript40042/f2p0/966	-0.984699	0.00034939
Com_470_pos	Coniferylaldehyde	transcript_HQ_B_transcript40040/f3p0/965	0.977376	0.000761981
Com_470_pos	Coniferylaldehyde	transcript_HQ_B_transcript40036/f2p0/944	0.925027	0.00822066
Com_470_pos	Coniferylaldehyde	transcript_HQ_B_transcript40028/f20p0/952	-0.983823	0.000390449
Com_470_pos	Coniferylaldehyde	transcript_HQ_B_transcript40027/f3p0/973	-0.958689	0.00252462
Com_470_pos	Coniferylaldehyde	transcript_HQ_B_transcript40011/f2p0/969	-0.975342	0.000904549
Com_470_pos	Coniferylaldehyde	transcript_HQ_B_transcript40007/f2p0/970	0.980676	0.000556506
Com_470_pos	Coniferylaldehyde	transcript_HQ_B_transcript4/f2p0/7689	0.921238	0.00906093
Com_470_pos	Coniferylaldehyde	transcript_HQ_B_transcript39980/f3p0/991	-0.947727	0.00402735
Com_470_pos	Coniferylaldehyde	transcript_HQ_B_transcript39977/f5p0/969	0.99266	8.06059e-05
Com_470_pos	Coniferylaldehyde	transcript_HQ_B_transcript39974/f2p0/974	0.997454	9.71853e-06
Com_470_pos	Coniferylaldehyde	transcript_HQ_B_transcript39962/f2p0/976	0.984986	0.000336458
Com_470_pos	Coniferylaldehyde	transcript_HQ_B_transcript39960/f4p0/972	0.997419	9.98063e-06
Com_470_pos	Coniferylaldehyde	transcript_HQ_B_transcript3995/f3p0/3558	0.962038	0.0021343
Com_470_pos	Coniferylaldehyde	transcript_HQ_B_transcript39940/f3p0/976	0.992868	7.61236e-05
Com_470_pos	Coniferylaldehyde	transcript_HQ_B_transcript39930/f3p0/979	0.994198	5.03897e-05
Com_470_pos	Coniferylaldehyde	transcript_HQ_B_transcript39920/f3p0/985	-0.972656	0.00111129
Com_470_pos	Coniferylaldehyde	transcript_HQ_B_transcript39909/f5p0/969	0.990627	0.000131361
Com_470_pos	Coniferylaldehyde	transcript_HQ_B_transcript39895/f5p0/969	-0.992475	8.47324e-05
Com_470_pos	Coniferylaldehyde	transcript_HQ_B_transcript39890/f5p0/973	0.973074	0.00107774
Com_470_pos	Coniferylaldehyde	transcript_HQ_B_transcript3988/f10p0/3495	-0.968768	0.00144789
Com_470_pos	Coniferylaldehyde	transcript_HQ_B_transcript39874/f4p0/982	0.996482	1.85426e-05
Com_470_pos	Coniferylaldehyde	transcript_HQ_B_transcript39861/f2p0/988	0.987387	0.000237615
Com_470_pos	Coniferylaldehyde	transcript_HQ_B_transcript39823/f2p0/991	0.997355	1.0482e-05
Com_470_pos	Coniferylaldehyde	transcript_HQ_B_transcript39820/f2p0/987	0.998546	3.16938e-06
Com_470_pos	Coniferylaldehyde	transcript_HQ_B_transcript39818/f4p0/986	0.9685	0.00147273
Com_470_pos	Coniferylaldehyde	transcript_HQ_B_transcript39811/f8p0/944	0.947614	0.00404462
Com_470_pos	Coniferylaldehyde	transcript_HQ_B_transcript39804/f2p0/983	0.996924	1.41736e-05
Com_470_pos	Coniferylaldehyde	transcript_HQ_B_transcript39802/f4p0/976	0.968737	0.00145077
Com_470_pos	Coniferylaldehyde	transcript_HQ_B_transcript39801/f2p0/1005	-0.940698	0.00517074
Com_470_pos	Coniferylaldehyde	transcript_HQ_B_transcript39779/f3p0/983	0.94952	0.00375809
Com_470_pos	Coniferylaldehyde	transcript_HQ_B_transcript39777/f7p0/983	-0.934648	0.00626677
Com_470_pos	Coniferylaldehyde	transcript_HQ_B_transcript39770/f11p0/977	0.994704	4.20013e-05
Com_470_pos	Coniferylaldehyde	transcript_HQ_B_transcript3977/f2p0/3558	-0.978643	0.000679302
Com_470_pos	Coniferylaldehyde	transcript_HQ_B_transcript39767/f2p0/991	0.961139	0.00223593
Com_470_pos	Coniferylaldehyde	transcript_HQ_B_transcript3976/f4p0/3555	-0.995389	3.18368e-05
Com_470_pos	Coniferylaldehyde	transcript_HQ_B_transcript39757/f3p0/982	0.990118	0.000146008
Com_470_pos	Coniferylaldehyde	transcript_HQ_B_transcript39756/f2p0/994	0.997576	8.80786e-06
Com_470_pos	Coniferylaldehyde	transcript_HQ_B_transcript39754/f2p0/984	-0.989446	0.000166489
Com_470_pos	Coniferylaldehyde	transcript_HQ_B_transcript3975/f3p0/3526	0.944358	0.00455784
Com_470_pos	Coniferylaldehyde	transcript_HQ_B_transcript39748/f4p0/994	-0.971127	0.00123848
Com_470_pos	Coniferylaldehyde	transcript_HQ_B_transcript39746/f4p0/985	0.962212	0.00211495
Com_470_pos	Coniferylaldehyde	transcript_HQ_B_transcript39745/f2p0/985	-0.988612	0.000193783
Com_470_pos	Coniferylaldehyde	transcript_HQ_B_transcript39741/f2p0/1010	0.960558	0.00230286
Com_470_pos	Coniferylaldehyde	transcript_HQ_B_transcript39735/f2p0/986	-0.996628	1.70414e-05
Com_470_pos	Coniferylaldehyde	transcript_HQ_B_transcript39716/f3p0/981	0.954849	0.00301192
Com_470_pos	Coniferylaldehyde	transcript_HQ_B_transcript39701/f2p0/987	0.996423	1.91712e-05
Com_470_pos	Coniferylaldehyde	transcript_HQ_B_transcript39697/f3p0/996	-0.989382	0.000168521
Com_470_pos	Coniferylaldehyde	transcript_HQ_B_transcript39694/f4p0/971	-0.972478	0.00112577
Com_470_pos	Coniferylaldehyde	transcript_HQ_B_transcript39693/f2p0/1008	-0.98235	0.000464525
Com_470_pos	Coniferylaldehyde	transcript_HQ_B_transcript39685/f4p0/964	-0.994359	4.764e-05
Com_470_pos	Coniferylaldehyde	transcript_HQ_B_transcript39679/f6p0/927	0.925765	0.00806173
Com_470_pos	Coniferylaldehyde	transcript_HQ_B_transcript39675/f12p0/984	0.962568	0.00207552
Com_470_pos	Coniferylaldehyde	transcript_HQ_B_transcript39674/f4p0/980	-0.929523	0.00727553
Com_470_pos	Coniferylaldehyde	transcript_HQ_B_transcript39659/f2p0/994	-0.991203	0.00011573
Com_470_pos	Coniferylaldehyde	transcript_HQ_B_transcript39658/f9p0/989	0.992367	8.71732e-05
Com_470_pos	Coniferylaldehyde	transcript_HQ_B_transcript39646/f6p0/972	-0.994658	4.27267e-05
Com_470_pos	Coniferylaldehyde	transcript_HQ_B_transcript39645/f2p0/996	-0.95353	0.00318907
Com_470_pos	Coniferylaldehyde	transcript_HQ_B_transcript39637/f20p0/974	-0.925112	0.00820228
Com_470_pos	Coniferylaldehyde	transcript_HQ_B_transcript39630/f3p0/998	0.998286	4.40384e-06
Com_470_pos	Coniferylaldehyde	transcript_HQ_B_transcript39614/f2p0/1002	0.921642	0.00896938
Com_470_pos	Coniferylaldehyde	transcript_HQ_B_transcript39612/f2p0/987	0.982868	0.000437756
Com_470_pos	Coniferylaldehyde	transcript_HQ_B_transcript39603/f15p0/899	-0.928261	0.00753521
Com_470_pos	Coniferylaldehyde	transcript_HQ_B_transcript396/f2p0/5101	0.998198	4.86922e-06
Com_470_pos	Coniferylaldehyde	transcript_HQ_B_transcript39598/f2p0/996	0.973844	0.00101729
Com_470_pos	Coniferylaldehyde	transcript_HQ_B_transcript39592/f2p0/1001	-0.991132	0.000117623
Com_470_pos	Coniferylaldehyde	transcript_HQ_B_transcript39586/f2p0/1001	0.962125	0.00212465
Com_470_pos	Coniferylaldehyde	transcript_HQ_B_transcript3958/f2p0/3557	0.972565	0.00111867
Com_470_pos	Coniferylaldehyde	transcript_HQ_B_transcript39579/f2p0/995	0.99813	5.24025e-06
Com_470_pos	Coniferylaldehyde	transcript_HQ_B_transcript39572/f2p0/1013	-0.994194	5.04608e-05
Com_470_pos	Coniferylaldehyde	transcript_HQ_B_transcript39571/f5p0/500	0.997955	6.26769e-06
Com_470_pos	Coniferylaldehyde	transcript_HQ_B_transcript39570/f2p0/1011	0.941271	0.00507234
Com_470_pos	Coniferylaldehyde	transcript_HQ_B_transcript39558/f2p0/994	0.996032	2.35845e-05
Com_470_pos	Coniferylaldehyde	transcript_HQ_B_transcript39557/f2p0/997	0.948158	0.00396173
Com_470_pos	Coniferylaldehyde	transcript_HQ_B_transcript39530/f2p0/997	-0.954768	0.00302269
Com_470_pos	Coniferylaldehyde	transcript_HQ_B_transcript39525/f7p0/986	-0.96512	0.00180369
Com_470_pos	Coniferylaldehyde	transcript_HQ_B_transcript39515/f2p0/1001	-0.928579	0.0074693
Com_470_pos	Coniferylaldehyde	transcript_HQ_B_transcript39509/f2p0/1002	-0.964814	0.00183534
Com_470_pos	Coniferylaldehyde	transcript_HQ_B_transcript39496/f8p0/923	-0.948232	0.00395059
Com_470_pos	Coniferylaldehyde	transcript_HQ_B_transcript39495/f6p0/967	0.998363	4.01688e-06
Com_470_pos	Coniferylaldehyde	transcript_HQ_B_transcript3949/f2p0/3516	-0.98342	0.000410088
Com_470_pos	Coniferylaldehyde	transcript_HQ_B_transcript39476/f2p0/1004	-0.981816	0.000492966
Com_470_pos	Coniferylaldehyde	transcript_HQ_B_transcript39468/f2p0/1003	0.992951	7.43617e-05
Com_470_pos	Coniferylaldehyde	transcript_HQ_B_transcript39463/f4p0/1005	-0.924928	0.00824226
Com_470_pos	Coniferylaldehyde	transcript_HQ_B_transcript3945/f2p0/3566	-0.991019	0.000120618
Com_470_pos	Coniferylaldehyde	transcript_HQ_B_transcript39441/f4p0/1004	-0.99927	7.98692e-07
Com_470_pos	Coniferylaldehyde	transcript_HQ_B_transcript39438/f5p0/963	0.982355	0.000464254
Com_470_pos	Coniferylaldehyde	transcript_HQ_B_transcript39437/f2p0/1010	0.954473	0.00306194
Com_470_pos	Coniferylaldehyde	transcript_HQ_B_transcript39432/f2p0/1004	0.99795	6.30233e-06
Com_470_pos	Coniferylaldehyde	transcript_HQ_B_transcript39431/f6p0/1004	0.95918	0.00246534
Com_470_pos	Coniferylaldehyde	transcript_HQ_B_transcript39430/f12p0/964	0.991275	0.000113867
Com_470_pos	Coniferylaldehyde	transcript_HQ_B_transcript39420/f4p0/1000	0.9922	9.10165e-05
Com_470_pos	Coniferylaldehyde	transcript_HQ_B_transcript3941/f2p0/3526	-0.987871	0.000219779
Com_470_pos	Coniferylaldehyde	transcript_HQ_B_transcript39409/f2p0/1016	-0.980201	0.000584106
Com_470_pos	Coniferylaldehyde	transcript_HQ_B_transcript39400/f4p0/1010	-0.978455	0.000691281
Com_470_pos	Coniferylaldehyde	transcript_HQ_B_transcript39397/f3p0/1021	-0.975701	0.000878521
Com_470_pos	Coniferylaldehyde	transcript_HQ_B_transcript39394/f2p0/1019	-0.979554	0.000622812
Com_470_pos	Coniferylaldehyde	transcript_HQ_B_transcript39393/f32p0/985	0.992483	8.45356e-05
Com_470_pos	Coniferylaldehyde	transcript_HQ_B_transcript39392/f2p0/1011	-0.978652	0.000678721
Com_470_pos	Coniferylaldehyde	transcript_HQ_B_transcript39382/f5p0/1017	-0.958843	0.00250596
Com_470_pos	Coniferylaldehyde	transcript_HQ_B_transcript39378/f2p0/1012	0.969882	0.001347
Com_470_pos	Coniferylaldehyde	transcript_HQ_B_transcript39377/f5p0/1023	0.986611	0.000267689
Com_470_pos	Coniferylaldehyde	transcript_HQ_B_transcript39372/f2p0/1012	0.995391	3.18085e-05
Com_470_pos	Coniferylaldehyde	transcript_HQ_B_transcript39367/f2p0/1009	0.966781	0.00163696
Com_470_pos	Coniferylaldehyde	transcript_HQ_B_transcript39363/f3p0/1011	-0.981356	0.000518183
Com_470_pos	Coniferylaldehyde	transcript_HQ_B_transcript39356/f2p0/1020	0.942526	0.00485993
Com_470_pos	Coniferylaldehyde	transcript_HQ_B_transcript39313/f3p0/998	-0.928371	0.00751235
Com_470_pos	Coniferylaldehyde	transcript_HQ_B_transcript39307/f2p0/1033	-0.943111	0.00476242
Com_470_pos	Coniferylaldehyde	transcript_HQ_B_transcript39305/f3p0/976	-0.922863	0.00869575
Com_470_pos	Coniferylaldehyde	transcript_HQ_B_transcript39293/f2p0/1018	0.996508	1.82698e-05
Com_470_pos	Coniferylaldehyde	transcript_HQ_B_transcript39286/f3p0/1014	0.99321	6.90039e-05
Com_470_pos	Coniferylaldehyde	transcript_HQ_B_transcript39282/f2p0/1015	-0.985589	0.000310011
Com_470_pos	Coniferylaldehyde	transcript_HQ_B_transcript39280/f3p0/1015	0.922449	0.00878795
Com_470_pos	Coniferylaldehyde	transcript_HQ_B_transcript39278/f3p0/1017	0.980434	0.00057049
Com_470_pos	Coniferylaldehyde	transcript_HQ_B_transcript39272/f6p0/994	-0.994479	4.56342e-05
Com_470_pos	Coniferylaldehyde	transcript_HQ_B_transcript3927/f2p0/3607	0.96688	0.00162728
Com_470_pos	Coniferylaldehyde	transcript_HQ_B_transcript39267/f3p0/1024	-0.965509	0.00176392
Com_470_pos	Coniferylaldehyde	transcript_HQ_B_transcript39259/f3p0/1023	0.932034	0.00677213
Com_470_pos	Coniferylaldehyde	transcript_HQ_B_transcript39258/f3p0/1022	0.984221	0.000371483
Com_470_pos	Coniferylaldehyde	transcript_HQ_B_transcript39242/f2p0/1027	-0.978437	0.000692406
Com_470_pos	Coniferylaldehyde	transcript_HQ_B_transcript39226/f3p0/1033	-0.951382	0.00348816
Com_470_pos	Coniferylaldehyde	transcript_HQ_B_transcript39217/f5p0/1016	0.964191	0.00190044
Com_470_pos	Coniferylaldehyde	transcript_HQ_B_transcript39200/f2p0/1035	0.989647	0.000160233
Com_470_pos	Coniferylaldehyde	transcript_HQ_B_transcript39196/f6p0/1019	-0.966071	0.00170723
Com_470_pos	Coniferylaldehyde	transcript_HQ_B_transcript39191/f2p0/1026	0.998378	3.94444e-06
Com_470_pos	Coniferylaldehyde	transcript_HQ_B_transcript39185/f2p0/1030	0.996157	2.21301e-05
Com_470_pos	Coniferylaldehyde	transcript_HQ_B_transcript39184/f3p0/1041	-0.934679	0.00626098
Com_470_pos	Coniferylaldehyde	transcript_HQ_B_transcript3918/f6p0/3534	-0.982053	0.000480231
Com_470_pos	Coniferylaldehyde	transcript_HQ_B_transcript39178/f2p0/1067	0.940325	0.00523541
Com_470_pos	Coniferylaldehyde	transcript_HQ_B_transcript39166/f2p0/1032	-0.982442	0.000459723
Com_470_pos	Coniferylaldehyde	transcript_HQ_B_transcript39165/f2p0/1046	0.917357	0.00996268
Com_470_pos	Coniferylaldehyde	transcript_HQ_B_transcript39161/f5p0/1007	0.974787	0.00094556
Com_470_pos	Coniferylaldehyde	transcript_HQ_B_transcript39156/f4p0/1021	0.955701	0.00290013
Com_470_pos	Coniferylaldehyde	transcript_HQ_B_transcript39137/f3p0/1030	0.936115	0.00599149
Com_470_pos	Coniferylaldehyde	transcript_HQ_B_transcript39134/f2p0/1036	0.983585	0.00040199
Com_470_pos	Coniferylaldehyde	transcript_HQ_B_transcript39127/f3p0/1026	-0.97944	0.000629741
Com_470_pos	Coniferylaldehyde	transcript_HQ_B_transcript39120/f2p0/1030	-0.985554	0.000311523
Com_470_pos	Coniferylaldehyde	transcript_HQ_B_transcript39118/f2p0/1033	-0.966369	0.00167758
Com_470_pos	Coniferylaldehyde	transcript_HQ_B_transcript39115/f6p0/1010	0.975079	0.000923872
Com_470_pos	Coniferylaldehyde	transcript_HQ_B_transcript39108/f2p0/1024	0.967954	0.00152399
Com_470_pos	Coniferylaldehyde	transcript_HQ_B_transcript39102/f2p0/1037	0.997968	6.1874e-06
Com_470_pos	Coniferylaldehyde	transcript_HQ_B_transcript39100/f2p0/1038	0.998584	3.00492e-06
Com_470_pos	Coniferylaldehyde	transcript_HQ_B_transcript39071/f7p0/994	-0.970031	0.00133378
Com_470_pos	Coniferylaldehyde	transcript_HQ_B_transcript39070/f2p0/1033	0.974269	0.000984619
Com_470_pos	Coniferylaldehyde	transcript_HQ_B_transcript3907/f14p0/3538	0.998444	3.628e-06
Com_470_pos	Coniferylaldehyde	transcript_HQ_B_transcript39050/f2p0/1036	0.99757	8.84957e-06
Com_470_pos	Coniferylaldehyde	transcript_HQ_B_transcript39049/f8p0/1015	-0.978256	0.000704058
Com_470_pos	Coniferylaldehyde	transcript_HQ_B_transcript39031/f2p0/1033	-0.971012	0.0012483
Com_470_pos	Coniferylaldehyde	transcript_HQ_B_transcript39024/f3p0/1044	-0.974269	0.000984589
Com_470_pos	Coniferylaldehyde	transcript_HQ_B_transcript39021/f2p0/1039	0.998492	3.40876e-06
Com_470_pos	Coniferylaldehyde	transcript_HQ_B_transcript39018/f5p0/1027	0.984747	0.000347212
Com_470_pos	Coniferylaldehyde	transcript_HQ_B_transcript39016/f2p0/1052	0.948109	0.00396909
Com_470_pos	Coniferylaldehyde	transcript_HQ_B_transcript39001/f8p0/1010	0.996958	1.3865e-05
Com_470_pos	Coniferylaldehyde	transcript_HQ_B_transcript38992/f4p0/1018	-0.982662	0.000448294
Com_470_pos	Coniferylaldehyde	transcript_HQ_B_transcript38983/f2p0/1052	-0.98845	0.000199347
Com_470_pos	Coniferylaldehyde	transcript_HQ_B_transcript38981/f2p0/1036	-0.979223	0.000643033
Com_470_pos	Coniferylaldehyde	transcript_HQ_B_transcript38975/f24p0/501	0.999585	2.58642e-07
Com_470_pos	Coniferylaldehyde	transcript_HQ_B_transcript38965/f2p0/1047	0.945794	0.00432775
Com_470_pos	Coniferylaldehyde	transcript_HQ_B_transcript38961/f4p0/1017	-0.975571	0.00088789
Com_470_pos	Coniferylaldehyde	transcript_HQ_B_transcript38950/f6p0/1020	-0.962911	0.00203789
Com_470_pos	Coniferylaldehyde	transcript_HQ_B_transcript38937/f2p0/1027	-0.985298	0.000322633
Com_470_pos	Coniferylaldehyde	transcript_HQ_B_transcript38932/f2p0/1038	0.992839	7.67313e-05
Com_470_pos	Coniferylaldehyde	transcript_HQ_B_transcript3893/f5p0/3514	-0.974617	0.000958256
Com_470_pos	Coniferylaldehyde	transcript_HQ_B_transcript38922/f9p0/1011	-0.993965	5.45259e-05
Com_470_pos	Coniferylaldehyde	transcript_HQ_B_transcript38911/f11p0/1027	0.998585	3.00249e-06
Com_470_pos	Coniferylaldehyde	transcript_HQ_B_transcript38903/f3p0/1047	0.990872	0.000124591
Com_470_pos	Coniferylaldehyde	transcript_HQ_B_transcript38899/f2p0/1044	-0.981178	0.00052806
Com_470_pos	Coniferylaldehyde	transcript_HQ_B_transcript38892/f60p0/992	-0.987758	0.000223867
Com_470_pos	Coniferylaldehyde	transcript_HQ_B_transcript38891/f2p0/1069	0.95984	0.00238683
Com_470_pos	Coniferylaldehyde	transcript_HQ_B_transcript38889/f2p0/1059	0.99303	7.26927e-05
Com_470_pos	Coniferylaldehyde	transcript_HQ_B_transcript38887/f5p0/1039	-0.917879	0.0098388
Com_470_pos	Coniferylaldehyde	transcript_HQ_B_transcript38885/f2p0/1042	0.986281	0.000281045
Com_470_pos	Coniferylaldehyde	transcript_HQ_B_transcript38884/f2p0/1042	0.979902	0.000601818
Com_470_pos	Coniferylaldehyde	transcript_HQ_B_transcript3888/f2p0/3537	0.956317	0.00282059
Com_470_pos	Coniferylaldehyde	transcript_HQ_B_transcript38876/f8p0/1027	0.959279	0.00245354
Com_470_pos	Coniferylaldehyde	transcript_HQ_B_transcript38874/f2p0/1038	0.995482	3.05702e-05
Com_470_pos	Coniferylaldehyde	transcript_HQ_B_transcript38861/f4p0/1041	0.995515	3.01234e-05
Com_470_pos	Coniferylaldehyde	transcript_HQ_B_transcript38852/f2p0/1049	-0.943342	0.00472421
Com_470_pos	Coniferylaldehyde	transcript_HQ_B_transcript3885/f3p0/3555	-0.99761	8.56131e-06
Com_470_pos	Coniferylaldehyde	transcript_HQ_B_transcript38847/f18p0/986	0.964509	0.0018671
Com_470_pos	Coniferylaldehyde	transcript_HQ_B_transcript38837/f4p0/1029	0.938371	0.00558019
Com_470_pos	Coniferylaldehyde	transcript_HQ_B_transcript3883/f3p0/3555	-0.974364	0.000977373
Com_470_pos	Coniferylaldehyde	transcript_HQ_B_transcript38823/f2p0/1106	0.934995	0.00620104
Com_470_pos	Coniferylaldehyde	transcript_HQ_B_transcript38822/f3p0/1063	0.95099	0.00354409
Com_470_pos	Coniferylaldehyde	transcript_HQ_B_transcript38819/f3p0/1046	0.933928	0.00640408
Com_470_pos	Coniferylaldehyde	transcript_HQ_B_transcript38809/f2p0/1058	0.990621	0.00013153
Com_470_pos	Coniferylaldehyde	transcript_HQ_B_transcript38795/f2p0/1051	0.998569	3.06976e-06
Com_470_pos	Coniferylaldehyde	transcript_HQ_B_transcript38794/f2p0/1061	0.988997	0.000180917
Com_470_pos	Coniferylaldehyde	transcript_HQ_B_transcript38788/f6p0/1049	0.934835	0.00623137
Com_470_pos	Coniferylaldehyde	transcript_HQ_B_transcript38786/f6p0/1023	0.995447	3.10533e-05
Com_470_pos	Coniferylaldehyde	transcript_HQ_B_transcript38776/f18p0/1038	-0.972774	0.00110177
Com_470_pos	Coniferylaldehyde	transcript_HQ_B_transcript38772/f2p0/1068	0.932573	0.0066663
Com_470_pos	Coniferylaldehyde	transcript_HQ_B_transcript3877/f2p0/3549	0.9679	0.00152911
Com_470_pos	Coniferylaldehyde	transcript_HQ_B_transcript38768/f3p0/1049	0.953256	0.00322641
Com_470_pos	Coniferylaldehyde	transcript_HQ_B_transcript38759/f13p0/1006	0.996679	1.6522e-05
Com_470_pos	Coniferylaldehyde	transcript_HQ_B_transcript3875/f4p0/3564	0.981858	0.000490686
Com_470_pos	Coniferylaldehyde	transcript_HQ_B_transcript38745/f3p0/1059	-0.950765	0.0035764
Com_470_pos	Coniferylaldehyde	transcript_HQ_B_transcript38739/f2p0/1050	0.996297	2.05403e-05
Com_470_pos	Coniferylaldehyde	transcript_HQ_B_transcript38732/f4p0/1003	-0.991324	0.000112586
Com_470_pos	Coniferylaldehyde	transcript_HQ_B_transcript3873/f2p0/3559	0.998507	3.34239e-06
Com_470_pos	Coniferylaldehyde	transcript_HQ_B_transcript38716/f3p0/1060	0.952932	0.00327103
Com_470_pos	Coniferylaldehyde	transcript_HQ_B_transcript38715/f2p0/1049	0.970193	0.00131942
Com_470_pos	Coniferylaldehyde	transcript_HQ_B_transcript38711/f4p0/1053	0.92866	0.00745246
Com_470_pos	Coniferylaldehyde	transcript_HQ_B_transcript38706/f3p0/1057	0.966664	0.00164846
Com_470_pos	Coniferylaldehyde	transcript_HQ_B_transcript38683/f7p0/1053	0.998169	5.02743e-06
Com_470_pos	Coniferylaldehyde	transcript_HQ_B_transcript3868/f4p0/3573	0.997791	7.31622e-06
Com_470_pos	Coniferylaldehyde	transcript_HQ_B_transcript38677/f2p0/1058	0.938389	0.005577
Com_470_pos	Coniferylaldehyde	transcript_HQ_B_transcript3867/f3p0/3553	0.990249	0.000142147
Com_470_pos	Coniferylaldehyde	transcript_HQ_B_transcript38663/f3p0/1053	0.997879	6.74483e-06
Com_470_pos	Coniferylaldehyde	transcript_HQ_B_transcript38662/f2p0/1052	-0.955545	0.00292039
Com_470_pos	Coniferylaldehyde	transcript_HQ_B_transcript38661/f2p0/1081	0.946168	0.00426877
Com_470_pos	Coniferylaldehyde	transcript_HQ_B_transcript38659/f3p0/1125	0.93641	0.00593696
Com_470_pos	Coniferylaldehyde	transcript_HQ_B_transcript38640/f3p0/1052	-0.980024	0.000594569
Com_470_pos	Coniferylaldehyde	transcript_HQ_B_transcript38637/f2p0/1067	0.9779	0.000727208
Com_470_pos	Coniferylaldehyde	transcript_HQ_B_transcript38630/f3p0/1070	-0.988685	0.000191336
Com_470_pos	Coniferylaldehyde	transcript_HQ_B_transcript38621/f2p0/1051	0.975982	0.000858348
Com_470_pos	Coniferylaldehyde	transcript_HQ_B_transcript38620/f2p0/1062	-0.945465	0.00437997
Com_470_pos	Coniferylaldehyde	transcript_HQ_B_transcript38601/f2p0/1060	-0.971793	0.00118226
Com_470_pos	Coniferylaldehyde	transcript_HQ_B_transcript38595/f3p0/1073	0.995101	3.5936e-05
Com_470_pos	Coniferylaldehyde	transcript_HQ_B_transcript38583/f2p0/1069	-0.966951	0.00162032
Com_470_pos	Coniferylaldehyde	transcript_HQ_B_transcript38563/f2p0/1081	-0.977183	0.000774955
Com_470_pos	Coniferylaldehyde	transcript_HQ_B_transcript38556/f26p0/1020	-0.974477	0.000968845
Com_470_pos	Coniferylaldehyde	transcript_HQ_B_transcript38553/f4p0/1059	0.988482	0.000198247
Com_470_pos	Coniferylaldehyde	transcript_HQ_B_transcript38530/f2p0/1062	0.983949	0.00038439
Com_470_pos	Coniferylaldehyde	transcript_HQ_B_transcript3853/f2p0/3554	0.998488	3.42649e-06
Com_470_pos	Coniferylaldehyde	transcript_HQ_B_transcript38526/f4p0/1029	-0.963878	0.00193358
Com_470_pos	Coniferylaldehyde	transcript_HQ_B_transcript38523/f12p0/1017	-0.972451	0.00112794
Com_470_pos	Coniferylaldehyde	transcript_HQ_B_transcript38512/f5p0/1062	-0.993256	6.80667e-05
Com_470_pos	Coniferylaldehyde	transcript_HQ_B_transcript38482/f2p0/1076	-0.939415	0.0053947
Com_470_pos	Coniferylaldehyde	transcript_HQ_B_transcript38470/f2p0/1073	-0.947621	0.00404355
Com_470_pos	Coniferylaldehyde	transcript_HQ_B_transcript3847/f2p0/3553	-0.968575	0.0014658
Com_470_pos	Coniferylaldehyde	transcript_HQ_B_transcript38460/f30p0/979	-0.921858	0.00892072
Com_470_pos	Coniferylaldehyde	transcript_HQ_B_transcript38450/f2p0/1069	-0.968607	0.0014628
Com_470_pos	Coniferylaldehyde	transcript_HQ_B_transcript38447/f5p0/1062	-0.969852	0.00134965
Com_470_pos	Coniferylaldehyde	transcript_HQ_B_transcript38439/f3p0/1065	0.953923	0.00313576
Com_470_pos	Coniferylaldehyde	transcript_HQ_B_transcript38434/f4p0/1062	-0.99008	0.000147127
Com_470_pos	Coniferylaldehyde	transcript_HQ_B_transcript3843/f2p0/3553	-0.939727	0.0053397
Com_470_pos	Coniferylaldehyde	transcript_HQ_B_transcript38421/f11p0/1066	0.97615	0.000846434
Com_470_pos	Coniferylaldehyde	transcript_HQ_B_transcript38414/f4p0/1064	0.982075	0.000479078
Com_470_pos	Coniferylaldehyde	transcript_HQ_B_transcript38407/f3p0/1077	0.95318	0.00323678
Com_470_pos	Coniferylaldehyde	transcript_HQ_B_transcript38395/f2p0/1072	-0.982481	0.000457679
Com_470_pos	Coniferylaldehyde	transcript_HQ_B_transcript38392/f2p0/1090	-0.947936	0.00399549
Com_470_pos	Coniferylaldehyde	transcript_HQ_B_transcript38390/f3p0/1074	0.998519	3.28783e-06
Com_470_pos	Coniferylaldehyde	transcript_HQ_B_transcript38388/f2p0/1073	-0.973941	0.00100975
Com_470_pos	Coniferylaldehyde	transcript_HQ_B_transcript38385/f3p0/1070	-0.991573	0.000106211
Com_470_pos	Coniferylaldehyde	transcript_HQ_B_transcript38378/f7p0/1073	-0.995513	3.01551e-05
Com_470_pos	Coniferylaldehyde	transcript_HQ_B_transcript38377/f4p0/1030	0.971991	0.00116575
Com_470_pos	Coniferylaldehyde	transcript_HQ_B_transcript38374/f28p0/1065	0.994331	4.81176e-05
Com_470_pos	Coniferylaldehyde	transcript_HQ_B_transcript38368/f2p0/1089	-0.99286	7.62827e-05
Com_470_pos	Coniferylaldehyde	transcript_HQ_B_transcript38364/f2p0/1072	0.942801	0.00481402
Com_470_pos	Coniferylaldehyde	transcript_HQ_B_transcript38363/f4p0/1073	0.995174	3.48773e-05
Com_470_pos	Coniferylaldehyde	transcript_HQ_B_transcript38362/f3p0/1069	0.975579	0.000887324
Com_470_pos	Coniferylaldehyde	transcript_HQ_B_transcript38356/f6p0/1064	-0.938383	0.00557806
Com_470_pos	Coniferylaldehyde	transcript_HQ_B_transcript38355/f3p0/1109	-0.922171	0.00885036
Com_470_pos	Coniferylaldehyde	transcript_HQ_B_transcript38354/f2p0/1070	0.987596	0.000229838
Com_470_pos	Coniferylaldehyde	transcript_HQ_B_transcript38352/f3p0/1085	0.98631	0.000279854
Com_470_pos	Coniferylaldehyde	transcript_HQ_B_transcript38343/f2p0/1082	0.996893	1.44661e-05
Com_470_pos	Coniferylaldehyde	transcript_HQ_B_transcript38342/f2p0/1083	0.993693	5.95335e-05
Com_470_pos	Coniferylaldehyde	transcript_HQ_B_transcript38335/f7p0/1074	-0.939762	0.00533359
Com_470_pos	Coniferylaldehyde	transcript_HQ_B_transcript38331/f56p0/1057	0.985871	0.000298024
Com_470_pos	Coniferylaldehyde	transcript_HQ_B_transcript38323/f2p0/1072	0.998481	3.45803e-06
Com_470_pos	Coniferylaldehyde	transcript_HQ_B_transcript38298/f2p0/1087	0.960296	0.00233328
Com_470_pos	Coniferylaldehyde	transcript_HQ_B_transcript38286/f2p0/1074	0.95169	0.00344442
Com_470_pos	Coniferylaldehyde	transcript_HQ_B_transcript38283/f3p0/1079	0.998622	2.84663e-06
Com_470_pos	Coniferylaldehyde	transcript_HQ_B_transcript38268/f2p0/1080	0.997671	8.1301e-06
Com_470_pos	Coniferylaldehyde	transcript_HQ_B_transcript38242/f2p0/1079	0.954673	0.00303525
Com_470_pos	Coniferylaldehyde	transcript_HQ_B_transcript38237/f2p0/1080	0.99844	3.64915e-06
Com_470_pos	Coniferylaldehyde	transcript_HQ_B_transcript38230/f3p0/1077	0.979429	0.000630403
Com_470_pos	Coniferylaldehyde	transcript_HQ_B_transcript38209/f6p0/1064	-0.930911	0.00699508
Com_470_pos	Coniferylaldehyde	transcript_HQ_B_transcript38208/f2p0/1090	0.9985	3.37113e-06
Com_470_pos	Coniferylaldehyde	transcript_HQ_B_transcript38205/f10p0/1032	0.955441	0.00293398
Com_470_pos	Coniferylaldehyde	transcript_HQ_B_transcript38201/f2p0/1090	0.942225	0.00491051
Com_470_pos	Coniferylaldehyde	transcript_HQ_B_transcript382/f2p0/5140	-0.967186	0.00159749
Com_470_pos	Coniferylaldehyde	transcript_HQ_B_transcript38195/f3p0/1075	-0.980115	0.000589161
Com_470_pos	Coniferylaldehyde	transcript_HQ_B_transcript38187/f2p0/1083	0.953534	0.00318845
Com_470_pos	Coniferylaldehyde	transcript_HQ_B_transcript38180/f2p0/1084	-0.941172	0.00508929
Com_470_pos	Coniferylaldehyde	transcript_HQ_B_transcript38159/f3p0/1076	-0.958596	0.00253594
Com_470_pos	Coniferylaldehyde	transcript_HQ_B_transcript38156/f5p0/1048	-0.95671	0.0027705
Com_470_pos	Coniferylaldehyde	transcript_HQ_B_transcript38155/f12p0/1027	-0.994508	4.51634e-05
Com_470_pos	Coniferylaldehyde	transcript_HQ_B_transcript38150/f6p0/1082	-0.982741	0.000444249
Com_470_pos	Coniferylaldehyde	transcript_HQ_B_transcript38147/f9p0/1081	-0.974879	0.000938674
Com_470_pos	Coniferylaldehyde	transcript_HQ_B_transcript38143/f2p0/1093	0.990671	0.000130142
Com_470_pos	Coniferylaldehyde	transcript_HQ_B_transcript38134/f6p0/1087	-0.995346	3.24414e-05
Com_470_pos	Coniferylaldehyde	transcript_HQ_B_transcript38128/f2p0/1094	0.998169	5.02416e-06
Com_470_pos	Coniferylaldehyde	transcript_HQ_B_transcript38127/f6p0/1068	0.984673	0.000350557
Com_470_pos	Coniferylaldehyde	transcript_HQ_B_transcript38113/f7p0/1082	0.997863	6.84356e-06
Com_470_pos	Coniferylaldehyde	transcript_HQ_B_transcript38093/f2p0/1086	0.99114	0.000117389
Com_470_pos	Coniferylaldehyde	transcript_HQ_B_transcript3809/f4p0/3573	0.960163	0.0023489
Com_470_pos	Coniferylaldehyde	transcript_HQ_B_transcript38089/f2p0/1090	0.972447	0.00112831
Com_470_pos	Coniferylaldehyde	transcript_HQ_B_transcript38085/f3p0/1100	-0.931125	0.00695226
Com_470_pos	Coniferylaldehyde	transcript_HQ_B_transcript38081/f3p0/1108	-0.974489	0.000967926
Com_470_pos	Coniferylaldehyde	transcript_HQ_B_transcript38069/f4p0/1078	0.98159	0.000505283
Com_470_pos	Coniferylaldehyde	transcript_HQ_B_transcript38063/f3p0/1083	0.985396	0.000318369
Com_470_pos	Coniferylaldehyde	transcript_HQ_B_transcript38044/f2p0/1094	0.936406	0.00593768
Com_470_pos	Coniferylaldehyde	transcript_HQ_B_transcript38024/f11p0/1082	-0.964442	0.00187407
Com_470_pos	Coniferylaldehyde	transcript_HQ_B_transcript38014/f53p0/1028	-0.981364	0.000517713
Com_470_pos	Coniferylaldehyde	transcript_HQ_B_transcript38012/f3p0/1094	0.997152	1.21518e-05
Com_470_pos	Coniferylaldehyde	transcript_HQ_B_transcript38/f3p0/6550	-0.993669	6.00035e-05
Com_470_pos	Coniferylaldehyde	transcript_HQ_B_transcript37991/f18p0/1075	-0.973461	0.00104717
Com_470_pos	Coniferylaldehyde	transcript_HQ_B_transcript37985/f2p0/1106	-0.975062	0.000925131
Com_470_pos	Coniferylaldehyde	transcript_HQ_B_transcript37980/f2p0/1100	0.996802	1.53212e-05
Com_470_pos	Coniferylaldehyde	transcript_HQ_B_transcript37970/f6p0/1077	0.995113	3.57623e-05
Com_470_pos	Coniferylaldehyde	transcript_HQ_B_transcript37966/f6p0/1090	-0.978508	0.000687885
Com_470_pos	Coniferylaldehyde	transcript_HQ_B_transcript37965/f6p0/1098	0.933305	0.00652394
Com_470_pos	Coniferylaldehyde	transcript_HQ_B_transcript37962/f2p0/1097	0.998529	3.24299e-06
Com_470_pos	Coniferylaldehyde	transcript_HQ_B_transcript37957/f2p0/1137	-0.98107	0.000534151
Com_470_pos	Coniferylaldehyde	transcript_HQ_B_transcript37954/f4p0/1079	0.974283	0.000983531
Com_470_pos	Coniferylaldehyde	transcript_HQ_B_transcript37946/f2p0/1095	0.923488	0.00855713
Com_470_pos	Coniferylaldehyde	transcript_HQ_B_transcript37943/f4p0/1102	0.987221	0.000243911
Com_470_pos	Coniferylaldehyde	transcript_HQ_B_transcript37939/f5p0/1084	0.9531	0.00324779
Com_470_pos	Coniferylaldehyde	transcript_HQ_B_transcript37938/f9p0/1098	0.998439	3.65354e-06
Com_470_pos	Coniferylaldehyde	transcript_HQ_B_transcript37935/f13p0/1073	-0.993235	6.84903e-05
Com_470_pos	Coniferylaldehyde	transcript_HQ_B_transcript37927/f2p0/1088	-0.96868	0.0014561
Com_470_pos	Coniferylaldehyde	transcript_HQ_B_transcript37919/f2p0/1098	0.974696	0.000952361
Com_470_pos	Coniferylaldehyde	transcript_HQ_B_transcript37912/f5p0/1105	0.928333	0.00752025
Com_470_pos	Coniferylaldehyde	transcript_HQ_B_transcript37899/f2p0/1102	-0.928039	0.00758132
Com_470_pos	Coniferylaldehyde	transcript_HQ_B_transcript37897/f2p0/1155	0.919566	0.00944423
Com_470_pos	Coniferylaldehyde	transcript_HQ_B_transcript37893/f2p0/1098	-0.943098	0.00476461
Com_470_pos	Coniferylaldehyde	transcript_HQ_B_transcript3789/f4p0/3565	0.998298	4.34522e-06
Com_470_pos	Coniferylaldehyde	transcript_HQ_B_transcript37876/f2p0/1105	-0.993987	5.41329e-05
Com_470_pos	Coniferylaldehyde	transcript_HQ_B_transcript37873/f3p0/1113	0.998417	3.75797e-06
Com_470_pos	Coniferylaldehyde	transcript_HQ_B_transcript37869/f2p0/1100	-0.9839	0.000386742
Com_470_pos	Coniferylaldehyde	transcript_HQ_B_transcript3786/f3p0/3559	0.962043	0.00213376
Com_470_pos	Coniferylaldehyde	transcript_HQ_B_transcript37846/f7p0/1095	0.998521	3.2776e-06
Com_470_pos	Coniferylaldehyde	transcript_HQ_B_transcript37841/f3p0/1115	-0.935313	0.00614121
Com_470_pos	Coniferylaldehyde	transcript_HQ_B_transcript3784/f5p0/3562	-0.931281	0.00692129
Com_470_pos	Coniferylaldehyde	transcript_HQ_B_transcript37839/f2p0/1105	0.996593	1.73896e-05
Com_470_pos	Coniferylaldehyde	transcript_HQ_B_transcript37838/f5p0/1095	0.998557	3.12114e-06
Com_470_pos	Coniferylaldehyde	transcript_HQ_B_transcript37836/f16p0/1016	-0.947217	0.00410555
Com_470_pos	Coniferylaldehyde	transcript_HQ_B_transcript37834/f2p0/1105	0.987185	0.000245284
Com_470_pos	Coniferylaldehyde	transcript_HQ_B_transcript37830/f2p0/1103	0.938613	0.00553686
Com_470_pos	Coniferylaldehyde	transcript_HQ_B_transcript37826/f4p0/1100	-0.980211	0.000583542
Com_470_pos	Coniferylaldehyde	transcript_HQ_B_transcript37825/f2p0/1100	-0.984148	0.000374958
Com_470_pos	Coniferylaldehyde	transcript_HQ_B_transcript37815/f2p0/1108	0.997388	1.02271e-05
Com_470_pos	Coniferylaldehyde	transcript_HQ_B_transcript37814/f4p0/1102	-0.977992	0.000721199
Com_470_pos	Coniferylaldehyde	transcript_HQ_B_transcript37799/f2p0/1104	-0.995592	2.91087e-05
Com_470_pos	Coniferylaldehyde	transcript_HQ_B_transcript37795/f3p0/1108	-0.978195	0.000707992
Com_470_pos	Coniferylaldehyde	transcript_HQ_B_transcript37789/f4p0/1103	-0.983339	0.000414081
Com_470_pos	Coniferylaldehyde	transcript_HQ_B_transcript37782/f2p0/1118	0.962218	0.0021143
Com_470_pos	Coniferylaldehyde	transcript_HQ_B_transcript37773/f3p0/1114	-0.98275	0.000443798
Com_470_pos	Coniferylaldehyde	transcript_HQ_B_transcript37763/f8p0/1104	-0.98577	0.000302307
Com_470_pos	Coniferylaldehyde	transcript_HQ_B_transcript37761/f3p0/1113	0.935252	0.00615277
Com_470_pos	Coniferylaldehyde	transcript_HQ_B_transcript37756/f3p0/1108	0.955414	0.0029375
Com_470_pos	Coniferylaldehyde	transcript_HQ_B_transcript37754/f46p0/1069	-0.937576	0.00572345
Com_470_pos	Coniferylaldehyde	transcript_HQ_B_transcript37751/f4p0/1102	0.993582	6.16627e-05
Com_470_pos	Coniferylaldehyde	transcript_HQ_B_transcript37744/f2p0/1111	0.925954	0.00802116
Com_470_pos	Coniferylaldehyde	transcript_HQ_B_transcript37741/f2p0/1116	0.963554	0.00196821
Com_470_pos	Coniferylaldehyde	transcript_HQ_B_transcript37736/f2p0/1109	-0.991878	9.8677e-05
Com_470_pos	Coniferylaldehyde	transcript_HQ_B_transcript37725/f3p0/1154	0.979515	0.000625164
Com_470_pos	Coniferylaldehyde	transcript_HQ_B_transcript37720/f3p0/1113	-0.987691	0.000226332
Com_470_pos	Coniferylaldehyde	transcript_HQ_B_transcript37707/f2p0/1109	-0.964112	0.00190881
Com_470_pos	Coniferylaldehyde	transcript_HQ_B_transcript37703/f7p0/1071	0.98604	0.000290968
Com_470_pos	Coniferylaldehyde	transcript_HQ_B_transcript377/f2p0/5133	-0.976254	0.000839081
Com_470_pos	Coniferylaldehyde	transcript_HQ_B_transcript3769/f7p0/3534	0.986302	0.000280168
Com_470_pos	Coniferylaldehyde	transcript_HQ_B_transcript3768/f3p0/3592	0.998604	2.92201e-06
Com_470_pos	Coniferylaldehyde	transcript_HQ_B_transcript37678/f2p0/1112	0.981292	0.000521704
Com_470_pos	Coniferylaldehyde	transcript_HQ_B_transcript37667/f14p0/1068	-0.986639	0.000266579
Com_470_pos	Coniferylaldehyde	transcript_HQ_B_transcript37658/f3p0/1154	0.989566	0.000162725
Com_470_pos	Coniferylaldehyde	transcript_HQ_B_transcript37649/f3p0/1111	-0.952698	0.00330329
Com_470_pos	Coniferylaldehyde	transcript_HQ_B_transcript37648/f2p0/1134	0.97855	0.000685233
Com_470_pos	Coniferylaldehyde	transcript_HQ_B_transcript37647/f4p0/1117	-0.944871	0.00447511
Com_470_pos	Coniferylaldehyde	transcript_HQ_B_transcript37622/f3p0/1136	-0.995694	2.77784e-05
Com_470_pos	Coniferylaldehyde	transcript_HQ_B_transcript37617/f2p0/1154	0.979691	0.000614481
Com_470_pos	Coniferylaldehyde	transcript_HQ_B_transcript37608/f2p0/1141	0.987843	0.000220801
Com_470_pos	Coniferylaldehyde	transcript_HQ_B_transcript37598/f3p0/1142	-0.990554	0.00013342
Com_470_pos	Coniferylaldehyde	transcript_HQ_B_transcript37594/f13p0/1094	0.981854	0.000490951
Com_470_pos	Coniferylaldehyde	transcript_HQ_B_transcript37588/f3p0/1117	-0.977274	0.000768823
Com_470_pos	Coniferylaldehyde	transcript_HQ_B_transcript37586/f2p0/1123	0.98831	0.000204186
Com_470_pos	Coniferylaldehyde	transcript_HQ_B_transcript37581/f4p0/1070	-0.968135	0.00150685
Com_470_pos	Coniferylaldehyde	transcript_HQ_B_transcript37580/f2p0/1124	-0.973239	0.00106464
Com_470_pos	Coniferylaldehyde	transcript_HQ_B_transcript37578/f2p0/1104	0.995738	2.72034e-05
Com_470_pos	Coniferylaldehyde	transcript_HQ_B_transcript37553/f2p0/1114	0.998525	3.2602e-06
Com_470_pos	Coniferylaldehyde	transcript_HQ_B_transcript37541/f4p0/1103	0.963656	0.00195734
Com_470_pos	Coniferylaldehyde	transcript_HQ_B_transcript37539/f4p0/1111	0.971359	0.0012187
Com_470_pos	Coniferylaldehyde	transcript_HQ_B_transcript37535/f2p0/1124	0.992	9.57525e-05
Com_470_pos	Coniferylaldehyde	transcript_HQ_B_transcript37528/f2p0/1132	-0.983002	0.000430931
Com_470_pos	Coniferylaldehyde	transcript_HQ_B_transcript37525/f12p0/1117	0.950581	0.00360294
Com_470_pos	Coniferylaldehyde	transcript_HQ_B_transcript37520/f5p0/1122	0.976783	0.000802253
Com_470_pos	Coniferylaldehyde	transcript_HQ_B_transcript37506/f33p0/1047	0.999127	1.14303e-06
Com_470_pos	Coniferylaldehyde	transcript_HQ_B_transcript3749/f3p0/3583	0.958186	0.00258611
Com_470_pos	Coniferylaldehyde	transcript_HQ_B_transcript37487/f5p0/1123	0.967246	0.00159163
Com_470_pos	Coniferylaldehyde	transcript_HQ_B_transcript37486/f3p0/1125	0.963986	0.00192214
Com_470_pos	Coniferylaldehyde	transcript_HQ_B_transcript37479/f4p0/1118	0.998134	5.22019e-06
Com_470_pos	Coniferylaldehyde	transcript_HQ_B_transcript3747/f15p0/3566	0.962066	0.00213122
Com_470_pos	Coniferylaldehyde	transcript_HQ_B_transcript37458/f2p0/1146	0.987729	0.000224929
Com_470_pos	Coniferylaldehyde	transcript_HQ_B_transcript37447/f2p0/1133	0.949403	0.00377527
Com_470_pos	Coniferylaldehyde	transcript_HQ_B_transcript37443/f2p0/1140	-0.983941	0.000384774
Com_470_pos	Coniferylaldehyde	transcript_HQ_B_transcript37427/f4p0/1132	0.935334	0.00613741
Com_470_pos	Coniferylaldehyde	transcript_HQ_B_transcript37421/f5p0/1125	0.970816	0.00126512
Com_470_pos	Coniferylaldehyde	transcript_HQ_B_transcript37414/f2p0/1134	0.993832	5.69407e-05
Com_470_pos	Coniferylaldehyde	transcript_HQ_B_transcript37400/f3p0/1235	-0.981247	0.000524203
Com_470_pos	Coniferylaldehyde	transcript_HQ_B_transcript37396/f3p0/1086	0.950584	0.00360264
Com_470_pos	Coniferylaldehyde	transcript_HQ_B_transcript37390/f2p0/1132	0.998297	4.34616e-06
Com_470_pos	Coniferylaldehyde	transcript_HQ_B_transcript37380/f2p0/1179	0.922633	0.00874686
Com_470_pos	Coniferylaldehyde	transcript_HQ_B_transcript3738/f2p0/3574	-0.995969	2.43434e-05
Com_470_pos	Coniferylaldehyde	transcript_HQ_B_transcript37373/f4p0/1119	0.957472	0.00267453
Com_470_pos	Coniferylaldehyde	transcript_HQ_B_transcript37370/f2p0/1138	0.957977	0.00261175
Com_470_pos	Coniferylaldehyde	transcript_HQ_B_transcript37350/f2p0/1141	-0.996628	1.70336e-05
Com_470_pos	Coniferylaldehyde	transcript_HQ_B_transcript37342/f2p0/1134	0.99243	8.57355e-05
Com_470_pos	Coniferylaldehyde	transcript_HQ_B_transcript37333/f10p0/1097	-0.991653	0.000104225
Com_470_pos	Coniferylaldehyde	transcript_HQ_B_transcript37328/f2p0/1129	-0.936769	0.00587092
Com_470_pos	Coniferylaldehyde	transcript_HQ_B_transcript37321/f11p0/1092	-0.965311	0.00178411
Com_470_pos	Coniferylaldehyde	transcript_HQ_B_transcript37317/f2p0/1134	0.984796	0.000344995
Com_470_pos	Coniferylaldehyde	transcript_HQ_B_transcript37314/f3p0/1144	0.948918	0.0038474
Com_470_pos	Coniferylaldehyde	transcript_HQ_B_transcript37308/f2p0/1139	0.996383	1.96004e-05
Com_470_pos	Coniferylaldehyde	transcript_HQ_B_transcript37299/f2p0/1152	0.971381	0.00121684
Com_470_pos	Coniferylaldehyde	transcript_HQ_B_transcript37291/f2p0/1143	0.998479	3.46948e-06
Com_470_pos	Coniferylaldehyde	transcript_HQ_B_transcript37278/f10p0/1066	0.974973	0.000931682
Com_470_pos	Coniferylaldehyde	transcript_HQ_B_transcript37270/f2p0/1134	-0.921309	0.00904484
Com_470_pos	Coniferylaldehyde	transcript_HQ_B_transcript37264/f2p0/1149	-0.976568	0.000817128
Com_470_pos	Coniferylaldehyde	transcript_HQ_B_transcript37242/f2p0/1143	0.968095	0.00151068
Com_470_pos	Coniferylaldehyde	transcript_HQ_B_transcript37231/f2p0/1153	0.996192	2.17187e-05
Com_470_pos	Coniferylaldehyde	transcript_HQ_B_transcript3723/f2p0/3585	0.998055	5.66836e-06
Com_470_pos	Coniferylaldehyde	transcript_HQ_B_transcript37228/f3p0/1146	0.985791	0.000301404
Com_470_pos	Coniferylaldehyde	transcript_HQ_B_transcript37224/f2p0/1141	0.917523	0.0099231
Com_470_pos	Coniferylaldehyde	transcript_HQ_B_transcript37222/f19p0/1102	-0.919443	0.00947272
Com_470_pos	Coniferylaldehyde	transcript_HQ_B_transcript37212/f3p0/1136	0.993952	5.47577e-05
Com_470_pos	Coniferylaldehyde	transcript_HQ_B_transcript37201/f2p0/1146	0.991758	0.000101616
Com_470_pos	Coniferylaldehyde	transcript_HQ_B_transcript37190/f3p0/1143	-0.975962	0.000859809
Com_470_pos	Coniferylaldehyde	transcript_HQ_B_transcript37181/f2p0/1137	0.984831	0.000343394
Com_470_pos	Coniferylaldehyde	transcript_HQ_B_transcript37174/f5p0/1112	-0.960602	0.00229773
Com_470_pos	Coniferylaldehyde	transcript_HQ_B_transcript37160/f3p0/1150	0.936905	0.00584589
Com_470_pos	Coniferylaldehyde	transcript_HQ_B_transcript37159/f2p0/1144	0.934671	0.00626245
Com_470_pos	Coniferylaldehyde	transcript_HQ_B_transcript37153/f2p0/1140	0.998521	3.28052e-06
Com_470_pos	Coniferylaldehyde	transcript_HQ_B_transcript37141/f2p0/1138	0.997068	1.28855e-05
Com_470_pos	Coniferylaldehyde	transcript_HQ_B_transcript37140/f2p0/1140	-0.950405	0.0036285
Com_470_pos	Coniferylaldehyde	transcript_HQ_B_transcript37137/f2p0/1139	-0.960277	0.0023355
Com_470_pos	Coniferylaldehyde	transcript_HQ_B_transcript37125/f5p0/1126	-0.991591	0.00010577
Com_470_pos	Coniferylaldehyde	transcript_HQ_B_transcript37123/f6p0/1137	0.968909	0.00143498
Com_470_pos	Coniferylaldehyde	transcript_HQ_B_transcript37120/f2p0/1189	-0.990016	0.000149025
Com_470_pos	Coniferylaldehyde	transcript_HQ_B_transcript37118/f2p0/1152	-0.924746	0.00828175
Com_470_pos	Coniferylaldehyde	transcript_HQ_B_transcript37111/f8p0/1131	0.976216	0.00084178
Com_470_pos	Coniferylaldehyde	transcript_HQ_B_transcript37092/f3p0/1140	0.996045	2.34323e-05
Com_470_pos	Coniferylaldehyde	transcript_HQ_B_transcript37088/f2p0/1148	0.996254	2.10243e-05
Com_470_pos	Coniferylaldehyde	transcript_HQ_B_transcript37079/f2p0/1147	0.970298	0.00131024
Com_470_pos	Coniferylaldehyde	transcript_HQ_B_transcript37076/f2p0/1143	0.98029	0.000578921
Com_470_pos	Coniferylaldehyde	transcript_HQ_B_transcript37060/f2p0/1160	-0.965483	0.00176656
Com_470_pos	Coniferylaldehyde	transcript_HQ_B_transcript37044/f10p0/1145	0.975939	0.000861447
Com_470_pos	Coniferylaldehyde	transcript_HQ_B_transcript37043/f3p0/1150	0.971838	0.0011785
Com_470_pos	Coniferylaldehyde	transcript_HQ_B_transcript37032/f4p0/986	-0.939427	0.00539251
Com_470_pos	Coniferylaldehyde	transcript_HQ_B_transcript37027/f4p0/1118	0.992158	9.1993e-05
Com_470_pos	Coniferylaldehyde	transcript_HQ_B_transcript37022/f4p0/1147	-0.937399	0.00575567
Com_470_pos	Coniferylaldehyde	transcript_HQ_B_transcript37021/f7p0/1139	-0.987584	0.000230284
Com_470_pos	Coniferylaldehyde	transcript_HQ_B_transcript37020/f2p0/1156	0.977255	0.000770141
Com_470_pos	Coniferylaldehyde	transcript_HQ_B_transcript37019/f2p0/1151	0.963797	0.00194222
Com_470_pos	Coniferylaldehyde	transcript_HQ_B_transcript37017/f16p0/1106	0.949665	0.00373668
Com_470_pos	Coniferylaldehyde	transcript_HQ_B_transcript37004/f2p0/1144	-0.970775	0.00126866
Com_470_pos	Coniferylaldehyde	transcript_HQ_B_transcript37003/f2p0/1146	0.998042	5.74691e-06
Com_470_pos	Coniferylaldehyde	transcript_HQ_B_transcript370/f2p0/5164	0.989043	0.000179424
Com_470_pos	Coniferylaldehyde	transcript_HQ_B_transcript36983/f7p0/1127	-0.994197	5.04125e-05
Com_470_pos	Coniferylaldehyde	transcript_HQ_B_transcript3697/f3p0/3617	0.988444	0.000199556
Com_470_pos	Coniferylaldehyde	transcript_HQ_B_transcript36968/f2p0/1160	-0.963847	0.00193697
Com_470_pos	Coniferylaldehyde	transcript_HQ_B_transcript36964/f2p0/1152	-0.953178	0.00323708
Com_470_pos	Coniferylaldehyde	transcript_HQ_B_transcript36959/f2p0/1155	-0.985258	0.000324396
Com_470_pos	Coniferylaldehyde	transcript_HQ_B_transcript36957/f3p0/1166	0.960218	0.00234247
[truncated: 4,267 more rows]
