# Supplementary material for: The gastrodin biosynthetic pathway in Pholidota chinensis Lindl. revealed by transcriptome and metabolome profiling
Source: Front Plant Sci. 2022 Nov 3;13:1024239. doi: 10.3389/fpls.2022.1024239 (PMC9673822; doi:10.3389/fpls.2022.1024239)
Supplement: Supplementary Table 14 — The Correlation putative candidate gene transcript28360/f2p0/1592 in GT3 with metabolites. [file Table_14.xlsx]

## Sheet: Sheet 1
gene	metabolites	Correlation	P-Value	Ko00940 compound
transcript28360/f2p0/1592	gastrodin	0.85098	0.0316558	L-Phenylalanine
transcript28360/f2p0/1592	8-Iso-15-keto-prostaglandin-F2AAAA	-0.998512	3.31783e-06	L-Tyrosine
transcript28360/f2p0/1592	PC (18:0e/3:0)	-0.998452	3.59239e-06	p-Coumaroyl-CoA
transcript28360/f2p0/1592	Ursolic acid	-0.998588	2.99063e-06	Spermidine
transcript28360/f2p0/1592	8-O-Methylreyusin	-0.99814	5.18463e-06	Caffeoyl-CoA
transcript28360/f2p0/1592	2-O-Cinnamoyl-1-O-Galloyl-AAAA-D-Glucose	-0.998248	4.60328e-06	Feruloyl-CoA
transcript28360/f2p0/1592	Rehmannioside A	-0.998294	4.36514e-06	Sinapoyl-CoA
transcript28360/f2p0/1592	Demethoxycurcumin	-0.998154	5.10757e-06	trans-Cinnamate
transcript28360/f2p0/1592	N-(Phenylacetyl)-L-phenylalanine	-0.998923	1.73996e-06	Sinapate
transcript28360/f2p0/1592	Mannitol	-0.997691	7.99237e-06	Cinnamoyl-CoA
transcript28360/f2p0/1592	(2R)-2,3-Dihydroxypropanoic acid	0.998963	1.61404e-06	Coniferyl alcohol
transcript28360/f2p0/1592	Carnosic	-0.997667	8.15952e-06	Coniferin
transcript28360/f2p0/1592	Narirutin	-0.997869	6.80421e-06	4-Coumarate
transcript28360/f2p0/1592	Cetirizine N-oxide	-0.998237	4.65881e-06	Chlorogenate
transcript28360/f2p0/1592	Eicosapentaenoic acid	-0.998435	3.67009e-06	Cinnamaldehyde
transcript28360/f2p0/1592	Astilbin	-0.996827	1.50819e-05	Sinapine
transcript28360/f2p0/1592	5,7-Dihydroxychromone	-0.998268	4.4965e-06	1-O-Sinapoyl-beta-D-glucose
transcript28360/f2p0/1592	Engeletin	-0.998696	2.54938e-06	Caffeate
transcript28360/f2p0/1592	Isoacteoside	0.999143	1.10105e-06	Ferulate
transcript28360/f2p0/1592	PC (22:4e/3:0)	-0.998234	4.67655e-06	Syringin
transcript28360/f2p0/1592	Hederagenin	-0.99825	4.59075e-06	Sinapyl alcohol
transcript28360/f2p0/1592	Isosakuranetin-7-neohesperidoside (Poncirin)	-0.998483	3.44901e-06	4-Coumaryl alcohol
transcript28360/f2p0/1592	LPI 16:0	-0.997859	6.87182e-06	Coniferyl aldehyde
transcript28360/f2p0/1592	Jasmonic acid	-0.998636	2.78849e-06	Sinapoyl malate
transcript28360/f2p0/1592	Suberic acid	-0.997746	7.6182e-06	4-Coumaroylshikimate
transcript28360/f2p0/1592	Bisphenol A	-0.997894	6.64588e-06	3-(2-Carboxyethenyl)-cis,cis-muconate
transcript28360/f2p0/1592	Kuwanon A	-0.997392	1.01942e-05	4-Hydroxycinnamyl aldehyde
transcript28360/f2p0/1592	N-[2-(6-amino-9H-purin-9-yl)ethyl]-N-(2-furylmethyl)amine	-0.997795	7.29037e-06	Sinapoyl aldehyde
transcript28360/f2p0/1592	α-Linolenic acid	-0.998099	5.4164e-06	5-Hydroxyferulic acid
transcript28360/f2p0/1592	Yamogenin	-0.998132	5.23044e-06	4-Hydroxystyrene
transcript28360/f2p0/1592	S-Adenosyl-L-Methionine	-0.99611	2.26682e-05	4-Hydroxycinnamyl alcohol 4-D-glucoside
transcript28360/f2p0/1592	Isomucronulatol-7-O-glucoside	-0.995998	2.39883e-05	3,4-Dihydroxystyrene
transcript28360/f2p0/1592	1,4-Cyclohexanedicarboxylic acid	-0.9978	7.25237e-06	Anethole
transcript28360/f2p0/1592	Lactitol	-0.998605	2.91734e-06	5-O-Caffeoylshikimic acid
transcript28360/f2p0/1592	Monobenzyl phthalate	-0.997609	8.56957e-06	Estragole
transcript28360/f2p0/1592	3_4_5-Trimethoxycinnamic Acid	0.999274	7.89561e-07	Eugenol
transcript28360/f2p0/1592	2_3_5_4'-Tetrahydroxystilbene-2-O-b-D-glucoside	-0.999062	1.32039e-06	Methyleugenol
transcript28360/f2p0/1592	Calcium pantothenate	-0.997948	6.31357e-06	Isoeugenol
transcript28360/f2p0/1592	Atractylenolide ｋ	-0.998547	3.16598e-06	Methylisoeugenol
transcript28360/f2p0/1592	LPI 18:1	-0.99918	1.00844e-06	Caffeic aldehyde
transcript28360/f2p0/1592	3-(4-Hydroxyphenyl)propionic acid	-0.998528	3.24911e-06	5-Hydroxyferuloyl-CoA
transcript28360/f2p0/1592	3,8,9-trihydroxy-10-propyl-3,4,5,8,9,10-hexahydro-2H-oxecin-2-one	-0.998342	4.11876e-06	5-Hydroxyconiferaldehyde
transcript28360/f2p0/1592	Silymarin	-0.996956	1.38893e-05	5-Hydroxyconiferyl alcohol
transcript28360/f2p0/1592	LPI 15:0	-0.997685	8.03408e-06	Caffeyl alcohol
transcript28360/f2p0/1592	Epimedin C	0.995829	2.60554e-05	p-Coumaroyl quinic acid
transcript28360/f2p0/1592	Tubuloside A	-0.997513	9.2717e-06	p-Hydroxyphenyl lignin
transcript28360/f2p0/1592	Chrysosplenetin B	-0.997248	1.1352e-05	Guaiacyl lignin
transcript28360/f2p0/1592	Caffeine	-0.999268	8.03374e-07	Syringyl lignin
transcript28360/f2p0/1592	Phenobarbital-d5	-0.997948	6.31389e-06	5-Hydroxy-guaiacyl lignin
transcript28360/f2p0/1592	2-Furoylglycine	-0.998783	2.22106e-06	Chavicol
transcript28360/f2p0/1592	(+/-)12(13)-DiHOME	-0.997746	7.61352e-06	N1,N5,N10-Tricoumaroyl spermidine
transcript28360/f2p0/1592	Tricin 4'-O-(AAAA-guaiacylglyceryl) ether	-0.998557	3.12131e-06	N1,N5,N10-Tricaffeoyl spermidine
transcript28360/f2p0/1592	Curculigoside	-0.99725	1.13342e-05	N1,N5,N10-Triferuloyl spermidine
transcript28360/f2p0/1592	Calceolarioside B	-0.994638	4.30541e-05	N1,N5,N10-Tri(hydroxyferuloyl) spermidine
transcript28360/f2p0/1592	B Epimedin	0.998132	5.23101e-06	N1,N5-Di(hydroxyferuloyl)-N10-sinapoyl spermidine
transcript28360/f2p0/1592	Oxytetracycline	-0.999154	1.07207e-06	Coniferyl acetate
transcript28360/f2p0/1592	Afzelechin (3_5_7_4'-Tetrahydroxyflavan)	-0.993617	6.09823e-05	Isochavicol
transcript28360/f2p0/1592	O-Phosphocholine	0.996898	1.44206e-05	Coumaryl acetate
transcript28360/f2p0/1592	Loureirin A	-0.998464	3.53625e-06	Spermidine
transcript28360/f2p0/1592	Phenobarbital	-0.998494	3.39901e-06	N-(3-Aminopropyl)-1,4-butane-diamine
transcript28360/f2p0/1592	Cynaropicrin	-0.997833	7.03632e-06	Coniferylaldehyde
transcript28360/f2p0/1592	LPG 18:1	-0.997968	6.18856e-06
transcript28360/f2p0/1592	Pinoresinol-glucoside	-0.998498	3.38197e-06
transcript28360/f2p0/1592	Cistanoside D	-0.996834	1.50155e-05
transcript28360/f2p0/1592	4-[3,5-di(tert-butyl)-1H-pyrazol-1-yl]benzoic acid	-0.996506	1.82936e-05
transcript28360/f2p0/1592	Phloretin	-0.996399	1.94248e-05
transcript28360/f2p0/1592	Albiflorin	-0.999177	1.0148e-06
transcript28360/f2p0/1592	Daphnetin	-0.999175	1.02015e-06
transcript28360/f2p0/1592	D-Mannose 6-phosphate	-0.996343	2.00326e-05
transcript28360/f2p0/1592	Agnuside	-0.999006	1.48257e-06
transcript28360/f2p0/1592	SCLAREOLIDE	-0.994065	5.27322e-05
transcript28360/f2p0/1592	Dihydroquercetin (Taxifolin)	-0.997403	1.01044e-05
transcript28360/f2p0/1592	N-[2-acetyl-5-(tert-butyl)-3-thienyl]-2-(propylsulfanyl)nicotinamide	-0.997675	8.10128e-06
transcript28360/f2p0/1592	Tretinoin	-0.999075	1.28214e-06
transcript28360/f2p0/1592	Orcinol gentiobioside	-0.989816	0.000155033
transcript28360/f2p0/1592	LPG 16:1	-0.996462	1.87548e-05
transcript28360/f2p0/1592	3,4-Dihydroxyphenylpropionic acid	-0.994023	5.34778e-05
transcript28360/f2p0/1592	Myricetin 3-O-galactoside	-0.997712	7.84861e-06
transcript28360/f2p0/1592	Sesamoside +HCOOH	-0.999574	2.72465e-07
transcript28360/f2p0/1592	Dodecanedioic acid	-0.998213	4.78737e-06
transcript28360/f2p0/1592	3-[(methoxycarbonyl)amino]-2,2,3-trimethylbutanoic acid	-0.997823	7.10455e-06
transcript28360/f2p0/1592	Hydrocinnamic acid	-0.997497	9.38618e-06
transcript28360/f2p0/1592	2-(1H-1,2,3-benzotriazol-1-yl)-N-(2,3-dihydro-1H-inden-2-yl)acetamide	-0.995999	2.39822e-05
transcript28360/f2p0/1592	Pterostilbene	-0.995017	3.71888e-05
transcript28360/f2p0/1592	Gibberellin A4	-0.998733	2.40519e-06
transcript28360/f2p0/1592	FAHFA (2:0/18:1)	-0.980797	0.000549617
transcript28360/f2p0/1592	Ixoside	-0.9976	8.63549e-06
transcript28360/f2p0/1592	Ginsenoside CK +HCOOH	-0.998353	4.06753e-06
transcript28360/f2p0/1592	(+)-Dihydrojasmonic acid	-0.997851	6.92508e-06
transcript28360/f2p0/1592	4-Hydroxybenzophenone	-0.997058	1.29731e-05
transcript28360/f2p0/1592	LPC 16:0	0.996558	1.77514e-05
transcript28360/f2p0/1592	Tenuifoliside B	-0.997777	7.40582e-06
transcript28360/f2p0/1592	8-O-acetyl shanzhiside methyl ester +HCOOH	-0.999264	8.12942e-07
transcript28360/f2p0/1592	Osthole	-0.99584	2.59254e-05
transcript28360/f2p0/1592	Dactylorhin E	-0.99951	3.60276e-07
transcript28360/f2p0/1592	Isorhamnetin-3-O-neohespeidoside	-0.998141	5.18033e-06
transcript28360/f2p0/1592	9-Hotre	-0.991196	0.000115935
transcript28360/f2p0/1592	LPI 18:2	-0.998878	1.8872e-06
transcript28360/f2p0/1592	Integrifoside A	-0.996356	1.98962e-05
transcript28360/f2p0/1592	Rutin	-0.994331	4.81112e-05
transcript28360/f2p0/1592	1-(1,8-dihydroxy-3,6-dimethyl-2-naphthyl)ethan-1-one	-0.998334	4.1613e-06
transcript28360/f2p0/1592	Pinocembrin	-0.996244	2.11382e-05
transcript28360/f2p0/1592	9-HpOTrE	-0.995128	3.55521e-05
transcript28360/f2p0/1592	Quercitrin	-0.998189	4.91835e-06
transcript28360/f2p0/1592	PA (18:2/18:3)	-0.997286	1.10416e-05
transcript28360/f2p0/1592	4-Methylumbelliferyl glucuronide	-0.996444	1.89489e-05
transcript28360/f2p0/1592	7-O-Ethylmorroniside	-0.999019	1.44339e-06
transcript28360/f2p0/1592	2'-O-acetylpoliumoside	-0.998498	3.38123e-06
transcript28360/f2p0/1592	Selgin 5-O-hexoside	-0.997946	6.32302e-06
transcript28360/f2p0/1592	Equol	-0.994302	4.86003e-05
transcript28360/f2p0/1592	Hematoxylin	-0.994054	5.2931e-05
transcript28360/f2p0/1592	LPG 18:3	-0.997805	7.21956e-06
transcript28360/f2p0/1592	Benzyl 6-O-beta-D-glucopyranosyl-beta-D-glucopyranoside	-0.999404	5.31983e-07
transcript28360/f2p0/1592	Picramnioside F	-0.996696	1.63547e-05
transcript28360/f2p0/1592	Corchorifatty acid B	-0.994587	4.38679e-05
transcript28360/f2p0/1592	N-Acetyl-L-glutamic acid	-0.997178	1.1931e-05
transcript28360/f2p0/1592	3-[3-(beta-D-Glucopyranosyloxy)-2-methoxyphenyl]propanoic acid	-0.990253	0.000142054
transcript28360/f2p0/1592	Glycitein	-0.99283	7.69377e-05
transcript28360/f2p0/1592	N-Feruloyltyramine	-0.991164	0.000116755
transcript28360/f2p0/1592	2-Hydroxy-1-(4-methoxyphenyl)propyl hexopyranoside	-0.994668	4.25644e-05
transcript28360/f2p0/1592	Loureirin B	-0.987788	0.000222774
transcript28360/f2p0/1592	Dinoseb	-0.981509	0.000509733
transcript28360/f2p0/1592	5'-Hydroxyacetophenone	-0.985584	0.000310227
transcript28360/f2p0/1592	N-Sinapoylagmatine	-0.975238	0.00091216
transcript28360/f2p0/1592	Arachidonic acid	-0.988279	0.000205279
transcript28360/f2p0/1592	Specnuezhenide	-0.994563	4.42562e-05
transcript28360/f2p0/1592	Harpagosid	0.98553	0.000312557
transcript28360/f2p0/1592	5-chloro-N-(4-morpholinophenyl)-1H-indole-2-carboxamide	-0.996278	2.07533e-05
transcript28360/f2p0/1592	(2S)-4-Oxo-2-phenyl-3,4-dihydro-2H-chromen-7-yl beta-D-glucopyranoside	-0.99609	2.29057e-05
transcript28360/f2p0/1592	Astringin	-0.98472	0.000348413
transcript28360/f2p0/1592	Liguiritigenin-7-O-D-Apiosyl-4'-O-D-Glucoside	-0.994341	4.79434e-05
transcript28360/f2p0/1592	Isobavachin	-0.997717	7.81153e-06
transcript28360/f2p0/1592	trans-Cinnamaldehyde	-0.998147	5.14881e-06
transcript28360/f2p0/1592	3-benzyl-4-hydroxy-5-(4-hydroxyphenyl)-2,5-dihydrofuran-2-one	-0.99832	4.23157e-06
transcript28360/f2p0/1592	Eugenol	-0.997078	1.27951e-05
transcript28360/f2p0/1592	Kolavic acid	-0.997847	6.94853e-06
transcript28360/f2p0/1592	Isosakuranin	-0.997678	8.08297e-06
transcript28360/f2p0/1592	Propionylcarnitine	-0.998462	3.54675e-06
transcript28360/f2p0/1592	L-Valine	-0.996833	1.50309e-05
transcript28360/f2p0/1592	18-β-Glycyrrhetinic acid	-0.999166	1.04324e-06
transcript28360/f2p0/1592	3-hydroxy-3,4-bis[(4-hydroxy-3-methoxyphenyl)methyl]oxolan-2-one	-0.997522	9.19942e-06
transcript28360/f2p0/1592	Riboflavin-5'-monophosphate	0.999403	5.34114e-07
transcript28360/f2p0/1592	Cytosine	-0.996799	1.53517e-05
transcript28360/f2p0/1592	4'-Methoxyflavone	-0.997096	1.26372e-05
transcript28360/f2p0/1592	syringaresinol	-0.998336	4.15175e-06
transcript28360/f2p0/1592	Vanillactic acid	-0.996298	2.05367e-05
transcript28360/f2p0/1592	6-Pentyl-2H-pyran-2-one	-0.9981	5.41109e-06
transcript28360/f2p0/1592	1,2-dihydroxyheptadec-16-yn-4-yl acetate	-0.997583	8.75598e-06
transcript28360/f2p0/1592	2-(4-aminophenoxy)isophthalonitrile	-0.996581	1.75116e-05
transcript28360/f2p0/1592	Hesperetin 5-O-glucoside	-0.997999	6.00035e-06
transcript28360/f2p0/1592	5-(6-hydroxy-6-methyloctyl)-2,5-dihydrofuran-2-one	-0.996634	1.69774e-05
transcript28360/f2p0/1592	8-(1,2-dihydroxy-3-methylbut-3-en-1-yl)-7-methoxy-2H-chromen-2-one	-0.997116	1.24617e-05
transcript28360/f2p0/1592	Bakuchiol	-0.998269	4.49029e-06
transcript28360/f2p0/1592	Butylparaben	0.997464	9.63789e-06
transcript28360/f2p0/1592	1,3-dimethyl 2,4-bis(4-hydroxyphenyl)cyclobutane-1,3-dicarboxylate	-0.997236	1.14506e-05
transcript28360/f2p0/1592	LPE 15:0	-0.995307	3.29898e-05
transcript28360/f2p0/1592	Ethyl oleate	-0.99678	1.55325e-05
transcript28360/f2p0/1592	N-(4-butyl-2-methylphenyl)-N'-[4-(4-methylpiperazino)phenyl]urea	-0.997307	1.08692e-05
transcript28360/f2p0/1592	Ergocalciferol	-0.997037	1.31596e-05
transcript28360/f2p0/1592	3-[4-methyl-1-(2-methylpropanoyl)-3-oxocyclohexyl]butanoic acid	-0.995486	3.05234e-05
transcript28360/f2p0/1592	Guanine	-0.998408	3.8011e-06
transcript28360/f2p0/1592	10-Gingerol	-0.996856	1.48141e-05
transcript28360/f2p0/1592	Xanthurenic acid	-0.998	5.99862e-06
transcript28360/f2p0/1592	(2E)-3-(3,4-dimethoxyphenyl)prop-2-enoic acid	-0.997923	6.46667e-06
transcript28360/f2p0/1592	Methyl 4-hydroxy-3-methoxycinnamate	-0.997613	8.54006e-06
transcript28360/f2p0/1592	Sinapoyl malate	-0.998096	5.43602e-06
transcript28360/f2p0/1592	4-Phenylbutyric acid	-0.998004	5.96933e-06
transcript28360/f2p0/1592	AL 8810	-0.997865	6.83204e-06
transcript28360/f2p0/1592	(-)-Caryophyllene oxide	-0.998054	5.67722e-06
transcript28360/f2p0/1592	5-Methylcytosine	-0.996996	1.35181e-05
transcript28360/f2p0/1592	Acetylcholine	-0.994277	4.90426e-05
transcript28360/f2p0/1592	IBA	-0.997554	8.96629e-06
transcript28360/f2p0/1592	Secoisolariciresinol diglucoside	-0.997898	6.62423e-06
transcript28360/f2p0/1592	Dihydrotanshinone I	-0.996865	1.47224e-05
transcript28360/f2p0/1592	(11E,15Z)-9,10,13-trihydroxyoctadeca-11,15-dienoic acid	-0.997367	1.03873e-05
transcript28360/f2p0/1592	N1-(3-pyridyl)-2,3,4,5,6-pentamethylbenzene-1-sulfonamide	-0.997762	7.51069e-06
transcript28360/f2p0/1592	Rauwolscine	-0.997183	1.18921e-05
transcript28360/f2p0/1592	Tianshic acid	-0.997155	1.21292e-05
transcript28360/f2p0/1592	N1-(4-methylidene-3-thia-1-azaspiro[4.5]dec-2-yliden)-2-chloroaniline	-0.997477	9.53989e-06
transcript28360/f2p0/1592	Tricin 5-O-hexoside	0.99856	3.10971e-06
transcript28360/f2p0/1592	Benzoylformic Acid	-0.998554	3.13309e-06
transcript28360/f2p0/1592	11-Oxoetiocholanolone	-0.996923	1.41853e-05
transcript28360/f2p0/1592	DL-Arginine	0.998657	2.70295e-06
transcript28360/f2p0/1592	Omeprazole sulphone	-0.998541	3.18999e-06
transcript28360/f2p0/1592	3-hydroxy-4-methoxy-9H-xanthen-9-one	-0.997402	1.01129e-05
transcript28360/f2p0/1592	Asparagine	-0.99808	5.52586e-06
transcript28360/f2p0/1592	4-(2,3-dihydro-1,4-benzodioxin-6-yl)-1,2-diphenylbut-2-ene-1,4-dione	-0.99776	7.51945e-06
transcript28360/f2p0/1592	Eupatilin	-0.998031	5.81182e-06
transcript28360/f2p0/1592	Myricetin	-0.997354	1.04896e-05
transcript28360/f2p0/1592	Indole-3-Carboxaldehyde	-0.996978	1.36851e-05
transcript28360/f2p0/1592	3-[2-(3-Hydroxyphenyl)ethyl]-5-methoxyphenol	-0.997824	7.09622e-06
transcript28360/f2p0/1592	Polygodial	-0.996201	2.16234e-05
transcript28360/f2p0/1592	Hesperidin	-0.993843	5.67455e-05
transcript28360/f2p0/1592	Sanggenone H	-0.996991	1.35643e-05
transcript28360/f2p0/1592	Monocrotaline	-0.997802	7.2407e-06
transcript28360/f2p0/1592	Isorhapontigenin	-0.993766	5.81749e-05
transcript28360/f2p0/1592	(2,6-dimethylmorpholino)(1-methyl-5-nitro-1H-pyrazol-4-yl)methanone	-0.994828	4.00576e-05
transcript28360/f2p0/1592	2'-Deoxyadenosine	-0.994608	4.35307e-05
transcript28360/f2p0/1592	9-Oxo-10(E),12(E)-octadecadienoic acid	-0.99664	1.69128e-05
transcript28360/f2p0/1592	Ganoderiol A	-0.994629	4.31945e-05
transcript28360/f2p0/1592	Daidzein	-0.998538	3.20633e-06
transcript28360/f2p0/1592	5'-S-Methyl-5'-thioadenosine	-0.994055	5.29066e-05
transcript28360/f2p0/1592	Sweroside	-0.996668	1.66363e-05
transcript28360/f2p0/1592	3-Methoxyflavone	-0.998569	3.07214e-06
transcript28360/f2p0/1592	Corylin	-0.997859	6.87185e-06
transcript28360/f2p0/1592	Dracorhodin	-0.997635	8.37997e-06
transcript28360/f2p0/1592	Viscumamide	-0.997518	9.23409e-06
transcript28360/f2p0/1592	Palmitoylethanolamide	-0.995955	2.45158e-05
transcript28360/f2p0/1592	(+)-ar-Turmerone	-0.997329	1.0693e-05
transcript28360/f2p0/1592	Linalool	-0.990437	0.000136731
transcript28360/f2p0/1592	1,7,8-trihydroxy-3-methyl-1,2,3,4,7,12-hexahydrotetraphen-12-one	-0.99774	7.65231e-06
transcript28360/f2p0/1592	2-[2-(5-bromo-2-pyridyl)diaz-1-enyl]-5-(diethylamino)phenol	-0.995708	2.75981e-05
transcript28360/f2p0/1592	2-(4-methoxyphenyl)-4H-chromen-4-one	-0.998515	3.30767e-06
transcript28360/f2p0/1592	Salidroside	-0.992567	8.26633e-05
transcript28360/f2p0/1592	Coumarin	-0.995292	3.31902e-05
transcript28360/f2p0/1592	Sedanolide	-0.99716	1.209e-05
transcript28360/f2p0/1592	Arctiin+NH3	0.999281	7.74503e-07
transcript28360/f2p0/1592	8,8-dimethyl-2H,8H-pyrano[3,2-g]chromen-2-one	-0.99613	2.24415e-05
transcript28360/f2p0/1592	BRUCEINE D	-0.997967	6.19457e-06
transcript28360/f2p0/1592	Isohomovanillic acid	-0.990268	0.000141595
transcript28360/f2p0/1592	diethyl 2-hydroxy-2-(1-oxo-2,3-dihydro-1H-inden-2-yl)malonate	-0.997335	1.06468e-05
transcript28360/f2p0/1592	gamma-Glutamylleucine	-0.99718	1.19175e-05
transcript28360/f2p0/1592	(-)-3-(3,4-Dihydroxyphenyl)-2-methylalanine	-0.997949	6.30275e-06
transcript28360/f2p0/1592	α-Aspartylphenylalanine	-0.997988	6.06894e-06
transcript28360/f2p0/1592	7-(3,4-dihydroxyphenyl)-5-hydroxy-1-(4-hydroxyphenyl)heptan-3-one	-0.996304	2.04687e-05
transcript28360/f2p0/1592	VERBENALIN	-0.99263	8.12762e-05
transcript28360/f2p0/1592	1-Methyladenosine	-0.997954	6.27264e-06
transcript28360/f2p0/1592	2-{1-[2-(1-benzothiophen-5-ylamino)-2-oxoethyl]cyclohexyl}acetic acid	-0.997762	7.50458e-06
transcript28360/f2p0/1592	Prolylleucine	-0.996452	1.88627e-05
transcript28360/f2p0/1592	(1E,4E)-1,5-bis(4-methoxyphenyl)penta-1,4-dien-3-one	-0.997723	7.77184e-06
transcript28360/f2p0/1592	Thymine	-0.997032	1.32034e-05
transcript28360/f2p0/1592	2-(1H-benzimidazol-2-yl)-N-[4-(benzyloxy)phenyl]benzamide	-0.995911	2.50399e-05
transcript28360/f2p0/1592	2-Amino-1,3-octadecanediol	-0.996542	1.79114e-05
transcript28360/f2p0/1592	N-[(Tert-butoxy)carbonyl]-L-tryptophan	-0.98725	0.000242795
transcript28360/f2p0/1592	2-(1,3-dimethyl-1H-pyrazol-5-yl)-1H-isoindole-1,3(2H)-dione	-0.995686	2.78753e-05
transcript28360/f2p0/1592	PE (4:0/18:3)	-0.997895	6.64332e-06
transcript28360/f2p0/1592	Pantothenate	-0.995709	2.75836e-05
transcript28360/f2p0/1592	Sakuranetin	-0.996763	1.57019e-05
transcript28360/f2p0/1592	Acetyl-L-carnitine	-0.999401	5.37555e-07
transcript28360/f2p0/1592	Ajugol	-0.997383	1.02671e-05
transcript28360/f2p0/1592	Purpurin	-0.997778	7.40121e-06
transcript28360/f2p0/1592	Trifolin	-0.996385	1.95826e-05
transcript28360/f2p0/1592	Kinetin	-0.989646	0.000160251
transcript28360/f2p0/1592	Catechin	0.99736	1.04423e-05
transcript28360/f2p0/1592	Salicylic acid	-0.994673	4.24947e-05
transcript28360/f2p0/1592	2-Aminoisobutyric Acid	-0.997345	1.05606e-05
transcript28360/f2p0/1592	Gallic acid	-0.994495	4.53798e-05
transcript28360/f2p0/1592	Plumbagin	-0.997524	9.18857e-06
transcript28360/f2p0/1592	3-N-BUTYLPHTHALIDE	-0.9938	5.75355e-05
transcript28360/f2p0/1592	Pseudolaric acid B +NH3	-0.996521	1.81391e-05
transcript28360/f2p0/1592	Hypoxanthine	-0.99777	7.45704e-06
transcript28360/f2p0/1592	trans-Zeatin (tZ)	-0.997636	8.37869e-06
transcript28360/f2p0/1592	Quercetin 3-alpha-L-arabinofuranoside (Avicularin)	-0.994272	4.91228e-05
transcript28360/f2p0/1592	Dihydroresveratrol	-0.99831	4.28298e-06
transcript28360/f2p0/1592	N-Acetyl-L-Tyrosine	-0.993774	5.80167e-05
transcript28360/f2p0/1592	2-(3-thienylcarbonyl)-3-(3,4,5-trimethoxyphenyl)acrylonitrile	-0.997353	1.05013e-05
transcript28360/f2p0/1592	4-(benzoylamino)-3-hydroxybutanoic acid	-0.994015	5.36295e-05
transcript28360/f2p0/1592	5α-Dihydrotestosterone	-0.996784	1.54935e-05
transcript28360/f2p0/1592	Chalcone	0.998742	2.371e-06
transcript28360/f2p0/1592	Valepotriate +Na	-0.994053	5.29444e-05
transcript28360/f2p0/1592	Sunitinib	-0.985775	0.000302066
transcript28360/f2p0/1592	6-Phosphogluconic acid	-0.99206	9.43184e-05
transcript28360/f2p0/1592	Evernic acid	-0.996468	1.86902e-05
transcript28360/f2p0/1592	p-Coumaric acid	-0.999202	9.55062e-07
transcript28360/f2p0/1592	Andrographolide	-0.989757	0.000156845
transcript28360/f2p0/1592	5-Ethyl-2'-deoxyuridine	-0.98526	0.000324311
transcript28360/f2p0/1592	2,6-Dimethyl-γ-pyrone	0.998878	1.8868e-06
transcript28360/f2p0/1592	Tributyl citrate	-0.997737	7.67525e-06
transcript28360/f2p0/1592	Formononetin	-0.996	2.3963e-05
transcript28360/f2p0/1592	3,5-di(2-furylmethylidene)tetrahydro-2H-pyran-4-one	-0.998457	3.56906e-06
transcript28360/f2p0/1592	Coniferylaldehyde	-0.996078	2.30416e-05
transcript28360/f2p0/1592	L-Dopa	-0.988722	0.000190087
transcript28360/f2p0/1592	3-(5-phenyl-1,3-oxazol-2-yl)-4-(trifluoromethyl)pyridine	0.999628	2.07934e-07
transcript28360/f2p0/1592	Methyl dihydrojasmonate	-0.994619	4.33597e-05
transcript28360/f2p0/1592	2-Arachidonoyl glycerol	-0.999121	1.15789e-06
transcript28360/f2p0/1592	Ofloxacin impurity E	-0.9944	4.69577e-05
transcript28360/f2p0/1592	2-benzylideneindan-1-one	0.999294	7.48192e-07
transcript28360/f2p0/1592	THC	-0.996177	2.18917e-05
transcript28360/f2p0/1592	Geniposidic acid	0.998447	3.61729e-06
transcript28360/f2p0/1592	Cinnamal	-0.998777	2.24265e-06
transcript28360/f2p0/1592	(+)-Isolariciresinol	-0.995914	2.50105e-05
transcript28360/f2p0/1592	(2R,3S,4S,5R,6R)-2-(hydroxymethyl)-6-(propan-2-yloxy)oxane-3,4,5-triol	-0.994178	5.07414e-05
transcript28360/f2p0/1592	LDGTS 16:1	-0.997266	1.1199e-05
transcript28360/f2p0/1592	15-epi Cloprostenol	-0.99271	7.95184e-05
transcript28360/f2p0/1592	3-[3,5-bis(trifluoromethyl)phenyl]-N'-hydroxyprop-2-enimidamide	0.992883	7.57952e-05
transcript28360/f2p0/1592	5-hydroxy-6,7-dimethoxy-2-phenyl-4H-chromen-4-one	-0.992036	9.4888e-05
transcript28360/f2p0/1592	4-decyl-3-hydroxy-5-oxooxolane-2,3-dicarboxylic acid	-0.998581	3.02096e-06
transcript28360/f2p0/1592	8-methylretusin-7-O-β-D-glucopyranoside	-0.9942	5.03685e-05
transcript28360/f2p0/1592	Oxypaeoniflorin	-0.999207	9.4266e-07
transcript28360/f2p0/1592	N-(4-chlorophenethyl)-N'-(4-chlorophenyl)urea	-0.998836	2.0299e-06
transcript28360/f2p0/1592	Maltitol	-0.994331	4.81183e-05
transcript28360/f2p0/1592	Artemisinin	-0.99209	9.36155e-05
transcript28360/f2p0/1592	ε-Viniferin 2	-0.99793	6.42032e-06
transcript28360/f2p0/1592	Tricin 4'-O-(syringyl alcohol) ether 5-O-hexoside	0.995115	3.57375e-05
transcript28360/f2p0/1592	5,7-dihydroxy-2-phenyl-4H-chromen-4-one	0.996333	2.01429e-05
transcript28360/f2p0/1592	Skimmin	-0.992015	9.53903e-05
transcript28360/f2p0/1592	Zeatin-7-N-glucoside	-0.996715	1.61698e-05
transcript28360/f2p0/1592	methyl 2-[5-(4-methoxyphenyl)-3-oxo-2,3-dihydrofuran-2-yliden]acetate	-0.997088	1.27067e-05
transcript28360/f2p0/1592	Glu-Gln	-0.992135	9.25453e-05
transcript28360/f2p0/1592	Sulforidazine	-0.991954	9.68562e-05
transcript28360/f2p0/1592	(+)-piperitol	-0.995742	2.71538e-05
transcript28360/f2p0/1592	Betulin	-0.981391	0.000516223
transcript28360/f2p0/1592	2-(3,4-dihydroxyphenyl)-3,5,7-trihydroxy-6-methyl-4H-chromen-4-one	-0.997038	1.31431e-05
transcript28360/f2p0/1592	Isoeugenol	-0.991111	0.000118161
transcript28360/f2p0/1592	JWH 018 N-(4,5-epoxypentyl) analog	-0.99799	6.05576e-06
transcript28360/f2p0/1592	Schisandrin C	0.991708	0.000102862
transcript28360/f2p0/1592	JA-Ile	-0.99679	1.5441e-05
transcript28360/f2p0/1592	7-hydroxy-3-(4-methoxyphenyl)-4H-chromen-4-one	-0.992013	9.54452e-05
transcript28360/f2p0/1592	O-p-coumaroyl-O-salicyloyl quinic acid	0.99371	5.92289e-05
transcript28360/f2p0/1592	β-Lapachone	-0.991919	9.76997e-05
transcript28360/f2p0/1592	Methyl Gallate	-0.994139	5.14316e-05
transcript28360/f2p0/1592	Spermidine	0.985322	0.000321599
transcript28360/f2p0/1592	Dl-2-Aminooctanoic Acid	-0.989217	0.000173787
transcript28360/f2p0/1592	1-(2,4-dihydroxyphenyl)-2-(3,5-dimethoxyphenyl)propan-1-one	-0.993109	7.10712e-05
transcript28360/f2p0/1592	MN-18 N-(5-hydroxypentyl) metabolite	0.997483	9.49284e-06
transcript28360/f2p0/1592	α-Lapachone	-0.991062	0.000119485
transcript28360/f2p0/1592	Agarotetrol	-0.97544	0.000897363
transcript28360/f2p0/1592	1H-indene-3-carboxamide	-0.99515	3.52311e-05
transcript28360/f2p0/1592	5,7-dihydroxy-6-methoxy-2-phenyl-3,4-dihydro-2H-1-benzopyran-4-one	-0.989203	0.000174236
transcript28360/f2p0/1592	8-Hydroxyguanosine	-0.995515	3.01264e-05
transcript28360/f2p0/1592	Linarin	-0.995016	3.71932e-05
transcript28360/f2p0/1592	Wogonin	-0.986979	0.000253198
transcript28360/f2p0/1592	2,6-Diaminooimelic Acid	-0.977442	0.000757588
transcript28360/f2p0/1592	DL-Carnitine	-0.995845	2.58634e-05
transcript28360/f2p0/1592	Clofencet-potassium	-0.984082	0.00037805
transcript28360/f2p0/1592	(2S)-2-(2-hydroxypropan-2-yl)-2H,3H,7H-furo[3,2-g]chromen-7-one	-0.988213	0.000207571
transcript28360/f2p0/1592	Phenethylamine	-0.983124	0.000424774
transcript28360/f2p0/1592	Spectinomycin	-0.985775	0.000302087
transcript28360/f2p0/1592	L-Fucose	-0.993828	5.70262e-05
transcript28360/f2p0/1592	Arctigenin-4'-O-β-Gentiobioside	0.979445	0.000629397
transcript28360/f2p0/1592	Psoralidin	-0.983386	0.000411748
transcript28360/f2p0/1592	1,4-dihydroxyheptadec-16-en-2-yl acetate	-0.995094	3.60459e-05
transcript28360/f2p0/1592	2,4-Dihydroxybenzoic acid	-0.995766	2.68483e-05
transcript28360/f2p0/1592	Apigenin C-pentoside	-0.995319	3.28135e-05
transcript28360/f2p0/1592	L-Citrulline	-0.958398	0.00256012
transcript28360/f2p0/1592	Allantoin	0.98315	0.0004235
transcript28360/f2p0/1592	Doxycycline	-0.952236	0.0033676
transcript28360/f2p0/1592	Poricoic Acid B	-0.991475	0.000108691
transcript28360/f2p0/1592	3-(1,3-benzoxazol-2-ylthio)-5,5-dimethylcyclohex-2-en-1-one	-0.970742	0.00127155
transcript28360/f2p0/1592	N-Glycyl-L-Leucine	-0.975907	0.000863742
transcript28360/f2p0/1592	1-Methyladenine	0.97645	0.000825392
transcript28360/f2p0/1592	ethyl 2-{[2-(4-methoxyphenoxy)-5-nitrobenzoyl]amino}acetate	0.967227	0.00159346
transcript28360/f2p0/1592	Farrerol	-0.914479	0.010658
transcript28360/f2p0/1592	Stigmasterol	-0.976152	0.000846339
transcript28360/f2p0/1592	Threonyl carbamoyl adenosine	-0.911989	0.0112781
transcript28360/f2p0/1592	Orotidine	0.930691	0.00703919
